# Supplementary material for: Genome of Paspalum vaginatum and the role of trehalose mediated autophagy in increasing maize biomass
Source: Nat Commun. 2022 Dec 13;13:7731. doi: 10.1038/s41467-022-35507-8 (PMC9747981; doi:10.1038/s41467-022-35507-8)
Supplement: Supplementary file 4 — Supplementary Data 1 [file 41467_2022_35507_MOESM4_ESM.xlsx]

## Sheet: F1-HH-Genome
order	linkage group	Tag name	distance	Paspalum-v3-Chr	Paspalum-v3-Pos	Tophit-Seq
1	LG1	Tag_8480r	0	Chr01	1438597	TCAGCAAAGGTCCTAGTTCCTGCAGCTGCAATGAGCTTGCTGGAGAACTTCTCCAATGATCACGAAGCACCTTGACATCAAACAGAAGTGCCAAAATTCGCTCAGAAGAAAATACAGGTGAGTTACAATAAAAGTGAGGCATAACTGCATATGTACCTGAACTGATGCAACCTGGTCACTAGCGGGGAGCGATTGACCAG
2	LG1	Tag_8487r	0	Chr01	1448075	CTGACTGCTATCTTTTAATTTTTGGTGGAGGGTCTCATGCAACGTGTTTCAATGACCTACATGTCCTTGATTTGCAGACGGTACAAACTTTTCTATTCGAGGAACTGTAAAGATTTGTGCATTATCTTGGACTGCTAATGGTTTTTTCCAAAAAAAAATGACTAAATTTTGTTGTTGAAAATGCAGATGGAATGGTCAAG
3	LG1	Tag_20749	2.2	Chr01	2026577	GCAAAGGTCCGCAACCATATTTAGAAGATCCCTCTCCTTGAGCCTGTTGTTAGTTTTCGGGATTGGGGCTAGCTGCATAAGAAACACATTCGTAAAATATGAGACATATATACATATATACATACAATTACTTGAACCAATGCTTTGATCCATCACTTACGTCTTGAGGGTTCATTCTGTACCTCCCTTGGACCTTAAGG
4	LG1	Tag_19558	2.2	Chr01	2105921	TGCTCAAAAGGAATGTTTGACCGATCACATCCTTTAGCACTGCAGGTTTGACTGAGAATACGGACCGCTAGTCGTGTTAAATTTGGGCAAGCTCCTCCGTATGTATACCACCATTCAGCTGCATGATAAAATAACAATGGTAAGGACACATTAAGCATCATCAAACAAACTTCAACTCGTGACAACCTCGATCAAAGGAT
5	LG1	Tag_12084	3	Chr01	2234508	ACAAGAAGAGTTAATCCTCTATAAATAGGAAATGCATTTCTCAGGAGACACCTTGCACGCCCTAGTATTAGTGTAGTTCACTCCTGCTAGAGATTCCAGCATGAGAGGCCAGCTTAGGGTCAATGGCAGTGCTTAGTGTGCTACTGCTACCTAGAGTCAACAGATCCAGAAAAAAAACCAACAGGATTCCGGAACAGCTG
6	LG1	Tag_4352	3.6	Chr01	2326549	TGGGTGGCTGGCTCATCGGGGGCGCCTGCAATGTCGAGACAACCTGGTCATCAAAAACGTGGTGCCCGGCGACTTCTGTGCTGCCTGCCGGCATGAGGTGGAAACATCAGCGCACATCCTGTTCCATTGTGTTTTTGCCAAGAGTTTCTGATCGATGCTGCATATTGAGACACTCGATGATGGACCACGAGCGCCTTTGC
7	LG1	Tag_4356r	4.2	Chr01	2342314	TGGGCATCAACTTCGCACGCGACGGCATGCAACGCCGCGACTGGCTCTCCCTCGTCGCCGTCCACTCCGACTCGTGGCTCATCTCCGTCGCCTTCTTCTTCGGCGCCCGACTCAACGCCAACGACCGGTACCATCTGCCCCTACACACTCTGAATTCGGCTCGCGTTTCTAATTAGTCGCCTGGTGCTGCTTTAGAGAGT
8	LG1	Tag_19880	4.2	Chr01	2374073	CAATATAGCATCCCCCCAGAGGAACAATCTCATGCACCAATTGGCTGGGGGGGGAGGTATCGCACCTGAGCCTTCAAGAAAAAGACCAAGCAGGCAGCTGAAAGGAACAACAGTTTCTGCATGTGCAAATCGGAGCCTTGCCTTTTCGTATGTACCATCAGGGTGGTTTTCTACAAAACCAACAGTAATGTACCTATCAT
9	LG1	Tag_23646r	4.8	Chr01	2553160	GCACACCAGCCGCCGGGTGTGGCTTGGCACCTTCAACACCGCTGAGGCGGCTGCCGCCGCCTACGACGCCGCAAATATACGCCTCCGCGGTGTCAGCGCCCCTACCAACTTCCCCTCCGCCCACTACTCGGCGCCGCCCGAGCCAGCCAAACCTATTATCTTACTGACTCCTGAACCAGGAAAGATGATCACCTTGCCAC
10	LG1	Tag_23647r	4.8	Chr01	2554046	ATGGCTTCCCAGAATTTGTTTCTTGATGTCATGTTTGGATTACCCCCCATACTCAACATGATTGTTCCCCTTATTCAATGACTTCCTAGAATTTGTTTGTTGATGTCATGTCCAGAATAATGTATCTTGATATTAGTAAAGTTCTGCTCCTCCTAGCCTCTTTGACAGGTCCGCAGGTGCCTGTTTTACAGATCCCTTTT
11	LG1	Tag_7669	5.1	Chr01	2636494	CCAAGAACTGTTGGAATGCATGCCTGGTCCTGATTTCCCCACTGGAGGGACAATCCTAGGAAATCAAGGGTACTTATTACTTAATTCCTTTTTCTTTGGTCTTGTTAATCTATTTGACCTCTGCACTAACTCTTTGTTCTGTGTACCTCTCCACCTCATCTTTAAATAGTATTTTAGAAGCCTATAAATCTGGACGTGGA
12	LG1	Tag_6753r	5.4	Chr01	2856971	TGTCTACCTCAACCTGCAAAGCAAGGGGTTGAAATGTTATATGATATAGATCCATAAAAACCTTGATACAACAAGAACTTGTGAGTGATGATGGAAGAAGAAGTTTAAGTAAATCTGTAACAAAACCTAGCAATACCTTAACAGTAAGCTGGCTTGAAGAAGAAGGAACATCCCAAGCTAACATCATGTCAAATGATAGG
13	LG1	Tag_15455	5.4	Chr01	2973829	GTTCGTTTGGCCTTTCGCCCGCAGATAGAAGCTGCGGTGCATGACCACTTGTGCGTCTGTGCCGTGGAGACGTGGGACATCACTATGCCCACGTGTAACCAATGGTAGAGGGATGGAAGGGATGGCGCAGAAAGAAACGACAAGGGGAGAAAACAGAGACTCCTCGCGTTCTGTCTATACCAACAGCTCTGCCTGAGAAC
14	LG1	Tag_3546d	22	Chr01	9869238	TTCAGGGGGGCTCCATTGTCCGCACAGGGGTAGGGGTGCTCCAGCCCCCACGCTGGATCCGTCCTTGGCCACGGACGGGGGACGCGCAAGGAGGCGCCTATCCTCCCCGTCTTGGACAAATGGGCATATGGGTTAGTATTAAGGATCGATTTCTGGTAACTCAAATGTGGTATAGGGTGGGGGTGCCTATATTGGGTTGA
15	LG1	Tag_3543d	22	Chr01	9867958	TAAAGTGGTCTATGATTTTATCTAGGGAATTTGCATTGCTTTGATAATTCAGTCATGTCAATGCCTGCAAAAAGGAAAGCAATAGCATCAGGTGTTGCCTTCATTCTCAAAGAGTTTGCATGATTTACATACATATTCCGTTATTTGAATGCCTGCATAAATGGAAATGCTGCGTCAACTTGTAGAGCTATGACTGATGA
16	LG1	Tag_3832	25.6	Chr01	10421871	GCCCAGTTACTACAGCCCTTTCCATCGGAAAGAAATTCAGAAGGCAACTTCTCCGATCTTCGATGTACGTAGACACGTAGTGAGTGAGTCGTACATGTCGCCACGTACAGCTTCCAAGTAGAGACGCGTGAAGGGATTATAGGTAGTATCGTTTTGGAAATGGAAATTGGGATTGCATTGGTTTGGTGCCGTGCGCTGCC
17	LG1	Tag_13781r	26.9	Chr01	10593096	AAAAGGGATGGCTCTAATCCCGTGGTGGCCCAGCGATCTCATCATCTCAACGACATACGCACATATATTAAAAAAAAAAGACAACCCGATAATTCAGCCAGCCATTCCCCGACCAAAACCACCCAATCTATCCCACAGCAAGGGCACAAAGGCGCAGGAAGGAGAAGACAATGGCTACGGATCCAGACCGACACGAGCAG
18	LG1	Tag_13791r	26.9	Chr01	10599516	TGTAATTAGAAGTACTTCGATATAGTCTCACAAATGTTTGAATGCCGCAACAGAAATAGACCCTACAATGCCCAATTAGATGCCAAGAAAACCTGATTGCAGTAGCAACAGTTTGGCTACATCGAAGGGGAGGGAGCACGTTCAGGCTCCTATTGTGTCGCCGCGTCAGCAAAAAAAAATCCCAAAGTCAGATGGACAGA
19	LG1	Tag_8267	27.1	Chr01	10729734	CATAACATGATTTGGCACTTGCCCATTCGTCAGAAAACTTGCATTTGCCAACAAGACGGTGGGTGTGATCGGACTGTGGACTGTGGTGTGGCCACATTTCGGCCCTATTTCGTGGTCATAGGCTCATGGGCCTTTTGACTCTTCTCCATGGGCCGGCACAAGTACATCATGTGAGCAGCAACCATCCGGAAATCCTATCC
20	LG1	Tag_20284	27.1	Chr01	10792215	TTGCCATATTGAGTGTTTTTGTGTGATGCAAGAGTGATATATGTTTTCCAACATAATGACAATAACATTTAATTAGTTATGTTAATTAGCACATGCTGTGCATGTTTGATCATTAAACCAAGTTGATGTTTTTGTTCCAATTCTCATATTGATGCTTATTTAGGGAAAAAATAGATTCAAGATTTAGAATCACAATAATA
21	LG1	Tag_20282	27.1	Chr01	10794495	CAAACTGAAGAACAAGGGCCTACTTTGTTTGATTCCTATTTCCTAGCTCACTGATACCCTTTTGTGCACAAACTCCCACCATGTCATATACAACAAGTTAGAATAGACAAGTATCTGTAGGACCTATGAATGATTTGTGTGTACTCCCATGGGAGGAGTTAACTCATCAAATCTATCACAAAAACAAAAAACAGAGTACT
22	LG1	Tag_17881r	27.1	Chr01	10888192	TTTATAAATTAACGAAACTTACCCTAGAAATCAGGGGCATCTATCTGACAAATTAAAGCTCTTGCTTCTCGGAATAGGTCTAAACACAATGACGCTAGCCTGTGTGAAACCAAAAGCTTTTGTAGGAAATACGCTGTTTCTTTCAAAATCCGGACTTCATCATCGCCAGCATGAGAACTGGAGTAAATTCCCGAGGGAAA
23	LG1	Tag_7413r	27.1	Chr01	10967888	GAGGGCGGGAGACGGGAGCTCGGGGAGGCGGCGACGGCGGCAGCGGGACCTCGGGGAGGTGGGAGAGGATGGCAGGCAGGGCGGATCTGCTCGCCGTCGGAGAGCTCGATGGGAGTGGAGGCCGAGAGAAATAGAGAGAGAAAGAGCAGAGTGAGCGGTGGGTGGTGAAAAAATAATAAAATATAGGTATTTGATATAGG
24	LG1	Tag_9089r	27.1	Chr01	11066752	CGTTCTGTCGTAACAGATTTGTTGATCTAACAAATACGAAAGAACACAAAGCTGTTCTATCAAACTCTGATGCCTTGGCGTTCCTTTGCAGATGGCCCAAGCTTGATGCTACTCGGAGCTGTTGCAGATGCCGTCGTATACAATATGTACAATTGCTCATGTTTACTGTTCGCACTGATGTTCGGTTAAAAGCAGCTGTG
25	LG1	Tag_18304	27.1	Chr01	10933010	ATGATCCTTAATTCATTATTATTGGTTGTTTCCACATATTAACAAAAACTCTGAGTGGAGCATTACTCTGCAGGAAGAACTACACCAATGCTATAAGATTAAGGTTTGGCGTGATAACTAGCTAGAAACCTGTCGTTTTGTATTACTCCGTACATAATAAAGGGACACAAAACTAAGGAACGTCTCAAGATTCTACGACA
26	LG1	Tag_18995r	27.8	Chr01	11196367	ACCAAACAACACACAATACAGAATAAAGAAAAAGGACTACCTCTGACCGATGGTGCGTCATCCTTGCAAAAGTTTAACAGTTGACAAATTTGTAGATAATAAACAATAGCTTCATTAATTGGAAATTTCAGTGCTTTTGTCATTACACCCAAATACTACCCTACGGGCAAAACGGTGCCCAATGGTGGTACAACGCTGCT
27	LG1	Tag_6154r	27.8	Chr01	11266792	AATATTCTTGCAGCATCCAAATGTACAGTGTATTCTTTTCTCAAGTGTGGAATATGTGGAAAAGGACCCAACTGTTAACATCCCAAAACATTATCTTGTACTCCAGTTGCATCAGTTTTTTTTTTCATTCTTTTCATCACCGAATTTTCATTGGCACAAAGTCAGATGGTACGTAGTTTTCGTGTGAGACCACTGGGCCA
28	LG1	Tag_15865r	31	Chr01	11530819	ATGAGGATTAACATCGAGGCTCCAAAAAAAATATCCAATTAGTAATAGTAAGATAAAGTCATCGTATGACATACAAAGTAGTTTCATTCTATTCATATTTAAAAATATTTTATAACGATTATATTTCTATTATCATAAATGATTCTTTGGTACATAATACCAGCATGTTATATCAAACCTACATTGGTATAGAAAATACA
29	LG1	Tag_24921r	32.1	Chr01	11608020	AGCATCAATTAAAGCAATATCTTGAGGAGTTGAAACAATTAAAGCACCTGCAACAATCATATGTGAAAACTAAATTCAAAACTGTGTCCAAAATTTGCAGCTCCATAGGAAGATGTATAGATACCAGATAGCTGAAGCCTTTGGGACATCGATAGTTGAGCATCACCAGTGCCTGGGGGCATATCAACAACAAGAACATC
30	LG1	Tag_2337r	32.1	Chr01	11599612	CAGCCGCTGAAGAACCATAAGATGGAGCGGCTCCGTATGGTGGCGGGTAAGAGCCGTAGCTCGTGTCAACTGGCGGAGCTGGAGGGTTAGAAGCTGGTGGTGGGCCAGGGGGTGCAGCTTCCGCCATGAAATTCTGCAAGTAAAGGGTCATATTAGCTAACCACAAGGGGGCTCAAGAAAGATTAAACATGTTTTCATTA
31	LG1	Tag_18737	32.8	Chr01	11994189	TATAATTAATATCCATGCAACTGCAGAAAAGCATCCTACAGTAGGCATTCCTAAACTACCTACACCACCAGAGTTATATGCATGCCATTTCCATCCTCTACGATATAGATCCCTGGAAAAGAAGGTGTACAAATGAGAGGAAGTGGCATATGTTACCTTGTTGTGAAGATATGACACTTGAAAGCATAATCTGGGAAGGG
32	LG1	Tag_5470d	33.1	Chr01	11895380	CATAGCAGTCACCGCCTTACTCCCAAGATCCCCCAAGCTTGGCCTAATTGTTTAAGCACTTTTCAGGTTAGTGTCAAATTGACTACAGAGGGGGGGGGGGGAGGTTAGAAAGCAAGCATACAGCTCATGATTGTTATGTACATTCCTGAGCAGGGTAGGACATGCTGGTTGTCACATATGTTCAAAATATTGGTACCCAG
33	LG1	Tag_5467dr	33.1	Chr01	11896312	TGACCTGACTGTCAGATTGGCTTGACATTGCAGGAGGCTTTTTGCAGAAAATAAGGACCAGCCTAGTGTGTCTCTGCCCAGCTGAGCACATCCCTCCAAAAATTGAGGTGGACCTGACAAATCTTGATGTCGGAGATAGGGTATTAATGCATGACATTCCCGTCCATCCATTGCTCAAGTTGCTGAGTAAAAATGAGATC
34	LG1	Tag_21823	33.1	Chr01	11989542	AACATATTTCATTGTAGATATAATAAAATTAATTTGATATTTAGGTCCTTTTGAAACAAAAGAAAAATAGAGGCATTTTGGAGGATTGTAATTCTATAGAAAAATTTTCTCTCTGGCTCTTTAGAATAGATAAATGAGTTTCTATAAATCATATGAAATTCCTATAGAATTGTATTGAAATTTTAGAGAAATTATAACAT
35	LG1	Tag_15382dr	34	Chr01	12450721	TATCTTGCCGAATATTTTCAGCACCTCAAAAATGTCACTAGTGAGCATCCATGTACACTGGACTTGTGTCTCCACCTGCAGCTCAACACAAGCCGCCCGACAAGTCCGGTGCTCTCAAACTCACCGCAAATCAAGAGTAATCGCTAACGCTGCAATTCGATGCTCCATGACTCCACGTGCAACTAAGCACCCTTCTGTTT
36	LG1	Tag_5584r	35.7	Chr01	12799040	TACGGTGGAGGCGGCAGGGGAGTAGAGAGTGGAGATGTGGATGTCGCGGCGAGTTTGGCGGCCTGTGCATGGGGAGGAGAAGGCTGCGGGGGCGAGAGAGGCGGTTTAGTTAACGGCGGCGAAGGCAGAGGAAGCCGCTGGAGCCGGGGAGGAGGCAGCGGGAATTCGGGATTAGCTTGGAAATGCTGTACCTGCCTCCT
37	LG1	Tag_19124dr	36	Chr01	12952874	GAACAATCTTCACCTCCAAGCTGCTTCTATGGAGAAGTTGGCAAATAGAGCGGTTTCACTAAGGTTCACAATCTTTTTATGCGACTTTCTTTCAATAAACCGTGGCATGCTTTGCCTCTAGATTCGAAACTTTTTTTCAAGGGGGAAATAGGCTGAGACTAAGGGGTTTTTACTATTATCCAAGATATTACGATGATATT
38	LG1	Tag_16721dr	36.6	Chr01	13184131	TCTGATAAATGAAAGAGCACAAACATATAGAGTGTAACTTGACCAGTATGATACAAGGCAAACATACAGATAAAAATCAGAGTTAACCTCCGTATTTGCAAAAACAATAGTATAGCTTCACTCTCCCCACACAGTTTTCCAGGAAAAAAAGAGAGTATAACTTCACCATCTCAAAAACGAGACAAAAGTGTATAATGTAC
39	LG1	Tag_3315dr	40.9	Chr01	14171055	GCAAATGAAAGAGAGTAGCATGGAACTGACCAGAAAGCAGCGTTCTCCCGCGGAAGCTTTAGTTCAACACACTTGGGGCATCTGAAATTCAAAACAACTGACCATAAGCAATCACCTGAAGAGACTAGCATACTTTTTATCACACCAAAGAATAATCAGAGCATCCCTGGTCCGGCTTCAAGGCTCTAACTACAACGAAA
40	LG1	Tag_14427d	43.9	Chr01	15034187	TGACAAGGTCAAAAAAAACATTCTTATTTGGACTGGCGGAGTAGTGGCATTATTAACACTTTAGGAACATTTGTCCAAACTCTCTGAAAGATCCATTGCATCAAAAGCAGCATGAAACTACGCAAAGAGCAAGCTCATCATACTTTGAAATATTTTTCACGGCCACCGAAGCAATATTGGAAGAAATTGGACAAAGCTAG
41	LG1	Tag_8350dr	44.7	Chr01	15357401	TTACGTAGATTCATTATTGTGGCATGTCGGCTTAGACGTACGAGTATTACACTGTACTACTACCTGAATGATCTATCGGCCGGTCAGATTAATAACTGCACAGTAAATATGAATAAACATTCCATGTATAAAATACAAACACGTGATAGCAACAGTGACGATCCTTACAACTAGTTTTATTTATCCTGTTACTCTCTCTT
42	LG1	Tag_17036dr	45.2	Chr01	15410093	TTTAGTCTTTATATATAGTAGATAAACATAGCACAAAATGTGTGGCACACTGGAACTCTGCGTCAGAGATGCTAGATAAGGTCCCTGCTCTAGCAGTCAAAACCACATTTGTGGACAGATAGTCCCACAAAACCACTGCAGAATTTTCCAATCTAGAATGATTTCAAGGATATATCTCAGACTAAACAGCCGCATACTAT
43	LG1	Tag_23550dr	45.2	Chr01	15492258	ACACCAAAAATTAGCCTCCTCTTTTACATTTCTCATGATGCTATCAAAACTATGTGAGGCTCCCTCAAATGCACATATATTTCTATGTTTCCAAATCCACCAAGCCACAAAAATTACCAATTAGTATAAACCCCTAGCGAAAATGCCTAGGTATGAGCCGGCCTGACACCACCATTTAGTAAAAATGATGTCATTTAAGC
44	LG1	Tag_7038dr	46.1	Chr01	15639063	TTTCTTGCATGCCTCCAAGGATACAAGCTGCTTGGCTAAATTACATGTACTGCTTGGAGGACCAACTATACTTCGAAATGCAGCATTGGAAGGCATTATCAAGGTACATTGATACGACCCATCTTTGAGATCCAACTCAAAGGAAGGCTTTGGCATGTAATACCTACAGAAGAGTTCTGTGATGATCAACTATTTTTATT
45	LG1	Tag_25277dr	48.1	Chr01	16157685	TATGCATGGCATTAGTCGTTTCGATGTGGAAGTAGCATTCAACTCGGCTCTGTTCGTTTCCGCGGAAACGGAGCGGCAGTGAAGGCAAACGCGATCGCGCTGTTCCACGCGCCTTGACGGTCCGTCGATTCGTTTCGGTGCATAGCAAATGTGTTCCTTCAGATATTTATCTTTCACTATTGCTATAGTGGTATCTCTAT
46	LG1	Tag_6542	49.5	Chr01	16265048	CAAAAACAATGCACCTTTGCTCACGAGTGCAACATCGTCTTCCCAGAATCTGGCCGGCAGTGCTTGGGTGGAATCAAGTGAATTATTGAGGACGTCGAGTGCTACATATTGAAGGCGAAGGTTACTGGCAAAGTCGAGAAGAGAGCAGCTCATCTCCGTATCAGTTAGCGAGCTCCAACTCTAGCCAAAATCCATGGCCG
47	LG1	Tag_20085	50.5	Chr01	16837273	ATCCTGACGAAAAGAACGAATTATGGAATGCAGAAACTGTTCTGTATAGTTCTTGAATGGTTGAAGAGACATTGGCATAGAGACGATCAGCTGATCCCAGCACATCCATTTGCATCTTTCAATGGCAATAGCCTTACCTTCAAAGCCTAGCTAACCGATAAGGCACGTAGAGGCTACTCTGTATTTTAAATTATGGTTCA
48	LG1	Tag_14801dr	52.5	Chr01	17921771	AAAGTATCTCTAAATTTACACATAAAACTACTTAATAGTATTTAGAAAATAATCAGAATGTAATAGATCCAATGACTATTATTAGAGGCTACCTAACAGAGGAACTTATGTTTCTGATTTTGAGAATTTTTATGATTTATCTTTTTTTAGCGCGCCTCGCAATTAGTACTTTTAAATCTCTAATTAATAATAGTAAGATA
49	LG1	Tag_18495(d)	52.7	Chr01	18016247	GGATACTCGTGTTAATTTTGAACGTGCTGTTCAGAGAGCTGATTCAGGTCAATAGGTCATCGTTTACTTTGCTTCACGTAGTACCATATCACCACTATGGCACTATGATAACCCCAGATTTGACGATATTTTTGTTGCGTGGCTTAGCTGTTCACGTTCGGGAGTTCGGTCAAACTAATGCACGTTCGAGAGTTTATTGG
50	LG1	Tag_757dr	52.7	Chr01	18248902	AACCATACTCATCTATCAAAATTGACATCAATTAAGCAGCTCCTGCTTCTGCTCACGGCATTGCCCCTGCTGATGGTAGCGAAACAACAACTGCTACGGCATCCTGTGAGTGTGCTGCTCGCGGCAGTGACTTCCTCACCCCTGCCGCTGCTATGTGCATACTATCCAACACATGATGTGCAACTCCTTTGGAACCGTTC
51	LG1	Tag_16478r	54.7	Chr01	18662673	GACTTGCTTGTCATTTAGTGGGTCCTAATGCACAAGGTTCTTGAAGTGACTTGTTATCAGAAGATTCCCTCTATTTTATCCCAATGGTTGTATGAACACAAATGTTACCATTTTCCTTGTTTTCTTCTATCTCATCATCAATGATGCTATTGCGTTCTTATCTGGCAGATATTTTGTATCAACCAATGCTACGTCCACAT
52	LG1	Tag_12773d	57.3	Chr01	19032104	CGGGGGTGATCCACCGGGACATCAAGCCCGACAACGTGCTCGTCGGCCGGGACGGCGCGCTCAAGATTTGTGATTTCGGCCTGGCCACGCCGGCGCACCTGCCCTTCCCTGAGGAGGACCCTTCTCGTGTCGGCACCATGTGGTACCGCGCGCCGGAGCTGGTCATGGGCCGCCGCAGATACGGCGCGCCCGTCGACATG
53	LG1	Tag_3440d	59.4	Chr01	25498850	AAATCAACACTGGCATAGGTTCCTTCCATGGAGCATGCATGCAGATTCATCCGACCATTATTAAAATAATCAGGATCCACTAATCTCGCTTGGGGGCACAGGTGAGAAAAAACCTACGCATTGATGTACACTAATCTTTATTTTTTTATGCATTATTTTTGTACCCAACTCGAACTCAATCATGCACATTAGTTATCTAA
54	LG1	Tag_1842r	62.5	Chr01	21719450	CAACTTAACAAAACATATGCGAGAGCAATGCAAAATAAACAAGATATGCACGTTAAGGACTTGCAATCTAGTTCTTTATAGAAACTAACCTGTTAAGTATAGAAAAAGTAAAACATATAATTGCAAGTAAGTAAATGCGGAAGCGAAAGGGTTAGGTAAAGTGATACAAACTTCTAATGATGATGACGATTGTAGCATAA
55	LG1	Tag_24844r	62.5	Chr01	21272756	CGTGAGGCCCATCGTCGTGAGGAGAGTGCAGTTACGAGAACAGCTCGAGGAGGGGCAGCAGCAGTTGGGTGATGTCCAAAACCAGCTAGTTGAGGCTCATCATGAGGTACTCGACTTGCAGGTGGACCAAGCAGGCCGCATTGCACTCGCGGTTCACCTACAGAATATACTGCAGCAAAGGGATGAGCTCATTGGACAGC
56	LG1	Tag_20233r	64	Chr01	26397486	TGATTGGTTATTGTGTAGCTTTTGAAGAGTGTTTATGTGAACAGTGCTTGAAGGTCTTCCAGAGTAATAAAGAAAAAAGCAATACATCATTTCTACAATACCCCATATACGGTAATTTTCAGATGTATTTAAAGAAATATCCTTAATTCGAGAGAAAGCATAGAGGAATCTTGGCACCAAATTTGTATCATTTCAAATTT
57	LG1	Tag_1306r	64	Chr01	26235893	CAGTTTATTGTACATAACATCTAAGAGTAAAATGTTTCGATGAGGTCGCTTTCCAGATAAAGGACAAAATCGCAGTTATCCACTGCCCCCTGGGGAGGAGGCTGATGATCCCACGCTTGTCAGAATCACTATAATTGTTTTTATTTCTGTTGGTTTCCCTGCTGGCGCTAACCTATATCGTTTTTGAGCTAGGTCCTACA
58	LG1	Tag_1305r	64	Chr01	26232145	ATCGGAATCATTGACTGATATCCAATCTCCCCTTCCATCTCAGCAATTGCAAATAGCATGCACCACCAGATGAAAAGAGCACCCAGCAAGTCCTGGGTACATTTTCTTCACCGCATTAGATCGCCAAACCCACCCATCTTCTCACCAGCCACGCTCTGCGAAAACTTCAGACACCTAACAATGAAAAGGAGAAACAGATG
59	LG1	Tag_15019r	64	Chr01	26005842	CCATTGCAATTAATAATCTGCGGGAAAGTTTGAAGTGGTTATATGGATTGAAGTCCCTTTTTAGATTTTTTTTCTTCATTTGGGCTCTGTTCGGTCGTTCGATACTGATATCGTAACGCAAGGCACACAATACCTGAGAAGCTTCCTGACGCTACGTTCGTCTCATTGAACGGCGTGAGGTCCTCGGATGCTGCAGCGAT
60	LG1	Tag_10853d	68	Chr01	33517659	TTGACAAGCGACAGGCGCCTGTCCATCTTGTGGCCGTTGGCGCCGGCGGGCCCGCGCGGCAGCGAGAGCGCCCTGGTGACCTCGGCCCCGCCGGCGAGGTCCTCCCAGTCGGTGTTCTTGTACGGCTCCTTGCACCCGGGGCAGGCGCCGCCGCCGGCCTTGACGGCGTCCGTGAAGCAGTCGGCGCAGATCCTGAAGTC
61	LG1	Tag_3319r	68.6	Chr01	33818551	TTCTCTCCGGTGCCAAACGGAAATTGTGACAGAGGGGACGGATTTGGCAAGAAAGGAATGAAACAATTTTTTTGGGTCAAGTAGGGAACAAAAAATTTTTCGGGCCAAGGAAGGAAGCGGCATTATTTTTTAGGGCAAAGAAGTAATTCTCTCTTGTTTTTATTTATGGCAGCATAATTACTCGTGCTGAGACTATTAAG
62	LG1	Tag_10458r	68.6	Chr01	33922503	TTTGGACCGGTAATTTAGGCATATGTCTGAAGGGTGAGAACTATACACTGTTGACTTTTATGATATGAACCTTCCATATTACCAGTGGAAGAATTGTGCAATAATAGAAGTCTATAAATCTTTTATGTCTATAAGGAAAAAGTTGTCAAAGGGATTTTGTTTTTTTTTCTTTTTTTTTCTGCTCACTGGCACTGACTGAC
63	LG1	Tag_6509r	68.7	Chr01	34105944	GAAGAGGAGTATGGTACGGGCACTTATAAGGGATGGCTTCGCTCTTCATGATCTCAAGGTCACTATTACAAACCTCGCTTAAGTTAGTAGCTCTCATTCTAAGAAGCTAAACCTCAGCTTTTCACAGTTTGATATGTTTCGTTCGTCCTGTCATCTCACAGATAGAGGAACAGACAAAGAGATTTGAGTTGAAGGTACCA
64	LG1	Tag_4576	68.8	Chr01	34224605	TCATCACCAAAGCTTTCAACTGATAAACATGCGGGCACTGATACTGTTGCGAAGTCTAATCATTTAGTTTCTCTCTCTTCAAAATTACAACATATGCAGCCAGGAAATGTTGCTCCTGTCTTGAAGGACCAGCCCTGCAAATCAACTGGTGGTTCTGAGCTGCCTACTGTGAAAGAGGAGAAAAGCAGCAACTCAAGCCA
65	LG1	Tag_9153	68.8	Chr01	34403666	TAAAGGTGGAGCCTAGAGGTGGTAAAGGACCTTCATATTTTACTTGAAGTTTTAAAGATGAAGTTAAAAATGATTGGATCATATTTCTATTTATTTTAAACTAAAAAACACCAATGGCTCGTTTGGATCACGCATGCCCCATTGGGGAGCGTGACTAAGCCGCAGACTCGCAGCAACATCCGCTGCAACGTTACTCGCAA
66	LG1	Tag_9159	68.8	Chr01	34405722	AAGTTTCCTTTTTCTGCCAAACTGCAAGATCCTCCTTCTCATAGATTTTATCCCAGCAAAGCATTTCTGCAATGTTCTCGATTCTACGTTGATCCTCTTCTGCATCTTGTTTAGACTTTTTCCATGTTTGGTAATATTTCTTCCAATTGATAGGAGGTCCAGAAAGAATCCAATAACCCCCAGGCCTCAGAACCCGGTCT
67	LG1	Tag_5998r	71.9	Chr01	35725167	ATGTGCAGTGGTGTGGAGCGGCCGTCTCCTAGAGCTACTATCCGTGTCCCTCGATGACGAGATATGCGGGGTGCCATACTGTGTGTGTGTACGTACCAGCATGGCCCATCGGGCTACCATGTATTTTTGTACATGTGCTTTGCTGAACACGGAGTGCAGGCAGTCTTCTGAAGGCAGGCACGTATACTAGATTTATTTCG
68	LG1	Tag_20407	74.3	Chr01	35860402	ACAATGTTCTAGGTGTTCGGTGTTCCGTACCTAGAGCTAGAGCCATGTAGTGATTCAGGTTGCAACGTTTGACTACTTTATCCAAACATTCCCCACTGGGCATAGCATAACATGCAGAATTTGGCCTTCCACTGCAGCAGAGTGTGTTCTGCTTCTGCAGTGCAAGGCTAGAAAGATCTGGATCGCTAGTACGTTTGTGT
69	LG1	Tag_12584dr	75.8	Chr01	36182388	AGCATTGGATTTTTTTGTGGGAAAATTTAGTATCTATTTTAAAACTCTATTTATTTTAATTATCTTTAGTTACAAACTTAGCTCGAATACATCAGCTATCTTGTACAATAGTGTATGAATGTGGATTTTGGCTTTCATCAAGTTTTTATAGGATTTGGTAGCAGCATGTTCTTTAATACAGACGCTAAGTTCAAATTCTC
70	LG1	Tag_1797dr	75.9	Chr01	36376531	ATACTTTTTTCACCCAACGAATTCTACAATCCTATACACATCCGTCCAGATCAAATACCAGGCCCAATAAATAAACACATTAATATTTGGCCCAACATACAACACATATTTAGATCAGAATATACAACACACAATTAGTAATACCAAATCATTTTTTCAGCTTTGTACAATCATACATATCAGTCAAGATCATGGACAAA
71	LG1	Tag_1814d	75.9	Chr01	36367613	AGCCAGCGGCGCGGCGGGCGAAGCGTCGCGGGAGGAGATCCCCGACCTCGCGGAGGCAGAGGTCCGCGGCGCCATGGGGCGCCGCGGCGGCGGCCGCTGGGCCCGGGTGCCTCCACGAGCGGCGCATCGTGGCGGCTGACGAGACACGAGAGTATGAGACGAAGCGTTGCGTTGTGCGGTGGATGCGAAGCGTGACGAGA
72	LG1	Tag_8187	78.1	Chr01	36600520	CATAGTACTTCCTTCTCAGATTAGCATATACAAGTGACAGTGTGCAAATGATATTGATTATGAAGCGTGGGTTTTGAGGTGTTGCATAGGCATCTAGCCTGCCCGTGGCGCAACAGAATGCCACAAGATTTTAGTTGTCATATTGCCTAGGCGTACCCAGCGCCACACAACACCAAAGCGCCTCAAAAACCATGATGAGA
73	LG1	Tag_18815r	78.1	Chr01	36784319	GCCGGCTGCTGAAGGAGCTGCAGTGCGAGGAGCCGATGGTGTGCGCGCCGGAGAGGATGACCATGTCCTTCTGCGTCAGGCCCTTGGCGCCGAACATCTGCGTCAGCTGCGCCACGTTCGCCGTCGGCGGCGGCAGGTTGCCGTTCGTGTCCGACGCGCGCGACACGGACCCGTCGCGGCGCCCCGCCGGCACCTGGTAC
74	LG1	Tag_5298	80.9	Chr01	38041618	TCTATCTGTTTCTTAGTATGCTAAAAGTTCCGTTCCATCTCATCTCCGTTTTTTTTTTCATTTCTCCACATCCTATATTCATTCAACAGGCTCTGTTTTCTTGAGAAGAATAAACATAACTCATCCTTGCAGTGTGTATAATCATCATAAAAGACTTGCTTGTAGACTTTCTTTTGCAATCTGTTTGATGCTGATGGGAA
75	LG1	Tag_16586r	82.3	Chr01	38281863	GCTTGTCGAATTTTGGTTCCTTTCTACATGATTGAATTGGACCCTGAAATTTTGCATGTGTGCATAAGGCTGCATGTTCCTTTCTCGGCAATAAGCCTTTCTATGTGATTTTTGCTTTATCTTTTTCTTTAACTAATTCTATGTTGACACACCATTAAGAGAATCATCCATAAGTTGCTCTTTTATTATAAATATTGGAA
76	LG1	Tag_22671dr	85.7	Chr01	39070116	TAACTATGATTTTAAATTTTCCATAATTTCATAATTTTTTGTCAAAAAAGTCAAATGATCTGTAAATTGGACCGGGGGAGTAATTGAATTTGGAGATGCCCTGCCCACAGCAAGAGGAGGTGGAGATTACTCAACTGTTTAGGTTCTCGGTGGAACCTGCACACCGTAGGAGCCATCGACTCAACATGTATGCTCATGTC
77	LG1	Tag_20063dr	85.8	Chr01	39153192	CACAATGGAGTAGCATGACTGTGCGAAGAGTCCATGGTTTAGGAGATGAATAAAAAACCTAGCATTGCATATGCTTCTACGCTTTCATTAATTGGTAATCAAAATATTAGTTTTCAAGTATGAAAATATGTATGCATACGTAATAGCAAAATAGATAGAATCCTCCCTCTAGAGGAACTTAAGTAAACACAAGTTGATAT
78	LG1	Tag_3117d	86	Chr01	39388257	CGACCAATTATCAAATGCCACCAATGACCAACCATTCTCTACCACGAATCAATTACCCTGATGGTCTCATGGCTGATGCTATGTTGAGACTACTGTCTCTATTGCTACTGCTGCATTGCCTGCCACTGTCAGCTTTTCTGGGACACGGTATCTACATCCACGCATAACACTCATCATCTACTTACTCTGACGATCCCTGG
79	LG1	Tag_3119d	86	Chr01	39389540	TAGCATTCAAATTTATATCTGTGTGTTCTTTTGTCACTGAGTTTGTTACAGTATTCGGTTTAGAGGCCGGCTAATTTCTTGCTCCTCAAACCCAACAGTCAGCATTGGCCCCTCCATGCATGTGCTTCCCGAATTTCTGCTATCGACAAGAGATCGGCCGCCCAATGGGCAATGGCTCCACCGAGGCCAAGGAGACTGCT
80	LG1	Tag_3821dr	86.1	Chr01	39428765	CTGCTTCTTGCTTCCTACTGCTCTGACTCCCTACTGTTCCCTGCTGCTCCCGGCCCTGTTGGGTTGCAGCACACATCCGCTCCAGCTCCCATCAACTTTGTCAGAGAGGTGGCATTGAGGAGAATCGGCGGAGAGCAGTTTTTTTCCGCTCCTAGATCGATGTACAAAAATGGTAAGTGATTCTCATGGATCCCTAGGAG
81	LG1	Tag_16222r	91.2	Chr01	39540409	ACACGACTCTGCCTCCTTGAACCCTCGTCCTCCCCGCCACCGCCGCCAACCATGCATGACGCCTCCTCACCGCCGCCATCGCCTCCACTACCGGCCAGCCCATCTCCGGGGACGTCCCCATTGTCGGATCCGCCGCCCGTGGCTCGTCCCAACCCTCCCACCGTCGGCGTCTTCCCCGGCTCCAGCGCTGTCTCCACTGC
82	LG1	Tag_6602	91.5	Chr01	39564015	ACTAAAAGAACCTCTTATTACCAAAATAAATCATACATATACATGTTCTCATATGAAAAATGGCTTGGAAAATTTGGGTTGCAGGTGAGTGACAAAATGAACCCCACTGAGTTGGTGAAGCTGATTGAGATATTGAATCCATCAAACAAGCCCGGGAGGATCACCATCATTACAAGGATGGGGGCGGAGAACATGAGAGT
83	LG1	Tag_10951r	93.8	Chr01	39892181	CAAATTTGGCTATCTGTAATACAAACTCAACACGGTCAACTAAGATAAATCTTCGATTGCAACCAGTGGATCTTGTCTAGAAAACAAAATTCTTAATTTCAAGGTGTCTTATCTCTATATTATTTGCTTTGCATTCATCTGCATCTCCTAACAGTCCACCTGTTTGGTCTGAAGCAGGTGACAACTAATAAGTGACACAT
84	LG1	Tag_17133r	93.8	Chr01	40033453	AAACGGTACAAATGCAAGGATGATAACTGCTATTGAAGCAGTACATAGGTTGTTTGGTTTCCCTTTGTACTCCATGTCACCACCTGTATTGCAGATGCAAGTTCACCTTCCTGGAATGCATATGGTTGCCTACAAGCCAGATGATGACCTTAATGATGTTGTTTAGAGAGAGAAGTCTCAGAGGTCCATGCTTACAGAGT
85	LG1	Tag_16029r	93.8	Chr01	40062516	ATAATAATGAAATAATTCACCAGAAACTACTAAAGCAAATGATCATCGGTTCAAAACTTATGAACAGAAGAATTCATAAGCAGGCTAAATGAAGCATGCATGTTCCATCCAGAAGATAACACACCTCTGGCCAAAATACATAACCTTGAGAGCAACTAGTCGCTTTGAGCAGTGACTTAAAATGCCCACCTGGCGACCTG
86	LG1	Tag_18359r	93.8	Chr01	40197839	CTGTTGTGAGCCTCTGTGATTGCTCAGATGCCGTTAACATAAACGTCTCTGGCAAGAAGATCCAAAGCACATACGCCCTGGGGACATCGCTGCTGCGTTGCGTCGCCCACCGTCGTCGCGGGGCATTTCGTTTGCTGCTACACGACATGCATTATTGCATATGGTGGGCGACTGACCTGATCCTGATCCTGATCGCGCAG
87	LG1	Tag_15749r	94.8	Chr01	40491118	TTTTTCATCTCCACGTTAACTAGATATTTGTTACGGTCATTGTGGACTCCCTTAGTCTATTTTCAGTTGAGTGCTTTATGTTTTTTTTTTCCAAAGTGTCACGTAAAAAACGTTTTGTGTCATATATGTTGTCCTTTGATCACCCTCTAAGATACCGGCTACGGCATTTCTTAAAAATACTCCATATCAAATACTAACTC
88	LG1	Tag_4515r	96.3	Chr01	40763121	CGTGGGCACACACATCAGTGAGGTGTAGGGAGAGGGTGTAGCAAGGGTACTTTAGATCATATGAAAAATACAACGGTATGCATGAGGGCCCACACAACCTCCAAGGTGGACAAAATGGCACGAATCGGGCACATAGCAAATTGTGATGGAATGATTTATAACACGTGAATTGTAACGGTACATCTCTAAAATGGTAAATT
89	LG1	Tag_21031r	97.5	Chr01	41264364	TGCCGCCGAGGACGGCGGCTAGACGAGCGGCGAGCTCCTCGACGATATCCGGGGTGCGCAGCGCGTTGGCGGCGTTGGCAGCAATGCCGATGTCCTCGAGGATCTCCGGTGGCAACAACCGGTGGACGTCGTCGAGCTCCGTCTCCGTCACGTTGTAGCCTGCAGCAGCCATTGCCAAGAGAGAGAGAAGAAGAGGGAGG
90	LG1	Tag_14780r	97.5	Chr01	41233889	TTCCACCACTTCGTTAACCAGACTAAATCATGAGCCCCCACATTAACAGTTGGAGAGTCATTTGTATATACATTACTCTTCTGCTGGTGTTCTATGGGTTCAGTAGTAAAAGGCTTAAGTGAAAAGCTCCACTTCAGTGACAGAGAGGTTGAGCGAAATGCATCAAAAACTTTATCCCGAGGTTTCCCCTCTGCAGGAAG
91	LG1	Tag_24866r	97.5	Chr01	41269490	TATAATATTCAGACCCCAGCCTACCAGCAATATCAGTAAATTTTGGAAAATTTGAACAATATAGAGCACAGAAAAATGCATACGTGCAATGGTGTACAGGTACCAAATAACTCACTAGTCCCTGGGAACAGTGCCAAAGGGCCCAAATATGATTAATCCATCAAACAGTAAAAGCTAAAATATGTTGTCCCAGCATGCGT
92	LG1	Tag_18577	97.5	Chr01	41192657	GACACGGTTCACTGTAGAACCTATGGTGGCAGGCAATTTGGCACAGGCATTATTATTCAACTCGAACACTGTGGAAAAAATCTCTAGAATCCGGTGCGCATCCGAGGCGGAAACCCGCTTCGCGATGTCGGCTGCCGCTGCCGCCTCGCCGACCGCAGCCCCTGGTCGAGCATAACGGCGCGCGCGACGCGAGGCACCGG
93	LG1	Tag_9970r	97.7	Chr01	41899859	TTTCAAGCCGCCACATATAGGCGCTTACATATATGCATGCACCCTCACGGAAATGAACATAAGCACACAAAACATACCCGTATGAATATCCCTCAGAGGCTGAATCTGTAAATTCTTATCTTACGAATTCTTTGGTGTCGACGACCATGTCACCTACCATGCCACTAAAAAGCTCCGTTAATATCTATAATAAATCTGGA
94	LG1	Tag_9969	97.7	Chr01	41903636	GAGCTTACTTATAGGCGGGAGGCGCAGGTCTCCGTTGGCTAGCTGCAGTGGCCGCGGACTGCCCTGCCTGCCTGTGCTTGCTAGTACTAAACTAGCACTCGCCACTGACGACCGTGGACCCAGCAAGCACTAGCGTTTGTTGCCTTCTCAGCTGGACCCACCGTACGTTGAGTAGCTTGTTGCTCAATGGAGTAGACGGT
95	LG1	Tag_10659	98.1	Chr01	42034049	GGGAACCAATGCATACAGAACTGAGCCTTGTATTGCAGTAAAACGTATAATTCCATCAGGACAAAACAATACCTAAACCCTCAGGCAGCTAAAAGAAATGAAGACGGTTAACATTTAGTCAGATGATACAAGAGATTGCCAGAGTGCGAAAAGAATTGTAACTATTTACGTTTTATTTCCTACACGCAAACTACCGCAAA
96	LG1	Tag_8974	98.1	Chr01	42072900	ACTTCTGTCCTACATACGACCTTTCCTAATCTTCTGTTCATTTAAGTTTCTCTAACACCTGCATCGGGGGGGGGGGGGGACCGGGACATAATGGACTTGAAGGATATAGGGGGTGATGGAGTTGGAGAAAGATATAGGATATAGGGCATCTAAGTGCCCTTGAAAAAATTAGTTATGGAGTTGGAGAAAGATATTGGGTT
97	LG1	Tag_6628	98.1	Chr01	42137796	TTGATTGCTACTACTATTTGTTTTTCCCGTTCCAAGAATCGTGGACGAGAGAACCAAGAAGGCGGCGGCCGTTGACCCGGTGGAGCCGGAGAAGGTTCTCAAGGCGGCCAGCGAGGTCGGCGCATCCGTCGACTGCGTCCTCACCACCCATCACCACTGGTATACCTTATCCTCCCAGCTGTTAATTGGCTTGGGACCCT
98	LG1	Tag_6636r	98.1	Chr01	42147021	GCTGCTGCAACGCTGTATGGCGCGACGGGGCTCTGTTGCCGCCCTCTCTTCCATCCGGCGTGATCGGCTGCTGCGGCTGGTCCAGGTACCTCTTCCGCCATGCCGCGAGCTCCGATTCCGAGTACATCCGGTTGTTCTTCAGGGACATGAACACATGTTTGGCTTGATCTAACAGCGCCATGGCCTGCAGAAATCAAGAA
99	LG1	Tag_6638r	98.1	Chr01	42150323	AGTGACACATTACTCCAGCCATTGAGATCCAAATAAGAAAAAAAGAAGAGTAGATAAAAGCAAGACACTCACAGAATGGAGGGCTCCTTCAAGAATACACGGGCTATCGACACTCGTTGTTTCTCCCCACCACTAAGCTGCAAGAAAGAAAACCGCAGTTCGCCTTAAATACTCTGGGTGTGGTAACAATAGGTACAACA
100	LG1	Tag_2246	98.1	Chr01	42264801	TAAAGGAAAGGAGGCACTGACTCGTGAATTAAAGCAAAATATTCAAGAACATGAGAGGGTTCTCAGTGAGTCCATTGTTGATGCTGATCTACCATCCTTGTGAGTATCTAGCATGCGTGACTGTTGTTTCACGTCTTTAATGCATTTCATTATTGATCTTGTCGACTGCAACTGTTATAACTTTCATGTGAGTTTCATAG
101	LG1	Tag_12759	99.2	Chr01	42688064	ATTTGTTTTATCATTAAAAGTAGTTTGAATATGACTTGTATTTTTACATTTTTAATAATTTTTTGAACAAAACAAATGATTGAATTTGTGGAAAAAATCAACCGCGTAATACAATTCTAAGAAAGGGGGAGTCTGATTTACACTCCAAATGTACAGAAGCACATAAAAGTTTAGACATGCCTGCGCCATTGGTGATGAGA
102	LG1	Tag_19894	99.4	Chr01	42728500	TGGTCCAGGATGCACTTTTACCGATACGTGGCGTCCAACTTCCATTTTTCGGTTTAGCCAGTTTTCCGTTACATATCAACATGGTCTAGGAAGCAGTTCTCCGTTAAATGGGTTTCAACTTCCAATTTTCGTTTAGCCAGTTTCCCGTTGCATGTCAGTATGGTCTGGGAACTGGGAAGCAGTTCTCCCTTTACGCTGGT
103	LG1	Tag_18534	99.4	Chr01	42738699	AACTCGGACCTCAATTACCCTCTTCCAGAACTGGGCAGTCAGGTAAGAGATACTTTTGCTGTTTTGCCCCTGCCAAACTCCACAGTCTAGTTCATTGAGGATAAGGTTAGTAAGGCCCATGAGATTAGGCAAAGTCCAATAAAAGACATATCTATTTCGATGCCTCCATGTCCATAGGAACCAACCTCCCAGTATGATTA
104	LG1	Tag_22711r	99.4	Chr01	42746576	GTGTCGTGTGTTCGTCCTGTTGACCCGCTGCCTCTGCGTTGCTCATGTCTTCACTCTTCAGCGAAACTTTTTCAGGTTTCTGAGTGGTACCGAAAAAAGGGCACGCGGACAGACGGACTCGTGCAAGTGCAACGAACGAAACGGAAGACCCAAAATCTTTGATTCGCCACCAAGGCATGCTCAGCCCTTTTACGAGGCGT
105	LG1	Tag_12573	99.8	Chr01	42778164	GAATGAATTCCAGGTTTTTAGTGGATACATATGCTTTGCTTCGTGGAGGATGCATGAGATCAGATGCGTGACAGGCACATAATATTCATTCTCCTCTTTATTACTGATCAGAAAAAAAAAAAGGGATGATATGACACAAAGCCGGAGGTTAGGAAAAACTTGAAGCTACTAGCTTCATGTCGTAGAAGCTTCTTTCGTCA
106	LG1	Tag_20545r	100.2	Chr01	43109667	CAAGCTAGCAAGTCAGAGTCGGGGAGTTAGAAAGAGCTGCTAAATATGATTTTGTATTGTTAACTATATGCAGCTTTTCAAGAATGAACATGATACTGTGCCTGTATGTAGAATGATTTGTTTTGCATTTCCAAATCATTGTTAACATGCCACCATTATTTTTTATTGCGAGTTTCTAAACCTTGTGTCAATTAGTCTTT
107	LG1	Tag_20139	101.2	Chr01	43583687	GTTGATGCTATTATCTACAAACTTGATCGAACTTAGGATAGTTTGACTTAGGACAAAACTAGAATTGCTTCTCTTTTTTTTTTTTTGTTGGAGGTAGTATCTTATGAGCTATGAGTAGTCCTGTAGTACAAGACTTGACCTGCATTGTCAACGTCCCAGAATTGTTGTCCTGCTCTCCATGGATAAGTAAAATTGGTTTC
108	LG1	Tag_5552	102.2	Chr01	43848659	GTGGTTTTGCTTAATGGACACACCAAAAGAAAGAGATGAAAGAGTAACACTCCCTCTGTTTTCTTATGTATGACGTAAGCAGTGTAAATCTGCATTGTTCAATGTCATGAATATGAAAAATTGGGGAAAGTAGATCAAAAGTGGCGAGTTTGTACATGTTTACCACTTGTGCATCTAATACTTACTGACATACAATCTTC
109	LG1	Tag_10787	102.2	Chr01	43884832	TGCTTACCACCATCAAGCACATGACAAGTACTGAAGAGGGCCAAGGGAGCTCAGTTAGCAATCTTTTTAATGGGCAAAAGAGCATCTCGTCTGAGAAAGAATGATCAGCCTAATGAAATGGTGTCTCCACAATGTTACAGTGTACAAATATGAAGCTATCCAGACATTCAGAAATGCTTTTTTTCGTTCTGTAATCTTTG
110	LG1	Tag_13366	102.4	Chr01	43931459	TGAGACGCGCGAACAAGGAGGCGTGGTGGCGTGGCCACGCCCAGCGGCTGCTTCTTCAGGAGGAAGCCCTTGGAACGTATGGAGATGCTCTTTGGTGCGATTCCGGATGCTGCTTCAGCCTGCACGTGCTTCGGAGGCGGAGGCGGAGGCGGAAGCAGAGCCACCACGGACGCCTGCTTGCTCTGCTCGGCGGCCTCGAG
111	LG1	Tag_13365	102.4	Chr01	43936632	CTCCATATCACAACATCAGGCTTAACATCCATTGACTTTACCAAGCTGTATGCTTCATCCAGCAATCCAGCTCGTGACAACGCATCAACCAAAGCACCATAGTGTTCAACCTCTGGCATGATAGAATACTCTGCAGTCATTGATTTGAAGTATTGGCGAGCCTCTTCAACCATGCCACAGTGGCTGCATGCTGTCAAGAG
112	LG1	Tag_6857	102.8	Chr01	44028647	GTACACAATCGTCAATTGTTCTTTAAACTAAGAAGAAGCAATCATTAGAAAACGGCAACTCCTAAGAATTAAAGAAACAGATGTCAACAAGTTTAAAACAGGTATATTTTAGCAACTGAACATCAATCCTCCTCGATTAATTATTAAAAGGCAACCAATCTGAGGCCATATTCCTCCATTAAATAGATATATACAACTCC
113	LG1	Tag_14747r	103.2	Chr01	44192353	TATCATCTCCAAGCATCAAATGTTTATACCTATTATGCCTACATTAATTTCTATTAATTTTTATTACCTAAAATCTAAAGCTGGCACAGCAAAAACTAATCCTTAAATACAGACAGGTGGCTCAGACCTCAGATTTGTTGTATCATTGTCCAGTAGCTGCAGAACTAAAAAGGTTGTTTTCGATGTCAATAGGCTATAGG
114	LG1	Tag_18550	103.2	Chr01	44196537	ATTGCAGTTATGCTATTAACACAACATTACCCATCTCGTGTGAAATAATAGCCAACCAGCAACTATTTGAGTCACCCAAAAAAAGTAACAGAGAAATGAAACCTAATTACAGGTAATGCATGAACCTGCTATTTGTAATTGAAATTACTTGCTCACTTTTACTTCCCAGAGAGAGTTCAATCAGATACTGCCCAAAACTA
115	LG1	Tag_22987	103.2	Chr01	44222184	GTTGAAACTTAAAAACAAGAAGGCAAGAATTTACAGAAAGTGTACCCTCCGTGACTAGAATGCCAGTAGCTTGTAGCAGGATTACCTGATGGAAGGTTGGAGATGATGTGCTCAACGATTCGACCACCATTGGCATCATGCCCTTTCTCCTTCTCACCCTTGCTGCCATGAACAGCGCCTCCGCCAGTGCCCTTCTTGGC
116	LG1	Tag_17219r	103.2	Chr01	44233100	CCGACCCCTCTCCGGACCCCGCGCAAGCAGGAGCTCATGCACCGGGCTGCCTTTTTTTTAATTGAAACCTTAAGCTTGCATATTTATAAGTAACTAATTGGAAGCCTCCTGCTCCATCATAATTAGTAACAATGCCAACAAGCCATCCTACAAGATGATAAAATTACCAATGCATGGATAAGAAATAAGATTTACCTTTT
117	LG1	Tag_8845r	103.2	Chr01	44307613	CATCTCATACGCTCATAAATGTAATAATGCCGTGAGAACTGAAAAGTTCTATGGTAAAAGTGGTTTTTGCATGGTAACTCTTGTTTTGCTCAGTTCGCTGGCAAGAGAAATCTTTGCATGGTAAGTCTCAGACTCAGTTGATTACATTTTAGTGGCAAATGAGAATGTTGACAATTATCAGGAATCTACCATGGAAGATA
118	LG1	Tag_20940	103.4	Chr01	44363875	TTATTAAATTAAGTTGTTCTCATGTTGCTGCACCTGCATGGAACACATCTTTTTCTGCTCCGATTGTTTCTGACTTTCTGTGTTAGCATGCATGGACGATACCTGCATATTGCTGCATGCAACATGAACAGCTGACATTAATTTTTCATCTACACTCAGGTGCCAGTTCATTGAGGTTAACCTGGTTGCTGCATGCATCA
119	LG1	Tag_9879	104	Chr01	44382347	TATCTTCAGACCAGTCTGTTAGTAGAGTACATCCAGTTTTTCCAGTGAAGTTAGGAACTTGAAAATTTCTGCAACTCAACGATTACGACACTAATATCATCAGTTGAACCCCTGGAAATTGATGTCTCAGTGAGCATCCTGCAGGCAGCCATACGAGCGGCCTTGTCATTTTGTATGCAGAGAGGTCGTGCAAGGTCTAC
120	LG1	Tag_12306r	104	Chr01	44403388	ATTGGTACTAGAATCAATCAGTGGTGGAGCTTGGATTTGATTCTAAGGGTGGCCCAGCTTAGAGTGAAAACCTTAACTCACTCAAATTAGTGCATTTGTTTGGAAAACAAATATAAGAGGCGGAAAATATTGTTTGCTAAAGAAAATTTCTAGCCTGTGCATGCAGATGCAATGATCGATTTAATAGCTTTACTAATAAG
121	LG1	Tag_13364	105.1	Chr01	45015756	TGCCGCCGCCATGCGGGCCCCGCGCCACACACGCCAACCCGCTTTACACCAAACCCCAGGCAGAAAGGGCCACCGCCAAGCCGGCCCCGCCCAACGCACCGCAATCACGCCAGAGGGAGAGAGGAAGAATTGAAGAAACCCACCTCCAGCGCACACCATCCCCCACGCCGCGCCCCGTCTCTTCGCCGGCGACGAGCCGT
122	LG1	Tag_13359	105.4	Chr01	45023681	ACTGCTATTTCAGTTGACAAACAACATCTGACAATAGCCACCGGACTAAAAGAGTACATTCTCTTTTCATTCGCATCATTCGCATTGGTGGAGCCTTTTGGACTTGCACCCTACATACTTAAAAGGAGGAAATCTCTTACATCAGTGTTTGAAATTATTGACCGAGAGCCAAAGATTGATCCTGATGATAACACTGGCTT
123	LG1	Tag_17828r	106.2	Chr01	45248774	AGACGCCCATATCTACAGTTTTACACTTCCACTGCCACCACAAGGAGTCATGGACGCGGTGGCCGACGTCTGCCGTACGAAAAGCAACCTCAACTGCCGCTTGAGATCACATGGGAGTTGGGATCTAAACCGTGTTCAACTCCAACCCGTTCCCAAGCACACAGGTTCAAACCAGAAACTAACTAACCTGCTCAAACCAG
124	LG1	Tag_4548	107.2	Chr01	45349064	GTCCTGCTGCGTGCTCGCAGTGGCAGGCCCGTTTAGCCGTTGCCTTCCATCGTCACAATAAAGATTCGCAACGGCAGCAAATATAAAGGCGCAAAGCTTGTGCCGGCAGTTACTCGGCTGTCGCAGACTCGAAAGTTTTCGCGATTTCTTTAGTAGCTCCGTCCAGCACGAGGGCGAGCTCGTGAGGCCCATAATCTGTC
125	LG1	Tag_16757	107.4	Chr01	45469418	TTGTTGACTCGCTATTTCATTGACTCGGGAGACTACGCCACTGTACTCGCCGATTCAGGAGGCTACGCCACCGTACTCGTTGACTTGGGAGGCTACGTCACTGTCTCTGTTTGACCAAGATCACTCAGAGGAATAAGTTGCTTGATCCTTAACCTGATTATGCCAATCAGGTTAAAGCTCGGGGGCTGCATGGAGGATAC
126	LG1	Tag_16761	107.4	Chr01	45469943	TCTCTTCACCTCAATATCAGAACTCAACTCCCTCGACCTCATATGCCTCTATTGTAACCTCGAGAGCTCAAATCAATATAACTCGCCCCAAACAGGACGTATGGTATTATGCATCTCGCGGCCCGAACCTGTATAAATCGTGTGTTCTTGTCTTTTGTCGCGTTACACGCGAACCATCGAGCTACGGTCGATCTCGCCAA
127	LG1	Tag_17607	108	Chr01	45575178	TTGACAACCAGTTAGCGCAATTATGTTCTTAAAAAAGTACATATAGTGTAAAAGATCAAAAGAGTACCAATGTATCATCATTCATTATCATTTTGCTAACATGAAGTTCAAACTAAGGAAAAACACACCAAGTGACCCAGTTGAAAGGAAAAGCACGTGAATGGAAAGTGGAAGAGTTAATATGTGCAGACGACCCTCAT
128	LG1	Tag_14866r	108	Chr01	45671833	GGAGATGGCGAGGCGCTTCTCCTTGCGGTTGATCTTGATGGACCAGTCGCGGGGCTTGGGGCCGAACACGACGCCACCGCCGGGGCGGAGCGGAGTGCGCTGCGACCCGCGCCGCGCCTTCCCGGTCTTCTTCTGCTGGTAGGGCTTCCTCCCTCCGCCGCTGACCTCGCCGCGAGTGAGCGTGGATGCCGTGCCACGGC
129	LG1	Tag_21076r	108	Chr01	45806959	CCATACATACAGGTAGATATTGGTAATGCTTGAGGGAAAAGGAAATGGGGATCAAGGAAAAGCTGCAGAGTACAGCAACAGTCGGACAAACTCAAGGGACACCTCACATGAGACATGCCTAAGCCTAACACAATCAACACTTTCTTGATGTTTTCCCAACATAAGTTAAGAAATTCGGATTCAAAAAAAAAAAGTTAAAA
130	LG1	Tag_23828	108	Chr01	45809204	TTTTTTTGAATAATATGAATAGTCAAACATCGAATTAAATATCAACTGCGACTTATATTTTGGAATAGAGGGAGTAATTTGCAGTAGCCTTTACCACTGCTAGTCTTCATTCATGAATAATAGGCATAGTGTCTACTGTGAATAAGTGAAGTTTTGACATCAAATGCCATTTTATTCAGTAGGAACGAATTGTAAGAGTA
131	LG1	Tag_15419r	108	Chr01	45849239	TTCACCAGCTTTTTCAGTCAACATGCTTGATTTAGGAAAACACAAAAGCATCTTATATCTAAGCCTTAGGTCATTGCTACCTTGGTTAAACAGGTATGTGGAAATAGTGAACATATAAAGTCTCTTGCTGAATGGCTCAAAGCTTGGGATGAAAGAGGCCACAAGGTTGGAGCTGCTAACGGGGACACTAATGATAGCTG
132	LG1	Tag_15420	108	Chr01	45851078	CTAAGGTCAGTGATGAGGCTCCCAAACAAGTCGTTAACAAGACACTCATCCTATTTGAGGATGTGGATACTGTCTTTGATGAGGATCGTGGTTTTATTTCAACCATACTTAAGATGGCAGAAACTACAAAATGGCCAATCATACTGACTAGCAACAGTGAGCATTTTATCTTTTCCTTTTAGCTTTTGCAGTGACCTTAA
133	LG1	Tag_15422	108	Chr01	45854789	TCACAATGTAAATAATCTAATGGCTGAACGACAGAAAGATGCGGAAGATGTAGTTGGTGAGACAAGTGAGGCTTATGTGGAATCATTTGGCAGGAATGAACAAGCAAACTGTTCAGCTGCTGGGTTTCAATTGATGGACGAATGTAGTCGTGCTGAAAGCATCTGGTTGCTCTCTGGCAAAAAATCTAATGACTCTTGCA
134	LG1	Tag_13461r	108.6	Chr01	45914836	CTGTCCACGACAGGTGCGATCTTCCTAGCCCCTGCTCCACTCCACCCCGTGCTGGCCACTAGTTTGGCCGCAACTCCCGTTACTCCTTCCTATGTCAACCAATTCGCCATGCACAGTCGAACCTCGCAATGCTCCTATAGGGGGGGCATGGAATTGACAATAGACTTTGGCCTCAAACCAAAGGGGCCCCGACTCAAGTA
135	LG1	Tag_15296r	109	Chr01	46028462	TAGCACTAAAAATCGTTGAAATACGTGTGAACTTTTTCGTATTTTTTTCATCAACTTAGACCTTTGTCAATTGTCATGAACTGGTCTTGGGACTAAAATGAAGAAAAACAAAAATCACAGCCCAAATGTAACCGGTTGTCAGATGTGGCAGGCCGCTGGTGCCGATGATAAGTTAATAAGTTTCCATCGGGAGCGGTTGG
136	LG1	Tag_18747	109	Chr01	45998303	CTAAATAGGCTCATTGACGCGGGTATGTCACCGAGGATTGAGGAATCCATGTCAGTAGTCAATAATGAGATATTGAGACGGCATTTCTTGGAGCTGACAACCAACTTCCTTGCGCCTTTTGGGCCATATCTGAGAACCACAACACCATCAGAAGGGACTTCTCCTTTTGCTGACCCGCCATTGCTACCACCATTTCATGC
137	LG1	Tag_13759r	109.4	Chr01	46198771	GATGGGCGGCACCTCGAAAACTACAAATAAATCCAGATAAGACTTCACCGGTCCCATATCCCGGTTAAGCACTCTAGCAATATTATGCCGAACAGCAGGTGAACAAGGGACGGGCCTTACACGACTCGGGCGGAGCCAAATAGTACAACAACACACACCCTAAAAATAAAATTATTCTCCGCCCGGTCTCCATTTAAATC
138	LG1	Tag_9910	109.4	Chr01	46084564	GTCAAACTATCGCAGATGGATATCACGCTGATCCAGAGGCTCAAAAACGGTTGCTGGCATTAAATGTTCAACCACAACAAGGGTCTTTCATTCTGCACGATGGTCTTATTCGTTATAAAGGACGCGTCTAGGTTGCCAACAATTATTCTGTGCAACACCAAATTTTCAAAGCCTTGCATTGCAATGCTGTTGGAGGACAT
139	LG1	Tag_7401	109.4	Chr01	46286922	GTGCCCGTACATAGACGCTCTGTATTTGCAATGGCAGCATGATTGGTTGACTACCCACGTCTGGCCAGGCCACAGAAATAACCCGTTTGGTCGCTTCTTGATTGGTCTTGCACGTCCTGAGCTAGAAATATAGCACGTGTTGGCCTCGTTTTTTTTTTCTCACCCAGCGAGCTTGCACCTTGAGAAACGCCTGAATTCCA
140	LG1	Tag_20372r	112.4	Chr01	47887647	CAGAACACGCTGCGTGTTCAGACAACTAAAGAACCGGCATTAAATAAAAATGCTGGGCAAAGAGGTGACCACAGACCTTCCTGAACTCCAAGATCATGGCCTCAATGAACTGAGGTGGTGTGCAGTTCACTCCTACAACGGCCACCTTCTGGCTCGCGTTCAGGATCTGAAGGCAGTCTGCGAAACTGTCGCCAGAGCAC
141	LG1	Tag_17826	112.4	Chr01	47854927	CGCTCCTGCCCTTCGCCCGCCTGCGCGTGCTCGAGCTGCGGGGCTGCGACCTCTCCACATCCGCCGCCAGGGGCCTGCTCGACCTCCGACACACCCTCGAGAAGCTTGTCTGCTTAAATTCTACGGTGCGTTTATATCAATCCACCCTACAATTTCGTCTGCGGCAGTTCCGTGGTGGTGGTCACCACAGGTGCTCTACT
142	LG1	Tag_3869	113	Chr07	9312799	CTGTTTGACAGCAGAGGATCATGTTATCTATCTATTCTATCTTTCTTTCTGTACTATAGAAAGCGAGTTAAAATAAAACTGTTTTTCACCGCACATGCTTCTAGCCACGTATATTGTCCATGGTTAGATTTTTCTGGATTTTTGAATCTAACGGTTCTTATACGATCCTTTTGGATTGGCCCACACGAGTAATCAAGGCC
143	LG1	Tag_13937	113.2	Chr06	4786538	CAACACTATGACATTAACGAATCACCATGTAGTTTACAGCCTCATTCTAAGAAAAACAAGTACTATTACAGCCTCATTCTAAGAAAAACAAGTACTAACTCCGTTCTCGAATATTTATCACCGGCTAGTTCATTTTTGAATTAAAAGGCAACAAATAAACATCCTTAATAGCTCTTGCAAATAAGGTGCATTGCAAACTG
144	LG1	Tag_3625	113.2	-	-
145	LG1	Tag_24426	113.2	-	-
146	LG1	Tag_15210	113.2	-	-
147	LG1	Tag_18175	113.2	-	-
148	LG1	Tag_18605r	113.2	Chr07	39471550	TCCCTATCCGGTGCCAACTTGTGCCCACACGGATGCTCCCTGTTCTCCTGAAACCTGACATGAACAATGCAGTCAGTTCATGTCCAGGCTAAACATGATCTAAAATATGTAAGATGGCAGACAATCATATCTGGTATCATCTAAAATATCTAGTATATTATTAGACCATTATACAGTTAAAACGCCATGGTGTCAATGCA
149	LG1	Tag_5737	113.4	-	-
150	LG1	Tag_20765	113.6	Chr01	48345317	CTCTACTGTGGTCACCTGCAGTTCCATACGGAAGTGTGTCTTAAGGTTTATGACCTACCAAGGGACTCAAGATGTTATTGCCACTGCCAGCATGACGGTACATGCTTGTGTCTGCCATGACAAATAGGAACATACTTTATTGGCAAATCAATCGATAGTATTAACTTTACTCCTTGGCATTGTTTGCAAACTATTTTCTA
151	LG1	Tag_20499	113.6	Chr01	48366040	AGATCCGGGGCCGAATCCAAGAGCCGAAGCGGCGCCGTGCAGGGATCGGGATCGGATCGAGTGTTCGTTCGGTGCGAGGGGAGGGGAAATTTTGGGGAAAGGTTTGTTCGGTCCACGACCGCGTCCATTTTTCGGGCCGATTTATTTATAAAAACGGGAAAAGAAAAAAGGCAGAGAAAACGGGATTCGCAACCACGTCG
152	LG1	Tag_8898	113.6	Chr01	48298874	CAAGACAGTACTACCTACTTGTCAACTATGGATTTTTTTTCATGGCTGGAGATAAATAACATGCGTGCTGGCTATGGATTTCAACTTTATGAACTGTTTACTTTTCTGAAGCTTTATGCATTGCTTCTATGCATACATGCCTGAGTACCGTATTATGTATCTTGTTTCAGGGAAGTCTATGCTGTATCGATAGTTGGTCC
153	LG1	Tag_16850	113.6	Chr01	48285796	AACCTCAACAAGGTGGTCTTCCTTGATGATGATATCGTTGTTCAGCGTGACTTGTCTCCCCTTTGGGAGATCAATCTTGAAGGGAAGGTCAATGGAGCTGTGGAAACGTGCAGAGGGGAAGATAATTGGGTGATGTCTAAGCGTTTCAGGACATATTTCAACTTCTCTCACCCTGTGATATCTCGAAGTCTTGACCCAGA
154	LG1	Tag_23803	114.5	Chr01	48443074	GAATATATGAATCAATCCGTAGGTATAATAGTTGGGGGAAAAATGAGGATGGAAAATTCATCAAAGAGCAGAGGCAGTTATCGATGGTGGTCGCCGCGCGCACCTGCGTGAGATGGTGTTGGACACAACGCAATTGCCGTGCGGCGGCGCCAGCGAACGCAATACACATGTAAGATGGACCGGTGGACCAGCCCTCGCCG
155	LG1	Tag_9173	115.1	Chr01	48180688	CGCCAATGCCTTTCAGAATTCTGGTTCGTAGAGCATTGCTTGGTATGGCACAGAGATGAGAGATGTTGACAAGACATCCAACTAGTCTCCAGCCTCAGTGTTAGGGTTAGGTGCTTAATTTATCTGATTCTATTTGGGGGGTTTGGATTAGTTCTAGGTGCTAGATTAATCTGATTTTGATTTCTGATTACATGTCTGTA
156	LG1	Tag_9183	115.1	Chr01	48179681	TCATGTATTCCGCTCCACACAAGACAGCAAAAGTAATCGTCTGCCGGTACACCATTAAAACAGCAAAAGCTGGAGAATTTCTTCAATAAATCCATTTCTTGGGTCAGACTTAGCTTGGGTTTGGCCCGTTTGGGGCTGTAATTTACAAAGAACAATCCTATAGACATATAAAGAGGCAATAAGGACTCGCATGTCTACAT
157	LG1	Tag_1788	115.2	Chr01	48494222	GCGTGGCCGTTATCCCACGAAGATACGGAGTATGGATTAATGGATACAGGTTCGATTGCTAGGGGCGAAGTGGAAAGCAGCTCATATCCGCTAGTGGAAGCCTACCGCACCGCCACTAATATACATTCTTATCGACGCGCTACGCGATGGTCGACGGCCCGGCCCGGCGCTCACCACGGGCCTGGGGCACTTCTAGGCTT
158	LG1	Tag_9254	116	Chr01	48831280	TGCTTTGTCTAAATCAAGCTAAATTATCTGCGCACCCAAGATGTCCGCGCTCATGTTATGCACTTGCAGCGGGGACCAGTCAAAGTTTGAAGATCTTCCTAGATCGCCAGAATCTCTCGCGACACGTGATTTCTCAGCAAATGGCTCTTCTTCAAAGATGGCAAGTCGAGAAACAACTCCTGATGATAGCCAAGTAAATG
159	LG1	Tag_19286r	116.6	Chr01	48925974	GGGGCGGAACACGCTCGCTTAACGGTTTCCCCTTGCTTGCCTTGCTGCCCGACCATGACGACGGCCATAGATCCAGAGACCAGGTTGCTTGGCTTGCATTGCATCCCAAACGCCCACGCCCACGCCTGCTGGCATTGCCATGCCCATGGTACAATTGCAATACAATGATGCAATTATACATTGACGCATGGCGTTTCGAC
160	LG1	Tag_5596r	117.2	Chr01	49054796	TGTGTGGTTAGGTGAAGCGGTGCGATTATATACTGTTCTCTGTTTTCTTTCATGGCCCTAGCTACCTAGCAGCTATTTGCTGAGCTGACAGCAGCAAAGCAGCCAGCAGCGGAGGTACGAACTACTGTGCACCAATCGATGCTACCTGCAGCCAGCGCGTGTGTAAAATATATGCATCGCTGCATCTGCTTGTGTCGTAG
161	LG1	Tag_8575	117.4	Chr01	49173929	TTAGAAACTGAGAATAGTTAATTGCAGTGATGTTTGATTAGAATCAGCAGCTTGCAGGTTCTTGGCATTTTGTTTTCAAGATGCATGCATATGCTACTTCATTCAGGTTGTCAACCAAAAGGTCACGTACATCATTGGGGCCGAAGAGGCATAACCAAAAGTAGGTGGCATTATTGAGAAACCGCACCTCACTGTTACAA
162	LG1	Tag_10939	118	Chr01	49364737	GAAATGGCGACGCAAAGTCAGACGATTTTTTTCGGTAGGACTGATTTCAGCAGTTCGTCTATCCTATTCTTCTATCTATTATTTTAATTATTATTATATAAACACTACAATATCATTTTATACTATACACGACCGTTTATACAATATACTGGACTTAATCTAACTTAAGATGGCCACAGCTGGTGATTGCATTCCCAAGA
163	LG1	Tag_7682	118.7	Chr01	49692348	CCGAGAAAAAAACAGCAAAGTGTGCTCGCTAGCTGCAAGGGTCAGAGAAGAACCTCTTTTGGTTGCCTGTACACTCTGAGCGCTTCAAGAATGCTTTCGACCCACCTGTGATTGTGAAAAGCATGACACCAAGACATGCAGCGTTCAACATCCCTGACGTGCGCATGGCGGATGGATAATGTTACTCAAAGGGCATCATG
164	LG1	Tag_8654	122.3	Chr01	50999010	TAGAAAAGAACATAAATCGGAGAGCTTGTTTTTGCGATTTGAAACTGTCACACTACACCTACATTTGTGCCCGGTATCGGCTTAGTGATTCAGTCAAGAGACTGACACAAGAACCAGCAAAAAAAAAAAAAAAAACTTCACGAAACTATGGAGTCCTAATTTAGACCGGTAAAAAGGATTAAAAAAACTTGTCATTTGGA
165	LG1	Tag_8650r	122.5	Chr01	51003620	CCTAAAGTGTGTTTCTTCAGATGTTGACTAGCCTGAGCCACATACACAATGCAGCAATATAAATACAGAATATAGTAAAAAAAAGATTCGGATGTCACATATGTTTCTTACCTGCTGATATCTATTATTGCTTAGGACATCCTTATTCACTGGTCTGATCAGGCCTGACAAGGTCTCAGGGGTCTTAGTTGATAATATGG
166	LG1	Tag_8649r	122.5	Chr01	51029876	TTTATAAGAAAACGAAACACAATTGAGTGTTATTCTGTTTACGAGCAACTGGTAGTACTCTGCCTCTCGCAGCAGCTGCTGGTACTCGGACTCCGACAGCACGGGGATGGCGCCGTCCCTGAGCCAGTTGAGCACGTGCCGGAAGTGCTTCCCGTCCCTGTCCACGAACACCATCCCCTACACAACACAATGGCACAAAA
167	LG1	Tag_12630r	122.5	Chr01	51038358	GTTTTTAATTGGTTTGAATACGATTTATATGTGCTGTTATGCAGTATTTGGTAGATGCCTATGAGACTCGAGTAGCTTTTAAGGAGAAGAAGAAACTTCTAGCACCACTTCCAATCACTGATGATCTGAAGGTAACTGTAACATCATCGAAGCGAGAGTGGGGCACAAGCTGGTGGCAGCAATATTCCATCCTATTTTGT
168	LG1	Tag_13912	122.7	Chr01	51179929	TGTGTTGGAACTTGGAACCTTGTCTTAGTTGTCACCGTCAGCTAGTTTAACTCTTTCATTCAGTACCTGTTTCGCGAGTAGTACGAAACATCTGTAACTCCTTGAGTGAATTAACATCATTCTTTATTTTTCCATCAGCTGGTACAACCTTGATAACATAGTACTTAGTATTAAGGATTTTGTCTGTGAACCATGTTATA
169	LG1	Tag_17174	122.7	Chr01	51242247	GCATAGCCTGTTTAGCCTCATATATAAATGAAGGCCTCAGTTTTAAGGATATAAACTATTAGGAGAAACGAAGAATGCAATAGAAGGCAGCAAGGATACATTCAGCCATTAATTATTACTGAAACATTAAAGCAGCCTTTCAGAATTGAACCCTTATGGGAACTAATTTTATCAACAGGGAAAACATGCGATCTAATTTC
170	LG1	Tag_9818r	122.7	Chr01	51270498	ACAACAAGTATCGTTGACTGCTTCCTCTGTTTGTTATACATCAGTTAGTGTTGTAATTACACTGTAACGGTACTATAATTGTAGTGTAACATTGCCGTAACTACACTGTAACACTACCGTAATTATAATGTATCCAGCTTTATACTTCTCAGTTGCAAATTAGACAACAAAAACAAATAAAGAGTTGTAAAATGGACTCT
171	LG1	Tag_21771r	122.9	Chr01	51373230	TGGGCCTAACGAAAGTACGGATATTTTACCCTAAAGTATTAGTATATTTCTTGGGCCGATGATTCTATAGCTCCTAATTTCTGATCTAGATAGTCTGAAGGGCGATTTCAGAGTTTTCCTCGATTGGTATGGCCTTTAGCTTGTACGTAGCTGGAGAACAGCTACGACCAGATCCCAATTTAACTTGTTACCGAGCTGCT
172	LG1	Tag_23310	123.5	Chr01	51993457	TAATGGCTAATATTATTAGTGCTAGATGGACGGCCAAAATTTTTAGGATTATCTTTTTTTCTAACACGTCCAGTGATGATTAGCGTGGAGGCTTCAAAAGAAGTCTCCAATTGGTAATAGTAAAATTTAGCTCATTGTGAACATAAATCATGTGCCTCCAAAAAACCAAATGTGAAAATATGCATCGAAGTAAATTCCAC
173	LG1	Tag_17868	123.5	Chr01	51998658	ATCATAACACTGATTGCTGCCAACAAGGAGGGGGAAAATAAGCTTGCTTCGTTTCTTGCATTATTTTGAATTGTAAAGGGATTGCCTCGTGTGATAATACCGAGAGTGAGTTAAATCTCCAAAAAAACAATCAGAGAAGCAAAGCCCAAGATGTTCTAGGCAAAGTTAGAAACTGATCCCAAGCTGCAGGCCTAGTGCTG
174	LG1	Tag_16844	123.9	Chr01	52132433	CGGAAAACTATCCGGCTCCTGTGCCCAACCTAAAATGCAGTTTACCTAAAATGAGCAGTTTTTTCCCAAGAAAAAAAATAAATACGAAAGAACGGAGAAGGAAAATTTACTTGATCAAACACTAAGGATCGAAGCTAACTAAGCACAACTACACCCAAACTGGTAACATAACAGAGAGAGGGAGTGAGAGCGCGAGCAAC
175	LG1	Tag_14645	124.5	Chr01	52476516	TCCAACAAGCACGAGCTCTTCACATTCTTGGGCTTCGTGGTGGCGCCGGGGCCGCCTCCCCCCGCCTGCTGCCGCAGCCGTGACCACCCTTTCGAGGTATGCGCTACTGCACTGTCGTCTCTCCATGCTCGATCCGTCGATCGATCGGCTAGGATATCCATGCATGGCCGATCTATCGGCGAGTGGTCAGGCAGGGCACT
176	LG1	Tag_14643	124.5	Chr01	52465392	CGGCTGGCATCACCTATATTGTGCCTCTGACTCCGCTTGATGCAAGCCCAGGACTTTAGCTTGGGCTGCACTGGTGGCAGTGAGCCAGGGGTGAGGCAACCGAATGCTCCTTTGCATGGCACTTCCCCCGATGGTCAAAATGTGCAGAGCGTGCGGTATGGCATGGACTTTGAACCGGCACAGCTTTCCACTGGTTTAGA
177	LG1	Tag_8115	124.7	Chr01	52620553	AGAGTACTGTGACATTGTATGGTAGTACAACCGAAAAAATAGCTCGTGGGGTGGTGGACAGTGCAATGCTTGCAATGTCAGGGCAACGGGATCATCGGCAATGCAGCCCAGCCAAGAGTCACTGGATGGGCCAATCAGCCCAGTTATTCAAATGGACTGGGTTTTGTAGCATTAACACTTTATATGTCCAACTATTGTTT
178	LG1	Tag_8113	124.7	Chr01	52625205	GACAGTGTCCAGTGAGTACCAGCCTTGGCTTACCTCGATATTTAAGCAACTTGGAGGCTTTGATGCAAGAAAGTTCTATATGTAGGTTTCTTGGAACATCTGGCCAGAACGTAGATGACCTCTACAAGTACTCTGATGCCAAAGACAAACTGGAATTCATGGAAAGAACACTGAGACGGCGCCATCTTGCTCCTACGGCT
179	LG1	Tag_2913	124.7	Chr01	52681982	TTCCTCCATTATGGTCTCTGGTCTCACATGCACTCTGTACCGTTTTGTCCATGTGCAGCAAGCCCGGAGCAATGCAGCTACGAACACACGATTAAGAACTTCTTGATGAGCTCCTGAAAGACCAGACAGAGCAAGAGCAGGGACAAACCACTGTCAATAACCAGAGCAGTTGTTGTGTCTGCATCATACAACTGACAATA
180	LG1	Tag_2908	124.7	Chr01	52715286	TCAAGAACACATACATGCACTTCTCTCTGACAAGAGCTCGGCGGCTAGCCAGTGTATAAATCAGCAGAGGATCGCCCGATCCTAGTATCTATCTGAGGTGAGTTTCAAGGCTTCGAATTCCTTGCATGTACTGGTTATGCATGGCTTGGAAGATCGATCCGGTGCGGTGTTTATGTTGATCTATTAGCTAGCTTGTCCGG
181	LG1	Tag_21643	124.7	Chr01	52761412	TTGCAAATTGCAAAAAAGCTAATGCCAGATGGTCGAATTATGGTAAATTGTGGTGGAGCAGACGCTGAAGAATCTCTTGCATCGTCCTGGGTTCAAAATGCTACAGTTAAAGCACTATGTTCTGCATTTCCAGGGCAGGTATGATACAATTCATCAGTCACGCGCAAATTCACACTTCAAATACTACAGTCATTTATTTT
182	LG1	Tag_16038	125.9	Chr01	53173117	GGATTACAACTCCACTTGGAGTCCATAACTACCATATTGGAGTCCATACGTCTTATCTTAGGGCTTGTTCGGTTTGAGGGGGATTAAATCCGTCCCTATTCAAATTTGACCAGTATAAAGGCTTGGATCTTCTCCAATACCTGTGCAACCGAACAACTGAACAAGGCCTCAGAGAGGCAGTGTATACTGTATAGAGAAGT
183	LG1	Tag_23165	126.5	Chr01	53248210	CTTGTCACTAGTGTTCGTGGGGTTTTCCGAGCCCCCGATGAGGTTTGTTCCTCTTAATAAAAACTCGGGAGGCGCATGTTTCCTGCAGGGCTCATTTTTTAGTATATAAAACTCGATAAAAAATGATGATTTTCTTTGGATAAAAACCTAATGTATTTTTTTTCATATATGTTGATCTCCGGTGAAAGGCCCGTATAAAA
184	LG1	Tag_11927	126.9	Chr01	53336374	CGACGTGTACGTCCACGTATAATTTTCATCAGCCATTGCCGTGAGGTTCTCGTTCTCATCCGTAACAAAGGTCTCTGTTCCAGGAGGAAGCATGGAATGGCCCATCCGGATCCGCACCGCCCTCGACGAGTAAATAGGATTGCCAGGTTGAAAATAAGCTGCGACAGAAGAAAGCAAGGAATCGATCAGTCTCCCGGAAA
185	LG1	Tag_19262	128.2	Chr01	53836127	GAAGCTCCTCATCTGATCTACCCAAGACTTTTCAGTGTGATGGGCCTCAGCGACACATTTTCAGAGGCTTGGACTGGTGATGGTGTCTTTTTTACTAGATTTTGCGTTTGTCAAAACATGTTTGAACACTGTTAAGTTTATCATACTTAAATCATGCTGCGTCTTTGCTGCGACTGTCATGTATTCTCAAGACGTATCTG
186	LG1	Tag_19260	128.2	Chr01	53840402	ATTGGATTGGACTGCAAAACTTGGTGTAGGGGGTGAAAAACGGGACAGATAGTTAGTTGGAGGGCGGATAACAGACGGATACGAGATACCGGATACATGTCTACAATTCAGTTCCCGCATAGTAAGACTTATAACGCATATAAGATAGTTAAACATATAAGCATTACACAGACCGTAGATCAACATGACAATATAACGGT
187	LG1	Tag_8709	128.2	Chr01	53884287	TGAACAACTACATCCAGGTGAGATGCACTCCTCAGTCTGTGGACACGCTGAATGAACCAAACAAATAGACATGGAGTATCTGCTACCTTGTTTGTAGGTCTCCAGAGACGGCACGAGCGATGAAGAGAAGGAACTACGGGAGCGCTTGACTGGTCCAGACCCTGATCTTACGGCGGCGGAGAGACTGATGGTCAGAGAGT
188	LG1	Tag_8308	128.6	Chr01	53960058	GCATCAGTAAGCTGCAGTAGAGATAGTTATCTTTGCAATTAGTTCAGGAAATAACTTTTTTTGTGTTTTTGCAACAAAGGCAGCACACCTCAACCAAATACTCAAAGTGGCATTTGCATATATGCAATTGAGAGAACATAGAGAGCCGACTGATGGCAATATTCCAGTCAAGAAAGATACAATTGTGGGCAATTTACCTC
189	LG1	Tag_9955	128.6	Chr01	54001981	ATTGGCAAACAAAATGATAATTGATGATTGTATGCCACTGAAGGATTTTACTCAGCAGCTAGACAAGTCTATTTGTCCATCTACTTTAATACTTGCGTTCCTATCTTCTAGCATGTTGAACTTTGTTATGCTGCTATATGGTTTTGATATCTTTATTATGCAATGCTTGCAGGTACCAGAACATACTTCTTGCGACTGAT
190	LG1	Tag_18364	128.8	Chr01	54169463	TGGGGATGATTTGAACGTAAACAAGGTTTGGCTAAGCACTGCAGCGCGAACGCAGCACAGAGAAGATACTAGTAGAAGAGGGGGGAAAGAAAAACAGATGAAGCGGGCAGTAGGCAAATGAAATGGTGGAAGGTTTGCTGGCGCTAGGAGGCTTGAGTCACCGGCATACCGACCGGGAAAAAGTGGGGTCGGCGGCGGAC
191	LG1	Tag_21098r	129	Chr01	54052283	ATCTGTCTTTAAATGCCAAGGTAGGCTATATCACGCACAATTAATATTCTTGTTGGAATGTTAGTGTGCATTTAGGGAAGGTTCTTCCTGTCTCGACTTACCCAAGTTTGTTTAGCTTTCTCAAGTATGTTCGTCCAAAAATCAGACGACTACATCATCATGGTTCGCTAGATCATGAAAGATATATTCTTAATTTCCTT
1	LG2	Tag_15738d	0	Chr09	35826758	CTACCTGAAAAGTCTTTTTCTTCGTTATGTAGCAAGATGGGTCTATATGGTGTGTTTGGCCCATCTTGAGGGGGAATGTTGATGTGTGTAAATAATATATATGTAAAGGATTGAACTGAAAAGTGGAGAAAATAAATATGAGAGAAGGATCGGGAAGCAGAGGAGTGATAACTCAAACTCTGCTCTTCCTTTGTTGAGTT
2	LG2	Tag_3853d	1.1	Chr02	8310723	CTATTTCAACATTTCCGCATAAAAATGATGAATCAAGTTATCCAAACGTTGAATTAGGTTTTGCACTTTGTTAAATCAAAGTGTAAGACAATGTCGAAAGTCAAAGGATGTCAATGTCATGCTCTATTGGGGTTGATTTCATGTTAAGGCCTTCCAAATTTGAAGAGTGGCACTAAAATGCTCAACGGACGTGGTCAACT
3	LG2	Tag_7490d	1.1	Chr02	8184075	GTACCGACCGTGTGTGGAGCTCTCGATCAGAGTCGTTTTGGTGGGGACAAGGTGGACGGTGGTGGCACCCACCAAGAATTCTGGGTCCACTGTCAGTGTCTTCCTCCGAGCTAGTCGGGGCCGCTGAACACTGCACCGCGCTCAGGGAAGGCATTTTTTTGCCATCAGCACGGAACGGAACGGAGGGAGCAGCGCCAGAG
4	LG2	Tag_18943dr	1.1	Chr02	8318882	ATTCAGGTTGTCATCTATGACTTTTGTTTTGACCTTAAACATCGGTCGCACGTACAGTCTCACGTAAGGGTCTGATTTACCAATCAATTCCTTGTTTCTCAAAGAAGTTGCTTTTACCACAGTAACAGAGAGTCTTCCCTGAGGTTTAAGCTCCAGGTCACTGCAGAGAAAGAAAAAATAACCCAAGTTCATAAATGCTA
5	LG2	Tag_18578d	1.1	Chr02	8074335	GAGATGGTTTGTACTAAAGAGCCATGAATAGCCATTTAACCTTCTTTCTCTTAGTGATTGTGGCATTTTCCCTATTCGGAATATATTGTTAAGCCATTTGAGATTCTTGAAATCTCAACATAGGACTCGTTACATTAGGGTGCCCTGATTTGCGTTCACAACAACGGTCGCCCTTCTAAACATGATCATAATAACAAGTC
6	LG2	Tag_20343d	1.7	Chr02	8411304	TTGTGGTTGTGCACTCGTAGTAGCAGAAAACTCCGAGTTTTCTGGATTTGGCACATAATCGCTTGTTATCTGCTATCGTTTTGTTCAGAAAGCCCATCCTAACCGATCCTTGACGACGCTGGCACTCCAAAGCCGTGCATTATTTTTTTTTTCTTTCGTTTCATATCGTTTTGTCCACTGTTAGCACATACCTGGTCGAG
7	LG2	Tag_20230d	1.9	Chr02	8524704	TATTACATGGCTATTCCAGGTTTTCTAATCCATGAGATGGCATATTGTTTCTTGTGCCCACCAAATGTTTATCATTTTACAGATAATTCAAAGCACTTACAGTCCCGCCCCAGAAAACCATAATGTGATATATAGCCAGGAAGTAGAATTATTATGGCTAATGAACTGCAGTGAAAGCACAACTGAAACTGATACGTAAT
8	LG2	Tag_17726d	2.1	Chr02	8749236	CTTTTTTGAATAATACGAGTCGGTCAAACTTGATGTCAAAAAAGTCAAACGACCTATAAATTGAAACGGAGGGAGTAGCATTTAGTGTTTAACTCTATGAACTTGAAATTATTGTATTTTTGGAATCGATAACTTTACGGTGGGGCATATGTGAATATGAGTATTTTGGACACTTTAAACTTACGTGAGACATCTTAACA
9	LG2	Tag_16702dr	2.1	Chr02	8947204	TGTTTCCACAACTGGACGAAGCTGAAATAGCACAAAATATTCCAAGTAATGAATGTAAACAGTAAAATTACGAAGAGGGATGCTATGTTCCTTGTCATTAGGGCCGGGTACTTATACACGAGAATACCAGATACCAAAATACCGAACCGAACTGAAAAAAAAAACAAGTCCAAGGTGTGTTCGTCTCGGCGTTTGGTTAC
10	LG2	Tag_19766dr	2.1	Chr02	9015851	ACTGATTGTCCAACAGCTAGTAGCGTCCAACAGCTAGTAGCCTTGGTGGAATGGGCCAGCAACATGATTGTGATTCTATAACATGCAATGTAGTGTAGATCCCATCAATACTTATCGTGATTATCCAAAAGTACCTGTGGATTTTGATCTTCACTTTGTTGTGCCTGTTATGCGGTCATTGAAACTTATGTTTATTGTAA
11	LG2	Tag_17724d	2.1	Chr02	8748662	GGAGCCACAAGCAGAGATAGAACTGTGCAGATTTCATTCTTAGAAATTCTCGATTGTGTATGTTATATACACGTGTTTTTTGTGCGTTTAAGTTGGTCAAATTTCTTTTTGGTAGAACTTTCCACCTAGGCTATAGACATGGTATGCATGTTCACGTTGCTCTATATTTATAAATATAAGAATCAACTATTTTTAGTCTC
12	LG2	Tag_13253dr	2.3	Chr02	9073873	GGTGCTATCAATGCAAAACTAGAGTAGTATTCCATAATTGCTTGCAGAAATTGTGCTTATGGAATTCCATTTGCATCCAGGACCAAATGAAACTGACTACGAACTAATTAAAAACTGGTTTTCTGGCATAAAAAACAGGTTTTCTTGTTACCTCTTCTGACACGCTCTCTGTGTTATATTTGTCATCCCAATACTGAGTG
13	LG2	Tag_13252dr	2.3	Chr02	9075296	GAGCAAAAGCAGCTGCATACTTAATGTAGGTAATTGCATTTCAATACTGAGCCACAAGAAATATAATAACATAATAGTTCTGTAAAATAATAGCAAGATTAGAGGGGGAACAGAGGGATTTTACAAGATGAGCATATATTGCACTCAAGACTGAGATACTAGGGTGCAATGGACAATTTTGCTCCACATCACATAGGGCC
14	LG2	Tag_13250dr	2.3	Chr02	9076530	GCCTCAATTTGGCGCACAAGGTCCATATCAACAGTTATGTTGGAAGAGCGGAATACCTGCAAGTTTTAAATCAGTGAATGCAACCATCAATTGTCAAAAGGGACTTTTGTTTTTTTTTTTTTTGGGGGGGGGGGGGGGGGGGGAGCATGGATGGCCCAGACCATCTCAGAAAAGGTAGATGAAAAGAACTTTTAGGTGTT
15	LG2	Tag_15458dr	2.3	Chr02	9043713	CAAACACGGTTTGGTAAACCATATATATTACCGTAAAAAGAAGTCGTGCAAGGGCTGGCTTGGGCGCCTACGCTGCTTCCTTTGGCAAGTTAGTGACAAGGGAGATGATGGTGACGTCCATGCTAAGTACTAGCTAGATGTGTTGTTTAGCTTCAAGGACATGCGTGTACGCTTAAACATGGAGTATCTCTGTATCTCCA
16	LG2	Tag_14761dr	2.3	Chr02	9051074	TTTGCTGGCCTAATCCTTATCGCGAGTTGCAGCAATTTTCTTATGCTTGCAGAGGTGACCCCCGCAGCCCACATGGCCCAGCGCTCGATTTTCACGCCGCGATTAAGTTTCCATGCGACGGCGACGAGGGAGAGGAGAGAGACCAGCAGGCCAGCGGCAGGAGGAGGAAGAAAGGGATGACGGGTGGAGCCCACACATCA
17	LG2	Tag_9565d	3.1	Chr02	10568564	CACGTACCGTACGTACGTGGACGAGGCAGCACAAGTGGTATGGTAGTAGCGTCTCTGGCCGGCGTTTTGTCCTAGTTCGGCAGCCTGCATGCGTCGCACTCCGTGTCGTACCCCCGTTCTACCCCCGTTCAGTTTTGAGTTTTGGCCCGTCGGTTTTCTTCGCTTATTTACGGCGCCATGCATGCAATGCTAATCACCGT
18	LG2	Tag_4821d	5.1	Chr02	22021855	TTTGCAGCAATCTACCACAGGACTCGACAACATATCTCCAATGCACGCGGGTGTACCCCATAGGAAAGGATGGCGATGTAGTAGTCTCAGACGAATCACTGATGATGGAGTCAGACACTACGCATTTCATAGATTGGATTCTTGGCCTACCATCGTTGCTTGAACAATCAATCTCGAGTGCGAAGAGCTTATTGCTGCAT
19	LG2	Tag_4826d	5.1	Chr02	22025361	GATCTCCACTCCGACCCGTCCGCACTAGACCCCACGGAGGAGCGGCTGACTACGGATACAGATGACGAGATCTAGCCGTCGCCAGGGTAGCTGGCGGGAGCAGCTGTCTGCACTACAATGGATTCTAGCGCACCGCTTGCCATAACCCTTGGGGAGTAAGGGTCGTAGGAGAAGAGGAGCCTTCTAGATCAACTTTAGCA
20	LG2	Tag_4825dr	5.4	Chr02	22023125	ATCACTTCTACTTCTACACATTATTCAACAATAATAATCATGTAGTCATGTAAGTGTCTACAAGTACAATACACTCGAGTAATCCTGACAATAGACTGACATACAGAATTCATTTTTATTAATGTAATCCAGTTTCGAAGGAATTATGCAGTCAAAAAATTGAATCATATGAATTTTTGTATGCTAGACAGATCACTTTA
21	LG2	Tag_6490r	8.3	Chr02	27141716	TCGCCATCACACCTGCGAGATGCTGGTGGCTAGGCGCCTAAATCCAAGCCTTCCGTGCATTGGCAGTTTGGCACCGGCAACGATGCTTTTGACCTTCTGCAAATCCCCGCCCTCAATCAGGTACTCCTAGGTTGCATCTACTTTGCGGGCAGCATGTACGCTGTGCGCATCCTGCAGTCAAGCTACCATCCGCCGTCAAA
22	LG2	Tag_23367	8.3	Chr02	11364775	GATAAGAGTGCTCACATAATAGATGTACAACAATTGGCAAGCAAGCAGTCATAGATTGTAAATGTTCACAGCAAAAACTGTCTTCTCCGTGAATATAATATCTGTGTAACCAAGTCTTCATAAGATTAACAACAGCAGTGAAAAGGATACCTGATAATCATGAATGCCACCAGATATAGAGACAACAACAACATTTGATA
23	LG2	Tag_5987	8.3	Chr02	14655465	CAACAATTTTTTTTCATCTAATGTCAATATAATTGTTGCTTGGTTCTATAAATGTGCAATCCTGTTGAAGAGTATTTTTGCCTCCCAACTTGTCACGGTTAACGCAAGCCACTTGGAAAAGTGATTTTTGTTTTCCCATCAAATCTACGCTATAAAAAAACGAGTTTTATAAAAATATTTTTTAACCTACAATGATCCCA
24	LG2	Tag_7484	8.3	Chr02	15412056	GTGGAATACAATCACATCTCATCATATTGGTTGCTGCTCTCTTTTCCTGACTGTAAATTAGATCAAGTTCTATATTGATCATCCATTGATTTCTGTCTACAATTCCCCAGGTGGATTATGAAATGGCGCTGGACTATGCCATGCAGAGTGGAGTCAGTGAGGAGCCCCGAGAGGCAATATATTTGAACTCCCTTGAGGGA
25	LG2	Tag_22124	8.3	Chr02	27205287	CTGAGATATCATGATAACATTAGCTCCAACATCTTTTACAGCACTAAATATAGTACTTGCTGTACCTGGAACACCAGCCATTCCAGTTCTGCAGTGAAGAATTGTAGAGTATTTAGGTAATAAAAGAAATATCTATAACAATTACATAGTCAAGCCATATTGCGAGTAATTAGTTAACATTGCTAGATCATGGAAGTTTG
26	LG2	Tag_22122	8.3	Chr02	27204206	ATCCCTCAGCTGGTTAAGGAGGGTTCCACCAATTAAGCCAGGTCCAATGATGCCAACAGCAAGTGTGGTTTTGGAGAGGAAGAACCTTGAGTGAGCAGCTCTTAGAGCCCTTACACAATCTTCTTGCTTCAATACAACAGTAATATTGTATTCACTGCAACCTTGAGCTATTGCTCGAACATTAATGTTTGCCTGAATCC
27	LG2	Tag_6986	8.3	Chr02	24725130	TTCCTTGTAAGATGGAGATCCATGAAAAGATTTTTGTGCCCTTAGTTTATTGCATGTTATCTAAAATAAAAGAAATGTAAAAAATGAGCTAAATAAATTCCCAAAATCATGAAACTTGGACAATAGCTTTCATATGATAATTTGACTCTGTGGTGATTTTTGCAGACCTAGAATTTACAGTTAAATGATAGATCTACCCC
28	LG2	Tag_606	8.3	Chr02	12302642	AGCCACAAATATCCAGCTAGTCACCAGAACTGCGTAACCCTGGTCTGACGCTCAGAATAGATCAGATGGGATATCCTGTTGACTGCTGACCAATCCCACGATCAGATGAACGAAGCAGCATGTCAGTTTCCTTTAGCGTGTTCCACCAGCTTCTCTTTTTTCTCGACCCGAGTACGTAGCAGATCAATCTTCGATCCGGA
29	LG2	Tag_4115	8.3	Chr02	25718128	AAGCATCTATAGTCGAACGCTCACAGGTGCTTGACGTTGGGTTGCCTACCAAACCAAAGTTCATATGATGTATTCCCTAAGAAAGGTTGTAGGAAAATCCGGTTGGTAATGTAGCAGGCCATATTCATATCCTCAGCCTAAAAACATCTCGTAGTCCTATGCTCGTCAAGCATCGTCTGTGCCATCTCAATAAGTGTGCG
30	LG2	Tag_25090	8.3	Chr02	13783448	GCAAGTCCTGTTGCAGCTCTCCCACCTACTGCTGCACCTAAGCAAGAGCAAGCTGACGCTGCTCATCTTGAGCTGCACGGGCAGCCAGCTGTGCCTCCAGTGCCTCAACACGGGCCCGCAACTCCAGGTGCAGGTCAAGGTAGTGCTGGGCGCGGTCCTCAGAGTGGATGTACATCCCGTGCACACTGGAGGAGAACTCC
31	LG2	Tag_3906dr	8.3	scaffold_41	40299	ATTATTCGTATTACTTCTGAATCACTCGAGCATTGGATCTCTGAAATTATTTTTGGTCACTCAACCCGTGCTTTACGCACGTCACTTTTCTGTCGCATCTCGTGTTTTGCCGAGTAATTCTTTTTAGTTGCATTTTGTGTTCCGCTCAGTCTATTCTTTTCAGTCGCGTCTCGTGTTTCGCCGAGACAACTCTTTTCTGT
32	LG2	Tag_13482r	8.4	Chr02	20826040	TGGAGAGGTGTCTTGCCCCCAAGTCTTGTACTCTTATATATTCGCCCCAAGGGCTCCATGCAATACATCCAATCTATTATACGCAATCCTATCTTTCTACGTGGTATCACGAGTTTAGGTTACGCCCTAGGCTCCCTTCCGCTGCCGCCGCCGCCGCGCCGCGCCCGGGGAGATCGATATCCACAGGGGGCAGCGCACTA
33	LG2	Tag_16459	8.5	Chr02	27397577	TAGTCTAAAAAATAGTGAACTCCAGTTTATAGAAACATGTGGGCATTTTTATTTCTTCCAGACATAGCTCTGCAATTTTCAGTTTATACAATCTTACGGGAGAATGTCATGCTGAAGTTGTTTTGAGACCAATCGCTAGCCTGAACATTGTATGTGATATAAATCTAGAATCTATTTTCACTCAAATGTATTTTTCGGGC
34	LG2	Tag_24428r	8.6	Chr02	15661225	TTCAAGAACCTCTCAATACATTTCAACTGCAGAATATGTAACAGATCCAAAAAAAAAAAGAAAACATAATAAATGATGACAAGGAACAGGAACTGCAGCAACAACGGGAGCATACATGCAGAGTGGTTTTAAGTTGATGTCTGACAAGGAACAGGAACTGCAGCAACAACCGAAGCATACATGCATAGTGGTTTTATACG
35	LG2	Tag_10380	8.7	Chr02	26989302	GACTACTTTTACATAGGAAATAAGAATCAGCAGTAAAAAATTAGTAGCTTGCGTGCAATAGGCTGCTGGCCTGCTGTGGCGTGCAGCTTGCCAGCGAGTACTGTTCTCCAATTTCTGAATGGCATAAGTACATACTTTTCATTGGATTTCTGTAGCTTTATTTAAATCATGTGTGAACCAAACAAGCAACTGGTCTGAGC
36	LG2	Tag_8788r	8.9	Chr02	16194043	GCGGCGCCATCGCCGCCGGTCTCAGCTGCCCGCCGCTCGCCAACTCCCCCTGGCCGGCCGACCGCCCCTGGGTCTTTCCCTCTAAGGCCGCAGGTGGAGAAGAAGACCCGACAGCAAACCCCCACCGCCAACGCCGAACCCTAACCTTGAATCCGAAGAGAAGATGGCGGTGCCGGCAAGGTCTTGTCCTTCTTCCCCGG
37	LG2	Tag_18000	9.9	Chr02	24436580	AAGGACTACCGAGGTTAGTCCGGATCTGGTACTTAAGCACTAAATCCGGATTAATCTAGGCGGTTCTGCCATAAGGGCGACTTTGGCAGTGGAGTGGCACTGCTTCCTATAGAAGATTCCATCGGCGGCGGTTTTTTGAAGAAATTGGGGTTTTCTTACCGATGGAGGGTAGGAGGAAGGTGGAGAATATAGCTACAGTC
38	LG2	Tag_1709	10	Chr02	20998554	TGACAGATGCTATGGTCATTAAAACAATAAGATAGAAAAATGCTATTTAATATGCTCTAAAAATCCCACCAAAAATTCATGCAACCATGTTACTGTACCAATATGATTATGTGAGTTTTTAGATATTTTGGATGTTGTTTCATTAGTGGTCTGCAAGTAGTTACTTGAATAAGCTTAAGAAAATAATGAACAAAATGAAA
39	LG2	Tag_188	10	Chr02	13192938	GTCGTCGATACCTATACTCAAAATGTGGGGGCAAACCTTGAGTACTAATTACTCAGTAGGACATAATGAAGTGGCTTACGGCTCACGCGAAGCTTACTTACTAACGAGTGGGTCCTTAGCCATTGAGTTTTAAACAGTGGTATATCAACATAAAGTAACAATTTCATCATTTGCATATAACATCATAATAATATCTTGCA
40	LG2	Tag_18040	10.4	Chr02	11223994	TATGATGCTGATGCTTACCTAGATTGGGAGAGGACAGTTGAACAAAAATTTAATGCTCATATGATTCCTGTTGCTCAACGTGCTCGCTATGCTACTAGTGAATTTATTGGTAATGCTATCCTCTGGTAGAATGGTTTAGTTAAATTTGGTCAAGATCCTTCTACATGGTCCAAGTTAAAACGTTCTATCCGTAATTGTTT
41	LG2	Tag_19214	10.5	Chr02	12008468	AGAGCTAACCGCCTATGCATTCTAGTTGGATCCGTTCATCTTCTTTTGTTACAGGAGGCTCATGGAGGCGGATTGATGGGCCATTTTGGTGCCAAGAAAATGGAAGCCGTGCTGTCCACGCACTTCTTTTGGCCAAAGATGAGGCGAGATGTTGAGGGGTTTGTATCCCACTAGACTACATGTCAAAAGGCTAAGTCACG
42	LG2	Tag_4722	10.8	Chr02	15123306	TCCCCCTCTTGAAGCGAAGTCGTCCTTGACGCTATCTCATCCTTTTCTCCCAAATATAGTTTCAAATCTGCAATATTAAATGTGGGACTAACCCCAAAATCTGCAGGCAACTCAAACTTATATGCATTATCGTTAATCTTTTCAAGAACCATAGAAGGACTAGCAGCTCGAGGCATAAGTTTGGACTTTCTCAAATCAGA
43	LG2	Tag_25073	10.9	scaffold_36	231364	ATTATTTTATTACAAGACATCGTGCGCGGGAGGTAGGGACAGAATAGTAATTGTTCTGCAAACTCCTTCGGCCTATTGAAGGTATTGCTCGATGGCCATGGTAGCTTTGAGACGGATGGAATCAAGAGAAAAGATGACATCATCATATTCATTTGTGCCCAGTATCACACGAGTCATTAAGGCTCGGACCTCGGCAAAGC
44	LG2	Tag_4959r	10.9	Chr02	25367939	TGCCTGCGTTCCAAACATGCCCTCAAATTGTGTCCCACAAAAATTGTGAATTATCTTTTCTAAGAGGTGTATTTAATTTTTTTGAAAGTGCATGCTCATATAATTGGTAGATCTTTTTTCCTTTTTAAGATGCATGTGCATGATTAAACAGGGACATGTAAAATATTTTTGATGACTACTAATTTCTCTTAAAAATATTA
45	LG2	Tag_5250	10.9	scaffold_43	154635	TAGTACACCATGATGTATCATGAGGTACTTTTGTGGCATCTAAATCGACTGTAGCTCGATGGTCACACAAAACGCAAGGAAGAACACAATTTAGATAGGTTCAGGCCACTAGATCGCGGAACACCCTAAGTCCTATGTGTGGTGCTCTATATTGCTCTTGAGATTACAATGAGGACGTATGGGGTCGTAGGAGGATTGAG
46	LG2	Tag_1450	10.9	Chr02	12953950	AACAAAAGTGGACCATATGATTTTCAAAAATTACAAAACTTGAACAGTAGGTGTATTATAATATATGAAACTACTGTAATTTTTGGTAACCCTAGTTTGTGTCAGAAAATGCTAGATCTACCCCTATTTCTGTTAATTAGTGCATTTTATGTATATAGAAATTCATTCAACATAAAACTTGTCTAGAAAAATCTATGGAA
47	LG2	Tag_17092	10.9	Chr02	13314480	GTGATAACCACTTGAACATCATTCTGTTGCCGACAAAAAAAAATGTCCGAAACATTCGCCCTTCCAAGTTGACCCAAAATAAGGAAACATGAATGGCCATGGCTGGATGCCACCCTGATGCTGTCCAAAAAGTGTGTGGCTTCCCTTAGGCCCCAACCACTCAATCCCCGTAGCATGCTTCCTCATGCTTTGCTTTGCCA
48	LG2	Tag_18558	12.1	Chr02	27703947	TGTTAGTTGTTTCCTGAGTTTTTACCGGATCTACATAATATGGTCCCCAAATCTAGCTTGCCACTTAGGTTTTGGGCATCTTTTGCTAATGATTCTGCAGGAAGCAATAGGCATTCCAGTTATCCGTTGACTTTCCCTTTTAAAATATGTACTCCTTTCTTTCTAATTGATTTATTTTTTTATTCACTTTTGGTTTTAAA
49	LG2	Tag_18557	12.1	Chr02	27704493	GAATATTCACATGCCATTTACATCACTGTCGCTTGTAAGGATAATCGTGCTGCATTTTTGTTTTCTCAAGAACCTAATTCTAGGGAACATGAACCTTGCACTTCTTCCATGGTTAGAGCTAGCATCCACGTTTTTATGCAGAGGATCTCCCCTTCACCGCTTACAAAGTTTATTGTTGCACTATAATAGAGTTATGTAAC
50	LG2	Tag_11621	12.1	Chr02	27631883	TCCCTGGAATCATATTCGTCCACGTCGCCTTCTTTTCTCCACCGTCAAATCTTGATCGGACCATCCAAACGCCTACTCTACAGCTGCTAGCTTCCGGAGTGTTCTTGAGCCTCCTCGGCTGTCGGCTTTAGCTCTACGATTCTTCACCCTCGCCTCCGTGGCCGCCTCCACACTCCGCCTGACGCACTGCCCCCCATCCT
51	LG2	Tag_10023r	12.9	Chr02	28431682	CTTGACAGCATCCGCAGCCTTCTTAAATTTTTCATAACCCTGCAAAATGAACCAACATCACAAGTGTTAACTGGGACAGGTAAAGGTGGACAAAAATATAATAGAGTTGTGCACTTGAAACTTGAAAGAGCTGTAAGCTTTTATTCTCTGCTTTTATACAGACGTACTAAACATATGAATCATAATGTGATTCATGTTAT
52	LG2	Tag_7979	12.9	Chr02	28115617	TATATAATAAATTCATAGAAAGGAAAGGAAAGTAAAACAAAATACATAATTTTCTATATCCAAATTGGAGCCCTCCACTATAATATTTTTCTAGCTTCTCGTGAAGCCACGTCATCGTATGACTCACTAGCCACTGGTATATCTAAATTGGAGCCCCTCACTATAATATTTCCTAACTTCTCATGAAGCCAAATCATCAT
53	LG2	Tag_13709dr	19.4	Chr02	29169130	TTTTATATAATTAAATTGTTAGACTAGTATTTCTAAATGTTGAACTCGATCAGGTTAGATGTTGAATTACGTATTTGAAAATGTATGTTGCACAATAATACATTTTAACATGCGATGTGTAATATTGAGTATAATTTGAAAAAAAAAATAACATTACATTTCAGACTTTCAATGCATGTTGGGCCGGCTAGGTGCTATTG
54	LG2	Tag_23485d	19.5	Chr02	29237241	CGAGCATCGTCCTACCCATCTCAACAAGGGTCCGATTTTACACCCTACCACACTATTCTGCTGGGGACATACAGAAATGAAAACGGTTGTTCAAGACCTTGCTAAAAAAAAAACTTTGAAACGATCAATCTTGAATTCCGAAGCATTGTCACTGCGTAAAGCTCTCATGGCATGATTAGATTCGTTTCTCAACCTCAAAA
55	LG2	Tag_25176r	19.5	Chr02	29971811	GTATTGGTGTGTGAATTTCAGATACTACAAATTGTATTTAAAACATCGAGGATTTAAAAAAATTATAGCGGTGGCTATACGTAGACATCAGTAATACAGCAGGTCACCGTTCAACGGTGTCTGCAGTCAGTGTCCCAAATTTTTCCGTCGTAACCACTGTCATCCATATCCTCGTCTCCCAGTCGGCACAAGACCCGGGG
56	LG2	Tag_8888r	20	Chr02	30003574	ACCAGAATTCCAAGGACTTCTTCCGTGACCATATATACTATCTCTTCTAGGAAAGGATAAATTTCTGGAGCTATATGCAGTTGGTGACGTGGATGGAGAAGACTGGGATGATGGGGTTCGTGTGCTTGTTGAAGGCCTGTCTTCCTGATGCTGTTCATCTGAGTCACTGTACATATCTTGATGACTCGTTGATGTCGATG
57	LG2	Tag_5839	20	Chr02	30050905	GTATAACTGTTCTCTCTGCTGCTCTGCCTCTGCAGTCTATTGGCTCATGTTGAAATGGCAACAGGCGACCCCCCAATACATGGCTGCGGAGTAGCAGGGAGGACACTGCCACTGTTCCACTGATCCTGAGCTGCTTTACCCAGAAAGAAGCTCATAAGACCATCCTGTCGGCTGTCGGCAAGACCAACCAGGCATTCAGG
58	LG2	Tag_5842	20	Chr02	30048659	TTTTGAATATAGCATGAACATATGTGGTTGTGCATCCTACTCAAGCGGCCTGTATTTTATGTTGGGTAACAGCTTATTATGCTTAAGTTTCCATCACACAAGATTCAATCATTTATTTTCATTATCAAAATTGCTTGCTAAATATATTAGTTCCTTCATTGGATCTATCAACACTGTATTTTCCAACAACAAAATTACTT
59	LG2	Tag_7230	21.2	Chr02	30538408	GAGCTTGCATTGCACCGACGCCTAAGAGGGGTGAAATAGGATTTATAAAAACTTTGGCCTCTCAAAACCACAACTACTTAAATAGACCATATGCATGATAAAATTAAATATGTACACTAAGGTTTTGCTAAGTGCAACTAACTCTATCGTGGTCAAATCTTGCAACCTAGTTTCACCTAGAAGCTAACCTATCAAGCTAG
60	LG2	Tag_7233	21.2	Chr02	30535561	AATTTATATTTTATAATGGCTTGTTATTATATGTAAATTTAGAGGGGGTCATTTTAATTCGTATTTCATAATGTCACGGTGGCTAATTGTTTAGAAACTATAATAGATCTAATGATTACTTTTATTTCATTAGAGCTACATGATGGATGACAGGGTGTTTCTGATTTTGTGAGAATTTTTATGATTTATCTTAATGACTA
61	LG2	Tag_23278dr	24.2	Chr02	30464228	GCACCCATTATCAGGGAGGGGAGAGAGGCCAAGATAAGATCCATAAAAACCGGGCATCAATGATCATCAAGATCATACCTGGCAGCCGTAGCGAGGCAAGAGGAGGCAGGGGGTCGATCCGATGTCGACGGGCGTGGAAGAAGGCGGCCGGCGCCGGGTTGGGCCCGCGGAGTCGTGGCGGGAGGAGGCGGCCGGCGCCA
62	LG2	Tag_20518dr	24.2	Chr02	30476245	TTAGTTTTCCAAGTGGTTCCGTAGAAGGAGGGATTACCTGTTGCATAAAAGTTCAGTAAGCTTTAGTCATTAGCCAGACTTGTGAAGGTTATACTTTTCTGAAAACACTTTTTTACCTTATTCCAGCTGTTACCCAGGAATTCATTTACTGATATGGCATTTTGTGCATACATAAGGGGTGATATCCAATACCCCCAGAT
63	LG2	Tag_7924dr	24.2	Chr02	30406320	AATTCTTAGTAGCTCGAATACTACAGCACAAATACAAAGCCAAATATTGGGAGATTTGGCACATTGCCACAAATTAATTAATGGGGCAACGGCAGACAAGATGAGGAAAAGCAAATCTTGGGAGGGGGAGATAGAGCGGGGCTGGTACTTACCATGGGAGGAGGAGGGACGCCGGGAGGAAGGATACCAGTTCGATGAGG
64	LG2	Tag_7932d	24.3	Chr02	30405624	ACCCAGTAACCACAGGTGATCTTAGTTGCTTCCCCATCATTGGAGGCTTGAAGTGCCTTGTAGTTGATGGTTTTGCTGTTTTCCTTGTGAAGGCCTCTTCTGTTTTGTCGCCGAAGAGTGGGCCAAAGACGTGCTACGTGGACAGCCCCCAACTTCCTGTCAAACAATTATAATTAGCGGCGCCATTCACTGCAGCTAAC
65	LG2	Tag_7551dr	24.4	Chr02	30771823	TATAAGATCATTTACAAAAGTGTTAACTGTCAGATTGACCAAGGGGTCCAAATCAATGCTTAGTGAGACCCAAACAACTTTTATTCCTAAGAGGCATATTTTGGATGGGGTCTGATAGTTCATGAGATAGTGCACCATTTGTAGAAAAAGAAAGAGGAAGGGGTTATTCTGAAGTTGGATTTTGAAAAAGCGTATGACAA
66	LG2	Tag_2110d	25.5	Chr02	31002598	CAGTGTCACCCAAGGACGACCGGACACCACACGCATCGATCTCCTCCGCGGAGGCGTCGCCCGCCAAGTGCCTGACGATCTGGCTCATCCGCGGCCGCCGACGTGCCGGCCTGCTCACCGCCGCGGCGGCGCACCTGACCAGCCGGGCCATCTGGTCTGCGTCGTAGCCCTGCAGCAGTGGGTCGACGAGATCGTCGTAG
67	LG2	Tag_9734d	26.2	Chr02	31424076	AGGGAGCTGCGAATATATAGTCCTATGTGCGTACGCGGGAAAAGGCGGGGAATTTGAAGGTTGGTGGGTCGCTGGCTGTGTAGACGTAACCGGCGGCCGGCGGGCGGAGGAGACGTTGGAGTAGTAATCTACGGGCGCCGCTCCGGTGGCCGGCCGGTCGCCGTCGGCACGCCCTTCTGCAAACATTTTTTTTGTCCTCT
68	LG2	Tag_15199d	27.4	Chr02	32727595	TTCGAAGCTAGAAAGTCGTGAGTGGGAGGCCCAGATACTTGATCCGGAAATGAGATTTTTGTGCCGGAGGTCTGATTGGCCATCCCCAATGTTAAGACCAGGGCGACGGATAGGCACCACAATGTTCCAGCGTGCATAAAGTTTAGCAAGCTTGTTGCACATTGGGGCTATATGGGTACGACTCCTTTGCTTATTCTCTT
69	LG2	Tag_2952dr	28.4	Chr02	32878740	AGAGCCGAGGACTCATAACTTGCCCATGGAGGAATTGAATTTCTTTGGCGAGCGTGTGATGTTGATAGTATGCTTGACTTCCGTTATTTTTGCGGCACAAGACTACTATGGTACGTACGTAGTTCTCCATAGTCGTGGCTGTTGCAGATCGAGCTCCGCCATTGTCAATTGTCATGGGAGCACAGATGCAACCTGCAGGC
70	LG2	Tag_15446d	30.9	Chr02	33378044	TTTTCAGAATTTAATTCGGATATTGTCTAATTCCTCAACAGTTACACCATTGTTCTGCAACGTATACAGAGAGATGGATAGTTAGAATACTGATAAGACTAGAGGATGGGTTAGCCAAGGAGGGGGTTAGGCTAAACCCAACATGTCTCCATCCTCTCATCTCATATCATTATTTCAACTACACCTTTTTTTTACAATAC
71	LG2	Tag_12330dr	31.5	Chr02	33696503	CATAGCTCAAGTTCCGAGCTCTATCTTAGATCTTAGAATTTGTGTGATAGAATCAAGAATCTTGAAACTATTTTTTAATCTGGAATAAAAAAGCTAAAGTAACGACATGTTTGCACTTCTCAACTCCATTCCACCAACTCCATCCCAAACATCTCAAATCCACAACTCTATCCAACAAAATTATGAAACTAGGCTGCAGT
72	LG2	Tag_12328d	31.5	Chr02	33691496	AGACCATGTGGGAGCTTATCTGCATGTATGTCCTATGATGGTCTGTGGCTCCTACTAATGAGATAATAAGAAGGTAGGTTCAAGACGGGTGTGCATTTAAAAGTTCATACCTCTAGTTTATCTTCTTTTGCCCTGTGATTCACTGGAAGTCTACGGAAATCCTCGGTTAAGTTGAGACACTGCTGAGCATTCTCCGGTGA
73	LG2	Tag_12339dr	31.7	Chr02	33702461	ATCACAAGGTAATGACACTTGCCTCAAGATACTGGGACAGGCTAGATGAAGAATGGATAAGCCCTGTACCCAAATATGACAGTGCATACTCTTCTATATTCTCTAACCTGAATGTCAACATAGTTAGAACAATCTATGCACGGGCTATAATCTACGAGATACAAAAGCATTAAAAATCCGTAGAAAAATTTAGTCCTTCA
74	LG2	Tag_23209d	31.9	Chr02	33778947	TGTCTCATGCAACACAAATCGGATCGAAACGGAACCCTGCAACCACACATGACACGTCCACGTGCATGGTCATATCATTTCCATATATGGATCATAGCTGCTTCTGTATGCATCTTATGCTTACCTTGTTCCCTAGACAACCCATGATACCCGAACCAATGCATGACACATCCAGATGGTGAATAAATGGCCCAAGGTTG
75	LG2	Tag_10703d	33.3	Chr02	33927804	ACAATATAGAGCACCACTCCCTAAGAAATAAAGAAAATGTATGAGCACCAAGTGAAAGACAACACTTCTAAAAGCAGAGTGTTCCAGTAGGGGTGAACAATGATAATGCGATAACACAGTTGCAAAATGACTGGGTATCCACAGGCAGCAATGGTTATAAAATGCATGGAATAAAAGGTCAACTATCTCTTTTCAAAATG
76	LG2	Tag_3186d	33.7	Chr02	34186907	ATCCATCTTCACCTCACGCCCACTTTTTGAACTCTTGATACTAACCTGGATGAAGCAAACAGTATAAGTTAGTAAGAGCTCAAATCGAGAAGAATGCAATTGGATAAAGGGTTTAATAGTACAAAACAAACCTGATAAAGTCCCATTATTTTGGCCAAGCAAGTTGGGCTTCTAGAATTCAATGATTCTGTCAAGTGCCT
77	LG2	Tag_3188d	33.7	Chr02	34188431	TTAAGCTCCAAAATATCAATCTTTGATTCAAATGAATGAGTACTCCCCCTTATAACTGGTAGAAGCAAAGCCTGTGGGACAAGTACACAAAATTCAACACAAAGGGAGAACATGAAATATGAGACGAGTAAAATGAAAAATAAACTTAGGGGTGGCCAGGTGCTACCTCATATTCATTTCTTTCCACATTAAGCAAATCC
78	LG2	Tag_3190dr	33.9	Chr02	34202124	GGGATCGCAGAGACATTAGACATGTAGGTGTGATCGGCTGCTCGATTCCTTACCGTTGCGCAGCTGCACAGCAGCGACCTGCTGCAGAGAGGACTGCAGCAAAGCTGCTGATGAGGGCAACTTTAATTTATAAGAGCGGTTACCATTTGGTTACAGTTGCACTCCAGCTACGGCGTACGTGCTGCGAGATGTAAAAATGG
79	LG2	Tag_12482dr	34.8	Chr02	34415187	TTGAGAAAAAAGGTAAACTCATTTGCATCTATGTCTATGCATATAAAATTACAATAAAGAGAAAATAATGCACTGCAATTAACAATGATGCTATCTTTTTTGCAGGAAAATGGAAATGACAGCAAGGATGAGGAAGAATACATACACATGAATTCCAATGGAAATAAACGCAAGGGGGGAAAGTATGCCATCAAGTCATT
80	LG2	Tag_17765d	34.8	Chr02	34516859	TCATTATTCACACACAACCATTCTTTTGGTGAAAGCTGTTTTTTCGAATGAAGGAAAGTTTTGGGTATTTGGCGCAACATGAAATAGCTTGTAAATTGCAATTGTTAGTCTGCACTTATCCTCTTACTCATGGATGCTGCTTCTTAAAGTTAACTTTTCATGAATAGTTTCTCTTGCAACATTTTCATCAAGGAAAGAAG
81	LG2	Tag_21170dr	35.2	Chr02	34704082	TGTGGTTCACTATATTTTTTTTAAAAAAAAAGATAAATATGATTTACAATATCTTTTTATGGCACATTTTTATGTTGAGAGATATAATGGCAATGCTGGAATGTGATCACTGCAAATGTAATGAAAAGTACCATAGCTTCATATGAATTCACATATACGAGTAGCCCAGAACTAATGAAAAGTACCATAGCTTCATATAA
82	LG2	Tag_4593d	35.2	Chr02	34618974	AGCCAGCATCAACTGAGATGGGCCAGACGCGGGGACTAGGTGATCTTTTAACCCAGCAAATTCCCGTCATATATACGCCAGTGCATGGCCGACCTGATCAGTGTAATAATTATTGCAATTACTAGTACTATCCTACGTGGAGTATGTCAGCAGTTCAGTACATGTATAAGCATAGATTCGCTCAACATGGGTCATGGGTG
83	LG2	Tag_25406dr	35.4	Chr02	34718043	TCCTTGGCCGGGAGGGGGGGCGCTAAATGACGTTGCAAGCGATTAAGCAACAACTAGACTAACGGAAATTCGAAACGAAAATACTAAAAAGTACGATTCAGCTTGTTTGGGCCCAGCATTCGCTCCCTGCACGAATAGCCTACGGCTTCAACGACCAACAGAGAAGCCTCCTATAACTCATCCCTCCTCTCACTTCTGCG
84	LG2	Tag_8897dr	35.4	Chr02	34724602	TTGTATAGAGTATTAAAAAAATACTAAAAAATGTGGTTGCAGATATGCTTAGCATTTATTCAACACTAGCTTGGAGATGATATTTTACAAGAGACCCGAAGAGTGGGACACTTGCATTTTTTTATTAGTTTCCATCTTTTATGAGAACACACTGCTTTTGTTGCTTTACATCTTGTCAATTTGGATGATCTTTCTTTCAA
85	LG2	Tag_11862d	36	Chr02	34766961	GGAGATGCGCCAACGCTCGTGTGGGGAGGAGGGGCCTGCTCCGGTGACCGCATGGGAAGTCGCCGGCGGCAGCCGTGCTCGCGCGGGGGTGGAGGAGATGCGCCGGCGCTCACGCGGGGAGGAGGGGCCGCTCCGGCGACCGCACGGGAAGGCGCCGGCGGCGGCCACGCGAGCGCGGGGGAGGAAGAGATGCGCCGGCG
86	LG2	Tag_2223dr	36.4	Chr02	35013307	CTCACCGCTAATCTCTTGACGCTTCATTGGCGGCAATCTCTTTCATCCAACCCCATCCAAGTACTCTCTACTATATCGAGTAACTTCACATCCAAATTATCAGGTACCGAGTTTATCAAAACACTGGAGCTTGGTTGGTCGTGCTGCTCACCGCTAATCTCTTGACGCTTCATTGGCGGCAATCGTTTCAGTCTTTCAGG
87	LG2	Tag_24764dr	36.4	Chr02	34978493	TTACTAGGCACAGCGGAATTGGATCAACTGTTGAAATCATGGCAAGCATAATTGCTACCACTAAGTTCTTTCCCTAGGCAGTTTGGTGTGGCATTAGCATATGAAAATGTGAAAAAACAAGACATTAAACTTGCTAGTGAAATTAACGCAAATCCTAGAAGGACCAAGCAAAATACTCTACATAGTAGCACAGACGTACA
88	LG2	Tag_23081dr	36.8	Chr02	35117268	AAAAAATCACCTCCAGTTAGCCTTCATCTCAACCATACCGTGGTTTGAAATCCTTATACCACAGCCTCGCTCCCTGGAGCACTAGCAACGACCACAGCCAACCAAAAACTTATAGTATCCCGCAAGTACGGCAACGGCGCAACGCCCTTGCAGTCGTGATCATGGGCGCCGGTCCTGGACGAGTGTTTACTCGGCAGTCG
89	LG2	Tag_19490dr	37.2	Chr02	35242467	GTACGTGCCGATTTATCTCATGTTTGGCGCTCCTCTCCTTATGCATGCATGCAGGTACCACGCGATCCATCATACCAAGAGGGACGCCAATTTCTGCCTGTTCATGCCGCTGTTTGATCTGCTGGGTGGCACGCTCGACCACCACTCCTGGGAGATGCAGAAGCAGACGAGCGCAGGTACACTACACATCTATAGCTAGC
90	LG2	Tag_15006d	38.6	Chr02	35730351	GCGGGGCTGCCTCTGCCTAGCTAATCCATCTCGTTTTGGAGGCACACCCGGCAAACCGATTCTTTTTTTTTTCTTCTTCCTTTTTGCCCCCATTAGGGAAAAAAACGAGACAAAATCCCTTTCTTTTTCTTTTGCAACACACTGACAACTCGTCAGGTGCACCTGCCATTCGGCTGCTCCAGATCAGGTTCCTCATCAAT
91	LG2	Tag_11480d	38.8	Chr02	35765665	TTCAGATGCCACCCCATTTGTTTTCTCCATGTTTTGTTTATCATTGAGTGAGCCAAGAATCCCTGAATCATGCCCTTCTGAATCATATGAACCTGCAGTTAGAATTTTGCAGTTTGCATCTGATTCAGGAAGCCCCCGTTCAACCAGACTGGACTTGTGGTACCCCTCAACGACTTCAGAGCTGCTCAGTTTCGTCTCCA
92	LG2	Tag_20862d	39.9	Chr02	35973272	GGCCTGATAAAATCAACAAAGCACAATAAGAATCTGCTAGATTCAAAATTGATAAATAGATATAGAAAGAAAATCACCCAAGAGGTAAATAGCCAAATCATAATTGTCAAATAATTGCAACATTCATAGTTACTTTTGTTTGATTCCTCCTTTATTCATGTCAACTTATCTGACAATAACACTGCAAAAAAAAAGTGACA
93	LG2	Tag_8757d	40.1	Chr02	36074308	TTCATCCATCCAAGCAAATTGATCACCAAGACCATATTACATCCAGTTGAATCATAAATGTTTTGCCTTTAAAATATTTGCTTGTCATTTCTCAATTTTTGCATCCTTGATTTAAACTTTAGTCTTGATCTATACCAATTGAACAAACAATCTCTTCTTGATTGTAAGGAAAACACTATTGAGGCCCAACTCATTATCTT
94	LG2	Tag_14652dr	43.5	Chr02	37225675	TGCTGACGAAGGTAGCTCCGCCACGAGGCGCAAGGCCGTGATGGCGAGGGTCGCCGTAGCGTCCAGACGGACATGGGACCGGTTGAGGAACACGATGGCAGCCCTGCCAGGCACGAGACCGCGAGGCTACAGGTAGCAGACGGACAAGCCTGCAGCAATCTACTGCGAATAGAGTAGATGTTAATGTAAAAGTACAAGTA
95	LG2	Tag_24496d	44.6	Chr02	37677787	ATCAATTGGCATATTGATGGAGCAAAAAAGAGGAGTTCCATTCCTTCGAAGAAAGAGAACTAAATTATCATGAAAAATATCCATATCCTCAATGGTGCAGTCTGACCCAGGTAACGTCACGATCTTGAAATAGCATAGAAGCACATACTTAGGAAAAGATTATGGCCCCTAATTTCAAAAAATATTGCCTATATAAAAGA
96	LG2	Tag_23503dr	45.5	Chr02	37773699	CTACGCTACGTGCCGCTTCCAGTAGATCCAGTGTTAGGGAACCCTTATCACAGCGACTATGGGCGAGGATGCCCTGCAGCTACCCGTAGCCTGTGTGCCACCATGGCATCAAGTTCGTCGACGTTAGCAAACATGGAAGAAACATCACCTTGTTCTCGTTGCTCGAGAATCAAACATGGAGAGAAGATGCAACATTGGAT
97	LG2	Tag_25154d	49.1	Chr02	38821544	CGTGCGCCGCCGCCGCCTCGAGCCCATATGCGCACGCCGTGCGCGCGTACGCTGCCTCTACTCCCCGTGCACGGCACGGAGGCCCTCCTCGTCTTGGCTGGCCTTCCTCCGCTCCCTCCCTATGAATGACCGGAGCGTGCGCCTCATGCCCGTGGGGGAGATGCGAGGCGGTGGTGGGAAGAAGGGAGAAAGGGATGACG
98	LG2	Tag_10056d	49.4	Chr02	39151941	ATGTCATAGTAGTGATAGTTCTTTCGATGGAGATTTATTTTTTTCTGATCATTATATTCCAATTGGCCCTTTAGATGAGATAGATTTTTTTTTCTCACGTGCGTATCGCACGTGCATGTCTACTAGTATGTAATAAATTAAGAGTTCATAATCTGACAAAACTGCCAAATTAACATGTACTAGCTTCGAATGAAGATGGT
99	LG2	Tag_6580d	49.4	Chr02	39211086	CATCTCTGAAGCCAATGAAAGATATCCAAAATGAATCTACCTGTGACAATTTGGATAGTTTTTCACAAACCAATTTCCCATCTTTAAGTAATACTGCATCTTATGTTGTTATGCCTTTACAAAGTCCTACCAATGGGGCATATCACCCTATTAGTACAGCGTGTCATGTAGCTTCCAGTTCGACAAGTTCTCTTTATGCT
100	LG2	Tag_6709d	49.7	Chr02	39283176	AATCTGTGTATGGTTAACGTTATAGAGTTAGCCTTCTATTTCATGCGCCCTGACAAATTCAGAAAGTTCAAAACACACAGGTTGTAGTCATACCGATCCAAGGCGAGCCTTTCCTTTAACAATGCAGTATGGGACCTCCATTTTCCTGCACAGGGCAGGAAGCCACACAACCAGCTCAATTGGATCCACATCATGAGCGA
101	LG2	Tag_20443d	50	Chr02	39426378	ATGGTTAACTCACGTTCTACTAAATGGAACAGGAAATAGCCTCTCTGGAGGAGCAGTAGCAGGAATTGTGATAGCCTGTATTTTTATTTTGATTGTTGGCATCTGGCTATTTGCCATATATTATAGGCGGCAAAAAATGAGGAAATCCGTATCATTCTCATCCCTAGAGGATTCGGTCCAACTTGGTAATGAACATTCTA
102	LG2	Tag_17381dr	50.7	Chr02	39571317	ATTGATTGGCCTCTTGAATAATTTCCCGTCTATATAAACACTTGCAAACGAAGCTAAGTAGCAGGATCGCTATGATATCAGCAGATTGCTATAATTTGTTGTGAATGGTACTGCTAGTGAAAGAGGAAAAAACTATTAACATCTTGTGCGGTCTAGTGGATTTGATGTACGATTCTGAACTTGCTGTGCTGATGATCTGA
103	LG2	Tag_21073dr	50.7	Chr02	39633448	ATTTCTGCTGAATGTTCACAAGTTCAGCAAAGTAAGCTATTGACCAAGATAAATGGGTTTATACCTGGAATTTGTTGATAGATGACCTGTCACGGTATAGCAAGACCAGCAAACACTTCTCAACCAGCTTAACTGCTTCTTCAAAAGTCATATCCTCGCGCCACTCAGCACGGAGTATCGGGATCGCCAGATGATTTCCA
104	LG2	Tag_17886dr	51	Chr02	39705163	CCGTGCAACGCAAACTATAGTCTGTATGTTTGGGTGCTGAAGTGCTGCGTAAACTGCATGTCTACCTGTCTTTTTGTGTGCTGAAGCTAGAAAACAGCTATTGAGAGTAGTCACAAGCTCGTACCGCATTACGTTTTGAGCAGTCATCACCACTGAGCGTGGCTCCTGCCCAATGTGCAGCGTGTGCACGTCTCTAATTG
105	LG2	Tag_25091dr	51.6	Chr02	40029679	CTTGGTTGATGGTGAGAGCATGCACCTTGAAGTTTGTCTGTAGCAGGCCGGCAAGGGCAGGACCACAGGCCATTCCAAGAGCGCTTGCGCTGACGAACGCTGCAGAAGCCTGCATCCGGATCCTAGGAGGAACACAGTCGCTGATGTACCTCCTGTTAACAGCTCTCGCAGATCCAAGCCTGAAAAAAATCAATAAACCT
106	LG2	Tag_21285d	51.6	Chr02	40043466	ATAACCATGTTGATATCGATACACAACATGAATAGCTAAATTTTTTTGCTCCTTAATTAACATTGGTTAGAATGAGGAATGACTATGAAGAAGCTGGGCACAAGGAAAATGATTACCTTTTCTTGAGCCATAAGCAGGATATATAGGCAGTACAACCTTAATCATCCATCATTTTACGTAGTGTCTTAGCAGCTAATATA
107	LG2	Tag_9064d	51.6	Chr02	40001974	GCAAAGGGACAAGCAATACGACTTTATCTAGGCCAAAGTGCACCTTGTTTTTTTTTCTCTTATCACCTTGTTGGGGATTGTCTACTTTTAACGTAACTGCCCTATCTAGTGCAAAGTTTTGTGAGTGTTTCATTATTATGTTTGATTATCCATTCTTTTTTTCCCTGCAAACAACAATTGCATTGGGAATGCATTTTGCT
108	LG2	Tag_14533	53.7	Chr02	40181928	AAATCCTACCGATACAGATCCTTTCTTATTCACATGTACTCTAACGCTGAAACCAAGCAACCTTGTTCCAATTTCCCAAACATGGAACCTGTTCACAAGAAAACAAAGGAATATCAACACACATGTAATCGGACCTGAACAATTCATCCAAGTTACCCAGGACGTTTGAAATGAGGAGTAAACTAGATTTTGGTTTATAG
109	LG2	Tag_23591r	55.4	Chr02	41339815	ACTATAGCTGCAAATGCTTACTTGTTAGACCTTAATCTGCTTTGTTCGTAATTGTCCATGCATTATAATTATCACTGTTGCGACATGTGACTAACAACTTTAGGCCATGGCTTTTGTCACTAAATGCTTTGAAATTTGTTTGTTTTCTCATTAGTTACCTATATCGTATCTGATTTGGTTGCAGTGTCATCTGCTTCTCT
110	LG2	Tag_15459	55.4	Chr02	41456993	CCAAAATGGCTGATCAGTTACTGGATGGCCTAAATGGTAATTTCCCTCCATACCCGAATTCCATCACTGCCAAGCAACGAATTACAGAGTTTTCGCATGTCCTACTACTTAACCGCACTACAAATTCTGGCATTTTTTCGGCCCTCCACTGATACAAAGAAACACAAATGGCTGACAATGGCAAAAGGCGTAGAGCCCTG
111	LG2	Tag_15460r	55.4	Chr02	41459269	TTTGGTTTTTCCGCATCCCGCGTTAAGGGAAGAGAAGCGCTTAGTGCTTAAGCTGGTGATAATTTTTGTGTTTGGTTCTCCTGCTTTTTTTTTCAATGAGAAGCCATTCCATAAGCAGAACCAAATGGCTATTAAAAGAAATCTACCAATTTCCTCCTCTGTAATTTAAGTGGAACATTTTAAAATAATAATGCTTTGAA
112	LG2	Tag_20972r	55.4	Chr02	41416995	ACTAGCACATATGACATAGGCTGTATCTTGTTCTTTTATGCTTTTTTTTTCCTCAGTTGTAATTTCGTGAAATGATGGTCAAAGGCTGTACTGCTATTTCCACAGTGTCACGAAAAGCTGTAGTTTTACGCAAAAACCACCCATCTCCGTTCCATCAGGCTCCGCTCGTTTCCGAGTTACGGAGCGGTGCGCGAATAAAA
113	LG2	Tag_18616	55.4	Chr02	41471020	AACATGGCCAAGAAACAAAATAAACAGAGATATCCTCCAAATCTGAGATTTGGCTCTGCACTGACAATCTGACATTCTTTGTGCCCGTGGTGGTTCTGCATAGTATTTAACTTTGTTACAAACGAGGACCCAGTCCTCTCTGCGTGTGTCACGCAAGGTGAAATCTTCACCAATTCCCAACAACCGGGCTTAAATCTGAA
114	LG2	Tag_21094	55.4	Chr02	41322395	CTCGTGCGGCTCCCCGGCGGCCGCGGCGCGCTGTCGAGCGCGCGGTGGAGGGGCGCCGTGGAGGCGGAGCTGGACGCGTCCGTGGCGCTGCTGGACCTGTGCCAGCGCGCCAGGGACGCCGCCGCGTCCGCGAAGCAGCACGTGCGCGCGGCGCGCGGCGCCGTCCGGAGAGGGGACGCCGCGCTCGCCAAGGCGGCCGT
115	LG2	Tag_21634r	55.4	Chr02	41424052	CTTTGGTATCCGGATCACATGTATCTCCACCCAAACCACAATTATGTTGCTAGTTTGTTGAACTTTGTTCACATGAGCCTTGGAATAACTCATACTTTTTTACGTCCCCAAGTATAGAACTGCTGAAAATAAACAGAAGTAAAGATCAAAGGCGATTAAATTAAAAGACTAGCCAATCCCAAATAGACAGGTATCTGTCC
116	LG2	Tag_20161r	55.4	Chr02	41439647	AAGACACGCTCGCTCATACGACGGACAAACTAAGGCGCATGATTCCATGCTCTTTCGCTTCTGCGACACCAGTCATCATAACACCAAGAACTCCTGAATAATCTATACAGATGTTTCCTCTGTGGTTTTTCTACTGCACATCAGAACCCCTGAATCTCCAGCCGCAACTCATGGCTGTCATAATCAACGCTCTACCAACA
117	LG2	Tag_20163	55.4	Chr02	41442263	AAGATTGATTCATCTCATTTTATCAAACGTCTACCTCTGTACCTCATCTTTGAACAAGACATGATCCAATTGAGGTCCATCATACTTTACAAAATTAATGAGTTAGCAACAGAGGTAAAGTTTGAATAAGATTTGCAAACTAAACAGGCACACATAAGCCAAATTAAACAAGCATATATTATTGCCTAGTATAACACCTT
118	LG2	Tag_14714	55.4	Chr02	41544806	CTTGAGATGCCATGGCTCTTGCTTCATCTTCGAGATGCTATCACCTGAAGCAGTTAGCACAACTAAAATTTTTCTGACTTGCAGGTCTGTCATTGAAGTCCGCAATGGGTTCACATTCCTTGACCTTATTGTGATTCAAATTGAGGTATTCATTATTAACCTAAACATCTTTTTACTGACCGGATATGGCAGTACTGGTA
119	LG2	Tag_14716	56.4	Chr02	41540560	AATCTGGACAACATATATCATTATATAAAGCATCAAATTAATACACTACTGAAACATTTTTCATGGTGCATAGTAATATAATAGCTAATTTCATGTTACATATGCTAGTGATTTTTTCCAATAAATTTTTGTTAAAGAGGGTGGTGACTTAGAACAAGACCAACAAAATTGAGAATGTACATAATTTGATAGTTTGAGAC
120	LG2	Tag_13819dr	58.2	Chr02	41817205	GCCACAATTAAGTTAACTGCAATTCATACCAGGCATTAAAGTCATCCTCGATGCATTGATCATCATCCCCAAGACCAACAGGAACAATACGTTTGCCACCTAGAAGCGACGTAAAAGGACAGGCATGATGAAAAAGATCCACAGTATCTCACTGAAGAAAATGTTACATTGTGAAACAGTTGGTCGGTCCTTTCGGCAAA
121	LG2	Tag_8003	58.9	Chr02	43016428	AGTATTCCTATAAACCATGTATTGCTTAGAAATCTTAAAAAATGCTATGCTTTTTTTACATGCTCTACTTCTAAGGCATTTGCTTCGCTAACCAGTCTGCATTGAGGATGATTTTTTGGTCTGCAAAATGCCACACGTGACCCCCAATTTGGATTTGCCTCTCTCCAGTCTCCATGCATTACCCTTTTGTGGGCATTTAG
122	LG2	Tag_12850	58.9	Chr02	42421951	ATTCTAGACTGACACCTTTATTTAGTTGTAGTATCAATATTCCTCTCAAGGTTACTACAGCTAGGAATCAATCAACCACAAGATTGTACATCAAATAATCTACGCACCATATTTACCATAAGATTGTACATCAAATAATCTATGCACCATATTTTTTATACCAACTGTAATAATTAGACTCAGATGAGGAAATAGCAGCT
123	LG2	Tag_23090r	58.9	Chr02	42840963	CGAGAGCTTAGTGAGCAAGAAGATATTCTGCAGTTCTTTAGGCGTTATGAAGCTATTCTGGAAGAGCATCGATCAAAGAAATTGTATGCTGATGTTGATGGAAACCAGGTTACTTTGCCTATCCCATCGTTGCGAATGCTAAAACAATCATCAAATGCTTATACACCTGAGGCTTTCAAGATGTTCCAGGGTGAGTTTGA
124	LG2	Tag_8010r	58.9	Chr02	43004895	AGGACAGACAGCTCTCGTCTCATTATCTCCCATCCTTCTCCACTGTTTAAAGGCCTACTTGCTTTCCATATGGCGAGAAGGTACCTCATTTCAAAAATCGAAAAAACCACAAATTTGAAGAATGCAGCCGTTGCAAAGGCGTTAAAGAGCGACTCTGTAGAAAGTTAATCATGTAAGATTGTAAGAAGAATGTAAGCTGA
125	LG2	Tag_22247d	58.9	Chr02	43228875	TTGCCACGCTCTTCTAGCCGCCAGCAGGCTGTCTTGCTGGCTCGATAACTTTGTTTTTTTTTTCACCTTAATTTTCTGGTTAATTTTTTCTTGACTACAATAACATGTAATTTGTGGGGGAAAAGCTTAAATGAGAGAGAGAGAGAACACTGCTAGCGAGCTGTGGAAGAGTTGAAGAGATATCATATAGGCCGGGCAGA
126	LG2	Tag_22249d	58.9	Chr02	43230578	GGTCCAAAAGGAAATTTGATGTTGACCTATCCTCCCCCCCCCCCCCCGCCTTTGGAAATTGGACTACATGAAAAGTAACACAGAACTTGTGAAGAACTACCCCTCTCTTTTTTTTTTTTTTTGCTAAATGGTTCTAGATATATAGCACGTTTTCCATTCATTGCTTCACATTCAATTAACCTCCCTTCATGAACAGAGCT
127	LG2	Tag_23465	59.8	Chr02	43397184	CAAAACCAAAGCCTGTGATGTCATGAGACAAGGAAAAGAGATGCGCAGCTCACTGCCCGCTCACCTGCTGCTAGAGCGGTAGAGCCAAATACGAGATGAACAAGGATGCATGCACGACTTTAAAATAGTGCTGCTGCTGAACTCTATCTCACAACCACCAATCATACATACCCGGGACCCCCTTTCCTTCCTTCCACAAA
128	LG2	Tag_11571	60.4	Chr02	43454542	TCTTCTCCCACGTGGCTCTCTCTCTCTTCCTCACCTACCTCACAGAGCAGCACCGTCACCGCCGCCATGCCCGGCAACGTCACTTGCGGCCGGTTGGCGGCAGTGGCACCCGCTCACCCCACGTCCATCCCACCCACCTATCCCGGGCCATGCCAGCCGGCCGGCCAACCGAACCACGCCGACGCGAGGCCCCTTCTCTC
129	LG2	Tag_13328	60.6	Chr02	43499939	TTGTGAAGTGTGTTCTCTGATAGCCCTTGGTCATTGCTTTTGATTCCACCCAAAAAAAAAACTAATGTTCTTAATCTCTTATTCTTGCAGAGCTAATGCCAAGTTAGTTTATGCATGTGAATGGAATCCACATGCTCTGGAGGCTCTTCGCCGCAATGTTAGTGACAACCATGTAGAAGATCGATGTATTGTAATTGAAG
130	LG2	Tag_7616dr	62.3	Chr02	43951881	CGGGCGGCGGAACTCCCTCCCGTGCTCGCGGTTGTGCAATGGCGCCACGCTTGCGAGTCGTCTACTGCTCCCGGCTCGTGCCATCAGCCGCCGCAGCCCACCGCGGCGCCACCCATCCTGGCCGCCTTCTGCCGGCCGCCGCACGAGGTCACGAGAGGGTTGGGGATGTGGGGAACTGAGATTTATGTTGCTCTTGGGCT
131	LG2	Tag_7584d	62.3	Chr02	43886797	GGAGCCGTGGCACAGTTTCCCACCTCCCCCGCCGCCGCTGCCGCCTTCGCCCCGCAGGCGCGCCGCCAGGCCACCACGCCACGAGCGCCGACAGAGCTCGCAGCCACCACCGCAGCCGACGACGGGCGCGCGCCGGTACCCCGCAGGCGACGCCACCGGTCTCCGTCGCTTCGCAGTGCCCGCGTATGACGAGCCACCGC
132	LG2	Tag_7581dr	62.3	Chr02	43905033	AAACTCTACGGTAGTAATAGCCGCCCGAATGAAAAAAAGAGAGATCCAACGACGACTGATGCTGCGCTGTCTCTATTCTGGGCACTAGCTAATCTCGGCCGGCCCGTCACCGTCATTAGTTAATTAGCATGCACAGTGGGGACACAGAGAAGTCCTGTGCTGCATATACTTGCTTGCTGCATTTGACCACCAAAGGGGCC
133	LG2	Tag_18028d	62.6	Chr02	44035932	AAATTGTCACAGATTTTCATGGCCTCTCCAAATCTCCAATAATCCCCATCAGCGACAGGTCGTGTTGAGTTCCAGGTCAACCCTCTCCAGCAGCTTAATTAAACTAAGCATGCTCTCACTGTCGCTGACTCGCAGCTCGATTAACAACAAACAAGCAACTAACCAAACCCCAATCCCGTATTATCTTAAATACAAATTAA
134	LG2	Tag_11949dr	62.9	Chr02	44051633	GAGTATGTGATCATACTAGACCATCTGTGGTGGTGTATACGTGAAGTATATGAGTATACTTGAGGTATGTGGACATACCTATATATAGTTGGTGCAAGATATGCCACATGCACATCAACGTGTTAACGAAATCTGTCTTCTTGACCAGAGCCACAGAAATTTTGGTACATTTCGAAGTGGCTTGCATCGTTCGGTGTTCA
135	LG2	Tag_18023r	62.9	Chr02	44042503	AAGTAATTAATATTCTGAAGCTCTGTACACAGCCTGAAACTCTGAATTAATAATTGTGTTGATTGTGCCAAAAACTCTGAATCTCTGGACACCTGGACTTCAAGCGAACAGACCACGGACGGCTACCGTCCCACGATTCTTTTGGACATTTACACGGCCACAAAATGAAACCGGGGAAGCCCACGGACGCTGTATATGTC
136	LG2	Tag_16408	62.9	Chr02	44120789	CCCATGCTCCGGTCAACCAGGTCGGTCACCGTCCCGGCCGGCAGTGCTCCCATACCTGCATGCACGGCGGCGCTTTGTCACGTGAGCCAAAGCTTCACCGAAACGTGCATGGCGACGGCCGTGGTGATCAGTTTGCACTTACTACGGTGGTCAAGAGGTCTCCGGACTTGTGGGCGTTGCCGCTGTCGCTGTTCTTCCTG
137	LG2	Tag_11961d	62.9	Chr02	44047832	CGTCGCCACCGCCGCGCACATAGGCCCTTGTTCATAGGAGCAATATACATAGCCAATCATCTCAGAATATATATGGCGGAAATTAATGTGCGATCCATCATTATTAGTCCTACAGTACGCACTACTAACAGGTATGCGCGGATATCGTCGCGTCTTATCTGCCAAACAATGCAACTAGTAGTGCTACTGCATGATGCTCC
138	LG2	Tag_8536	63.3	Chr02	44139247	CCCAGGGGCAATTTACTGATCTTTACGCCCAACTCCATGATACTAACCAGCTTGCGAAGACTTTGTGAAGCATAGCTCCAAGACATCCTTACTCTTTTGGCATGCTCTTTGCAACTTGAAACAAATTTCTAGATGTCTCGTCATTTTTAATTTACAGGTTATATCTGTCCTACAACGCTAAATAGTAATCTGAAAAAAAT
139	LG2	Tag_14976	63.8	Chr02	44347958	TCCTTGTTCAGGCCGTCAATGGGAGAACGCAGTTTCCGATCTCTGCAGGGACAGTGGAACGAACGGAAATACACGTACATTAAGATCACCATTAAGTTCTGTCAAGTGTCAACAATGGAGTGAGTAGTATGTATGGAGAATACGGAGTAGAACACTCACTTGGCGCCTGGTCTGACGACGGAGGCGGCGCCGTTGAAATC
140	LG2	Tag_23164r	65.8	Chr02	44621898	CTTGATATAGTTTTACTTAACACAAACCTAAAAATAGATATATTTTGGACGGAGGGAGTTAAAAATTTTTTGTTTGAAATGTAACAGCAAAGTGAGCCCTCTTATAGTTTATTTTCTTATTTGTTGAACCTTTTCCTGTGATCTGGTCTCCATCTCCCCATGGCAACCCTGGTAGTTGAACATCAGAAATTTGCATGGTA
141	LG2	Tag_25258dr	66.5	Chr02	44956408	CACCACATAGATACATATGAGAAATGGAAGCGCCAATGGACAATGGAGTGACACACGCACCTGGCCAGGCTCTGACAAATCCCGGGGGCGTTTCACCCCAGACAAGTTCTCCGACATGAGCGCCGACGAGTCCTCCCACCCAGAACCCATCGGGTAGCAAGGTATGTATCCCCTGACGCCATGGGCAGCCTCTGGGCTGC
142	LG2	Tag_3934	67	Chr02	44905108	GGCGTGCGCGCGGGCGCACGAGCCTCAGCCGCGCCACGAAAGGCACGTGGCCCTTGGCCGCCGCCCCTCCCAGGAGGATTGCGGGCGCAAGCTGCTGCGGCTGCCGCCCCCTGGTGGCTGCGCCGCCGCTGCCCCGCGAGCGCGCGCGAGCCTTGGCCGCCGCCCCACGCCCCCACCCATGAGGAGCGCGGGCGCAGGCT
143	LG2	Tag_4307	67.3	Chr02	45076616	AAAAAGAAATCTGAACCTTTTTTGCTGCAGTTTTTTCATATCTTGTCAATGCAACTTTTCCCCCAATTATCAGTAACTGTTTATATGGACTCTGAAGTTCTTTTTTCTGTTTGGAAGGCTAACCTTTTTTTATTTATGCAGTTTGATGAGCAAAAGGATCAAGCTGTTGTTGAGAAGATTCTGAAGGTTGTTTTCTTGGA
144	LG2	Tag_16652d	68.3	Chr02	45287268	CCGGTAGTTGGAATGAAAATTTTCTGAGCTCCAAATTGTTACAAGAATAGGATTCATAGTTTTATACTCATTGTTTGTCACACCTCTCAAGCGAGTAAATGTTTTTTATCTGCATGGTATAGCCCACTACATTACTACACCATCGATAACCAAATTCAGCTGCTCGTTCGTCATAATAACAAGGTGCCTCACATGGATAT
145	LG2	Tag_7298d	68.9	Chr02	45479606	TGAAATCGCGAGATCGTTTCAAAGGTCATGGATGGGCCAAATCCCAACACACACTGGGCTAGCCGCTAGCATCGGCCTGAGGTCCAGGCAATCCACGTATGCAACGGACCATACCCTCAAGCTACAAACATGGGCGAGTCATATGTGAAAGGCCCAATCAGGGAGCTAAGACAGGACCGAAGAAATGTTGGGCTTCGAGC
146	LG2	Tag_7337d	69.7	Chr02	45597856	AAAAGAGAGTCTATGCACCGCACCTCCAGCCTTTCCATCATGGGAGGATAACCAGCCAACTACACAAAAGTATCACTCCCATCAAACAGTCCGAGACCCCGAATATTCTTAGGTTAGCAAGGCTTCTGCACTGATGGAGCGGGGGCGCCTTCCTTCATGATACCACCACAGCAGCTATGCAGGTCCTCCGAGCCACCGAT
147	LG2	Tag_21032	71.1	Chr02	46322858	GCAGGAACATGTGTGCATGTGTTAGGGAAATGGATGGGGCAATCTGGTAGAGGGATTGCAATAATCAATGAAGAACGGATTCTGTTTACTCGTGTAGCAATGAACATACCAAGTAACTTGTCCCCCTGGCCTCTCCCTCGGCATTCTTCAGATACAGCAATTGCAGCAACTTCACCAGACTTTTCCTCAGGAAATGGAAA
148	LG2	Tag_13608r	72.6	Chr02	46785915	AGCTGTAGTCCTCCAGTCGACGCTGATGTGCGGAGGGCGTCGCCCGATCGATCGAGTAGCTGCCGCTGTTGCGGCGGTCGCCCTCCGTCACCAGGCCAGCTACATCTAGCGCGCGTGCCGTTGGTTCTGGCCTGCCCTAGCTCCAAAACACAAACCCTAAGTACGGCGATAAATCTCGGAGTTTTCTCTGCTGAGCTCTC
149	LG2	Tag_12140(d)	72.9	Chr02	46888057	TCGATGGGAATGGGATGAGTTTGGTGCGGTTGGCAATCCCATGAAAAGTTTCTAGGCTGGTGACTCGTAGAGCAGATCAACTGCACATTTTTTCAACATAGAGCTTACGTCTAACCTATTATTCACTTAACTTTCCCTTCCCTCCAAAATGATACATTGCCTACTCTATTTTGAGGTGCCGCATAGTTAATAGGTATTAT
150	LG2	Tag_1614	74.4	Chr02	47401072	TCTCTTTGCTTGCCGCTTCATCTCCTTCCCCCGTGACCCGCGGCTGCTGCTCTGCGGCTTTGGTAGGCAGCATTTGATTTCCCGCCTGGTGGATCTCTTCGCGGTTTCGTTACAGGACTCCAATTTGATCCGAATGTCCGTCTAGATGTAGCTGTGTCGAAGTTACTTCAGCCCATAGATTCCTTGATCGGGATTTTAGA
151	LG2	Tag_1618	74.4	Chr02	47401866	GGGGCACCAGTGAGCTTAGCTATTCATGGTCAACTCAGTCGACAGTCATTCACCCCTTGACCCATACAATCAGGTGGATACTCTGGTGGTCTGGCCAGGTAGCTGCAGGTTAAAGTTTATTTGCGTGCATTATTGGTGTATTCAAGCGAGATTGATCAATGTAATAAGTATGCAAAGAACCGTAGAAGCTATCCATTTAG
152	LG2	Tag_17874	74.4	Chr02	47422366	TAATAGGTAATCAGAGTAGCAATTGCCTATACAACTAGGAGATTATCTCAGTCTTTACTGTAGCATATGGTCGGCTATGTATAGAGAAGAAAACCAGAAAAAAAAGGCATATTTGTACTTGTAACAAGGATTTTTTTCCCTCTTGGAATCTTCCTCATTTGATCTGAACAACCATATTGGCATATTGGTACTTGTGCATA
153	LG2	Tag_24348r	75.3	Chr02	48100635	ATCCCAAGGTCGAGAAGAATCCGTTTTTTGTAACCACAGCCAACGGATATGCAAAGCCCACCCCATTGTTTCAAGGTTGATTATCCCGAGACCACCATACTGTAACGACCTTTGAACCTTTTCCCAAGAGACAAGGCAATTACCTCCATTAGCATTTTGACGGCCTGCCCAAAGGAATCCCCGCCTAAGATTATCTGTGG
154	LG2	Tag_12595d	75.3	Chr02	48096198	TTTACACCCAAAGAAGAGATGCATGACAGATTCCTTCTCATGCCAGAAAACAATTGAGACACACCTTTCCAGTTTTTTCCAACCCAGATTATCTCTGGTCAGAATAGCATTCCATAACACCAACCAGAGATTTTTTTTTTGTTTTTTTGGAGGGATCTTAGATTTCCAAACATTTTTATAGTATACATCACCATTTGAGC
155	LG2	Tag_24657r	75.8	Chr02	48401006	GGGTCTACAGATGGCAGAAATAATGTCTGCTGAAACCAGGATTATATACGCATTATAAAAGGCTGTGACCTGGATTTCATGCAGGCAGAAAGGCCGATTAAAATTAAATGTGAAATCATTTTCCATTACTCAAGGCATATGAATGTATCTTGTGCCTTGTGACATGCAATTCAAAAGGTAGATAGGCTAATCTTCACTGG
156	LG2	Tag_17614d	77.1	Chr02	49577031	AATGTCAACCACTAAAAACTGGATTTGGATCCTATGGTGGTTATGTTTAGACGTGCGCCCTTTGTCCCAAATTATAAGAGATTTTGACCCTCGCTCCATCCATCCAGGTTCATATGAATGCATGAATTTACTCAGAAGTCAAAACCTGAAACTCCTAAGAACTTGGGACAGAGGGAGTACTAGCCAATGTGATAACTGAT
157	LG2	Tag_15700r	77.1	Chr02	49390043	CACGTGACCTTTACACAAGTTTTATGTTTTACATTAACATTATGGACAGGTTGCACAGATGGGGTTCATTTCAAAAGCAAGTCAAACATAGATTACAAGATTACTCAGCATCACACATGCAGTGCTCACAAAATAAATAATAATGATGCATGTGTGGCCAGAAAAGAAAGGCAAAAACCCTTTTAAAAGAATCTGAATGT
158	LG2	Tag_7824	77.4	Chr02	49160918	TAAGGGGAAGCATATGCATCCTTTTGTTTGTCCTACACCTGAGTACTGATTGTCTTGTCCAATCATTAAAGTATACAACAAGCAGTCAACCAGTGATGTTTCCCCCCTTTTGTAGAGTCCACCTATTCAAGAGAGGAAACATAATTGGGGTCATATTCAAGTTTGCATAAAAACACAAAGATGTCTTGAGGATTGGGGTG
159	LG2	Tag_7948	77.4	Chr02	49118712	CATGTAGATGTAAGTAACTTTCAGAAGGCCCATATAGAAATGTAAAATGACTGCAGCACTAAAATATTCACTTGAATGTACTTCCGATGTGAATGGTTGCCAGAAAACAGGGGTTGGGAAGTTTATAGCGCCAGAAATCATCTAGAGGGTCATTTGCAGGGGAATGTAAACATGGGTTGAGGTGAAAGCCATCTGATTTT
160	LG2	Tag_24307r	80.4	Chr02	50816235	CAGGGGCTGCTCACCTAGGGTGAGGCCGTGAGGGGGTCTGGGCTGTTCTTGTTGGCCCAAATTACATGGGGTATAAGGGGGTTCCTTGGCCAGGACCCAGGCTGCAGCTCCACCAGCCTGGGACCTGTGTCCACTCCTAGTTTAATCTTGGTTGCTAAATGCTTTTTCTGGGAAGAAAGATGGTTCATAGCAAATCCTTT
161	LG2	Tag_5258dr	81.8	Chr02	51898132	ATGCGTTTTCTTTTCCAGTATTTGCCTTCAGTTTCCTTTTCAAAAGGAGAGCCAACAATGGGTCACTTGCCTAGCTATATATGCTGGGTGCATAGTAATTTTTCCCTCTTCGTTTGTGTTTTCGGTTTTTTGTTTTGTTTTTGTTCTACTATCTACCCGTTTCATTCCATTCCATATTTTAATATTTTCCAAAACCAGAC
1	LG3	Tag_25412dr	0	Chr03	1952431	GACATATGACATTGATGTCACGCCGTTCTTGGGCAAGCTCCTGGACGGCAAAGAGCATGATTTTGGGTTTTGTGTGACAAATGCTCTTGATGTGTGGTACATTGATGCCAATTTGCATCTATGGTTGGATCACAAGAGCGAGAAGACGACTGGGAGCTTGCTCAGCTATGACGCATCTGGGCTGGACCTTAATGTGAAAT
2	LG3	Tag_6554dr	0	Chr03	2000845	TCGAACTTCTGGATCTGATTCAAGAATATCCAAGTCAACTGCACACAAAAAAATTTAATTAGGTTGCTACGACAGAAACATGCCATAGGGAAGATATTTTGCAGATAAGTGATTGCAGTACTTTGCATTACCATGACATGTGGAGCAATTCTAACGCAGTAGACAGGAAACCCAGTATAGAACTTAAAAGGGCCTCCACT
3	LG3	Tag_11870dr	0.6	Chr03	2135953	TGAAATGTCATTTTTGCCCCTGACCCCACTTTTCATATTCCTTCCTCCTTCCCCTCCCTTTCTTCTTCCCCTGGCTAGCCGTTGTGCCCAGGCGACTGCTCGCCACTCGCCTGAGTGGAAGCAGCGTGGCCCAGGCGCCCGCTCTTCTGCGCCTATGTGGTGGCGGCGGTGCGGCCCGCGGCACCTGCCCACGGCCGGCA
4	LG3	Tag_18297dr	0.8	Chr03	2167168	TGAGGGAGCCATGGGATTCTCCATCCCCTGCAAGTGGTAAACGCCTTTTGGTGTGTGGGTCAGTGGGTGCGCACAGGGGCCAAGGGGGCGCAGTCCGCAGAGGGGGGCCGGGCCGACCAGCAGGGACATGGACATGGGCATGGTCCATGGAGAACGGCATCCATCTGTTTGGTTGCTTCTGTATTACTGCTACACATGCA
5	LG3	Tag_22238dr	0.8	Chr03	2183251	CGGCTGCAGCCATCGATGCGTACCATCCCTTTCTCTTTTCTAAAGATATATAGCTAGCTAGAAGAACACCTCTGCTTTTAAAGAAAGCCATAAACGGTTATTAGGCTATCTCTGGTGCTGTCTCCATCTCTCATCGTCTATCATTGTTATAATATTGTTCTGCACTGTAGATAGATAAATGGATAGTTGAAATAGTTATG
6	LG3	Tag_12167dr	0.8	Chr03	2219215	GTGCCTGGATCACTGGAGGCTGCCACACAGTGCACTAATAATTGGCACAAAGCCAGCTGCAGTGGTGAGCCCCCAAGTCCTGGCTACCTGCTAGTGCAGTGGGACTTATCAAAACCCTGTGCACCTCTGTTGGCTTTCTCAGACTTGAATGATGATGCATCGCACACGTACGAGTACATGTGCATGAGTACGTCGTCCAT
7	LG3	Tag_21735dr	1.4	Chr03	2348840	TACCGGTGTTCTCTGTGCAAAAGCATCGATGTTGCTGCAGGTTAGTTTCACCTTCAGTTCGATTTTTTTTCCTTTTGTGCTGTAACCATATTCCAGTTTCATTCATTAATTCTACTACTGTTGTTAGGATGTTTCTCCGCTAGCACTCCTGCGGTTTATGAGGGAACAGCGGTCGCAGTGGGCTGACAGCAATTTAGATG
8	LG3	Tag_20119dr	1.6	Chr03	2368007	GCCCGGCGAGCTCGGTTTGCCACGAGCATGTCGTCGGGAGCTTCAGCGATGGGGATGCGGTCCGCGAATTTTCCAAGAGGTTGCCGGAGTTGCAGTCCTTTTAACGCCGCTTGTTTGGAGGCGAAACAAATAGATAATGCGAAATGCCAGTGGCGGCTCTCATTCGTCCTTTTTTAATTCTGTTATTATAGGTGTGGGGT
9	LG3	Tag_19973dr	2.6	Chr03	2450269	CCTAACGCCGTACGACTCCTCAATCGCATGAATACACTAAGGGCATGTTTGGTTCTATTAAGATTTTAGAATCTCATATGCAGTGTATACCGTTACTTATCAAACATATTATGATATGTCTTGGATAGTATTCTTGGTAGTAGAATCCCAGAATCCAACCAAGATGAGGTTGATATTAGGAGATACTACATATAGTGAGA
10	LG3	Tag_6703	6.6	Chr03	2785828	CCTGCTTGATTATCTTTAAAACGCCGGGCATGAGACCACACACACAGGCTATTAGCCGCGTGACATGAAACGATCGGTCGAAGCCGACATAAACTAACCGTATACTAGTGCTAGCAAGACAAATCTATAGTTCCGCGGTACGGCTTCGCTCAAGGAACGGTAGCTGCAATGCCTGCATCATGGTGTCGCTTAAGTTGGGC
11	LG3	Tag_13904d	7.5	Chr03	2860495	GTTGATGTTCAAAACGACAACTAATTCGGACCTGAAGGGAGTAGGTGCTGAGGTCTAGGCGGTTGGGCTCCAGTTAAGGGGTAGGTAGGTGTTGCTAGGTGTCTGTTCTCGTACAAATCATGGCATCAATGAGTACTAATACTACCTCCAATTAATCGTATTTATAAAAAAAACCATTTCAGACGACAGAATGTCAACTA
12	LG3	Tag_5707r	11.7	Chr03	3300080	CGCGCGAGGTGGTTTATCTTACATCTTGTCTAAGATACTGGGGTTATCGTGCGATTATCGCCGATTTAGTCGCAGTTTTTGAACCCTGCACCCCACCCAAGAAAAGATATTCACATAGGATAATATAATCTAGAATTAAGAAATATTTAGAATAACGATGCCATGACATGACTTTTAAAGAAAAAGTTAGAAACTTTTCT
13	LG3	Tag_21218r	12.2	Chr03	3518660	TGCAACACAAATTAAGAGGCAAGGTTTAGTTAACGTCTTTATCCACAATAAGAAAATGAGCCGAGATGTAAAAGGCTTGTTTGTAGGTCCTTTTTCCACCAGACTCTTTGATCTTAACTTAAGAATGCTGGTTTTAAGAACGAGTGATTGCCCTTCTTCGACCCTTACTGCCCAACCGGAGAGCGGACGGCTAATGTGTT
14	LG3	Tag_25338r	12.2	Chr03	3536207	TTTAAGAGTAGAACTCTAAAAGCCCACGATGTTTTACATGGTTAAGCAATAGATGCATTCTGTCAAAGTCAAAAGTGTTTGTCTGTTTATACCATGACTTTAGGGCATAAATAGAAACAACAAACAAAAACGATTATCTTGTCTCAATACAAACATGTGTGCCAGCATTCATGCCCACAAATAACAATGCAGATACGAAC
15	LG3	Tag_22786	13.3	Chr03	3720799	TCTTCTCATGCAAGCTTGCGTCTCCACATCTAGAATAGAGACTATGCTATCTGAAGCTGTTGCAAGATATCCTCCATAACGTGGTTGGAATCTCAGCTGGCCTGAACCTCCCTACATGCATCAAACAAAAATCCTACTACAATGACATGCAACTCTGTGTGTTCGAGAGGAAAAAAGGAAAAACCAGGTGACAGTCCTGT
16	LG3	Tag_7972r	13.3	Chr03	3747108	GCTTGCATTGTCTCCACCCATGGGAGGAGCTGAGAAAGCTTATTAGGCTGGGTGCGTTTGGTTCAAAGGAATTTAAAGATGAGCTCAAAGTAGTCCAAAGAGAACCTTGCAAGTCCAAGCGAGAACCAACTAGGTGTCTAGGAGAATATTTACCTTTTACTTAATTTCGATCTCGAAGCACAGGGATAATCACCAGATAT
17	LG3	Tag_24659	13.5	Chr03	3887934	TGGGCTCAATTTGGCCCAATAAACATACAGGCTTGTTTCCACGGCATTTTTCTTCGCTTTTCTCTCCCCGTACGACTCTATTTTCCTGTACGATTCTGCGCTCATGACGTTGGACACTTTTTTGCGATTTTCTGTTGAACATGACGTGCAGGTTGAGGTTTTCTTTTCTTTTGTGTATTTAGTGCCGTTTCACTGCTTTT
18	LG3	Tag_16403r	15.9	Chr03	4758545	TCTTTTTTCTTTTTATTTTTTTCGCCATACCTTATTTTTTGTGAGTCCTCCGCCAATGCAAAGTATACTATATACTTTATTATGATAAAAAAAAAGTATACTACATATGGTCAAACATTTAGATGTAGATTGTTTCAAAAAAAAATACAGATGTAGATACTCATGTGCATACATAGACAGTGCATACTCATCCCCATAAC
19	LG3	Tag_14370r	16.9	Chr03	5381091	CTTTATAACCGCCAATTGACATTAATAATACATAGCATGCACACGGAGAAAAACCATCAAAGACATAGAAGCATCACCAGAGAAACACCATGTAAATACAGACTTCTATTGATCTTTTCCATGGACACGCAGGCATCAATTCCTAGTTAGAACGTACATACATTCACCATTAACTGCAAAGAGCAACACACAGATTTTTA
20	LG3	Tag_6748	25.6	Chr03	7377613	AGGTGAATGCTTACCATTTTAAAAAAAAGACTTGCTAGCTCTAATATATCATTATTTTATATGTAGGGACCATATATACCATTGAAGTTGCATATCATAGGCTAAATTTTCCAACAAACAAAATAACAAAGACTAAGTAATAGGAAAAGTATATAGGTGTATCAATCAGATTGTCTATGATTGACCTCTCCTTGTACACC
21	LG3	Tag_6747r	25.6	Chr03	7376914	AGTTTAATTTATTATTAGATGTGGAAAAGCCACACAAACAATATGAGGGCTATAGGCCTGAATATATACAGGCACCGGTGTTTGCAAATACAAATCATGTCAGTTCTACTGGCTGTGATGAATAAAGCTGTCATGTGGTGCTCGGCTGGAGCTTCAGAAATCAGAACTCCAGGTTTTGCTGTCTTGATCGCTAGATCTTG
22	LG3	Tag_6993	25.8	Chr03	8112150	ATTATTTATATCTATTAACAACCTTGTAATTAGTGAAATTATTTGTCCACTAAACAGGCCAATGAGTTTAGAAAGGAGGATCTCAAAGGCTCCAAGGTACGTTCTTTTTCCCTCTTTTGTGCACATTACGTTTCATGATATATTATTCTTCATAGCAAAAACATCCAAACATATGTCTCTGTTAAGTCTCAATTTAATTT
23	LG3	Tag_18439r	25.8	Chr03	8145423	TGGATACTATGTTTGAAGTTTCGAGATGATTTATTGTAGGAATAATTACATCATTCGAGTGAATGTGTGGATTTTGTAATAACTATGGTCTGATTACTTCTCTTAGAAAGGGATGAAGCTGAACCAGTTTTCCATTATAAAAAGCTAAAGTATATCTAAACATGCAAAGAATGTGTTTACATAATTACATGTGGTTTAAC
24	LG3	Tag_23678	26	Chr03	8176232	TAGTTTATGTTATCACGCATGTCGTGCTTGTGCTGGGGCGAAGCCTTTGCTCTCTCTGTCTCTCTCCCTGCACTGCAGTCTGCAAGTCTGCAATGCCACATCTTGTGCTGAGTGATGGCCTGGGCCGCCTGGCCTTGTCAATTCTTAAAGTTAGCAAAAGGATGGGATAGGGTTTGGAGAGTCCAACCCCCTGCTTCCAC
25	LG3	Tag_20366	26.4	Chr03	8423171	TCCACAGAGGTGCTTTCTAAGGTCGCCGTAAGTAGTGTTCCCGAAAATAAGCCTCTGGGCTTCTCTACTACCACTAGAATATATGTACGTCTGCAACCATATGTAGACCCAGCTAAATTCAGCAAGATATATAAACACAGCAAAAAATTTGCACAGGAACACACCAGTAACCTTGATGCCGTTGGCGTGCCACCTCTCGA
26	LG3	Tag_24786	26.8	Chr03	8550426	TTAAAAAAAAGCACGGATTGCGAAGCGTGATAGAAAAAAGATAAATCCTATAAATTTTCACAAAAATAAAAAACATTTGGCTTTCCATCAAGTAGTATCCAATAATACTAGCTATTGGATCTATTATATTTTCTAAGATTGACCCACCTCCCACCGCAACCATGCATCGATTCCTCTTAGATGACCATTTAAAGTCTTTT
27	LG3	Tag_8094r	26.8	Chr03	8767041	ATATAAAAGGTGTGGATGAAATCATGAAATCACTCTTGGTGACACTGTGAACTTGTGAACTGTATATATATTCTTTTTTAAGTCACTCCATAAAATGTCTATGTAAATTCATATAGACACATTTTTAGACACTTTTACTTTGACCTTAGCTCGTAGAGACAAAATTTGAGCCATTCATTCTAACACTCGAGATAACATTT
28	LG3	Tag_20531	26.8	Chr03	8546487	TTTCCCTTTCCCCTTAGCTTCTGCAATGCTGCCTCAAATGCAGATGGGTGTCCAAACCTAGCCTGAGATACAGGATCTTCGTCAAGCATTGTCCCAACTTCCATGTGATGAATTTGTGACCTCGTGGGTTCTATGTAACGTGGATGGATCTTACAGAAGCTATGATCAGATGAGGATACGATATGATTTTACCTTTCTGT
29	LG3	Tag_19528r	27.6	Chr03	9036002	GTTTTAAAAAGAATAAATTTGGACACAAGTCACAAGTATTTACAATGCTATCCTATTTTCCTTTTGCTTTGTATATGCACATGTTAGTCAGAGCGAGCACATGGGAACACTACTTTGTTCACATCATGAATAATGACTAAAATAGCATAATAAAAACTCACTTGCCGCCTCAAAGCACACTCCATATAAAAAATTGCAGA
30	LG3	Tag_11320	27.6	Chr03	8802789	AGCAAACATCAAACGATGAAATATGGATACAGAAATAAAGTGGCATTCACGGTAGTAAAATAAGTTTTACCTCTCGATGCTTGTAGTTCTCTTCATCCTCCTCTTGATCACGGGCTCTAGATAATTGTGTGGCTTCCCTTTTAAACTCCAGCTCAAGCTCTTCCAAGGTCTGTTGGTGGGACGTTATGTCAAACTCAAGG
31	LG3	Tag_19076r	28	Chr03	9288540	CAGGAAACAGGGAGAAACTGAAAATGCTTTCTCAACCTCACCGACAGAGCAGACACCAGACAGAAAGCTCATCTCCACTGACTAGCATCTTTCTGGCAACCACCTCAAATATATGACGATCATTGGGTGATAAAGGTTATGCCCTGCTGTTGAGATTTTTTCTTCTTCACGTACCCAAAGTGTGTGTATGTTCAGATACT
32	LG3	Tag_18528	28.2	Chr03	9344040	CAACTTCAATCACTTGTTTTATTAAAAAAATTTGTGTAAACATACAAGAAAACAAGTCATGCTCAAACTCTATAATATGATAAAACAAATCACAACTAAATAAATACTCCTGCCATTCCAAATTGTAGGTGGTTCTAGCCATCTTTTTATTTGTTTATATTCATATGTATATTGATGAATCTAGACACATATTGAATACT
33	LG3	Tag_6145	28.6	Chr03	9742895	ATCTGACAAAGGAAGAGAAGAAAGATCAGAAAGACGCAAATATGATGTGGAATATGATGGTAGCAAGAGGTCAAGGTATGACAAAGATAGTGAACGCCGTGAGAGAAGGGGGTGACAGAGGAGGAACGGAGCAGGAGATTCTAGGGACATATTGTTTGTACTTTATAGTCTGTACTTGCACAATATAAGCACCTTTGGTA
34	LG3	Tag_15532	29.1	Chr03	9992572	ACATTTAATACTCAACAATTGTTGTAAATCAGTGATCGTATTCTTGTTTGTAGACGTTATGCAGGATAAAGAGCTATTTCCTTACGGTCCGTTTTTGTCATTTTGAAGGAACCACAGCGTACATTGAGAAGTCTAGTCCATTTCCAACCGATGGAAAGCTGGTCTGTTCCTTGTCTTCCAAACATTATGCACTAAATGCT
35	LG3	Tag_23627r	29.5	Chr03	10225335	CAACAACAATGCACTGCGACACTTAATGAAAACACCATCGCAAGTGATATTTACAATCAAAACAAGATTCGATTAATAAAGCTACAAACATAACAGCAATCCTGTTGCAGCCTATACTATGTACCATTAAAAACTTAGTATCATTTATCTAGTACCCTTAACAATCGACCCCAAAACATGCTAATTGCTAAGAAATAGAC
36	LG3	Tag_12896r	30.7	Chr03	10450911	ACTGAACCAGATGACTTGAGCAATAACCCACCTTCCAGGAGGCACAAAGTAGAAGAGAAGCAGCACTACCTAAATGTTAACGGCCACCAGGGTGGTGAAACTGAATCATACAACTTTCTATCAAGGAGCATTGATCTTAACTTCCACATGCGGGTGATGCATGCAGACAGATCGCTTTTTCTTATAACAGACAATGGCTT
37	LG3	Tag_2387	32.9	Chr03	10864885	CTTACTTCTCTGATAAAACCACGTGCAGACACAAGAGCAGAGAGGTGTTGCTACATGCTAATGGCATCTCTGACTCTCTGTTACTCTGATGTCAATGTTCAAAGCTGTAGCTCCAGCAGCAGCAGGAATTTTGTAAATATTTAATTTTGTTTTAGTCTAGAAATATACTGTTTACCCTAGAACAATAAGATCATGTATTA
38	LG3	Tag_22888	32.9	Chr03	10802351	GGTTTTTTGCGCTCCACCCGCGCAGTACAAATCGACAGGAGCGGAGGGAGAGATTCGGCAGAAGAGCGGGCGGAGTTTTTGCTGTTTGGCCGAGAGGGAGTGATTCCGGGGCGGAGCGGAGCGGTCGGAGCGCTGCCAAAGAGGCCCTTAAAGACCCATGCCTGGTTCCCTGGTACAGCTTTAGAGAAGCTATCCAACAA
39	LG3	Tag_24606r	33.3	Chr03	10989350	TGGTTCATGCTGTATTATTACCAACTGCTGTAAAGATTTTTGTCTCTCTGTTCATCGTTTCACCCATCAGTATGCCCCTAATTCTCAGTGAATTGTTAGAATGCACATCGATGTTGATCGGTCGGCTGCTTTGGTTACAATGCTTTTACCATCTAGAAAAAAAAATCTAAATCATTCCTTCTAGAACGGCCTGTGTTCGT
40	LG3	Tag_5194r	33.5	Chr03	11083498	GAAGAACTTGGTCAAACATCAACAATTTGATGTCAACTTGAATGTCTACCTTAAAATGCAATTTATCAATCATGATAGGCATCTGTATATTCACCTTGACATACTAACACAAATGTTCAAATAATTATTTGGCTATATCTCTACCAAGAAGACATGATTTTCCTAACAAAGATCTTATGGCTTTGCTACTGAAAGATCAA
41	LG3	Tag_11071	34.6	Chr03	11382002	AAAGAGTGCTTAATTGATGGGGAGCTCCAGGGTTTTGGCCAGTTGCATCCACGTAGTCAAGGAGTTGAGACATTAGGTATTTCTTGCAATTGAGTTTTAAGCTTCAAACACATTGTTACGGGCAGCCAGTTGGGCCCTTTGAGCTGGGCTGGCACTGTAGCAGGTCCACTACCATAGCTCCACGAACTGTAGCAGGTCTA
42	LG3	Tag_5048	35.2	Chr03	11866892	CAGATTTCTTTGTTCCCAGTCTTCGAGATTTCTTAAGACCCCTGCTGTCCGAGCTAGAAATTTGGAAGACACCATAGCTGTCAAACAGATCAATCAGAAGGTGGATTGGAAACCACCAGGCATTAGAGCAGAGTATGTTAATACACAAACATATTCAAAAGATTACTGCCACATGTAAAAGTCAAGCTAGCGAGTTAGGA
43	LG3	Tag_18420	36.8	Chr03	12412384	TATTTTTAGAGTATTGAAACTCAAGCCCAACCCAAATTTTTCACGGCTTTGACTAGTTTCTTGCCTATTTCTACTCGAATATCATGGTGTGTGATGTCGCATCCAAACAATTGGCAGTTCCAAGAAATACCATATGGCTAAGTGTAAATTGTAATGCAATACTATTACTACGTACACCCAAACTCGAAAGAAGACTTAAT
44	LG3	Tag_7456r	36.8	Chr03	12334041	AGCATCGCCTTTTCCAAAACGCTAATCAGGCTATAGCGTGTGTTATCACATTTAGCGTTTTCAAAATACATACACACACATATATATTACCCATAACATCATTGTTTTAGCATTTTTAGGAGATATTCAAATTTTCTATAACAACTGAGTTAACAATATTGGGTAATAGTCATGATTTCATACCAAAATAAGTGCATGAT
45	LG3	Tag_23890	37.5	Chr03	12717523	TCCTTTTCAGAGCTGTTTGTGATTCTATCCCTGAAAATAATGTAGCCTCACAATGCAAGCATGCCCTCTAAATGAGGGAATTTACTGATGAACCTGATTATATCCCTTTATTTGACTGTCAATTATACATGGCCCGGCACGATATCATTGTTTTGTCGAAGCTTTTTATTTTCAATCATGAAGAACTGAACTAATCTTCA
46	LG3	Tag_16259r	40.7	Chr03	13108926	TGCTATCTGGTCACTCATGACATTCTTAATGTCCAGGTCTAGTCCACTGACTTCGAGTTGTTACATGTTGTGCAGGTAGCCGTTAGGAGGTACAGAGCAGTGATCCGGAGGAAGTGATGGGATTGACTGGCTAATACCTGTTGATCATCGTCCCTTTTGGTAGTTGAGCATTGGATCTTGAATTTCTCAAGCAAAATAGT
47	LG3	Tag_25081r	40.7	Chr03	13131782	CGGTCGCCATAGCGTCTGGACCTGTCTGGATTCCCGGCATGCAGGAGAGAGCTTGTGGTGGCCGGTGGGTGCCATGGCGTGACTGCGATGTTGGTTCTCGTTCTGGGGTGGATGCGATGCGAGAAAGGATAGATATCATCGTTGTTTTGCCGGTGAATTGTGCATGACTGGCGTCTCCCGTGATAAAGAAATGGTGGTGG
48	LG3	Tag_19182	40.7	Chr03	13318983	GGGGAGAACGGTTGGAGACAGTATTAAAGCGAGCATGCCTTGTACAAACTTCTAACTCTAAATATGCAGCTCTATGTCTTGAAGCAAATGCTCTACTCTACCTTCTAGAACATGCTCCTCTAAAGTTTTGAAGTTTTGGCTCTACGACAAATTTCTAGATAAATCTTCCAATGCTGAAGTATCAACTTGGAGACAGGTAG
49	LG3	Tag_23052d	43.8	Chr03	13407377	TTGAAATCGCATGTCATTTCCAATACATCCTGATTTGGAATTGGGCCTCCATTTCCATGGGCACAATTCATTTCCAACATCCAAACGAAGCCTTAGAGCAATTAAGTTTAGCCCATCTGGAGGGCATTCCCACAAAATACCTAAGAAAAAGATAAAGTGATCTCCCAGAATTAGCTTCACATCGACAAATAAGGAAAGAA
50	LG3	Tag_10724dr	43.8	Chr03	14283603	AGCAAAACGCTGGTCGTGTATGTGCATGTTCGCGTTGCCATATAAGTTGACGTGGGAGGTGCTCTTGTGATTGTGGTGTTTGTGGCCCCGTTTGGCACGGCTTGAGCTTTTGAGACTTTTCAAGCTTAAGTTTTTTGCCACCTAGTATTAAGCCACTAGAAAATTAGTTGTGATGTTTGGCATGGGTGATTCTGCCATGG
51	LG3	Tag_24595dr	44.2	Chr05	50735201	GAAAACGGACGCTCAGGTCGCATACGAACTCCGTTTTTGACGTTCTGTATATCGATGGAAAGCTAAAATCATAGCCTTTCTAATACAATTTACACCACCCTAAAATTCGATCTTAATCAATGGAAATCGTCGAAACAATATGACATAGAATTTATCCGCGAACTAGATTCGGCCTGCAGGAGGAGTCTACACGAAAACGG
52	LG3	Tag_13334r	51	Chr03	27525113	GCTGTCCTTTTTATGAAGTACTCATTAAAGTTTCTTGTGATAGCCTTCATCAATCTATTATAAATTATATATATTTATTCAATGCAGTGTCACTTGTGGACTTGTGGTTCCATTCTATAAATAGAATGCCTTTGCATTTTGCACTTTTCTGTTTGACATTTATATTGTTTTGCTCATCACAGGTGCCAGAATTAGAAACT
53	LG3	Tag_7889	51.5	Chr03	27582860	TGCTGGGGATCGGCGTGGTGTTGTCCCAGCTTCAGGATTCTCGTTTAGTTCACAGCAATTCTGGAAAGTCATTAAGGAGAACAAGGACCTTGACCTGCCTGCTCATAAAGTGAGTGCCATTGTTTTCCAGTTTGAGATATCACCGTCGTGTATCTGACATTTTTATGCTTCCCTTCAGGTTATGGTGGCTACTGTTCGCT
54	LG3	Tag_12615r	51.5	Chr03	27587580	TATCTTATTATCTTCTCTTTTGATCTGGTAAACATGTTTTTACTTTAAACAACAGGAACCCACTTTACCTGTTTGTCATATTTGTGGTTTATCTTGTTGGAAAAGCCATTTGGGTGCAGTCAGAAATGGGCAGGGAATTCCAACATGGATTTGTAAGTATTTAAGGAACTTTTCTATTACACTTTTTTTAGCCACTTGAA
55	LG3	Tag_3750	51.7	Chr03	27767944	CTAGGCTGCTGCTGGCCCTGTTGCTTCTTCTGTTTGTGGGATGTAGTGGCAGAAGGCTGATGGGAAAGCATTGGGTTACCTAGTGGATTTTGTGCAGGATTCTGCTGTTGATGCTGTTGCTGTGAAACTGGGATTACTGCGCCTGCAGATCCTTGGCTCTGCTGATGCATCTGTGAGCCATTCTGCACAGTTGGTGCTGC
56	LG3	Tag_7363	53.2	Chr03	28121547	TAACTGAAATTTTTCTTGATTGTTTCTTATTAGGTTTAATGAAAGTTCTACTTGAGGCTGCGAAAAAATCATCACCTATACGGATAGATGGGGCATCCTCTTTGCTGTGGCATGTCATGAAAGGAACTTCCGCAACACTCCACTCAAGAGCTGGGAAAGTCCTTAAGTTCTTGTTCAGCAAGTCAATTATTACCACCATC
57	LG3	Tag_17753	53.4	Chr03	28152958	TAAATTTCTAAACCATCGAACTGTGTAGAATCTTGTTTTTTTTTTTCATTTTTCTCTCTCTTTTCCGCAGGACTTCTGCTACTATGCCAACACTTTTCTGCTTGTAATGATTCTCTTCTATCCGAAGGATGAAAAACTTTTCATGGTTTGCTTCTCATTTGCAGAGGTATGAAAAGTATCCTTGTAACTCGTTGATTTCT
58	LG3	Tag_13540	53.8	Chr03	28748073	GTTTCAATCCGGCAAGCATGTACACATGCTCGATTACAAGAGATCGAAGAAAAGATTATGGACGGAGGAGATCAAGACAGACGACATGCAGACGAACGTTCAGGATTCATGTATATGTATGCATCGATCACGTCATTCGTCGGGCGGCTGTTTCCAGCGGTTCGTATTTTGATTGGGTCTTGTTGTGCTCGGCTACTGTC
59	LG3	Tag_4713r	57.3	Chr03	29305966	ACAACTAGACTAAATGAGAAATCAAATTTCTGGATATCAAAAAAACTGAAATTCACACTAAAATACTCCATAGACAAGTACTAAATAGTAAAAAAACAAAAATTTCACACTAAAATGGCCACAGACATCGGTCAAACAGAATGTTCCGCCCTTCTCTGTACCAGATTGACACTTATGTACATGAATCCCAAACCGCGTGG
60	LG3	Tag_3479	57.3	Chr03	29237691	CGTTTATGTGGCACTTTTGCCAACATGCGGAGATAAGCACATAAAAAGAAGATGAGTGCCGCTCATACAACATTACGCCACTACATGTATTTTAAGACAAATAAAGGAGAGCGAAGACAAAAGATGGTCAATCTAAATAGTCACCATTAGAGCCTACCAATTAACTACTTATTAATGAGTTGAATGCTCTAGAGATGATA
61	LG3	Tag_5428	58.7	Chr03	29653630	CATACCTCGAGGTGGTCAGCGCAGCGGGATGGTTCTTGCTCTTGTCAAAAGGAATGGCTAGCTCGTTTGCTATAGCTCTCCCAGCATGGAAAGACTGGAACGCACTTGCAAATTCCTTAACTGACACGTATCGGTACGGTTTATCATGTCGTGCCCAGTACTGCTTCTGATCTTTCCTGGAAGTCACCTGCTCAGGGAGT
62	LG3	Tag_18707r	59.3	Chr03	29920480	ATTTAATTTCATCTTTAATATATTAAAGGTGGTTATTTCAATTCATCTTTCATAATAGCATTGTGGATATTTTATATATAAATTTAAAGGTTATTTTAATTTATCTTATATAATGGCATGGTGGGTAATTTATATGCCAATTTAGGTGATATTTTAATTTATCTTTTATAATGACATGTGGGTAATTTATATGTAAATTT
63	LG3	Tag_17795	59.7	Chr03	30054635	TATAACATATATCAAGAGCAGCGAATCACTATCACATATATCAAGAGCAGTGACAAAGACAAACACACACCAACAAAAAGCCTCCTTTAGCACAATACAGTGAGCACTTACAAAGCCAAGACTAGCAACAACTTTCATGACAAAACAGCCATTTATCTGTGTCATCAGCTAGGTAAATAGACCAAGAAATTTCTGAACCG
64	LG3	Tag_16646	59.7	Chr03	30303609	AAATTAGTAGGTGTATTTCTTTTTGTTAGGACAAGGTTTTGACCAACAATTTTTTATGAAAACATAAGCTTTGTAATAAAGGTTGGTGCCACTAGATTCATATTGAAAGTACTTGCTCATATGACGAATGACATTTAATAGAGTTACTGTCAGTCAAAGTCTTGTCCTAACTCCTACCTAACAAAATGAAATACACGCAC
65	LG3	Tag_5174r	59.9	Chr03	30594142	GCTCTTTCAGCTTCAACGAGGTGTTATCTTCACATGTGTAGTGTGTACGGGAAAGGGACAATTCTTTTGTTGTGTTTTGTATTTTACTAGAAAACTGCACGCAGTTGCCTTGGGCTTGTCAACGCCTCTGTAAACTCGACAGCATGTGGCAATTTGTGCTCCTGGTAAACCCCCTGGAGCATTGTTAAGCTCTACAATCG
66	LG3	Tag_18295r	60.3	Chr03	30791704	AGAAAAAGGAACTGACCTAACAAAAATAAGTCCAGCAAAAAAGGAAGCTATGAAAAACCTCAAACGACCAACAAAAGAAAAAGTAACATCCCTCCACACATATGGGGAACTTACTTTAGTGACGTCGGGTCGTGGCATATGTTTTTTAAGCAATTGTTTGCTAGAGCAAACATACGTGGCATATGTTTTTTAAGCAATTG
67	LG3	Tag_4820	60.5	Chr03	30837577	TAATGCTAGGTTAACAAAGTTTCTAAAAATTATCATCCATAGTAATGATAAAATGATCTTTTACTTTTCTTATGGTGGGCTCCCTGCCGTTTTTTGGTTGCATGTAGTCAACCATTTCAAATTTTGATTACAGATTACTAGCTTTGTATGTGTTGAGTTTGTGTATTTGAAAGTGAGATGAGTAGATTTGTGTCAAAGTA
68	LG3	Tag_24430r	60.9	Chr03	30938991	ACAAGATAAGCTTTTGACTTATTGCCCACAGCACTACATCTTTCAAACATCGATCGCCATCAGATGAAATGTCTGCATGCTTTTAATCACACGAACGCATCAGAATCAGAGCAAGCACGGTCAGATAATGGCTTGCGGTCTCTGCTTAAACCCGAGCCAAACCAATTCTCGTGAACTCCTCGAAACTAAACGAATTCAAC
69	LG3	Tag_9136	61.8	Chr03	31504643	TTTATCCTATTGCGATACACAACTACTAAGTGCCTTTTACATTCCCGGCTCCAGAACCTCGCATGCACAAGTAGCAGTAGAGTACACAAGCCTGCCCATCGACGTCAGGAGATTCTGCGTGGAATATACAATGATTAGTTTTTTGGGGGGGGGGGGGGGGGGCACATCCAGGAGCGATTGCCCTGGAGTTCGACGGACGT
70	LG3	Tag_8838r	62.5	Chr03	31860076	AGGGCCTTCACCAACGCTGGAAATAGCAAATGTATTCGGCTGATTATCTAATATACTATGAATAGCGAGTTTTTCTAATACCATTTTCACCTTTCTTATATTGGTCCCACTGCGCAGGTAGGAAGGCACTGGAAAGGCTCTAAAAACGATATAAGGAAAATGTTTCCACCCTTTATCCTTTTAGTTTCTCACTTCATTTT
71	LG3	Tag_16769r	63.4	Chr03	32052085	ATGATGTACAAAACAAATGTGATCATATGCTGCAGCAAACTATTTCGTGGTGTTTGTTCCTTCTAGGGATGGGTACATGAGAAGAAGGCTTTCCATCAAATTGTTTACTCATTACCGTGGGATCACATTACTACAGGAAAGCAAGCAAAGTACCATAGCTCTACAAGGACAGAGAAATGACATGTCAGTACTCGGCAAAT
72	LG3	Tag_9023r	64.9	Chr03	32360126	GATTCATATCTGAAGAGTGCACATAGATCTGTGACTGCATCTGGTTCAAACACTAGATTGAAATTTGGTTCAAACCATTATTTGATTCGTTTAACAATTTTAGCATCCAATCCCCTTTTTATGCATATGCTTATATATTGCCTCCTTTTTCTTTTATCTGATTTATTATTTGACTTCAACATTATATTCATATTTGAAGA
73	LG3	Tag_10320	64.9	Chr03	32581035	CTTTTTGGTGGACATAAAGGGTCCTAATTTGGCTTTTCTACCAGTGCTTGCATTTGAAGGCGGTACCAGGAGAAACATACCAAAGTTTGAGGTATAGCACTGGATCCTTTGTACTTTCTAGCATTGTTGAGTTTCATACTCTTGTCTGTCTCTAGACTACCAGCCTTAAAGGTGTATACTGTAGGCCACATATGTAGTTC
74	LG3	Tag_8294r	64.9	Chr03	32412387	AATTATTCATTTATATTGCTTATGAGTTGTATGACTCTATTTATAAAACAATGGATAGAAATTTTTTTTATTGTGTAGTGTACTCCCTCTGCTTATTAATATGTGATGTTTTTAGTTCAAGTTACACTAAAAACGTTATATGTTAATGACCGGGAGGAGTACAAAGTTTCATCATGTAATACCCAAAGTTTTTTATGTAT
75	LG3	Tag_15844	66	Chr03	32676414	CAGGCCATCAATAACAAAAAGGCTCATTACCGTTACAGGGGTATGACTATGAGAAGCAGATCTGTTAGATGAGTTGGGGTAGGACTTTACCGTTACAAGATAGCACTTCTGCAACATCACTCGCTATCAAGTAAAAAAAACACGACAGCTGAAATTAGTCCCAGAACACACGCAACAACTGGGGGGGAAACGAAAAGAAA
76	LG3	Tag_23024	66	Chr03	32833486	GTTTTTCAGCAATCAACTTCCCCAGCCGTTTCTTGAGGTAAGCTTGCCTCAGTTTCTCTCTACGAGCAGCATCCTGCTCTTGTCGTCGAGATCTCACCATTGAAGCCTTCTGCCTTGCCTCACTTACTTCCTCATGAACCTCTCTGCAGATGTAACATGGTTCAAGTTAATCGAAGGGCCAGCAACATATCATTGTGCAA
77	LG3	Tag_9395r	66.2	Chr03	32890423	GCGCTCGCCGACGCAGCGGAACAGCGCGGCCGCCTCGCCGAACTGCGCCCTCACGTCGAGCCTCGCAGCCGCGACGTTGTGCGCCACGCTCTTGCCCGTGACGCTGTCGGTGATGCACAGCGCCGCGACGCCCTCCTGATGCGCCACCCCCGGGCCCGTAGCCGCGGCGACGGCAGCTGCTGGTGCAACGACGCTGGTGG
78	LG3	Tag_22561	66.9	Chr03	33126586	GCAGCCGCGCCACCTCTGCCGCTCCTGCCGACGCTACTGGACGGCCGGCGGCGCGCTCCGCCGCGTGGCCTCCGCGTCCCCGGGCCGCCGCAGGCCGCGCCCCACAGCCCGATCGGCCGCCGCCGCCGCCGCCGCCGCGTCCTCCGCCACCGCCGCCGAGGAGGGCGGCGGGGAGCGTTGACTCGGCGGTCGTGGGGGGC
79	LG3	Tag_9209	67.4	Chr03	33280026	ATGGCACGAGCCATATATCACTAGATGACACACAGCGCGTTGCTGCTGGAATTTATAGCATTAAATAGAATATGATTTATAGATTGAGAAATAGTAAATAAAATACTAACTTCAAAAAGAAAATATACCGCACATACACCACAAAAAAGCGTTGCATGCGTGAAGCCACAGAAGATCAATAGAATGCTTAAATAGAGGTC
80	LG3	Tag_20995	69.1	Chr03	33684776	CTGACTTGAGGATCGGTTACCATGTCTGCGGCTCCGTGAAGAATCAGCAATGGGGAGGAGATCTATAGAAATATGGAATGTGTCAGAAGTGTTTTGCCCAAGTTACTTCCACAATGGGAAGAAATGCCATGTTTGAGTGACTTGCATCTATATGATGTTAAATGTATGTAACAAATAACGAGAAATCCAGATCCATGAGA
81	LG3	Tag_19055d	70.1	Chr03	33618766	TTTCATTCATTCAGCATGACATGGCAACATTAATGTGATAAGTGAGATCAAAAAGGGGTATATGGTACTGACTACCAACCTGTTCTTCTTCCTTGGACATATGTTGGCTGAGACACGTTTGTATCGCTCCTGTACATGACGCAAGCTCCCTACGAAGACCATCATCATTCTGTATGTCCAGTTCCAGGAGAGCAAATAAC
82	LG3	Tag_6297	70.1	Chr03	34385531	ATAATTGTGTAACTTCTGCATTTGAACACCATTTCCATATATCTGAGGACATGCTCCTAGGATTGTAGGCTTAACTATTTTTTGATATATTTGTGCTTCTTTTTTGTAGGTCCTATCTTTACTTCCTTCATATCAAGGGAAATCTGTACTGGAGCTGGGTTCCGGAATAGGCCGCTTTACTCGTGAACTGGCTAAAATAG
83	LG3	Tag_19259r	70.1	Chr03	34137037	ACCTTATCTTGCTCGAGATCATACATATGTTGATGCGTATCTCAATTTGCATTGCCTGCAGACTCTACCAGCCAGCGCGGAGTACTTCAATATCGTTTCGCACTATTGATTTGCTTATGAGTTGCTGTGTACTTTACCTGCACTCAATTAGTCGCACTTGATTACTAAAACCTTTGATGAAACATACAGCATGCACATTT
84	LG3	Tag_2344	72.5	Chr03	34779490	TTCAAGATACTACTGATCTGATGAGTAATGACACCGAGATGATAGTTGTCAAAATAATTCCAAATCGTGGCTCTCACTGGGAAGAGTTTCACATTGAAAACAAGAACACAAGATGGGCTACACAGAAGACTAACACAATATGCTCTTAATGATCTGACTTCTGAGGGTTAAATTGGGAGAGAAAATAACCTTATACAGTG
85	LG3	Tag_16832	73.4	Chr03	34938766	CAGCTGGGATGTCACTGCAGTCCGTGAGCTTAGTATCTTAGCTTATTATTGCAGTATATGCCCTGAAGTTTGCATGCTGCTATGGGAAATAAGCCAGCTTAGCTTTGTATTGGTCCTGTTTTTGCTTGGTTTTGGTCAGATTGCATAATCCATAATACATTGTTGTATACAATATTCTTGAGACAGTGATCCTTAACTGC
86	LG3	Tag_10095	74.4	Chr03	35047736	TGTAATTGCTGCAGCACTGCAGAGCAGGCACTGCACAGAAGAGCAAACAACAGGGCACCACAAGGAATTGCTGTTATTTGCTCTGCAGCAGCAGCAGCAATGACAAGTGGAAGCCCATTACTTCCAGGAATTAGTTCATTTTCACAGCCATCGAGCATAAGATCAAACTGCATCCGAATGTTTTAACAACATTCAGATGT
87	LG3	Tag_1773d	74.4	Chr03	35102057	AGATCAAATATGAACCACATATACAAACCTTGCAAGAAGTGCTGAATTCTTCCGTTTCCAAAATTGCAAAAAGAAGACAGCCCAAGAAATAACAAAGATAAAGAAAGAAGGAAGAACCAACCACTGCAATGACCTAAATACAAAGGTCAGAGAAAGGTACAAGTAAGAACAGACAGAAAATAATATTCGTTTTATAAGAA
88	LG3	Tag_10062dr	74.4	Chr03	35222183	TACTAGTCTAAACGGTAGCTGCACTGCCATGCATGTACTCCAATTTAGAGAAAGTTGCAAGCAGTAGTTATGGCCGTGTGCTGATAAAGCAGTGAAATCTCTCTCGCGCGCACGCACGCGCGCGCACACACACACCAGTGCACAGTGCACAGTGCACACCGCGCACATAGGCATACGCATCTGATGCGGCCTATCGCGCC
89	LG3	Tag_6197r	75.1	Chr03	35623358	GATGATGTTTTATTTATAATCGATACTTCGCTCATTAACTGAGGCACAATAATTTGCTATGTTGTTTTATTTCAAATTGATGCTACACTTAGATCTGAGGCAAGAGACATGTTGTCATGCTCGCTTTCTGTTTTCAGCTTTTCATGATATGGTATTCACATTTTCCTAGCAGCAGACATGTCTTCTGTACTATTCCAATT
90	LG3	Tag_5635	75.1	Chr03	35478752	AATCTGCAACTGCGAGCTCATAGCAATCCGAAATTCCAAACCCCAAGACTAAGATATGCGTTCTTACAGCTCAACTGATCAAACTCATACGGCACATATTTTTCTAGACGACCTGCAAATTTGCCGGGTACCAAGCACCGTGGCGGCAGTTGATTCAGGGAGCGAAAAGCAATTCAGACCAAATGGGAACCAACTGCAGG
91	LG3	Tag_6186r	75.1	Chr03	35630213	GATCCGCTTTTCCATGCCTGCTGCGACGCGTGCCTGCGGCGAGCCCTTCTTGTCCGGTAGGACCAGTCGTCCGTCCTACTAGCGCCCGCCCAGCAGCTGCCCCGGACCCGGAGCGCCCTGCCGTCCTCGCGCGCCCCGCGTGGCAGCCTGCGACTGCGAGCCCGTGCCGAGGCGTCCTGGTCCTGCACATGAACCGGATC
92	LG3	Tag_12841dr	76.1	Chr03	35797333	TCCTCACGAAGGGGGCTCTCACAGCTAACATAGTTTCCTTGATAGTTGTTTCCATAGTGTTTTCTTTCCCTCTATGTACTTCTTGAAGCTTGATGGAACTGTAGTTCGCACTATCTTTAAGTAGCCACATTGTGATGACACTTGCATTGTTTAACATACCGACTTCCAATTTTTTCTTGAAAACAAATGCCAAGTTTATT
93	LG3	Tag_4368	77.6	Chr03	36112837	TATTTTAACTGTAATGGTCATGACTGGATCACTGAACTTGTATGTACAGGCAACTGTTGCTTATTATTTACTCTTGGACAATAGGCTCCGTACAACCAGTGGCTATCTTGGAGCTGAATGTCAAGAAGCAATGGTGAGTGGCTGAGTCATATTATATTTGTTCCCATGATACAATGATGTTCTGGCTTCCTCTGTTGAGA
94	LG3	Tag_7455	77.8	Chr03	36172135	GACGTCCCGGCCCACTGACTGGGACACTGACCCCCCAGAGGATTCGGAGCCTCCCCTCCTCAGCGGCCGCGCTCCTCTGTCGCAGGGCTCCAGGCCTCCAGCTCTCTCGGCACCCCTCCCACGCCGCCGCCGCCGCGCGAATATGAAGGCCGTAGGGACCGGCGGGGAGTGGTGGTGGAACCTCCCGTACCTCCGCCGCA
95	LG3	Tag_12767r	79	Chr03	36412183	CTGCTAGGGTGATGGATGCGCAGACCTGCTTGGGTAGAGGAGCGCCAACCCGGGGAGGCGGCAGCATCGGTGAGAGAGGCGAACAGAGGACGAGAGGAGGCAGGGCGAGGGAAAGCGGTGAGAGAGGCGAACAGAGGAGGCAGGGCGAGGGAAAGCGCCGAGCCGGGCAGGCGATGGGTTGGGGGGGGGCACGGCAGCGG
96	LG3	Tag_2761d	79	Chr03	36492616	GTAGGGTCTGTTGGTTTATGGTTTGGAAGGGAGACAGATTTATAAAAGAAATTTGGATCAAGAAGTATGCAGAGAGGTAAGTGACAGTTTTTTTTTTTTTTGCTTGAGATGAAGAAAATGTGACCCACGTCAGTATATGTGGAAGGACAATTACTTCTCTGTTTAAAATTTAGTGGCTTTTGAAAAGCACTTATTTTCTC
97	LG3	Tag_2763d	79	Chr03	36536852	GACGATCCTCTCCGGCATTTCTTCACTTGCTCCGCCTGTCGCCGACCACCAGAGAATCTTTTTTTCTTGTTTAATTTGTTGGTGTCGCTTTGGCAAATAATTTTGTGATTTCCCCCCTCAAAATACTTTTGGCTGTCGTCTGATTTGTGAACCCGGAACAATATATATATGTGATTGAACTGAGTCCTACCTATTCCATT
98	LG3	Tag_19063dr	81.7	Chr03	37710289	CAAGCAGACCTGCGTCTATAATGCCTTCTGACTATCCAAAACAATGTTCATCACGTGAAAGAATCCGTATTGATAAAAGGAGAACACTGTCCTCATGAGAAAACACCCTTTGCAATATTCCATTCTTCTCAAGCTAAGGATAGAATCCAACTTACAGCTTCAAACATCTGGAGTTCCTGCAGTTGCAGCACTTCTTCTTC
99	LG3	Tag_20832dr	82.2	Chr03	37965617	AAGTTCACCCACCGAGAAGTCTAACCCTCACCCCGCAGAGGATGATGATGAAAAAGAAGTAGACGATTGGCTACAGGACGTGGACTCTGTGCCAAGCAAAACAGGCAACACCACTGCAGTTGAGGAGGAAGATGTATCCTTCAGTGATCTAGAGGATGACTAAGGGACAGCTATCGCACCTGGTAAAGCTCCGTGGCACA
100	LG3	Tag_15336	82.9	Chr03	38031931	AGAGCTTCAACGTTTGAAACAAGATTGGATGCAGCTACTGAGCCGATTTAACCTGCTCGATGACCATCTCACTGGCGTTGAAGGTATTCATGTCTTAACAGAGGTCTGTATTCTGCATGCTACTTATTACTTTCTCCATCTATGTTTGCAAAGGTAATTTTGTTTTAAAAAAGTGAACTCGCTCCTGGTTGGATCAACTG
101	LG3	Tag_8951	83.9	Chr03	38691248	CTTGTTGCTTTTGACTAACCAAATCGACAGCGCAAGCAAAGCGTACTCCCTCTAATCTTTATACTTAAATCTGTAGCGGAGAGACGGGGAGGGCGAAATGTGCGACGGCCTAGAGCGCACCGTCAAGTATGTCTTGCAATGTTTTTCATATTCCCATTTCAGTTCTTCACCTCAGGCTGTTCGGTGTACTTGTTAGGAAG
102	LG3	Tag_12162r	83.9	Chr03	38240706	ATTTCAAGTGAAAATCGAGGTCCATAGTTGGACCCTGAGTGAATTCATACTGAACCACTTGAAAAGTATAAGGATGTAAATGCCCACTTTCAGAGGTTATTTGTATGGATCTAGGTGAAAATCTAGGAAAATTTTTAGGACCACCCTGTAAATTTTTACTCTCGTAGATGTACATATGCTACTTATTGAATTGTGGAGGA
103	LG3	Tag_6617r	84.8	Chr03	39115895	TCAGTATATGCCAGTGCTGATCGTTTGACCTTATTGCACCAGCACCCAGATATCTTCTCAACCAGGAACAGTTAGATCTAGATTCCATGGGTTACCCTAAGTTACCATCAACCAAGGATTACGGTGAGTCAGTGTTTCTAAATTTGCTGACTTATAGCACTCCTGTACCACTAGCAACTAAAATGTATATTTCTCAGCTG
104	LG3	Tag_11877	86.5	Chr03	39373131	GCCGCTCTCCAACGCCGCCTCCCCCCCACCCCCCCCCCCCCCCCCCCGCTCCTCTCTCACTTCCATGGCCATCTACTCAGGTCCAACCTCCTCGCCTACTCACACGTCGCCTCATCGCTCCTCCGCTCTTACTCGCTCCTCTCCCCGCACGCCGCCCACCAACTGTTCGATCAAATAGCCCCGGGCACCCGCAGCCTCTA
105	LG3	Tag_24624	87	Chr03	39565519	CAAGGGCATCAGAACCTTCAAGCTCAAAGAGGTCAGAACTATCCTCTTCCAGCCTCTTGATCATGGCAAGCTATAAACAACAAGTGTGTGTCATGATTCACGTATAGCTTGACATTACTTAAATCGGAAGATCCTACTAGTACGAATATGCCCTATATATCTGATAGGATATACCTCTTTCTTTAGCTGATTGCAAAGCT
106	LG3	Tag_16569	87.5	Chr03	39700837	TAGGATATTTAATTGCAATGCATGTGATTGGATAGAGATGGATGAAATGAAACTCTCACACTCTCAATGCAAGTTTCGATGAGTTTCGTAGTCTTAGAAACGATCTGCATCCAGTTTTTATCCCATGAAACTCATTCAATCTCTCTTCTCATAAATACACTGCCATATTTACATTTTCTGATGTGGCACATCGTTTAATG
107	LG3	Tag_21825r	88.6	Chr03	39850568	TTTATATTGGATATTGGTATTTTCAATATGTCAAATAAAATTTTCGGAAATCTATGTGTTAAAATGTTAAGCTTCAGCTGCTGAATTCAAGTGTGCAAATCATTACTATTTTGTGCAGAAGAATATGCACAACTTCTAACAATAACATAAACTTGCGCTGAAAAATATTCTAAGTAGAGCTGAAAGAGAACAGGGGTAAT
108	LG3	Tag_15346r	88.8	Chr03	39879299	CAGGTAATCTCATCCTGATGTTTAGGACATTAATTAGTACAAAAAGTTGAAAGTTTGTCTAACAGATTTCTATTTCTTCTTTCGCAGGTTTTCCTTTTCGCTAACTCAAAATGCAAGCGTTACTTCCACAACCGTCTGAAGCCTGCAAAGCTTACCTGGACAGCTATGTACAGGAAGCAGCACAAGAAGGTATTTATTTT
109	LG3	Tag_24255r	89	Chr03	39971307	ACCAGCTGCATGGAACCATTCCAGATCTCAGTACCTTGACAAAACTTAATGTGCTGTAAGATCTTACCCTTATTATTTTTCCACGCTATCATCTGATATAGAAGTATAGAACGCTGTGGTAAGTACTAATGGATGTTTCTTTCACACCCAGCGATTTAAGCAACAATTCATTTGACCCGTCTGCCATACCAACCTGGTTG
110	LG3	Tag_4189	89.2	Chr03	40207897	GATCTTTGAAATCAAGTATGGTCCAAAATATTAAATATCAACGAAGTTAGCGCCATGAACTGTACAGTAGCAACTAAATCAAAGTTGCAGAGTTACAATTGTATCAGTACAGAGACAGGTCCCTCCTAGTGGGATAACAACGTCGTCTTCTCCGGATGTTGTAAGCAGTAAGCGATGGGAAGTCTGTTTCCCTGCTCGTA
111	LG3	Tag_13397r	90.9	Chr03	40706750	CAATATTATAATTAAACATCTGCCATCATACAGCTCCTGCTCCAGAATGCTGCCGAGACGAATGCTCTGCAGCCTCCTCATCAGTTTGTACCTTGGGTGGTCGTTAACGGGAAACCACTTGGTGACGTAAGATGCACCTTCTCTTTAGTTCTTTGAACTGAGGCTCAATCATCATCATCATATATCCAGAAATCCAGTCT
112	LG3	Tag_6199r	91.4	Chr03	40775300	TGGAGCTTGTCAGCCATCTATATAGATATCAAATCAATGAAGGATGAGAATATAGTTGCCATATACTATTCCCATGGGGAGAGGGGGGAAAACATGCAGCTGCATTCATCTTGGGTGTCTGTTTCAAATAAGATGCTTGGCGGAAAATGTGAATGTAAACACATTTCAAACTTTGCAATTGTCCTAAGTGAATGAAGACT
113	LG3	Tag_5544	91.4	Chr03	40828486	CATAGGAACCTACCAGTTGCCCATCGCAATACACTTCAAAGGCACCAGAACTTTGCAGAAATGACTGTGCAAAATTGCCAAACAGCCAGATTGATGCCATGGTTCCAAATCTATTAGCACGCAGCGAGTAGTACCATGGAGGCGGAACCATTCCAAATCTAGGGAAGATCTGATCACCAGCCATTAATGTTGCCATTGCT
114	LG3	Tag_21306	91.7	Chr03	40985483	TGCTGTGTGATCCTAGTTTGGGCTAACAGAATATTCCAAGTCAGCTACTTTATAAATAAGAAATTTGCTCTAACAAGAGCCAAAATATAACACCTCTTGTTTTTTCTGACCAGACATCTTATCCTCCATATAATATATGAAAAAAAAAACGAAGAAGGATGCGTGTAAACACCTTCCTCAAATGCTAAGTGTGCATGACA
115	LG3	Tag_16843r	91.7	Chr03	40880138	GCTTATATTCATAAATACAGTATTGATATGATGGAATGGTGTCATTATGCCAGGACATTTGTTCCCATTCCGTAACTTGACATCGATGGCCCATGAACTGTTCATTAAACTATCTGAACTGTCAACAATCAGGTTTTACAACAGAAGCTGATATACAACAATTAATTGATATAAAAATGCTCCACTACACAACGAAATAC
116	LG3	Tag_8078r	92.9	Chr03	41105276	TTGAGAACGGCGAAACCGGTGGCGCCGCTGTACCGCCCTGTCCCTCCGACCACCGCGATTTGGGACTCCTCTTGGTCGTCGCGACGGACGCCGAAGAACCTGAGGCTGCCGTCCTCGCCATCGCCGGCGGCAAACTTGGCCTTCACTGCCACCATATGGCTGCTGCTGTCTGCCAAGCTGGTGACGAGGACGCCCTGCAG
117	LG3	Tag_15586	93.3	Chr03	41409673	GCCAGTGAAACTCCAGCGAACCACGACAGATGCTACCAAGCTATCTACCATGGTAAATATTAGCAATCAATGAATCACCCTTCGCTTTAATTTCCTGAACTGCTGTTTTTTTTTTTTGAAAAAATACTAGCAAGTATTGTCAGGTTACAACCAAAAAAACCACCTAACCATATAGAGGCCAAACTAAGTGCACATATGAT
118	LG3	Tag_15789r	93.3	Chr03	41126370	TTGAACAGAATGCAAGTTAGCATATTTCATTTTTCGTTGAACATCTCCACTTTTTTTTGTAGTTCTTACACATCAAAATGAAGAAATACAGCATTGAGATTTTCAATCTCAGTATAGCCTCAGAATGCACATCTTCTGACGCATCTGGTAAAGAAAGGGTGTCGTAGAGCTTCACGTGCTTTAAGGCGTTCATTAGGATC
119	LG3	Tag_15917dr	94.5	Chr03	41705242	CGCATAAACTGAGCTCGCACACCCCGAATTGGATCCGTACGCTTAGATGGAAAATCAAAACGTGTGTCAGTCGCTGCAAATTTCAGCTTTGGTGCTACGGCCAGAATGTTTAAGTTGCTTAGATGGAAAAACATGGAGGATGCAGAGGACAGAGACATAGTTGCTCAGGTACCTACCTCGAGCCTAGTTCCGTCGGGGAA
120	LG3	Tag_16357	97.3	Chr03	41970938	GTTGGTTCGCGTTCAGCATTTGAGCATATTTGATGTCTTTCATCAAGCTGCTCACTTCCACAAACTAGCTTAGGATGATTCTCATAAGATCCTGTCACTAGCTCATGAATCAACTTTCGGACCACAGAACGCTTGAGAGAAGCTTCAGCAGGCGCAAACCAATCATCACTAAGCTGAAAAAATATTTTATGAGTTAAAAT
121	LG3	Tag_9604dr	99.1	Chr03	43059032	GGAAGGTTCGCCCCTTAGCTGCTTTGCTGGTACCCATGGCTACATGGCTCCTGGTAAGTTTTGGAAGAAATGGTCTCCTTACATGCTAGTGTTTCTGCATAGCTGTAGTTACTGAACAAGGCTAAGATTACTGTATTTTTTTATTTGTCAGTGGAAATCTAGAATCCATTTTGACCTTGTTATGATAACAATCCGGTCAA
122	LG3	Tag_16588dr	99.1	Chr03	43156730	GTCTGAACTTGCATTGACTTTCCTTTTTTGGGATGACTATCTTGTGTCCAATATAATTGTAATACAAATCAAATACAAACTTTTTTCATTTCCTTTTTTTTTGTGACAAGGATTACTAATTGCTGTTCAAACATGCATTGGAGAGTTCACTATCCCTGACAATTTTTCCTTTATACCTTTTTCAGTGAGGACACAGCAAA
123	LG3	Tag_5626	100.4	Chr03	43216002	AAGCTGGGCGGCTGTTTGAATGCCACAACACATCTCATATTGTAGGATGTTGGATCGTGGGTGTAGAAGTGTCAAGTGTGTGCCAGTTTAGTACTGTATTTACTTATGGGCAAGCTCATCGAGAGAATGATGTCTTAGCCAATTCAGTCATTTCAATATTCAAGCAATTTCCTCAAAATGCTGAAAGCTCCCACACAAGG
124	LG3	Tag_5621r	100.4	Chr03	43217960	TTCATAGCTTGTCACAAGCGCATCAAATAAAATCTTCCCATCAGAAGAGTATATTTCATGAGCTTGAATGCACTTCCTAGAGTCCTTGTCTCCTTGATAAACAATAACATTAAGATTGCTCCCCCAGCGACCAAATTCCTATGCAAAGCACAATGCACAGTGTATTTATTAAAAGAGCAGCTAATCCAGTAAGTACTGTA
125	LG3	Tag_5620	100.4	Chr03	43231181	AGCACCGTCGCGTCAAATTGCTGGGAAGCGGACCTGCTCGTGGGCTGCATCAGTGCCATCTCCCAGTCTGCTGGTGGATCGTCGAACGCCACCCATTCCGGCGCAGCTTCCGCCGAGTTACGGTCGAATAACGCCTGTGTCAGATTCCGCCCATGCTCCTGGCCGGACGGCAGCGGCGACGAGTCTTCGTCCAAGTTCAG
126	LG3	Tag_11448r	101.2	Chr03	43468565	TTTCATGATACTCTTTTTTGTTGTCTCCAATGAAACAACATGTATTCGTTTTTTTTGTTGGTTCTTTGTTTCAGTGGGTGGCCACAAATCTACGTCGAAGCAATCCAGTAGGCCAGCGATCATCTTCAAGCTTCTCATGGACTTTTGACCTAAATGGTATCTCTGAGATGTACAAGTCTTATGAGGATACTAACTTATGG
127	LG3	Tag_16352	103.1	Chr03	44011947	TTAAATCTCAGGTTTCTGCAAAACGGGTCTTCAAAGGCCGTAAGCCAATAATCACGGTGCAGAGTGGAGGTAGCTCATGGACCTTCCACGTTGCGTCTGATCTTTCCGTGAGCGATCCATTTGTTTTTCATTCCTTTTTGAAGCGTTAGGTGCTGCCTGTTGACATCACTCTCACTTCCTCTCGGTGGGTATATTTATTT
128	LG3	Tag_10002d	103.1	Chr03	43998740	TAGTATTAGTGGCTGCAATTGGCACCTTATTTGATCAAATGAGTTCTTATGAAGCAAGAATTTGTGCCCATATGTATAATGATAGGGTCTAGAAACATTTCGTTTAGTCCAGACTCCAGAGATGCTAAACCTTTTTATTTTCTGGTTTCTGTATGGTATATGATGTGGGTATTCATTAACTAGATAACCATGTCTCCTGT
129	LG3	Tag_6756dr	107.6	Chr03	45273905	TGCGATTAAGTCTTCCTGCCATGTTAGGCTGACCTTTTCTTCTCTGACGAAATGCAGATGTTGGCACAAGAAAACAATGGTGAAAATCGTGATGCTGGTGGAAGTAGAAGCAGCCAGAACAACCATGGACCTAGTATACAGGAGTAAGGAATGGCTTTGCACAGAGCATAGCAAGGCGCCCTGGACTTCTGTGCAGCTGG
130	LG3	Tag_6755d	107.6	Chr03	45274830	GCGTCTTTCTCAAAAGTGCAAATAGCGGGCTATAGCGGGATATAGCCAGCCATGGCTAAATGAGGCTATAAAGTGTAGTTTTTCCTTAGCGAAGCGTGCTAGCATGTGGCCGGCTATTTAAAACCTTAGTTCAAACAAGTTAAGTTAGTTACAGTAGTATATCCCTAGCACCGGTGTTTGTTTGTAAGAAAAATGGGTCT
131	LG3	Tag_9009	107.6	Chr03	45432616	GGCTCCTTAGGTGGGCTCCTTGGCTCAATAAGACTGGCATTTCAATACGAGGAAATACACATCGAGATCTGACTGAGTGACCTCGATAGATGATGATGGATGCACGACCACACCTCTCGTCCAAAATGAGCTGAGGCTAAGTGCAGCAGGTTGTGCATGTATATTTTTAATAATCGACGAGACAATGCATCGGTTTGTGC
132	LG3	Tag_7295r	107.6	Chr03	45488392	TAGCCCCAGTGTTTGCAAATTGTGACTGGGATCCCAGTCCCCCAGGCACAGACTAGGTGGTTACTCTTGACTGGCATTGACTAGTCACAATTAATTTGGGTTTAGTGCAACAAATTGGCAAATCAACCTAGGCAATATATTGCAGTGCTATGCATAATCAATTGGCTATCCCAATAGAGTTTATGACACAGATGGGGTAG
133	LG3	Tag_12726	112.6	Chr03	46282149	GCATCCGCATTTACTGGCTAGATCCTTTTTTCCTTAGCAAGATGTATTTTCATGTCTACTAACTTTTCTTATAACTGTTATGATTACATTCTTTTTTGAGATGGCGATAGTAGATATTACTCCCTCTATTTTTCAAAACCTCGATCACTCGTCTTATTAAAAAAGTTCACAATTAATCGTTTATTTTGTTATGATTTGTT
134	LG3	Tag_16825	112.6	Chr03	46296457	CCCGACAAAGCCCTCGCCGAGCGCGGCCTTCGTGCACAGGCGCAGCTCGGCCGCCGAGATCTTGCCGCCGCCGTCGTCGTCGCGGTCCAGCGGTGAGAACACACACGCGGCCGAACTCCGCTGTGCGTGGACCGCCATCTTCAACCTTGATGGGAATTGAAAGTTTCGTTCAGTAGTGATTGATGATTTGCTTTTCAAGC
135	LG3	Tag_5579dr	114.5	Chr03	46770502	TGTCAGTTGATAAGGCTGTCTGGATTAGTTTAACTGTATGCTTTCTGAAATTTTGATCCACTGGCAAGTTAAATCAATTTGCTGTCATTCTACTCTGCTAGTTTCAACTTTTAATTGAGGACACGAAACTTTGGAAGCATAATGATATGTTTCTAATATGTACCTTCAACCTTATGTTTCTAATATGTACCTTCAATTTT
136	LG3	Tag_18731d	114.5	Chr03	46765284	CCATTTATTAACTACATGTTCTCCCAGTCAAAATTATTAGCTGGGCAAAGATTCACCATGGTTTGTTATTCTGGGGATAAACACATTAGTCGCCATTATGTTAATGCAAATATGCACCACTTAATAATATGTTTTCCATGTCCAAAATAGTTAGCTGGGCTACCACAATAATACCAAGGTAGCCATTATTATCTCACTAT
137	LG3	Tag_5582dr	114.5	Chr03	46802712	GCTAGGTACTGTAAGGGCCAGTTCATTTTCTCAAGGGATTTGGGGGAATTGAGGGAAAAATGGGGGAAATCGGGTTGCCAAACTCTCCCTAAGGAGACATGTTGTTTTTGCATCGTCTTGACAGTTGATCCTGATATACCATTGATTCTTCATTAGTGTGGGCATCTTTCTCTGTAATAATAATTAACAATGGGGCCAAG
138	LG3	Tag_7251d	114.7	Chr03	46870182	TCGGCACGAAGCGGCGGCCAGGCAGGGAGCGGTGGCCGAGAGGTGAGTTGCTTATATTTGTGACTGTATCAAAGAGAACGGCAAAATGGCCACTTCATTTGGCCTTTGATGAAATGGACCGTTGATGTGGCACTCCGCATCAGTGAAAAGACGAAATTGAGTCTCGGACAATAGTTGAAGGACCTAGATAACCGTTCCAA
139	LG3	Tag_4624d	114.9	Chr03	46936967	AATGAAATGGCAGCTTCTGCTACAGCTTTGTAGTCATGCGTCCAGGCAGGTGTGGTGCGGAAGGTGGAAGCGTCCATCCCTTCCTTTTCAGCCTCCATTCCATGCTGATATAACTGAACCGGTGCAATGGAGTCATGGAGAGGGCATGCTCCTCCTGTGACGGCCAGATGGGTCTGCCCACTTGGGTCTCGTTGCGTCGA
140	LG3	Tag_4619d	115.4	Chr03	46974904	GTACTACCCACAAGTAGGTAAAATGGATCAAACCAGCGCATTAGCATGAAACACCTACATGAATATAATTGTAGGAAAGGAGCAAATATCAAGGACCTGGAGTAGTATGGATATAAATATTTCAAGGGAAAAAAGAGAGCTGAACAACTGTTAGATAAAACTTACTCAGTGTGCCCATTAATTGTGGACATAAATTTCCA
141	LG3	Tag_2350d	116.7	Chr03	47234078	TGTGTTGCTGACAAGCAAACTTCTTACCAAGCCATAACTCTGGTTAGAAAAACACTTTGGAGCAGTTCATATCAATGACATCAATGATGGCAAAAATGAATCAATGATGAAAGCCATAACTCCTGCAAGCTTCATTATAGACATCTGTCTATGCCAAACTCTATTTCTGCAGAGTTTTAGGAGGCGTCAAAGGTAACATT
142	LG3	Tag_12266dr	116.7	Chr03	47069725	GTAATTTCCTAACCCCGACCGACCGCCCCCTTGAACAAGTTGCGTCAGATCAGATGCATAGCCCATAGGCCATGGAGAAGGAAAAGTCAATAACGGTTTAATTTGCAGGTCATGTTAACCATGGACCTGCATGTTGACTAATGGTGTCGTTCGACTTGGATCCACAATATATAGAGAAAATTATTTTTTTTTAGCCTAAA
143	LG3	Tag_2354dr	116.7	Chr03	47285735	TCAACTTAACTTTTTCTAAGGAAAAAATAGTAACAAACTAGCTTAATCGTTTCATATTGGGACCACACACCAATGGCTCACCTCTCACTATATATTTATGCTATGTATCCTAGCTAGCTAGCAGAGCAGCTCAATACAACACATCCGAATGCATGCAGTGGACACGGCCGAGAGGTAGCTAGCTAGGGAGTGAGTGCGAG
144	LG3	Tag_5168	117.3	Chr03	47655967	ATCAGATGAAAATGGTACTGCAGCAAAGTTTCAGTGCCCGTTGCAACGCACGGACAATTAACTAGTGGGTCAGTAAAATACAAACACCGGCCCGTTATTATTCATCTCCTCCTCCAATCCGATCCATATATATCAATAATCATGTACAGCAGTAGCCGAGTCTAATGCTATATATATAGGGGAACGCCGGGGCAACTTGC
145	LG3	Tag_19871r	117.4	Chr03	47840476	CCGAGGGGCAGCAGCAGCCGCAGCGCGCGCCGCTGAGCTGGGAGACGCGCATGCGCGTCGCGCTGGGCGCCGCCCGGGGCCTCGAGTACCTGCACGAGACGGCCAACCCGCCCGTGATCTACCGCGACCTCAAGTCCTCCAACGTCCTCCTCGACGACGCCCTCTGCCCCAAGCTGTCCGACTTCGGGCTCGCCAAGCTG
146	LG3	Tag_21403d	123.9	Chr03	47609094	ACCCAGATAACAAAGCTACTGCAAGATGGCACCAAAAGCAACCTTACCCTAGTAGGATCTGAATCCTGGTAATTAGCTTATAATTTTATTGCTGAATCCAACAAAAAAACACACGTGAGCATCATTAGTATCTGTTACAAACAGCTATCAGGTACATATGAATTCTGATGACTGCTTTCATGTGATGTGAGAAAATAATT
1	LG4	Tag_16672	0	Chr04	244385	TACGTACTTGAGACAGTTGAATTAATCCAGAGCTGAGATAATATGTTTTTTTTTTCCGACTATGCATATGGATATCAAGAGCTCTGACCACTGTGTGTGTCGATCGTATACCACAGCAGTCTTTCTTTGTAATTACATACATACATACATACATACATACATACTGGGTGCACACCACAAAGTATGCACAGTAGTTTATT
2	LG4	Tag_13824	0.2	Chr04	337355	TTCTTGTTTGTGGTAGTGGTACCTTTTTTTTTTCCTGCACCGGAGTAGCATGCTGCATGTATATCACTGCCCTGTCCTTGGTGGTACTAAGTAGGATTAGTGCATTATATCCATTGACCGCACCACAAGAGAAGAAACTGAGCATATTATTAATTTCTGAGCGTTGGATTACTGTTAATAAGTGTATTATGTGGCTTCTC
3	LG4	Tag_20697r	0.4	Chr04	430326	TCGCGGTACCCACTGTCAAATGGTGGACACACTGTCCGCTGCACTGAATGTCCAGAATGCCCTTGTTTATCACCTTTCTGTCACTCTTAATCACCTAGTTCCTCTTAGTCTTAGGTCGGGTCGGGTATTCGGGTTGTATTTTTTATCTCTCCTCCTTATTTACAGTTGGTGTCAAGATGCACTTATGCACATGACAGGCA
4	LG4	Tag_24889r	0.4	Chr04	450988	CCTCGCCGTGCCCAGCGACCCCGCCGACCCCCTGCTCACCAACTGGACCAAGTACGAGGGCAACCCCGTGCTGTACCCGCCGCCGGGCATCGGCCCCAAGGACTTCCGCGACCCCACCACGGCGTGGCTCGACCCCTCCGACCGCTCCTGGCGCATCGTCATCGGCTCCAAGGACGACCGCGGCCACGCCGGCATCGCCG
5	LG4	Tag_13771r	2.1	Chr04	649766	TCCATGACTCCTGTCCTACCATAATTTTTGGGGGGTATAAAAGTCAAAACCCAAAGAGCTCCCTGTCCCTGAACTTCCATTCTTTGCTGGTTTTCTACAGCGTGCCTCATCTTCTGATGTAATCTCTCACCAATCATTCAGAACAAAAGTAGTATCAAAGATAGAATAGGTTGGGCCTAACCCAATGGTAATAAACAATG
6	LG4	Tag_10536r	5.2	Chr04	1534931	ATGATTGTTTTCGTAAAAGGATTCTAACAAGAAAAGGTGTATAAACACATTCTCAATCCCCCCCCCTCCCCGGCAAAAGGGGAAACAGCGCTATATGAGAAGATAGATTAGAACCAGCAGCCTGGATAACTTACAGCAAGGTATTGAAACAGACCATTTAGCTCCTGGGGCTTCAAATAAACTCCTCCTGTTATATATGA
7	LG4	Tag_23219r	5.4	Chr04	1573596	CATCAATCATGATCAGAAGTTCCATAAGATTTTCATTCGCTGGAGGGCACGTTGGCTGCACAAGGAAAACATCGCAGCCCCGTACACTTTCTTGCAGCTGAACATAAATTTCACCATCTGCAAACCTCTTTATGTTAATCTTCCCAAGTTCTAGACCCAAGTAGCTTGCTATTTCCTGTTTGTAGGACAACATAAATAAA
8	LG4	Tag_6822r	7.4	Chr04	1850996	CTTCTCCTGCACTGCACTGCAGACTGTCTCGGCGGTCTCGTTGTCGTTCCCGTCCTCCGATGCGTCCGGCCCGGACAGCGACCGCCGCGAAAGCGACGCTACCTGTCTGTCCCCGCCCAGCGCCCACCCACGGCCCACCGTCGTCCTCCTCCTCCCTCTCCCCCCTCCCTGCCCCTGGACAGCACAGCAGTCGTCGAATC
9	LG4	Tag_10100	13	Chr04	4389988	AGACTGAAATATTCATTTCCATCGCTGCCATGCAGGTGAAGCTGGCGGAGGACATGGTGGCCCGTGGCGCGCTGTCGTGCGGGCTAGGCAGCCTCGGGATCTCACCGGTCCTGAACCAGCGACAGTGCCGGGGCCCTGACGTCCTGCCCGTCCTGGACTTCCCCGCCGACGACCCGTGCTTCACGGGGCTGTCTCCCACG
10	LG4	Tag_8013	13.7	Chr04	4558201	CCGGCCGCCACCATCACTGGGACGACTGCCTCCCCAGCACCCTCCTCAAAGTTCGAAGATCACAGATAACCCCCATCGCGAAGCCTAACCTCAAACTCTAACCTCGCCGGAGTTGGGGAAGAACCTGAGGTGACGTTTTTGGATTGGTTGTAAAATTCGAGTGCTAGATCCCTGTTGTATAGCTTTTATGAAGATATGGG
11	LG4	Tag_10593	15.3	Chr04	4726547	TAAGTTATATTGGTTTCTCTCGTCCGTTTTTAAATTCAGTTTGTTCTGAGTAACTCGGTGAGTGTTTTGCAAGCTTTTCGTCATGCCATGCAGGTACCCAATTGCTGGGACAAGCTGCCCAATAAAGACCTTGCATGTATAAATGGTGTTTTTCCAAAATTATAATGTTGTTTTCATGAACAAGTGATATGGAGGCAAAT
12	LG4	Tag_2347	17.3	Chr04	4952268	CAGTTATAATGCCACCGTCAGCTCTTGATCGTCTTGGTAAGTTCAGCACATTCGATCTTGCTTCTCAGTTTTTGACATGCACTATGATACTTCAGCCTACATGTTTTTTTGGCAAATTTGTCCTCACCCATTTCAGAATGAGTTCTCGATTCTGAAGAAAACTATGTTTGGTTTCTTTGCAGCATCTCTGCATATTGAAT
13	LG4	Tag_16186	19.1	Chr04	5039945	AAGTATTAGGCCAGCAGGCTGTCTTTAAGCTGAGTACCTGATGAATCAATGCGTTACCAGCTGCTTCTCGGGAGGGTAATTTGGCTTGCCTGCTTTCTCCCATCTTATATAAGCTTGGACCTGTACGAGGTCCTCTGGAACTTTAGCTATGGTAGTTTGAGACGCAGGAGAATCACTTTCACCTGACTCAGGCGCTTCAG
14	LG4	Tag_17424	19.3	Chr04	5115298	GTGATGCTAAAGGAGCAACTGGCAATAATTCTCCAAGAGAATGCTGTCCTAAAGCGCGGTGTTGCGATACAGCATGAACGCCAAAAAGAGTTTGATGTGAGGACTCAGGAGGTCGACAGCCTGAAACAGTTGGTATTGCAGTATCAGGAACAGCTAAAAACCCTTGAGGTACACTCTCAAGTCATCACGTCTTGCAGTTT
15	LG4	Tag_11382	24.3	Chr04	5954820	CAGCATCAATAATTCGAGAACGCTATGTATAGAATGTCTGGACAGGGCAAAAATATCGGACTCCTCTCCCCGCCCTTCTGCTCAGCTCGACCGCTCATACTCCGCCGCCGCCACGCCACCCTACCCCCACGCGCCCGCTCCATCCCACCCACGTAGTTGTCCCCGAGCCCAGGAGTCTCCTCTTCGTAGTCCACCTGCTG
16	LG4	Tag_13148	24.3	Chr04	5930185	TTACATGGTACAGCATCCAGGCGCAGGCTTGAAGGCATGTGGAGCAGAAAGTCCGAGATCGCCCCAGCGCAACGAAGAAGCCTCATCATCAGGGCTCCCTTGCTGCCCAAATTTCTTCAGTAAAGCTGTTACGAAATCAGAAGGGGTGATTCCTTCACTTGACTGGGACCTCACCGAAGTTACCAAAGTGCTTGCAAGGT
17	LG4	Tag_2808r	25	Chr04	6152362	TGAATCCTTGGCCTATATAGTCAAGTTACTATCTCAGTTCATAAATGTATGTCACGGTTGATTTTTTTCACAACTTTGATCATTCATCTTATTAAAAAAATATTCAAACATGTAAAATCACAATTCATACTCAAACTATATTTAGTACTAAAACAAATCACGACAAAATAAATGTTAAATAGTGATTATTTTTTAATAAG
18	LG4	Tag_18312	25.3	Chr04	6282859	TGTTATTAGTGCAGCAATGTCACTCTTGATAATATACCTATTTCTGCTATGTTTGTTTGGCAAAATTCTTCATCTTTTCTCTGACCAATGTTTGCATTGTCCATCTGCAGAGACCTATAGTCCCAGTAGATTTGTACAGATCAATACGTGATTCGCAACTTGTTGGCCTGTCAGGATACACAAGGGAGGTATAGCCGTTT
19	LG4	Tag_9953r	25.9	Chr04	6632744	AAGTTTTCATAGCTTTGACTATTTTTTGCCCTTTCCCCATAAAATACCCAAGTTTGTGATCTTGTATCCAAAGATTTGTTAGTTCTAAAAGATACCACAGTTTCAATGGAGTTCCATAAAACCATGATGTAAATGTGAAAACAATTGTAAAGTATGGTATTCTAAAACAATAGGTTTTAGAAAACAAGATAAACAAACAG
20	LG4	Tag_12323	25.9	Chr04	6457177	TTACTGCTTTACTGGAGACAATACTCACTCTTCTCAACAGCAAGGCCGTTATTTTTCAGAATTTCTGCTACTGTCACCACAGTTGCAATGGCTGAAAAGACAAAGTGACCAGGTTTAGTGGTGCGAAAATGGAATGTTGACACACAATAGCAAAAGTTCAATAGGGGGAAAGGCAAACAAACCCAGTCTATACACCAACA
21	LG4	Tag_17059r	26.4	Chr04	6745678	TAGACGTGTGTCTTCGGTTAGAGATTTGAGTGGCAACAGCTCAGATCTGGAGTTCTAGACTGGGTCTGGGATTTTCCAGTCGATGCATTCATTTTCATCGTCGACTCCCACGAAGATCCATTGTGAATTGACCTGGAGCACGCAGAGGGGAGGAGAACGTATCAACGTACCCGTCGTCGAACGCGAGAGCTCTCTAGCCG
22	LG4	Tag_1654	27.6	Chr04	7495537	TTAAAAAATAATTTCATACCCATAGAAAATCTGATAATTCACAAAAATTCAAAAAAATCACAGAAAAATAGTAGAACATCATATCGTCATATATAGCAACTCTGGAATCAGTCAAACAATAAAGGTTTACACCAAAATGCGTATAGTGGCAAGCGAAAATTTTAGTTTGTTTTTCAAGTTACAAAGTTCACTAATAGGCT
23	LG4	Tag_4879d	32.7	Chr04	7828329	AAATATATGCATGACGGCAAAGGCAAAAATGGATGATCTCCCAACAACTTTTCTTTGCGATATATAAACGGCGGAGCACTAGGTGAGGCTACGTAGGTACATCACTAGTTCAATTCATTCGTTACCTAACCCTATGGTGAGGATTCACAATATAATTTATAACTAGGTCTACTCCTGTTGCCTGAGATAGCCATAAGATA
24	LG4	Tag_4884d	32.7	Chr04	7833267	CTGGGTGCATGCTGCAAAATCAGGTGTATCATCGCCCGTATTAGTTTCGAATTTTCGCATCCTGTGACCTAAATTGATGTCCCTGACATCATCACACAAAGACCCATGCAGCATCTGCCATGGACCAGGACTGGGTCCGCCCAAGTCACGCTCCAAGCTCCTTTGAGGGCTAATTTAACAACTCTTAGATTCGAGGGATT
25	LG4	Tag_8587d	33.1	Chr04	8057665	ATTTAAACTTTGCTCCATTTTACATAATTTTTTTCAAGAAAAGAAGATCTGTACAAAAAGGTTAAAAACATTATCTCTTAGTAAACTGTAACTTTTACACCTGTATCAACATCAAAAAAAGCTACACCACAGGACAAATGATTTGGAATTATGTAGCTTTTATTTCTCCGGCTGTATTTTTGGCTCCTAGTGAACAACAT
26	LG4	Tag_2374dr	36.1	Chr04	8477271	TGCCTAATTCACCCTCCCCTCTTAGTTGTATTTGACCTAACCTTCACTTCTGAGCCCACCTTCTATGGTATTTATGTCTGGACAACTGTTTGAAGTTGTACATTGGACAATCCAATCAGTGTAATAAGCTTTGGCTGACTTGATTTATCCACAGAAACTCGTTGGTTCATATGTTGGGAGGCGGATTGGAGTGTCCTTTT
27	LG4	Tag_23327d	37.1	Chr04	9506775	CCAGTTACACTGTAAATTGTAAAGGCGCCATTTTGGAATTGATTGGACCAGATATATGGTTTTGAACCCTGCACTGATCGAATTTCACCTTCTCCTTATCCCTAATTAAAGCATTTTAAAAAGTTCGTATCACCCAAATTTGTATTTTTTTTAAAAAAAATGTAAGTTTTGAGTGGTTATTAGTCCAAGATCTCAGTAGC
28	LG4	Tag_19583r	39.7	Chr04	10064268	ATTAAGAAGAAGAAGAAGAAGAAAAGACATTCACTTCCAATCGAGTAGTAGTACTAGTATGTTTTAACCTTCCAACCTAGTAGTACTATGTTTTTCTCGTAAGTACTACCGGGTAATTCGATCAGTGTTGTATATTTTTACATGTAAACCTTCTTGTGGATAATAGATCGATGTACAAGTCCTGGTTTATTTTCCTAGTA
29	LG4	Tag_7400r	39.7	Chr04	10764181	TGATTCAAGTACGCATGATCGGCTATTGGCCAAGATTCTGCATCTAACTTGCATGAGAAACTGACAGATTTTTTAAACCGAGAGGTACTCAGTGACAACTTTGTACAATCCGGAACTTTTTGGAAGATAAAACCATCATAATGATGAGTTTTACATACAGTGAACAGAGACAAATGTGCATGATTTAATAAAACAGGCTC
30	LG4	Tag_7399r	39.7	Chr04	10766886	TTTTTCTTTTAAAACAAGTTATCCGATCACTAATATCCTTGACACAAGCTGAACTTGTGACACTGTAACACAATTCTCACAACAAATTCAATGGTATGTACAACAAGAGGCTGACCTCACATATCTCTCTTCTCGGCCCGCCATGGCTTCCTTGTGACTCCAGAAGACAAAACAGGCCAGCAAGGCGGCAATAGCTCATC
31	LG4	Tag_19593r	39.7	Chr04	10062004	ATAGATTCCACACATGCATGTAATTTGAGGCACGCCGTAGAGCCACCGAGCTAGGAGGAATACCGGGTGAAGTGGCTGAACAGAGAACAGGTTCTGATAGCTTCTGAGTTATCGATTTAACCAGGGTTGTTGATTTAGATAAGTTTGTCAGTTTCGTTTTGGATTGTGAGCAAAGATAGGAGATTGGTGGGCCGGTGCCC
32	LG4	Tag_20206r	39.7	Chr04	10164102	TCGCCCCTTCCCCTTCCTGGTCGCCTTCTCCTCTCTCCCTTCACCTCCCCCTTCTAATTGCTCTTAATTCCCTGCCATCACTCCTCCCTTAACTCCCCTTTTATCTTTTTCAGTTTTCCCTCATCAACAAGAATAAACAAGTGCCTCCCCCATTGCTACCTTCCTGCCATGGCTGCCCTCTCCACCTTCTTCCCTCTCCT
33	LG4	Tag_23650r	39.7	Chr04	10102555	GCTTGCTGAAGCCTCACCGCGGCGATCCACCGGCCGCGCCGGGTGACCTGCCACCCGTTCAGGATGGCCGGCTGCTCCCTGTTCCTGCACAGGCCCTACGCGCACGCAAGCGGCGGGATGTCTGGGAGGTTCTTGTTCAGTGGCGCGGTCTGTCTGCTGAGGACGCCACCTGGGAGCCTCTGGAGGATTTCCGTGCTGCA
34	LG4	Tag_20534r	40.1	Chr04	10805448	GCAAATCTGTTCCATTTCAAAACATGCCATATGGTCGTCATAAGAATTGGGCAAGGGTGAGGAATTCTTCTATCCATGCGAAGATAACTGAGTCGCACCCAGTCATAAATAAAATTAAATTGTAATACTCCTCTCTAGTCCTAACTCATTAATTTATTCTTTTACTCTCTTCATATGCAATACCTTTTTTCAGGTGGATC
35	LG4	Tag_4094r	43.7	Chr04	11506118	TATAATTTGGGGACAAACTGTTATGGGAATTACAATTGTTTCATCTTGATTTATACATTGTTGCTGGAAAGATGTATGTTCATATACTAATGTCACGTCAATATAGTGCATTTCCTAAGCCACATCCGAATATTGTAGACATAACCCATTCAAACATCAATAACTAATCAAAATTTCACCGGAGGCCAAATAACCGATTA
36	LG4	Tag_7688	44.2	Chr04	12963503	AGTTCTAGCTGCTGCTGAGCTTTGAATCACAGGAGATGTAATTGTTTAACAGATCAGAGGCGCAGCAGCACTATATTTGTGTGCAATTTCCGTTGACATTATGCAGCATGCACGGCTGTCCACGTGAGCAGAATCTTACAGACCTGAATGATCGTGCCAATCTACTGACATCTACTCCTGCACACGGGTTGACCTTAAAA
37	LG4	Tag_2539r	44.2	Chr04	12832409	GGTTGTCCTTCGCTCGCGGGATCTATATGCATGACATAGTGCAATTGGAGCATGTATTAGTGCAATGCTTGCTTCATGACGCGAGTGCAATGCAAGAAATCATGATTGATGAAATAAAATTATGCATTTTCGTGATGAAACTTGTTTAGCGTTAAGAAATCATACAAGCCATCGGTAGAAAAAAAATCATACAAACTACC
38	LG4	Tag_855dr	46.5	Chr04	13543062	GGTTTGTGGGCTCGTACTGGTGATTATTGGTCAGAAAATTCTCTAACCTTTCCTTGTTCCCAAAAATTCTCCTCATATACAAACCTGCCCATCCAATGATGAAGTGAACCGGCCAGGCTCGTTTTGAATAAGAAGGACCGATAGGATGGTTGCTGATAAGATGCAAGGAATAATATAAAGAGCACAGTGCCGGCGGAACC
39	LG4	Tag_13164dr	46.9	Chr04	14890251	AGGTTGTACGACATTAGCCTTCAAGCCTATATCCAAAATAGTGTTCTGTCTTCTGATTAAAAAATATTATAGAATATGCACTAATTCTGGGAATAAAAAAGTAAACTGAACATTGAAATAAGAATGAAAAAATGATAACTGCTGCTACTGCTAAATCAAAATGGGGCATAGGAAGTTAAAGAATTCAAGTACTGAATGAA
40	LG4	Tag_18367dr	46.9	Chr04	14495635	ACACCACACTTGGGACCTCTCAAAAAAGGAGGAAAAAACACGACCAAGACTGCCAAACCTAGCTGGCTGGGATTAGCGTCCTTCTAAACAGCTCCTGGAGATTAGCAGCTCCAGCTATACACCAAAGTAGTCCTTCATTTCCTATTGTTTGGAGCCGCTGGACACTCGGTTGAGAACTTTCAAACTCATGAGTTTGTGAA
41	LG4	Tag_24451dr	46.9	Chr04	14532859	ACAATCTCTATATAAGTTGATATAAATCCTTATATCCTCTAAATAAAGCCACACATTGATTATGCATACTTGTCGCATTGTCTCAACATAACTTGTCACGTCCAATTTATACATAGAAAATATACTAATTTTCTCGACGATTGTGTAGCAAGTTTAAGTTTGATAAAAAAAATCCCTACATAAGTTGATACATTATATCA
42	LG4	Tag_24231dr	46.9	Chr04	15776673	GTGTGCATACCATTCATCGGTTGTCTGCACCATTGCATGGTCATTTGGCATGTGTTGTCATGACTTATGTGCACCATCTCGTATTGGGAAAGCCTCTTGCATTGCGCATCATGTCATATGTGCTCCAGCATACTCTTTGGTCACATACATTCCGAATGCTCATCTTGCATAAGCATTGCAATTGGAGCATCATGACATGT
43	LG4	Tag_9224d	49.3	Chr04	28695026	TTCTATTGTGTATATTACTGTTGGTATATACACAAACAACACACACGGGGAGTCGAGGACTGGAGACCGGAGAGGCAGTGACCACGAGTGAGGTGCAGCTGGTTCACGTGCAGCTAGCGGCTGTGCTGGCGTGCTTGTGCTGTATGCTCTCGTCAGTGGAACTGGAATGTTTGTCGTGTATTATACAAACTACTAGTACT
44	LG4	Tag_13434d	49.3	Chr04	28849996	TATTTATAAAATTTTTTAAGAATATTTCGAAATGTAGAAGTGCATATACCTATTAGGCTATTAGGCTATCCCCAACCATTGCCTACAAATCTTATCTATCCACTGTTCATCTACTATTCCAACTACCACCCTCTCTGTCTACAGTAGCGCTACAGTGCCAAACAGTATATATGCAGTCTTTTGGGCAATCCCCATTGGGG
45	LG4	Tag_5774d	49.5	Chr04	29058629	TGTTTACTCAACAAAAAGTGCATACTTGGCTCAGTTTATCGGAGGGCACACCAAAATCAAACTTCTCCCAATTTGGAAGGCAAAGGTGGAACCACAAAATGTCGCTTTTTTGCATGGACCCTCCTTCATAAGAAGATCTTAATAGCTGAAAACCTCCAAAAAAGGGGTTGGAGTAATGATCTGATCTGTAAACTTTGCAA
46	LG4	Tag_5785d	49.5	Chr04	29063380	GGATTGACGGCGACGACTACAACAATGATGATAATGACTATGGTGCCGCCACTGACAATGGCGGCGACAGCGCTCTTGAGGTGATGGAGGTGGAGATAACACCAAAGGCGGCGATGGTGACGCTGCCCTCCGCCGGCAAAGCGCTGCCGGGTGTACTAGGCCTTCACCAGGCCTGTAGTCAATACAATAGGATTAGTATC
47	LG4	Tag_12434dr	50.4	Chr04	29465044	GCAATCTGGACACCACACCGGTTTTGTGAACGGCCTCTTTGCCTCCGGAAGTAACGGCCACAACTCCAACGAGCCAGGTGCCATGTGAGTTGAATAACTCGCTTGGAATGGACTTGTGTATTCACGCACAGATTGGAACGGAAAGACTCAAACACTTGAGTAGACAAACCCTTGTTCATAATATAGGCAATTGCCGATCT
48	LG4	Tag_4895d	55.1	Chr04	30019662	GCACACCTGTTGTTTTCTCCAAGAAATTCCAGTGTCTTAATTATCCGCATTCTTCGCACGTATCGTCGTCACAACAACTGACGACGACGACACCGGCAATTAATTAACCTAGCTTAGCTTAGCGCTCCTACTGTTATACTTTTCTGAACTGTCATATACACTCTTCTTCCGATCGAAGACGAAGAAACTGAAACCTTAGA
49	LG4	Tag_997d	55.5	Chr04	30336900	AGTGCAGTACTGATCGACTTTTTTTTTTTTGGTTGTTGTTGAAGATGAAAGCCATTCTACAGGCCAGGCCATTACTCGAGAAAGCCACAGAAGAACTGTACAAGTCGCTTCCCCTTCGAAGCACGATGGTGGTCGCCGACCTTGGCTGTTCGTCCGGGCCTAATACGTTGCTCGTTGTCTCTGAGGTGATGAGCACGATC
50	LG4	Tag_15624d	55.5	Chr04	30361421	CCAGCCGCGCAATCATGCTCACCACGCACCTAAGCCCGCCCTACATATACTCGACTTGCACTCCGTGCGCAGCCACCTCGCCTGCCTTGCTGTTCACACGCGAGCTCCGGCAATGGCATACACGCCCGCCCGTGCATAGACGCGGACCCGTGCCCATGGCATGCACCGTCTCCATGGCGCGTTTATTCCAATAGAGGCAG
51	LG4	Tag_23304d	55.5	Chr04	30380922	TACGTACGCCCTCGCCCATAGAAAAGTAACCCCGCTAAGCAAAAACACTGACGCTACAAACATTTATTTCTCGTTTTACATATGTTCTTTGGCCGTCTCCCTTTTAATTAATCAAGCCTCTTCAACAAGTCTTCATGCACAGTGATCAAATAGAGCAATAAGTTAAGCTCAAATCCATGGGCTTTCTTCTTGTGTGTACT
52	LG4	Tag_4293dr	56	Chr04	30474130	TAATCAAGAAATGATTTTTTTCTCCCATTGCATCTCTTAATCATGTTTGCTAGTACTCCCATTGTTTTTAAGTGTATGCTACCATTAATCACAAGTCCATAAGTCAATATTACCATCATGTTGAGTAGAGTTTAGACTTTAGAACCTCCGATTCGTTGTTTTAAAGTCATGTTGACATGGTCCATCTTCAGTTTCTTCGG
53	LG4	Tag_9108d	62.5	Chr04	30943606	TTTCCGTTTCCGCGAGAATCTCATCTTCGTCTGCGTACTCAACTTGGCAGAGAAGAGGTTTCAGGGAGGCGTTCAGTTACTGTTTCTGTTCTTGTTTTTTCGAGGGGCGGGGAAGTGGTGGAAATTAAGCTTCTGAAGCATCCGTATTTGGAAACACAAATACTTGCCGGTCAATTTCGTGAAGCTTGCTTGCCACGTGA
54	LG4	Tag_17210r	72.7	Chr04	30852537	ATGTTACCTTCACCAAAATATGCAAAGGTTACAGCTATGGGCATGTGATGTATTGTAAGAGGGAGCGGATCCCTAACCTGTAAAATACATCAACACAGAACACAAGGTAGTTTCAATTATGTTACAAAACTTGCAAGCAGAAAATTATGGGAGTCATAAAAATTGGTTTATAATGGCACAGTACTAGTAAAGTAGAAAAT
55	LG4	Tag_7212d	73.2	Chr04	31407924	GCCCCCTTCCCTGAAATCTGGGACGCTTCCTGCCGCAGTCCGTGGATCTGGGCCGTCAGATTCCCCGGATGGACGGCTGCAAGTGCGCTCGATTTGCTCGCGCGGTTTGTTGGAGCGCGCGTGGCTTTGAACAGAGAGCTAGTTGTACACCTGCCTGTGCCACGAACCAACCGATAGGCGCTCCGGTGCGTGCACCCAAC
56	LG4	Tag_10451d	74.4	Chr04	31705336	ATTCCATTTTTGTATTGATCCAAGTCATCTTCTGTACAACAATAACTAGCGACGTATGTACGGAGTGAGCACTAAACTGGCCAAATATATACACGCCAGGGGACATGTCATCTTGCCCTTGCTGGAGAGCAGGAGCAGCTATTTCCAAACTTTGACAGCACCGTCTCTGCTGGCTGATATCAACCTATGGCTCGACAAAT
57	LG4	Tag_3999(d)r	77.2	Chr04	32126146	GCTCCCTCTATTGACAATGGCTAATTCAACAATATTGAAAACTGTATTGTCACTAAGTTATGTCGTGTAAAGAGTACTCCATTCATCCCACAATAAGTGCATTCAAAATTTGTTCCACAATAAGTGATGTTTTAGGAAATTAGTTGCCTTTAAAAAAAAATTAATCTGTATGCAGACACCACAGAAAAGAAAAGATTAAT
58	LG4	Tag_13118dr	81.5	Chr04	32852047	CATATTTTTGACTGAATTATTAGTCATTTTCTCCGAAAGCATGCACGTCCTATTTTATGTGACAGAGCCACAGAGGGAGTAGTACTTTATCATATAATAAAAAATTGAGAAGCGACTTTTCTGTGCATGAATGGAAATCAATTGGCTAAATTTGTTTATTTTGGTTTCAGATTTCAGCTATTTATTACGTAACATATTTG
59	LG4	Tag_15204dr	81.7	Chr04	32886188	CAGGGACAAGATTTTTACAAGAATTTGGAGTAGTTCAAGCAGCAGTTGTCATTGCCCTTCTTCATGGAAGTCATAATCATCATGTCCTGGTCCATATGGTCGGCCAGAAATAGCAAAATCTTCAAAGATATAAGGCCAGAAGTTCAAAGTTGCAAACTCTTCTTCACACAAGTGATCAAGCTGTGGATGCATAGAGCAAA
60	LG4	Tag_11918dr	82.2	Chr04	33782140	CACTTGACAATTCGTCAAGGTTGACAAGTGCAATTGCATGTGGGAGTGGCTTTGTTAACTGCTCTGATAAGGGGGTCAACACACCCATGCTGATGTCAACTAGTCTTTTGAGTGCAAGCCTCTGTACACATTCAAAATTTAGAGCAGATAACTAAGAAGGGGAATAGAATGTTATACATATGCACTTGGGAGGGGGTAGA
61	LG4	Tag_4737d	82.7	Chr05	49881258	TTCACATCACTCAATAACGATACTCTTCCAGTCTTGACACCCTATTCAATTCACGTTCTCCGTGTATCAAGACTTTTTTTCCATCCCGACGACTCCCTCCAGGTCTTAAAAGAGTGTCGTTCTAGGCATGCAAATATCCAAAAGAGAGTCGTTCTAGCTTTATTAGTACATTTGGAAGATTGTTGCCCCTTGAGTGTGTT
62	LG4	Tag_979d	82.8	Chr04	34398697	CGGTCCACCCAATCCAGAGAGAACTCGCATGAGTGCATGACCCATCTTCCCTCCGCCGCCTTTCTTCCCAGCGGCGTCCTCGTCCCCTTGTGATTAAACCGGCGCGGGGCGGTGATCCATCCGTACCAGGATTCAATTCTTCCTTTTCGGGTAAGAGAGCCCTAGCCTGCTTGGGTACAGTGTTCTTAGGGCCGCATCTG
63	LG4	Tag_12967	91.2	Chr04	31074677	TCACCCCATCTTGGATTCACTGTGGAGAAACAGTATGGCAGAGCCTTATGTGATCGAGGGATCATTGATTCTACAACAAAGAAGCCCAGGGCGTTCTGTGGAATCAGATCATTTTTTGGTGCCGAACTGAAAGCCCTTTTTTGTATTCTTGCCCTTTTTGTTTCTCTTCAATCTCTCCTGGACGGGCAGGCAACGAATTG
64	LG4	Tag_11096r	93.3	Chr04	32028412	CAATACACAAAGGTTTTCGCGATCATATATTTGTCATGTTCATGCAGCATTAACATAAAGCATCCATCTCAAGTACCGTAACCGTTAAAGATACGTAGAGCAATATACAAATAATACACTTAAGTATAGATCTAGCCAGTAGCACACCAGAATTGCATCATATGAATAATCTGCATAGAAGAAGCATATTTTTTTGAAAA
65	LG4	Tag_25053r	95.1	Chr04	33174052	TTGAAGCACAGAGATTGCAGGCAGAGCTGGAGAAGAGGAGGTCTGGTGTGCTCAGGCATCATGCATTTGGCTCATACTGTAATAGGTAGAGCATGCCGACTGTCGGAGCCGACGTGCTCCTGGTCAGGTGGCGGAATGCACCCGGCCGAGATCCTAAGTACTGAGAGTAGTTAGGGGGAGCAATCGTTGTTAGCTAGGTT
66	LG4	Tag_23598r	95.1	Chr04	33148559	CGGAAGCCGCCAAGCGACAGCACGACGCAGCGAAGCATCTGCTCGGAGAACCCGGTGTTGGCCCACTCCCGGACGCACGCCGCCTCCCACAGCCGCTCGTCCCGCGCCAGCTGCCGCCACCCGCGGCTGACGCACGCCGCGGAGGCCAGCGTCCGCGCCTCCGCCCGCATCAGCACCTCGAACACCAGGTCCTCCCCGAG
67	LG4	Tag_21719r	96.5	Chr04	33485299	GATGGCAGCCGGAGAGGTGGCGGTGGTTCGCCAATTTGGTGACAGCGGTGCGGTGCCACGACCAAGTGCCCACCTGTCAGCGGCCCCGCGGGGATCCACTGAAGGAGAGAACACCAGCATCAAATCAGCACGTTATACGACCACCATCTCTGACGAACCGTCTATCCGAATTACCTATTACCATTTCAACTATTTTTTTT
68	LG4	Tag_20614r	96.5	Chr04	33506697	GCGGACGGCGGCGCCCTGCGTAGACGAGATCGGGCGGAAGAGGAGGAATTTCGGGCAGAAAAGCCCAGAAGCGAGCGGCGGGGATTCCCTGACGGCCTGACGTCTCCTGCCCCACCCGTCATTGTCAATGACTAGCACACCGTCTATATCTTAAAATCTACTCTATCTGCACAAAGAACATTTTTTATATTCAAATGCAC
69	LG4	Tag_3037	96.5	Chr04	33334788	CTAGGAAAAGCTTTTCAGTACACAAGATAGGTACCCAAAATAACTTCTGGAGCTCGGTAATGCCTAGTGGATACGACGTAACTCTGATCCTGTTGATCATAGGTAGTGCTACCAAAATCAATCACCTTGATAGCACTAGACTTGGGCAACTGCTTATAGTATGATCCGTCTTTTGGAGGTCGGGATGAAACCTAGCAATG
70	LG4	Tag_5551	96.5	Chr04	33600977	AGTGCTGCTGCAAGATCACTCAGGTGGCTGAATTTCTTTTGCAAATCTGTGTCATCATCTGATAGATCATATGGTTCTAGGGATGAATCACTGGATGCATCAATGTTCATGCTTTCCTCATCAAATTCATCCTCAAACTGCTCGCTCGTAGCAGTATCAGATATTTGATCATGATCCAATTTGATCTCTACAATTTTTGC
71	LG4	Tag_16867	97.9	Chr04	34799866	ATATATAGATACAGGTGGCTCTTCATGGGCGTATTCGGTACAGCTCACAAAACCCTGAATAGGGTTTCTCAACACTCTCCCTTGGGCGAATTCCGCGACCAACTCATACCTCATTAAAACTCCTAAAAACCCAGTGAGAAAAATACGGAGAAAGAGTGCATAGCGCCGCTAGATGTATTGCACTTGTTGCCTCATTAAAA
72	LG4	Tag_24935	97.9	Chr04	34778137	GCTAAACATTGAAGAAATGTATATGATTCATAGATATATATATATATAGCATTTGCAACAGAAGTCTAATTACAACCAAAGAAATGTTAATACCTGAACAGTTCACGACAGAAGAAACAACAAAGATAACAAGAAAGAAGCTATATATTTCACAGAAATTTAGGAATTTGCCACCCAATTCCCTGGTTAGGTGCTTAGTT
73	LG4	Tag_10927r	98.1	Chr04	34959503	TTTTATACCTCTACCGCTAATAGTCTAGCGTACTGATTCTAAGGGATTTCTGCTTTACTTATGGTAGGAGGAGACAATCATATACAGTACTATGTTCAGTTTTTTTCAACTGACGTGGTTGTTTTTTTTAAAAAAAAACTTTAACCACTCGATCAATCTACCGCTAATAGTTCCAGTGGACGTGCGTCATTGGCATCAGT
74	LG4	Tag_1320r	99.7	Chr04	35065582	ATGTTTCAATATCATTTATTATTGTCTTCAATTTACTTATTCATATTTAGTCATTTATTATTTTAATTATGCCATAGTAGGCATTTAATCGTATTTGGGTTATCCGACGGGTTTTTTACCCACACGGGTACGAGTATGGGTAAAATTTCATACCCGCGAGCGGGCATGGGTAGCGGGTATGAATTTTATTTGTGAGTGCG
75	LG4	Tag_1331	99.7	Chr04	35072969	TAAAGACAAATAGTTTGTCGGTGACATCAAGACTGAGATATACAAAAATTTAAATACATGATTTAGAAGTTTCATATATGTTGTACAAAGATTTTATGGCCACAAATAACTTCCCCATACAGCCTTTTATGGCCACAGCACAGGTTATAGCTAACACTTTGGCCAGACCTGCCACTAACTTCACGCATGCTGCAACTGGT
76	LG4	Tag_1333	99.7	Chr04	35082003	GGTGGGATGTGCCCCCGAAGCCGGTGGTGACGCCGTAGATGTCCCCGCCGTGCGCGATGCAGTCGAGGATCCACTCGCTGCTGGCCTTGACGCGCGGGCGCGCCTCCTCGTCGAGCTGGACGGCGACGCCGGACGCGTCCTTGGCGGCGGCGACGGCGGCCACCTGGCCGACGCGGAGCGTGGAGCCCTCGATCTTCACC
77	LG4	Tag_4069	100.9	Chr04	35241984	GTCGCTTACTTATTTCTTATTTCCAACCTCTGTAGGTCAATTCTTTGGAACAAATTACTGATGTACTGAAAGAACGGTGCTCAAACCTGCATAAAGGATGTAAAAGATTCATGTACATTTCTTTCTTACCTCTTGTTCCATATCTGTAAACATTTGAGGTGTTCTGGCTGCACATAACTTGAGGCAAATGCCATAAATGC
78	LG4	Tag_5350r	101.7	Chr04	35405980	TGGCATGGTCAGCAGTCAACACACAAGCTCTTCCGAGCTAGTATATGAGCAAGCAAACCTTGTGGCCTAATTCACGTAGCACGTCCTCGTGGGGGGATCTCAGCTTGCAAGGCGTTGCCAAGATCCAAAGCAAAGTGTGTATTTTTTTTTCCTATTTTGCTTGCACCGGCTGAGCTGTTCGTCGTCGGACCCCTGGGCAA
79	LG4	Tag_11016r	104.4	Chr04	36238700	TATCGTCGTGCTGCTCTATTGACTTCTTTCGTAGAATTTGATAGGGCATTACGGCGTTCTGCCTATGGTAGATTTTGTACTAAGCGTTTTTGTTGGCAAGTTATCATGTGCATCGACTCGATCTACTTATTCTCTGAGCTTCACGACATAGATCGGATCGTGCACAATTTACCATCGTGCTATCCTTTGATGTTATCATC
80	LG4	Tag_2561r	104.4	Chr04	37249063	CCGAACCCTCCTCCAATATTCGGCCTGCTTTTATTATTATCACGAAAATTTCAGATGCGATCATCAAATAGTTTTTAGGTTTCAGATTGAGAGTAATCTATTGCATCCCACTGACTGTAGACCCTGCCAATATGAGAAACGAGCGCAAAATGAGATTATGCAGGGCTCTCAAAGTGAACAGGATTAGAAAGTAATAAAGA
81	LG4	Tag_11014r	104.4	Chr04	36253109	TTTACCATATGTGCATGGTTTGATGTCTTTGTGATGCCATGCTTGAGTTCCTAACATAAACTGGAAAGTAAAAAAGAAAAGTTATCCTTTTCGTGATATTCGGTACTCAGTAGTTAAACTGGAAGTCTGGAACATAGATATTTGTTGACCACTCATGTTTGAATGTGATGTAACTTAAGTTTCTGCTAGTTAGCTGATGG
82	LG4	Tag_21856r	104.4	Chr04	36247410	ATTCATATTTGGATAGCTACATCAGCACAATTGGAGTTGATTTTGTAAGTGCTTTTCAAATTCATTTCTTGCACTTGGAAAAGAATTAATATACTTTAATTCAAGTTTCTTTTGTTTCCCAGTGATAAGTTTTTTTAAAAAAATGCAGAAAATTCGAACAGTAGAGCAAGATGGAAAGACCATTAAGCTTCAAATCGTAA
83	LG4	Tag_16380r	105.1	Chr04	36354020	AATCCTCTTCTTGCCAATTGCTTTGATCACCCATTTGGGCAGATCTCAGGCGACCATTAAGTGAATGGGGCCTTCCATCAAGGGAGTTTGTCTGCAACTTTTTCAATCAATGATCAGCCTTGGTAGGCTATGGATCATTAGAGGGAGGACAAGGTAAGTCCATGGAAACTTACTGACAGCACAAGTGAGCAAGTCCGATG
84	LG4	Tag_16382r	105.1	Chr04	36354527	AACGATAGCATCAGTTGAGCCAGAAGGAATTATGCCAAGCCTAAACCAGTCATTTGGGAAGGTGACTAAATGGTCCTGATCTGCAGTATTAAGAAATTGAATATGAAACAGAAGCATTCTATTTAATCACTGAGCCTCAGAAGTTGTAAGATAAGCAGGATCACTGAGTTAGAATTATTCACTAACCTCCAATGCATGGT
85	LG4	Tag_14399	105.3	Chr04	36409554	GCATGCTCTTGATTATGAGCCTCATGTCAGTGGCCGTGCCTCATCACCTGTCTCCTACACTTCATATATCCATCACTTCTTGCGCCGTGCACTTACTGCAGGACAGGTAGTATATGATGATATTATGGAATGGTGGTAATAAGAACAGGGCAGGAAAATCTTGGCCACGATGCGATGCTTATGGCCCTGGATGCATGGTG
86	LG4	Tag_3016r	105.9	Chr04	36608726	GCGCTCGACGCGCCATTTTTTCCGGCGCCGCACGCGGCCGGCTATAGGGCCTAGGTGCGGCGGAACGGATTGCTCCTTACTCAGGCAGATCATCGAGGTTCGAGGGTTACGGCGCGTGGCCGTGGTGTGGTGTGGTTTGGCACGCAAGGTTGGCAGGTTAGGTTGGGACTTGCTTGGAGTCGTTGACGATGATCGACTTG
87	LG4	Tag_23658r	105.9	Chr04	36550077	TAATCAATAAGAAAATCACCTTCAGCTTCTCTAGCTTGCCTCTGTGCTGCAGCATGAAGAACCCTGCATGGATAAATAAAATAGTATCAGCGGTAAAACTACAATGCAAAAAGAATCTCTTAGCACTTTTAGTTTTAGGTTTCGGTTGCATTTTAACCAAGCATAACAATAACCGCAGGGTTCAGAATATAGAGTGTATT
88	LG4	Tag_6719r	106.4	Chr04	36752229	CTAAGGAGCCCACCTCTTGTTTTGGTCCCAAAAATTTCCAATTGCAGTGCCAAATTTTCTTGACCACGTAACATCACAAACACTGATTTTCAGCAGTCAACGAAAAGGTAGCTAACATTTTAGTGGAAATGATGCAGAAAATTTTACCATTAGAGTTTATCATGGTGTTCTGGCAATCTGGCTGATGATACGATGCATGA
89	LG4	Tag_8977r	107	Chr04	36879529	TCCACCAGATTTCTTTACCATGTTCACTTGCAATCCTAAGTGGGTAGAGATATCTGAAGCTGTTGTGTGTGAGCCTGGCCAGAAACCAACTGATAGGGCGGATGTGGTGGATGGTACTGCTTTTGGACCTATTACTGCAGGTGTGTAGTGCTGTGGCGCGACCATGGATTAACTGCCTTCTTCTTCCCTGTTTCCTGATT
90	LG4	Tag_7624r	107.2	Chr04	36916297	ACCATCTCCCCTCCTCGGTCTCGGGAATCGCCACTCGGGAGCCGCACGGCGCGGTGCGCGTGGGGGGACTGCGGGAGGAGCCGAGGAGGTGGGACGGGGCGCCGGCGCGACGGGTGTTTGATGAAGGTTTCAAGGAGCGGGGCACGCGAGCGGTGCTTCTCCTTTTTGAGTCGCTAGCGCGCGGCTCGCCGTTCGCCTGC
91	LG4	Tag_23272r	108.1	Chr04	38217624	GACCAAGTCTTTAGACGCTGATAGGTAGCACTTTTTTTGGCGCGTTGCAGCATTTTCGCAGCCTTAGCCCAGCCAAAAGAATCAATTGTTATCGGGCGTACAAGTACCGACATCTGTAACATCAAATTAGTTCCTTTATATCTATCATAAAATATATTTTGATAGTATCGGTATTGTAGAGTTATGACACTTTTTCTAAA
92	LG4	Tag_12228r	108.3	Chr04	38058390	AGAGCCAACATTCTGCTGTAGGGATTAACAAACTCGTTGCGCAATTGAATATATGATCTCCGAACAACATTGTACTGCCAAATATCTTGCAGGAGTTGTCAGACTTGGCATTTTTTGCTTGGATAGTTTAGTATGCAGAGTGCAGTTGCATAACTTTGTTGGAGTCAGCGGATATTGGCAATCTGTGTGGTGTTTTTTTT
93	LG4	Tag_20461r	112.1	Chr04	40790963	AGTATTCAATTTAAACTACATGTGGTTCTTATTAAAGTTGTTGACTATTTCAGGCAGAAACGGAGATATCTTTGCTTAAACAGGAGAAGACACGACTTCAGATAGAAGTATGTTATGCTAGCACATTCTGTACAATTGTCCTTGTTTGAAATGCTCGTCTTTTTTTTTCTCATGTAATATGTGGTGTTTGAACATATGAT
94	LG4	Tag_20460r	112.1	Chr04	40793408	CTCAGAACTCAGGCAATCAAGAGGGAAAAGCACTCCTTAATCACTATAGTTGCTGCTGTAACCCAAACATGGCCGAAGCTTGGTCATATTTCTTTTACATTCTTGCCCTTCGCAACTGGCTGTTGTCACTATCCTGTCTGTCATTGTCAACGTCTTGTTTTTGTAGTTGCATGACATGCTTCGGTTCCCTGACTGCTATC
95	LG4	Tag_22841r	112.1	Chr04	40866546	ACCACTTAGCTAGTTTAATAAAAGTAGTTGGATGATACTGATTCTCACATCTGTAAGCTGTGTACCTGTGTATGGATCTGGCCGTTCCTGCATTATTATTTATTATCATGGTTTATCACACAAGGATTGTTTTCCCTGCTGATGATTTATGCCCTGCAGTGATAGCTGATATTGCTTCGATTTTACTAGTTACTGTGAAT
96	LG4	Tag_19601	112.1	Chr04	40893501	TTATGGACCTATCGACTTTTTAGGCTTACAAATGCCTTGTCTTGTTCGATTTACATTGGGACTTCTCTAAGGGCATAAATCAATTTTACAGGATTCTCTAGGAGGAAACAGCAAAACTGTTATGATTGGTAGGTCTATTTTTTCCCCATACATATATCCTAGTATTGGAGGCACTTAAATCACTTTGTTTTCCTATTATT
97	LG4	Tag_12924	112.1	Chr04	40963697	CGATAATACTGCGATCCTATTCCTATCCGATCCAACCTGTTAGTTCTGTTTTTTTTAAATTTATCTCCAGTTTGGTCAGGGACTGATCGAGGTACGTACGCCTACACCTTTTCTGAATCTCGATCCAAACTGACACTTTTGTTCTTGACGATGCGCTTGCGTTGTTCTGTGAACTTCTTATGTGTGACAGGTACGGTGAC
98	LG4	Tag_20225	112.2	Chr04	40767194	TAATAGTTTTTTTTTCGAAATGATAGGTCGAGTGCGAGCCTCCTTGGCAGGCTGACATGCCTCCTGGGCAGTGGACAAAGCTCCAGAACTACTTGGCTGAACGCCTGAACCAACCTTAAGCATCAGCTAAGCGTCAGAAATTCTTTTTTTTTCATCTTCATATAGAAAGAAAATCGGGCTTCCTCGTACTCCCCCCCTTC
99	LG4	Tag_10103r	112.3	Chr04	41020511	CATTTAAGGCCCCTAATACTGATTGCTGAATGAAGAAACTTTTAATTATGTTGTAGTCTTCTTAGAATGCCTTTCTTTTACTATAATGACTTAACTTGTGGTAATTGCATCTCCTCCTGATATGGTTTCCCTCGACTTATTTTGTGTAGCCTTTGCTTTGTGCTGTATTGTTCACATATTCAGTTTGTGAAATTAGGCAG
100	LG4	Tag_7606r	112.5	Chr04	41048187	CAGTGCTCACCTGCTTATAACTGCAAGAAGTTACCAGCTACAAACCCTAATGCTTAATCTGTATGGTCAAACTTCACTCGGTAGGAAGTAGCTAAAAGATGTTTGTTTCTACTGATTACTGGAGCTAAAACGAACTCTTTCTTTCACACAATATAAGGCCACCATAAAACATCATTCTTCAGAGCTAAATGAGGTGACTC
101	LG4	Tag_5340	113	Chr04	41248429	ACGGCAGGGGGAACGGTACGGGATCCGTCAAGATTCCAAACTTCACAAATACATGGTTCTTTGCTTCGGTTTTGCACAGGTCAGGTTACCATTCAGCGACTCCCTAATATTTGGACCTAAGTCCATGCTCATTGAAATGCCCGTCGGAAGTGGCTAAAGCGTGGTTTTGCATTGTACGTGTATTGAGTTTAAAATATGGG
102	LG4	Tag_20865r	113.9	Chr04	41699329	CTCCATGACTTCAAGTGACTCTCAATCCGAGGTCGCAAAACATCAAGTAGCCTTTTCAATGTATTCAAGAGGATGCCAAGCTAAAAGCAGACAGGGGTCCAATATTAATAACTGAAGTTCTGAGAAATGCCAATCAATACCAAAAATCACAACTAAAGAAAAAGAATTAATACAAAACTTACATCTTCAGGTACAATATA
103	LG4	Tag_21535	114.6	Chr04	41898776	ATCAGAAAACTACTTCAGAGAACATTTTGTTAACTTGCATATTTGGCAATTTAACTTGAAAAATGAGTTATATTGGATATTGGCTACGAGCCAGCTTCTGAAGAGCTTCTCAAGATGAAAGAACCAGTAGGCTATATCCCTACAGTTAATCATAGATTTTAGGACAGAAGCGTTTTCAGTTTCAAGCTCTTCCATAGCTG
104	LG4	Tag_11778	115.1	Chr04	41973332	TATTTAAATTCGTTCCCACGAGGAGTCGAACCCAGGACCTCAACACTCCCAAAGAAGTGGAGTACCATTGGGCTACAAGCCCGCTGGTGGTTTGACCCCTACATTATAGAAAATCTACTAATTGGCACCCTCTTTCTATAATTCCTAGCTCCGTCCCTGCATCCTAGCAAGAAGATATGATTCCTTCTCTATTTTCCATT
105	LG4	Tag_14119	115.1	Chr04	42012035	TCAGCCCCTCACAATAAATACAGGTTCTATTCATAACAATTAAAAGGTGCATATACTATCTGCAAAAAAAATAGGATTTGCAAATTGTAACCTTATTAAACAACCAAAGCTCTTGTGAAATTCCACACTGCAATTTTTAAATTTTTATCATATAGTAAGTGCACCGGATTTTTTCCCCTTTTTGTGTCATCTGTATCTTG
106	LG4	Tag_14104r	115.3	Chr04	42077164	ATGTTTAATACAATGACTCACAACTCTCCTATGTGTTCAAGAAAAAAAAAAGCTTGAGCCAGGAATAAAAAGTTATCTTAAGAACATAAATCATAACGCTCAGATTTTGGCTGTAACGTCGATATATTGTTCGTTGCTGACTGTTACAGTTATTGACAGGGACAACGGGGAAGGTGGAGATCCATCCATTTGGGCAAGCA
107	LG4	Tag_17414	119.3	Chr04	44571827	CTTAATTGTCAAATGTAGATATTGCTTTCTTTGAGCTGTCCAGTAAACATATAGCTCCAAATGACTGTACCTAAGTGTTCATGTAGCTTTGGATCAACAGATTTCATTATGGTTGACAAGGTAGTCAACTGAGCTCGAACTCCAATGGAGGTAGAAGTACTTTTGAAATTTCCTCGCTGCATATATAGAAGGTAAACCCC
108	LG4	Tag_11455	121.1	Chr04	44817815	TTTGGGAGGTTGAAATTGAAGCAAACCTTTCGTCACGAATTTCGATTTTGAATCGGGATGCATGTCGTGCCACATCTCAAGCCACAACTCCCGCATTAGTACTGGCATCCTAACAATATTCCTGTGATTTGCTGCTAAAAACAACCTCTATATTAGTGCTGCTCAATCAATGTGGAAAGAAAAAAAAAGTATTAGGATTA
109	LG4	Tag_25128r	121.1	Chr04	44849209	AGTCTCTGATTCTCACGTGCCTGAAGCAACGCTTTCGTCAGCCATCCATTTCTCATCATCTCTGCTTATGCTGAGCGTGTGCAAACCGTCCCTTCTTCGCATGCTTCCATGTCTTCTAAAACCCGCCGGAATCGATCTTCAAAACCAGGTAATGCTCCAAGCCTTTTAAGGCTCTCGCTTTGCTTCGCAATTACCATTTC
110	LG4	Tag_11302	121.1	Chr04	44851607	CTTAAACATAAAAGATAAAAGGTAAAGAAGATTTGGATAACTGGTTAGAACACAATACACCTACTAAAGCTTTTTTTTTTTGTAAAAGCAGTGAATAATACAAGGAAATAAAACATCAAAGAAAAGGATCACAAGAGAGGATTCAGACAGAAAAAACTGTAACAAGAGTAAGCAGGAATCGGCTTCTGGGTTGCTGCTTA
111	LG4	Tag_11301	121.1	Chr04	44869311	TGGAAGACCTCCCAATGATGCTTCTGCAGCAGGTAGATGAGTGATGAAATTATCGTGTAATATTACTAGCGCTGGAATTGTCTGCTGGGTTCTTATACTGCAGAGAAAGTTTTTTTCCCCCACAGAATATACTCTATGGCTAGCTGCACTGTTGAATCGCTGCGCTTTAAATACTCCCTTATGCCCCTTTGTCTATTGCC
112	LG4	Tag_13336	121.6	Chr04	45003965	AGCCGCGGCAACCTTCTATAATTGGAAAAGCGCACATGCAAGCTAAAAGCAGCATGCACACTGAGTTAAGAACCTGGCCCTCTGTTCAGGTCACGGCGAAATCGTCGAACGTCCATGCTAAGGACCCTGAGGAAGCACCATGTGGAGTTGATGACATGACAAAGCTCGCCTATCTGCACGAACCCGGGGTTCTTCAGAAT
113	LG4	Tag_17798	121.8	Chr04	45126465	ATTTTAGTTAAGTATCTTTCTATGGAGGCTTAGGAGCATACTGTTTTTCTGTAGGCTTTGGAAGTTGTTGAAGTGGAACAGCAAACACAAATGGCTCTGGAGCTTGATGGATCTATCATGAAATGTGTTCGTGATCAGAATGGCAACCATGTTATCCAAAAATGTATAGAATGCGTCCCTCAGGAGAGGATACGCTTTAT
114	LG4	Tag_17803	121.8	Chr04	45129204	AGGTGCCAAAGAAACACAACCCGCCGGTGATCAGTGCAGCATGTTGTCGGAGGTGTAGCTAGCATTCCCCTCACCCTGGCTGGCCGGTAGCGCTATGACGCGCACGGCATTCTAGTGCCCGCTACCTCCTTAGACATTTTTAGAAACAGGTCCAGGTTATGGTGGTACGGGGCCTTCAGCCCACCATCTTCAGCTGTTCG
115	LG4	Tag_19252	121.8	Chr04	45154178	GAGAGAGGACAATAGGAGCGGAGCTCAGCCAGCAACTGGAACAGGGGGCATCTCAATTCTTCCATGGGTTTATTATCATCATCATCATTGTTACCATAATCGTTTCCCAACAATTCTAGCCTCATTCCGGCAAAATTTGTTGATACAAACAATAACACAAAGAGTTTAGTGGGCACTCACCGGCCTCCACTCCCAACTAT
116	LG4	Tag_20944	122.5	Chr04	45360463	GTGCCATTGAAAATTGTGTCGTGTTCCATGTGCCAGCTTTTCAAATCCCCCCCTGTGCCACTGCCATTACATTTTGTATCTGTGGATGTTAAGTCCGGCATCTTGGATTAGATCTTAGAAATCTGGTAGATCTAAGGGGTCACTTGCAAGATAGCTATGACACACCATCTTTTGCCGGGGGCATTTCTGGAAATCGACCT
117	LG4	Tag_19608r	122.9	Chr04	45479972	ACCACAGTGCTACATGTCAGGTTCCTTTATTCAACATCAAATGACAGCACAAGGTTGCATTCTTACCTTCTCAGTGGGTTTCCATCAAGTTTCAACACTTGCAGGTTAGGCTCAAGTAATCCCTGCACCACAAAAAGACTAGTAAGCTAGAGAAACATACACCTTGTGGACATGAAGTATTTTCACTTCACGCCAGTAAA
118	LG4	Tag_15274r	123.1	Chr04	45536563	AAAGCTGCAATTTTCCAGTTCGGAGTTCTTCCAGATTATCCCTAAACGAACACCACTGATAACTGATTCTCATAGAGTCCGAGTTTTATTTCTTTTTATGAGCCGAAAGGGATTAGAATAATAGATTAGACAGAACATTGCAAACTGAATGTCGCAGGATGTTGAGTTGAGCTGAGGTAGCATATGCTCCGACGACATGT
119	LG4	Tag_24243r	123.3	Chr04	45552998	AGTGTTATACTAAACACCGACCAAGATCAGCATTGTAGCCGCTGAGTGCTAAGCTGCCAATGCATGCCGCACCAAAGCCACTTATCCAGTACTTCGTCAAATCTCCAAATCTTAGTGCTGTGGACTTAACTCCTACTTTGAGGTCATCTTCTTTATCCTGACATGCACATCTATGGATAAGACATCACATCAACATGAAA
1	LG5	Tag_10401dr	0	Chr05	464758	TATTTGAGAGATTTGTCTGTTCCACGATGATGATAATATGAAGTTTACTATTTGATGGCGTATATGAAGTTTACTATTTTGCACTGAATAGCTAGTGTCTCTTCTTTTTGGTGTTTTGATGATGTACTGTTTATGCTTGCCAATTAATTGCTCGTTAAGTAGTGGTCAAGTCAGTGGAGGGCGACTGAATGATTAAAAGA
2	LG5	Tag_16699d	0.9	Chr05	794785	ATGAGTACTTTGGTCTTCTAATTTGCATGATACTAGGTATCGGAAGATATTGGAGGCATATAAGAACTTGAGCCCCCCACCGAAAACACCATCAGAGGCAGCCCAACTAGTTGCAACAGCACTAAGCAGGATTCAGAGAGCTGATTTGGAGGTAACCTTCTTTTTCCTGTTCTTTTTCTACTAAAAATAGTAACAGAGAC
3	LG5	Tag_2836d	3.3	Chr05	1058242	ACCTGGATTGCAGACGATCGATCGTAACGGCATCTACTGTACTAGTACATATTTTGCCCTAAATTAAATGAATAAAACCGCATGTGCAGGGCTGATCAATCGACGCGAGATCGAGACTAGTAGGAGCTGCGGATCGCAAGATCGATCGATCGAACCATCTGCTGTGCTGTGTCAGCCAGGGCGATGGAGGACTGGACCGG
4	LG5	Tag_24463d	3.3	Chr05	1080529	TCCTGCAGCTGGGGCAGGTGTTGTCGTACGCCCTCAACCAGACGCCAGCGATGCAGTTCCTGTGGAACTTGTGGCGGCAGAGCGGCATGACGCTGCACCAGTCGCCGTCCTGGAATGTGCCGCGGCAGATCGCGCAGCGCTCCGACGACGCCGACGAGCCCGAGTCAGCAGCAGCAGCCGCAGAGCCGCCGCCGGCGGCT
5	LG5	Tag_12193	4	Chr05	1195694	CACTTAGATCTTAACGCGGCATCTAATCCATCACCAATGAAACTATAGAATCATGATCCTATCAGCGTGTCTATGTCCTCGGCACGTTTAGAGCTCTAGGATAGAAAATGTGCTTGGCTATTTGTCGTGGTTTTGTGCAATAATGTAAGCCAAAGCAATCGAGCATCCCTAGCTGGCTGATGGTCTACACATATATCCAA
6	LG5	Tag_21527	4	Chr05	1107830	CACGTGGCACCACGGGCTACATGCATGGAGCCAGCTTACTATGCATGCTTGCGTGCGTGCGCGGCAGCAGGCACACATGCATGGATCAAGCATGGATGTCATATGTGTGCAGTACAGTGTACGTACCAGAACGCACGTATACGGTGTACGAGTACAGCCAGAAGGTTACTGCTTGTAGCATGCAGTAAGATGCATGCATG
7	LG5	Tag_13232r	4	Chr05	1084570	TAGAAACTTTTCCTGGCTAACAGCCGCGACTCCAGGTCAACCTCGAACAAGATATCTCCGAAAAGTGCGTCGCTGTCGACCTCGTGCATCTCCTTGGTCTCAATGTCAAAGACGATCAACCCTTGTAAATCATGCCCTCCCGCTCCCGCTACGGAAAACAAGAGCACACCACTCCTCTCCCACAAGCCCTCAAATCGGAT
8	LG5	Tag_14194r	4.5	Chr05	1225733	AATTCTTTAGAAATATAAATACCATCTGATGAGGGCTGCCTAGGATCTTTTTCTTTTTCGGAAGACATGGCGATGTTTAGTGTACCAAAATACAAATCTGAGATGAAAAAAAGATAGGTTAGGTACTCTATATTTGATATTAATACACTATCTATTGTCAACAGGGTAAACCTTGATCTGCTGCGGCCGGCGAGCTTATG
9	LG5	Tag_22092	4.5	Chr05	1263101	AGTTCTTTTCAAATATCAAATGCTCAGCCTATGCAGCGATATGTTAAATTCATCTTTGTTAGATATCTTAGTTGCTACTTTTATTACTATCCTCCAATCATCTCCAATATTTTCTTCTAGACCCTAAAAAAGTATTGCAAGAGTAATGATGCTATTGTTTATATGCATGTAGTTTACATTCAATCTTATTTTCTGATGTG
10	LG5	Tag_21069	4.5	Chr05	1269881	CCTCCTCCTCTCTTCCTTCCCCCTCGGTAGCCACACTCAAGGTCGTGGTGGCGACGGGCGAGGCGGGACAGGAGCAACGTGCGGCACAGGCCCAGCCATCGTTGGGGGCAGCGAGCGCAGCGTTAACGGTATCGAGGAGTAGGAGACGGCACGAGGCGGCGGGTCCATGATACAGAGGGGATAGAGATAGGATGAGGCAC
11	LG5	Tag_15401	4.5	Chr05	1276133	TGCCATCGTCAACCGAAGAGGTGCTTGTTTCAAATGGATATGCACTTTCCGTGTCTGCAGACTGCCAGTTCTCACCATGCTTTTCCTCATGGGATCTATCCGCAATTTCATCATCGGCAATTACAATATGCTGGTGAACGCAGTTGGCAGTATCGTTATCATCTTCAATAGATTCATTTCCTTCATTGCCATTGCCTGCT
12	LG5	Tag_20732	4.5	Chr05	1286180	CCCAGAAGACCGGTGCCACCTTAAAGTATGTTGGGTTGACTAAGGAAGAGGTTCCAGACATTGAGCAATTAAAAGGGCTTCTATCAAACAGGACAAAGATAGTCGTTGTTCATCATGTTTCAAATGTACTGGGTAAGTTAATGTTTCGTCTGAAAGGAATTTGCCGTGGCAATTATACTGGCAGTTGTAGAATTTGTCAA
13	LG5	Tag_20733	4.5	Chr05	1287550	TAATGTTCTTGTTTTATCTCTTTCCTTGGTTTCTTATAATATTTCCCTTTATATCTTGCTATATGATCTGAAAAGATTTGAGGCTGGAACTCCTGCAATTGGAGAAGCTATAGGTTTGGGAGCAGCAATTGATTATTTATCATGCATTGGCATGGACCGGATTTATGAATATGAGGTCAGCACAAGATCCGCATCTTTTG
14	LG5	Tag_12906	5	Chr05	1474237	CGAGGTAGAGAGAGTGATCATCCGTCATGTTCCATATATAATAGATAGATGGAAATAAAGGTGCGCTAAATTAACTTTCATCTGAATTATTATTAAGATGCATGGAAGTTAAGGATCAGCTTACGTGATTCAGTATATCCCCTGTAACCCTGTTCCCCTTTGATCTAACCTTAATTTCTGCTGTTTCAGTCTCAGGTTCT
15	LG5	Tag_10975	5.2	Chr05	1527555	TGTACTAAGGCATAAAAGCTTCAACTTCCATAGGAGGGGTATATTTCCTTTTATAGCATTTCTAGGTCGGTGATACAATAACCAACATGCTACAGTACATTACAGCATGTGTACAGGTAGTGTACAACTCAAAGCAAAGCCCAAATTGACAATTACTACTAGTTGTCAACAGCACATAATACCTAGAAGATTAAAGACTC
16	LG5	Tag_8676r	5.2	Chr05	1515065	GCCAGAATAATCATCTCACAGCGCGCACTTCTTCTGGCCACAGCTTGGAACGCCACGCGAGATTTGTACTGAAAATCGTGAAATGCGAAACACGGAGGGAAACGAGATTCTACCGAAAGTCGTGGCCCCTAGATGCTTGTCACCTGGGCACAGAAATAAATGCGGCCTTTGTCCTTCATTTTTTACTAATATATGACCAT
17	LG5	Tag_14145	5.2	Chr05	1843082	GCTCTCCCGAGTATTCGAAAAAAAAATGCCTTAGCTCTCGTGATGCTGAAAGAAAGAAAGAGCGAGCTTGACTTGTGGGTATGATTTACAGCATGGAAATAACATTAGTTTGAAACTATAGCAAAGCCTTGGGAGCTCTGTCTCAGGAGGAGGAGGAGGTGTTGATATAAGATCCGATATAATCTAGAAAGTCCCTGAAC
18	LG5	Tag_515d	6.5	Chr05	2227871	AGGTCCTAAATTTGGTGCCAAAGGAACAAGATGTGGAGAAGTTTGAGGATGCCCTTGCTCGTGTTCGTCGCTGTGATGTGGTGGAGCTGAGAAAAAAAAATGCAGATAGTGATATTGATATTGAAGAAGTGGGTTTAGATCCAAAATTATTCAACTTGTTATGATCGAAGTACTAGTCTATATATGTTTTTAGTGGATGG
19	LG5	Tag_513r	6.5	Chr05	2209955	GGAGAAATTCCTGCGTAATGTAAAATTCATAGTAAGTACTATCACCTCTCTCTCTCTCTCTCTCTCCCTCTCTCTTTTGTATTGAACTGGATTACTAGATCTGCTTGGTGAAGCTATAATGTATCTTTTTTTTTTCATTTCCTACCACCTGGATAAGAAATATCTGGAACAGTTTTGATTTAAGATGTGAATACTATGAA
20	LG5	Tag_10301dr	7.7	Chr05	2997434	GCCAGCAAGGCCTAGTGCCACCCAGGGTTTACATTTTCGGTTTGGAGACAAATCCCGCCGTTCTCCGGAAACGAAATTTCGGTTGGAATTTCGCGAAATCCGTCATTTCCCACCGGAATTTGAATCAAATTTGGGGAAAATGAAATTCCGTTTTTTCCGGCGAAATTCCGGTGTTTTCCGCCGGAAAATCCATGTTTTTC
21	LG5	Tag_16170	8.7	Chr05	3104022	CACTGCCATCCTTCTCCTAATGTAGCAAATTATTAGTACGTACTGTAAAATCTATCTTGTGTACTAAGCGGTGTACTATGCAGTTTATTTACTGCAGACTTTTTTTTTATTTCCAAAATTCACTCGTACACGTCAACAGACAACAGATACTAGGATCGTACGTGGTCTGTTACGGCTGATACAACTGTGATGCGGTATTT
22	LG5	Tag_17628r	10.2	Chr05	4036923	TCTGCAAGATGATCCATAAATCAGATCAATATTACCCTTATGTTCATAATATTTAAGAAATCAAAGTAATCAGGTGCCACAAACACAGATACCAATGTAAGCATGCAGTGGAACAAAAATTTCAGATGGATGAAACAAAAATTAGGGATGAACCTTCTTGGTATGCATCATTAGGCCATTGCAAGTGTAAATCCCTGCAT
23	LG5	Tag_8155	10.2	Chr05	4141004	GTGGAAAAAAAAGATTTTAGAGTACTCGATGATGATTGAGGAGAGTTACTGACGATGCTGCCAGCAGTAGACGACAGTAACAGCTAACAGACTACCAGCAAAAAAATGGGTTTACGCAGCAGCCAAATCATCTCCAGCAAGCAGAGTTACCACTGCTCGCAAACGACAGCAACTGACCGCCAGAAAAAAAGGTAGGCGAA
24	LG5	Tag_8793d	13.9	Chr05	4773804	AAATTAAAAAAAAAAGTTCATTTCAATTGCTCCTTTCAGGTAACCTCCAGTACAGGATACTATCTCAGTTCCAAATCCTCTCATCACAAGGACGGTGGAACTAACCAAGAAACCCTGCCTATACTATTTGCCGACGCTAACAGCAGGCACAAGCCTTTTGCAAATACCCTGCTGCCGTCACCCCTCTGTGGTTGACGCAT
25	LG5	Tag_1007d	21.5	Chr05	7096667	AAATAAGCGCTAAACATGCATACAAATTACCGAATATGCCACCGTAAAAGATAAATTAAAATAATTCATAAATTTGCATATAAATTATTCACAATGTTATTACGAAAAATGGATTAAAATAATCACCTCTAATATTAATAAAGATTAAATCTATACATCTAAAACTCTAACCCGTGCGGGATCACGGATCGATGGACTAG
26	LG5	Tag_19875dr	21.8	Chr05	7800456	GCCGTAGTGACTCTTTAGCTTCTTTTCCATCCCCGAGTTCAGCTATTATCTAAGCATCTTGACCGACGGACAGAGCCAGCTCTATAATTTTTTTTTTTATCCCTTGGCTGCTACTTGATCAGCGCGGCAAGGCCCGATGATTGACGCCGGCCGGCGAGATGTTCGCATCTGTCCGCTGGTAGGTGAAGAGTCATGAGTGC
27	LG5	Tag_16237dr	21.8	Chr05	7768474	CAACAAAGTGCTATGGAGAACTTCAGTCCTGGTTTGGAAATTGTGCTGGGTAAATGTCCTGTCCTTGAGAGGATCAGTAATGTGCCAAAATTGCAGGAGCTCAGAATCATGTCGTGTCCAAAGCTGAAGGCATTGGAGGCTTTTCCGGCACTTCAGAGTCTGGTTGGAGGACTATAACATGGGAACACTCCCCGGATACT
28	LG5	Tag_12672dr	21.8	Chr05	7783717	GTCTGTTGTCGCGGAAAACCAGTGAGCAGCGTACCGACGAGCAACACAACGCGAGCCAGGAGGTGTAGCGGACGTAGGGGTCTCTCCTCCTAGAGCGGCTCGCAACCAGCTAGGCAGCGGGCTGCTCGCAGGTTGCTTGGCGTCGGTGTTTGGGCGTGCCACCTGGATGACGAACTAGCCAGGAAGGTTGCGGTGGATGC
29	LG5	Tag_15124dr	21.8	Chr05	7836620	GACGGCGATGATAAGGCCGTAGATACCCAGCACACCAGCCATGACCACGGGCACGATGGACTTCATCACGAGCTCGGGCCGCATCACGCCCATCGACGCCACGCCGACGCCGCTCTTCGCCGTCCCGTACGCCGCGCCCATGCCTGCCCCGCCCCCCGGATCAACCCAAACAACAACAGCGAGGTCAGCAACCGCCCGAC
30	LG5	Tag_6100	21.8	Chr05	7361570	GTCCCAAACACAATCCGAGTTAAAGTTCGATCTATTCTCGTCACTGCAGGAGTAGCCCTCAGTAAATGGATGCCCATACCATATACGGACTCTGTTTTGGGCATTCTACATGTCAACATAAAGATAAGGAGATAAGCTTTCTAACGCATCTAGTCCTATGTCCAAATAAGATCCGAGCCGATGGGAATCGTCGAAACAAG
31	LG5	Tag_13502d	24	Chr05	9021443	CTGCGGTTGCTAGCACCTAGCTGCTAGTGTTGGGGCTGTCAGGGAGTTTTTCTCCCCTTGAGGGTGCTCCAGTGCGTTCTCTCCGGTCTTTGGACCGCGCTTTGTGTTCTTTGAACTCTTTCTCCTTAATTGATGGGTAGAGCTCTTGCCATTTCTTTCAAAAAAAAAAAATTCCTGCTTCTGGAGTGGCAAACGCTGAA
32	LG5	Tag_20872	24.5	Chr05	8558973	CGCAACGGGTTTTACCCGATATAAGGGCGGGTATCGAATGATTTCTCCACCCACGGGTGCATTAATGGGCACAATCTTGTACCCGTCTGGTACACGAGTGCGTGTATGGGTGCATACTACCATACCCGCGTACCCATGGGTAATTTATACCTGCCTGAACCATATATTTATTCTACATAATTAAGCAAACATAAGTGTAT
33	LG5	Tag_19314d	28.3	Chr05	10303066	TAATAACGTCTGATGTACATGTACGGTATGATCGTCAATGCACGGGGGTGTGTATATATACACCACACTATGGATCCAGTGTAAACGACAGGATCTATACATATGAGGGACGAGTTGACAGGATGCCAACTTATGCGCGTGGTGAAGGACCGGATGCATATGTCCCCCCTTGACCTACAAGAGGCTGCAGATGCACGTAG
34	LG5	Tag_16626dr	28.9	Chr05	10592258	TTCTTCATTTCAATATTTTGAGTCACATATTAAATATTTTGTTTCTACGTCTCTAGCATTCAAGTGATGCTTAAGAAACTTTGTGTTGGAAATAATAAAACTTTAAAATAATGTACTGAGATTTCTACATCTCACACTTATAAAATCACATGGAAAAACTTTTGTACTCCAAAAAGAGAATATTCTAAATCATATATTCA
35	LG5	Tag_16428d	28.9	Chr05	10659650	CCATGCGAGGGTATCCCACCATCCCTCGTTGCCGACTCGAAATCTTTATTTTTGGTCGCAGCACTTCGTCTTCTATAGAAACTAGTTAAAAAATATAACCATAAATATTTTTTATCACATGGCTAAAAATGTTTTTATTTATGTGTATTTTTATATGTGTTAATACTTAAGTAAAAGTAAATGATATTTTTGCAACAACA
36	LG5	Tag_20074d	28.9	Chr05	10873118	TTGAATTAGGTTTGGAACCCTACCTTCAATTGGGCCTTGATCATATGCATATCGAACATGTTCACATCACATTAGCTAAAAGAATTAAGGCACGAAGATGAAAGTTGTTGCTCCCACTTTGAAGCACTAGGAGTTAGAGGTGGGGTGAGAAGTCGAAATATCTTTTTTTCTAGGAAGAATCACCTTGTTGCAAAACAATA
37	LG5	Tag_2101dr	31.2	Chr05	11418497	TTTTGCATGCATATGCTTGGCTAGATTTAGAATGCTCACTTCTGCAGAACAGCTAAGCGCCTTGAGACATGCTCTTTTGGAGAATCAGGAACTTTCAAGTTTAATAATGATGCATTCAGTCATTATGTCTGATCGAAAAAGATCCCGCTTCAACACATGATTATAATATGAATATTAATTAACACAGACCAATATGTTCA
38	LG5	Tag_2104dr	31.4	Chr05	11412375	TCCATAACAATAATGAACATCATAGGCGATAGAGGGTCACCCTGCCGTAACCCTCGATGGTGAAAGAACTCTTCTCCTGGCAGACCATTCACCAGGACGCGAGTGGAGGAGGTGGAGAGGATCAAGCATAACAAGTTGCGCCATTTCTGTCCAAAACCCAGATGTTGCAAGACTTCTAGCAGAAAGGGCCAAGAAATTGA
39	LG5	Tag_1701d	37	Chr05	13939272	CGGCAAATCCTCTAAACCCCTATTAAATTCATAAAATATTGTAGTGCTGGTCAAAAATTGCGAATAAGGTACCATGCCCAATAACGTGTCGTAGGAAGGTAACCACAAGCCCTCACATGAAAATTGTAAAGTGGACTTGTAGATGGAGTTGAAATTCGGAGATTTGGAGTGACTTCACACAGGACGCATTCAACAAGTGC
40	LG5	Tag_2016d	38	Chr05	14597405	ATTGCATTCATTCATTTGAACACTATATAAATATGTTCCGCCGAACCACAAAATAACAATATAGAGCAAGGGAGGCTTCCACCGGATTAGAATGGTATGATATTCTGGATAGCTAGAAGATCAAGGACGATGGGGGAACATTATTCTCCTATAGAATCTGTTGTGGGTCTGAGAGGTATTGGGAACAAAACTATCAAGCT
41	LG5	Tag_6233d	39.9	Chr05	16386770	ACTACAGTGGCAGCATGGGGACCCACTGTGCAGTATCTTTTGCGCTTTGGCTCTGCTAAACACCACTATTTGGCCTAGCCGCAAAACCTATTTGATACCATTAATCTATGTTGAGTGGAACATTCATTATTTACTCTAGATAACTACTCAGTATATGTTTTCTCTGTTTTGCCTTTATTTTAATGAAGGGTAATGTATAG
42	LG5	Tag_10872r	47.5	Chr05	16976952	TAGTTAGTAGTGCATCAACACGTGTGAGAGCATAGTTTAGAATCTCATGAGACTTAATAGTACAAATGGTACTCCCTCCGTTCTTCTTTATTTGCCGCGTTTTAGTTGAGAATGAAGCAGCGGACGACAAATATTTGAGAACAGAGGTAGTAGCTTAGATATAAATATATGGGGTTGCTTTAGATTGCCTCTCATAATTT
43	LG5	Tag_1176r	53.6	Chr05	20950229	AGCCAACTTTAGGGATCCATATGGCATGGTTTTCTAAGTTCTAGTACCTGGATTCTATGTTTTCTGAGTTTGGGGACCTAGTTAACGCATAGTACCAGTTCAAGAACCTGTCATCACTATGTCTAAATTGCCAATAGGAGTCATCCAATCTGTGACTTGAGAATGAAACACGTCTCTGATTTAACATTTTGTGACGTGTT
44	LG5	Tag_6167r	62.5	Chr05	31582591	ACAAGTGCTGAAGAAATTGATCTCATGGTCGCTGATGAAGGAGGCGAGGACGGTTCTGTTGAAGAAGCTGAAGAACAGACGGCTCCCTCGAAGAAGAATAATATCTGCCGCTAAAGGGAAGAATCCCGGTGGATCAAAGACTTTGTGGTAGGACCTCGCCTAGGCCAGAGATCGTAGGGATAGGAGGTTGGAGGGCGAGG
45	LG5	Tag_1164r	62.5	Chr05	20900600	AATGATCATCGATGACCTTGAGAATTTGGGCCTTCAACTGCCCTTCGATAAAGAGACGGCGAAGATGACGGGCATGCTCTTTGACGGCGACAGGCGGGGTTTATATGTGAGCAGGGTCATCCACAAGGCAGTGATCGAGATGAACGAGGAAAGGTGTGTGGCAGCAGCTGTCACGGTGGAGTCGGACGACGACATCGGTT
46	LG5	Tag_11218d	62.8	Chr05	33466253	TGCTATTAGCTCTCTTGCTAATATTTCCTCCACAAATAGACTAAAGAACCTAGGCTTTAAGATGGGCTCCAACGATATTGTAGTCAACTTGTCAATTAATGCCATGAAAAAATGGAAGTAGACAGGACGGTTGTGACAAAGAAACTAATGAACTCACCTGCAGCACTTAATCTAGAGGAGAGCAATCTGGACAATCCTTT
47	LG5	Tag_15647	62.8	Chr05	21724104	TTGGAGGCACAAGTTGCTGGGAACGTATGCATCAATTCATTACGTAGAATATGGGTACATATTTATAGTCCATAGACTTGGACAACAAGTCTGACTCTTTTTATAAAAAAACCCTACCTTAAACCGAACTATGCTTACTTCGAATAGAAAAAAAAAGATACGTGTCCCACTAGACTCTAGAATCACGTCTTCCCTAGGCG
48	LG5	Tag_1882r	62.8	Chr05	35532331	CATGTATCCTATAGCACTACAGGTTAAAAACTATTTTGCCTATTATAATCTGACAAAAAAAACTACCTAATAGCAACACAAGTAAATGGTGTCGCCACGTTATCTCATTCTAAAAACGGATACTCCATGGTACACCAATCTACTAGCCACATTACATGCGCAACATACCCACTAAATCAACGGAATTTCATTGAAATTGT
49	LG5	Tag_14242r	62.8	Chr05	31641858	TTCACCATATGGACAGTTTATCATAGAGTTTGTTCAGTTTTGATTCTAATTGCTTGAAAGCAGGATGTACATTTTTTTGTCTAGGATAGAACCTGAAAGATAGTCTTGGAATCTGTCGCAGTTTCAGCTGCCTTTGACACCAAAGTTTGAAGCTTTGTTGCAGCATCAGACAGATTAACTGCAGTTGGTCGGCTGGTACA
50	LG5	Tag_452	63	Chr05	30507228	GTGGGCTCGGCACACGACAGAAATGAAAAAACACACACAAAAGAATTAATGGCCAAAAAAAACTGAACTAGACTCAAAACTGACTGAATTGAGCCCAAAACAAGACAAGACAAAAGCGGATCATGAGAAAAATAAATAGTCATCCGGATGATACGCAGGAATTTTGTTCCTGTAGTGGTAAACGCACATTTAAAGAAATA
51	LG5	Tag_20489dr	63.3	Chr05	33305373	CATCGACTCGATGCGCTCGACTCGGCACTCGGCTACTTTGACTCGTTTTCTGCTGCGCTGCACATCTAATACTAACGATCTATGGTTTCTTGCTCGTACGTGTTCCTGTGTTTTGCATGGTAGATGAAAAATGTTTTCATGCTATGATAGCCTACCCCGTAAGCTACAATGATATCAGAACCGATTGGACGTAGCTTTAT
52	LG5	Tag_16880dr	63.3	Chr05	33098413	ACTCACCAAGGAAAAAAGAGTACAACATATGTCTTCAAGACAAATTGCAATCTTCAGGATAACATTCTATTGAATCTACTGCAATGGCTAACTTAGGGATGTGCTCCCCCTGATCCTTGCAATACTGTCTCAATATGGCAAACACTTTCTTCCGGAAGTAAATGCACATAGATATTTAGCAAACAAATTGCATATTGATG
53	LG5	Tag_24527dr	63.3	Chr05	22890274	CTAGCAAAAACACTACGAAGCCTTTACAAATGTCAGTTTAGTTAGATGTAACCGCTAAGGATTTAGGGTCGCAACGGTGGTGTCTACCTCACAAAGGGAAAAACACATACATCACATAAAGCACACTCAACCTAAGGTAGTGCAACGACCACAGAAGCTAAGCTCCCCTCTTGCCCTGCAGGTAAGTTATAGCAAACTAA
54	LG5	Tag_15558r	63.8	Chr02	10840165	GCACAGACACATGCATGAAATGTGTGTGTACGTAGGGCGCGTGGGCGCACTGTGGGACAGGGAAGAGGAAGGGAAGGCAGACCACACAAGGAGGAGGGAGAGGAAAGTGGGTTGTGGTGTTGGGCTAGGCTGAAAGGAGGAAGGAGGGCAGATGTGCTGACCATGGGCCAGTCCGGAGGGAAAGAAGGGGGAGAGACTTC
55	LG5	Tag_13230r	63.8	Chr05	29982743	CTGAACTACTACTAAATTCCACAGCGTATTCTATTTTGTTCCTCACAAAATTTAATATTGTTTTAGCTTTTGTCAATGCTATAGTAATTGTGTAAGGAAAATTTTATTTGACAAGATACTGCTGCCGATCTTACTGCAGATGACCCACATGGAAATGATTAAAGGAATCAAAGGTCATGGCTACCGTGATGAATTGGTTA
56	LG5	Tag_9681r	63.8	Chr05	26560231	GTTTAAGACGAAATTCCATCCAAGCACATTTGCTTCCAACAATATGTTGATCAAGTTTGTAAATGAAACTATGAATCTAGTAGATGATTTTCTTAAAATTAATGACACCAGAACATACTTGTGAATAAAAAGGAGTAAACATGCATTGTTGTTTGTCTATAAATTTGTAAAAAAAATATAACTCTTGTGGTAACGTAGCA
57	LG5	Tag_16289	63.8	Chr05	30044281	CAACTTCATGTTGGGAGAAATAGAATTAGGGGTTTTTTGGAACACATGATTTTCACAAGAATCGTGCAGGAATCTTACGGTAAAACGTAGGGTTAGGAAAAATTTCCTCCATTCCAAAGGAAACAGATTAGGTGGCTTCTAGGTTAGATTGGTTGAAAAATAAAATAAATCTCCTAAAGGAAAGGAAGAACTCTGCCAAT
58	LG5	Tag_19141dr	63.8	Chr05	26092582	ACTCGGTTGTTTTGAGCCTTTTGAACAACCGATTTGTGAGTCGTCAGATCTATCTTTGATGTTCAAATCAGGCCGTCAGATGGAGACTACACTGGCACCTGGCAGGGAGATGGTACGTGGTTTGTGAGCTGCCCATGAACCACGTAAGATGGGATGCGCATGACGTTTCATCTCATTCATTTCTGCCATGGTTCCGTTAA
59	LG5	Tag_24774dr	63.9	Chr05	24101408	CCACCTTGATCGTGCAACAGGCTGAGCTGATCCGCATGCTAGCGGAGGAGCGTCAGGCTCATGGGCAGTAGCAACCACGGGAGCATCGGCCTCGCGGTATTTCCTACTAGGACTTTGAGGGACTAAGACCTCCCGTGTTCACCACTTGTTTTGAGCCGCTTGATGCTGATGACTGGTTTCGCACCACCTAGTCCAAGTTC
60	LG5	Tag_16368dr	63.9	Chr05	35928446	CAGTGGCAGTGAGTGATCACTGTGGTTGTCGTTGGCTCTTTCTTTGTTTAATGGAATTTCTCAGGTTAATTTGGGACTTAGTACATGTCTATCTTTTTGGAGGATGTATGTATGCCGTTGGTCTCTCAGTCAGGCGTCTTGGATGCAGTGCGCAGCAGCAGCGATCCAGCGTTGTATGTAGCTGCTGTTTTGTTGAGTTG
61	LG5	Tag_14456dr	63.9	Chr05	33397243	TAATCCTTAAAACTATATACTTAAACATTACAATACTAATCTGGTAAAGAGAAATGGAAATATACAACAAATTGACACTGCAGATGTAATAAATTTCATGACCATTTGCAGGAGAAATCTACATTCCCAAACTGTAAGCTATCTGCATAGTTTAGCGAAATCATAGAAAAAGAAATGCATGTATGCATTTGCACTCCAGG
62	LG5	Tag_6433dr	63.9	Chr05	36072533	CCCATATTTAGCATCTAGTCAACATGAATGCAGGAGTATCAGTATTTTATTTGTGCTTTTTCGTGTTAGGCCAGGCAGGCTATGACGATGCAGTGCCGAGGCTGGTCAGAATACATGAAGCAAATTTGTCTTAAATAGATAGAAGCTCATGGCATGGCTGATGCATATAATGCAGTCTATTTAATTTGATGATTAACATT
63	LG5	Tag_10827d	63.9	Chr05	28793378	TACAGAAAGCAAAAGGCTAACTGAATCTACTCTCGACTTTGAATAGAACTGCTGAGGAAAACAAACTGAATGTGCAGGGGTTACTTGCTACAATTCTCCCCCTAATTCCTGCACAACTGATCAGAGATTTGAACCATCCCAATCCTTGCGCGTAGCTCCTGGAATTTCACTCGCCCTAGTGCCTTGTGAGAATGTCTGCG
64	LG5	Tag_9383d	63.9	Chr05	32237876	CACTCTCTGCTTTTGATACCACCTAATCTGGTTTCATCCCAGGAAGAAGATGCTGCTGCTTGTGTTATTGCATGTATCAATGGCTCCTGCCATGTCGCTATTTGAATAGCGGCCAGACTAGTCTCTTCTCCTCATCTGCACTTTTTATGTTCCCAGGACGAAGAACGTCGCAAGTTTCTGCCAGACCAAGCAGCAAACAT
65	LG5	Tag_807d	63.9	Chr05	22825035	AAAGTCTTAATCGAGAAGTTGCAGAAGAGAAAGAAGGTTGTAACCAATGTTAGAAACCAAAGAAACATCCCTCAGAAGAGAATTCTCAAAGACAGAAACAATGCCAACACCCTTCACCTTACCTGTACCTTTATCCCCAAAAATAATGTGCTCCCTGGAGCTCACAAGGGTGAGACTGGAGAACGATCTGTGATTGCCGG
66	LG5	Tag_13098d	63.9	Chr05	26008019	ATAGTGCGTGTCCAACATCCTTTGGCTCAAAGGAGGCAACAAATGCAGCATGAGCAAAGAAAGCGATAGAACCTGTCTGGGACCTTAAGGTCCTCGCATGCAAATCACCAATGACCCCATGTGGAGGGTGATCCCACTGGACCTGCCGAGATGCAACAATCTCAGAGGTCACCTCCCCTACGTCCTCAGTGGGGCCAGCC
67	LG5	Tag_19686dr	65.1	Chr05	34653274	TAATATATTTTTTCTATATTCATAACAAACCGTTCTACATGCATAATGAATTGTTTTAGGACCATAGTAAATTGTTCTACATGGATAATGAACTATTCTGTACGAATAATAAAATATACTACGCCCCATACAAATTGTTCGAAACCACAGTAAAATGTTCTACACAGAAAAAATAAATCACTAACACAAATAATAAATTG
68	LG5	Tag_17818dr	65.1	Chr05	34706735	AGCCAAATGACCGGACGATGAGTGGACGCAGGTGTGGGGAAACATACCACGCGACACGGGCTGCAGCTTGTGGGGGCCCCTCATTGCCCTTGAATATTTAATGAAATACAATTTTTCATAAAATAAAATGTCAAATGTAATATGAGAGTTTTTACTATATTAAAGGTAGAATAAAAACTAGAGGCTCATACTTTATACGC
69	LG5	Tag_23125dr	65.1	Chr05	35260458	TGGTTTAATGAAAATAAGAACGCCACCAATTAAAGTCCAAGACCTTTCTTGGTGTTCATTTATGTTCATTAATAACTACCTCCATGCATAATACAATTTAAGCTCACTCTTAATAGGCCTTACCTTCCACCATATGTATCCACACCTTCACGGGAGGGTTAGCCAATGTTTTGTGAGTTCCATATAATGTGATCCAATCG
70	LG5	Tag_17568r	65.5	Chr05	37938765	CCATAGTAATTTTGCTGCTTGTGATTATCGATCCATTCATCCCACGTATCTCGCTAGCTTCCCTGCAAGTAATTAACAAAACAAACGGAAGGTAAAAGATTCAAACCAGAGACACCGGTGGCTCACATTTTGGGCCTCTAAAAATGGCTTTTATATTAGTGCACGGTCCCAAATTTAATCAAAAGTAACTGGCGGTCCTT
71	LG5	Tag_18345d	68.6	Chr05	37250497	CAAAATGTAGATCCAACCTGGATATCGAATATAGTGCTTTGCCAAAGATGGAACATTGTTTTGCGCTCAATGGGAAAAATCTCTAGCTTTATAAATAAAATGTTCCACCTCTGTAAAAAATTTTTCTCTTTAACTTTTTGCCATTGCCCTACTTTGACCAAGTCAACCTCATAATCATCCTAGTTTTACCATATTCTTTT
72	LG5	Tag_15807dr	73.8	Chr05	38643849	AAGTCATGCCTCTGCCTGGGCTCGGCAGCGTCCTGCTCATCGTTGTTGGACAAGTTGGCGGGTGCCGTGTCCACGCTGCCGCCGTCGTCTGCGGCGATCGCGGCCACGGTGGCGATCGGTGCAAGGACGCAACCCTCCCACCTGTGCCATGACACGGGGCAGAAGGCCCTTGCACCGACCGCTGCCGTGGCCACCAGCAT
73	LG5	Tag_13001d	75.3	Chr05	38891138	TCACCAGTGCTGCCCCTCTCCTCTGTGTTTAAATTCAACTTGTGCAGTCCCCTTCCCCATCTCCGTTCTGCATGTTTCCCCATGAGAAGCCCCCCTGAGGTCAAGAGGGAACAAATTGACGTCAAGAGGGAACAAATCTTTTAGACGGATTATATATCTCTATAGCTTCCTACAGGAGGTACTGTACACTTAAAACGAAG
74	LG5	Tag_23460dr	76.3	Chr05	39285010	CCCAAACACAACAGAACAAATAAACACAGACAAACAACTGAATTAGTTTCCAATCAAGGCAAGCTCACTGTTAAATAACATATTTTATTTATTTATTTATCAAAATCTATCGAGGCAAGCTCACTGTTAAATAACAAATTCAAGACCAGTTTCCAGGAAGAAAGAGAAATGTTTGATTTCCAATTCTAGGAACAAATGCT
75	LG5	Tag_9310d	79.3	Chr05	40822909	TGCAAAGGTCCACGTGCTCTGAGTGGTGAAGTATTGGCCTTTGTGCAATGTGATCATAGCGACGTGCATTTATTTTGGGTCGAATAGTAAACATGTGCTGCTAGTAAGATAACTCATCGAATTGTGTTTGAGTGGATACTTCCTCCTATTCTAAATGTAACCTGATTTAGGATTCTAGTGAGTCAGATTTCTAAAACTTA
76	LG5	Tag_9314dr	79.6	Chr05	40862551	AGCAATTTTGCTTAATTGTGGGTCTAAAATTTATATATACTGGCCCTTTCTTTGCACAGATGGATGTACTAGTTATAACAAATAAACATTATTTTTTACCATTGCTTTATTAGTTTTATTTTAAATTATGTGCGTACAAAATCAGTGAGTTTTTGCTATATAGTCCATATTAACATATGGTCCATACCTATAAATTTTGG
77	LG5	Tag_620dr	88.7	Chr05	43837955	CTACTTTGTCTTATTCCTGGGTTGAGCCTTCTCAAAAGAATATATGATCCAGCATTTTTTTGGGTCGCAGACTATTAGACAGACGCTTGGAAGAAGATATGATCAGCTAGTACCAAGGATAGTTCATCTGATCTATTTGCGATTCTGACTAGTTGAATTATTTTTGGTTGTAGGAAGGTTTGAACATTACATCAGAAATC
78	LG5	Tag_2238dr	91	Chr05	44176307	GATGACAACTAGCTGAACCAATCACTAATTAATGAAGAAACAACTAAAAATACTTAATCGGTGGCAACTAATTGGCAATATACTACCTCCTATTAATTACCCGCAATGCCCCGGCGGAGCTGCTGCCGTCCAGGAAGCGCGGCAGGGAGAGGGACGACGGCAGCCTCTCCTCGACCGCTACGTGGCCTCGTTGTCCGCGG
79	LG5	Tag_4934d	91.6	Chr05	45055074	TGCCGTCGAGGTCGAGTACCACTGGTGGGACTGGGGCAGTGGCGGCGTGCGGAGCTCCTGGAGGTCGTAGATCAGGAGCCGTCGCCAAATCCCGGCACGGAGGAAAACGGCGACGGCGGCTGCTGCTGCTGGAGCAGCGCGGAGAGCGGAGAGATCTAGAGATGCTGAGGAATGGAGAAAGAAAGGCGAATAGAGCGGTG
80	LG5	Tag_4939d	91.6	Chr05	45062140	CATCCGCATCGTCAAACAAGACATCAAAGAGGAGATGGACCTTACAAAGTCTCATCATCTGCGGGGAGAACAAAACTTAGGCCACGATGACATAGTGTGCGCCATCCAAGATGTCAAGGATAAGATTGCACAGATCAGTGCCAAGATTAAGATGCAGATGGTAGTCAAAGGGATAGTGGACGAAATTGATGAACGCCTGG
81	LG5	Tag_16800	94.8	Chr05	45365827	GATATTGGAACATATCGTAATGTTGACTATGTCGCCCCAAACAAAGCCAAGGTGTGTGATCTCACTCGAATGCTGCAATTTCAGCTCTAGATTCACACTAGAACCTGACAGCAGTACTCCTTTCTATATCTGCAGGCTATTCATAAGCTGACAGATTACCTCAGCTACCAAGTGAGGCTTGTTGCACGAGAACTCGTCGA
82	LG5	Tag_11439dr	102.2	Chr05	48553157	TCAGTTCCTAGATAAACAAAGCACACATTTGTCTAAATAAATAACAAACCCATTTGTACAAGCATTGCTTTCCCACAGACAGCATAAGAGCCAAATAGCTCATTTTGCCAGGATCTATTAAGTTAGAAATTACTAAAATGTGATCAAGATGGTAAATCAGATTCTCAGCACATGCACTTCCCAACCTCTCCCCACTGCAT
83	LG5	Tag_6422r	106.4	Chr05	48885254	CTGAGTAGTGCGTGAGTAATCTCGTGCGTATTTTGCAGCCTACTATACCTCAGTGGCCGCCTGCGACTTGTACTTGTCAAGTTTTTCTTCTTAATACAAAAAAAGTACTTTGAGATGGCCTAATAATGAGAGAGGTGCCCATCCATATTTTCTCCTGCAGCCAGCCATGGCACCTGAGAACAGTACCATGTTATGTGCCA
84	LG5	Tag_16152	106.8	Chr05	48991164	TACACACTAAAATTATAATTCGTTGGAGGTAGCTGGCAGCCCAGAGTAACGCATTATTAACGTATCTGGCCGGGCTGCGCTGCTACCACCTTGATTAATAATAATACTGACGATGATACGTCGATCACATCGTCGTTACAACTAACAGCTCCGATCCTTCAATCCATCAATTCCCAGGATGTAGCATGTATTGCAGTATC
85	LG5	Tag_16866	107.9	Chr05	49410307	AACAAATTAGCCGCTACCGAACAAACTATCAGTACTGCACTTTAAAGGCAACCCACAGTTAAATAAATAATCAGTGGCCGTACCTCCCGCTGTCAGCTGGCCCAGATTACGGATGGCGTCTATGGTAGCCAGGGAGATCTGAGGGAAGCTGGTGCCGAAGGCGAGCAGCGCGATGTCGGCGACCGTGTAGTTCCACACCT
86	LG5	Tag_22460d	109.5	Chr05	52678848	GCAGAAATCAGAACAACAAAATAAAAATTTGACATGTTTAATTTATTATTAACTCAGAAAATATGATTTAATGTTACAAGCTATAGGGTAAAAAACAAGAAAACTGAACATTGGAAATCAGAAACAAAAAATCAGTATTTAGTTTATCAGACAGTAAGCACGAATGTTCAGGCTTATGAGAGCAATCATGATTATCCTTT
87	LG5	Tag_688dr	109.7	Chr05	52592083	CGCCAGGGACGCATCGGCAAGAGGGAGTTCGCCAAGGTGGCCCACGAGCATGGCGGTGGAAGACGTGCAAAGTTGAGAAGGAGACGGTGGAGGCAGAGTTCCACAGCTGGCTGGGCGACGACCGATGAGAGAGAACCAGGACGACGGCGAGATTTCAGGAAGGGTCTTGAAACTTGAGCAAATGAGGTCCACTAATTCAT
88	LG5	Tag_233d	114.1	Chr05	53613730	TATTATTAGATTACTACATACATTGAGTTATAGCGATGACGCTTGGTTTAAATATCTAGCTACAATATCTGCGAGTGGTGGTGTATATAGTGTCAAAACATGGTCTTCTTTATTACATCAAGAATGTGTGCTTCTGCTTCACTTTATGTTAGTGTTGACTCTTTCTTGATGTATCATGTCAGCATAATGTAATTTTTCCA
89	LG5	Tag_223r	114.5	Chr05	53571708	TAATAATCTGTTTCTAGGCATGAGCGTAGTATGTGTTTTATGTGTTGATGATGGTGTTGAGCACCAAAATTGGCAGGGCCAGGCTGCCCAACGCCAGACAGTCCGGCGCATAGGATTGGATAGTCCGGTGGTCTCCGGTGGTTTCTACCGTGCAGTCCGATTGATGCGAGTTCGAGTAGAGTCCATGATTTGTACACGAT
90	LG5	Tag_221r	114.5	Chr05	53546366	TATATATATCAAAAAGATATGGTCATAAATTAGTGTGATAAGTTGTTGTATAAGTTCTAAAGGTGTTGGTTGCGCAAATTTATGAGTAAGAAATTTGTGATTATAAGTTGTCATGATAAGTATTGTGTATAAGTTTTGAAAACATTGAACAATGATAATTTCTTTGTATTAAAAATTATGATCATAAATCATCATAATAA
91	LG5	Tag_208r	114.5	Chr05	53544239	AACATGAAATTGTCTTGACAGTTTTTTTTTTTTGAAAAACCTGGCAGAAGTAGGCAAAATTTGACTTTCAGCAAAAATAAAATGATATATAGTTTGGAACGAAGAGTGGGAGCATGTGTTTCTGTGTGTATCTAGAGATGCATCTTGATCGAGGAGCTTACTTTCTTCATTATGAGCGATATCAACATATATTGCTTGAT
92	LG5	Tag_1498r	119.1	Chr05	55135616	CATGTACTCAAGAATCACCTTGACGTTCTTGAAGAGGTAGGATTTGCTCACCATCCTCATGGAAGCGATTCTCACATACGACTTGAGGACACCGACGAACAGGATACCCAGCACCGGGCACCACCATAGATTACCATGGTCGTCATCATAATTGCCTTGAAGCAAAATCACCAGAACGATAAGCACCACCATGAATCCCT
93	LG5	Tag_5683r	120.6	Chr05	56945521	TAATATTTTATGAATAATTACTCACCTTTACTATTAAGAAAACAACATAAGTAAGCTCCTAAATTTACATCTAAATTACCTCTCTCTCTACTCAAGTTAATATTTAAAAAATTTGTATCTAAATTACGACTTTTGTTGTTATGATAAAAATAACCCCTGAAATTTATATCTTGCTACTATGATAGATAATCCAAAATAAC
94	LG5	Tag_13467	122.8	Chr05	57887703	TCCCGGACTGGCATCGGACGCGACATCTGGCGTCCATTTATTTCCACTATTTTCATCCACTATTAATTAATTCATAGATAATAATTACTTCATGCGCAACAACATCAACCGTCCACATGGCCCCACCATGTTGCCCCTCAAGTGCTTGGCAGGGCGCATCATCCTAGAAGTCGCTCTTCAGCACATACTCAGGCCGCCAT
95	LG5	Tag_13462	122.8	Chr05	57889735	TTAGATTTTTGTGGCGCTGATTTGTTTTCCCTCGTGATTGATACCTGCCGTGACTCGTGATGGCATGAGCCAATTCAACGTGGTAGTGATAAAGCATGTAAGACTTAGTTTGATTAAAACCGTATTCATCTTTAACAATGTGTAGTCTGTTTTTTGAGAATGTAAGAACGAGCTGAATGCTATTCTCCACTAAACAAAAG
1	LG6	Tag_25114dr	0	Chr06	275875	TATATGCTGCAGGCATCGCAGAATGAACAGGATTCTGCAGGAGTGACTGGGCTGGGGAACGTTGTCGTCGAGGTGCAGTGCTTTTGATGTTCCATTTTGCACATTTAATATTACCACTATATGGTGCTGGTCAGCTAGGCTCTTTTTATGTATTACTGGGCTGCCTAAGTAAGCTTAAATGCTGGTTAACTAGGTACTGT
2	LG6	Tag_14867dr	0.2	Chr06	268096	TTGTTGATATGAAAGAGCTGCATGGCCTTGCAGATCCTATGCTTTTAATGGGGAGTTCTAAATTTTCTGATGAAAATAAGGTGTCCTTAATGAATGAACGAGCAGATGTAATGGAAGCGGTCAACAAGTGCATATATTCCATGCATCTTGTGCACACGGCCACAACTATTGCTCAATATTGTACAGGGTAAAACACATTG
3	LG6	Tag_14310d	0.2	Chr06	240536	GGTCCTTTCACACGCTCTTTACCGAAAACAAAAAGGCATGGAGCCACTGATGCCGCGTAATCTGAAATTGATTCAGACAAAAAAGTGCTACATCATCATTTGTTTTGTTGTCAAGGTAAAGAGAAACCATGTCATGTCATGCACAAGTGGCATATGCTGAGAGGTTGGATATGGGTTGGTCCCATTTTTCCACTCTGGTC
4	LG6	Tag_12174d	5.6	Chr08	21739734	TCTTTAACACTAGTAATTCACAAGACTAAAGAAAAGAACACACTATTCTCTATATACGAATTAAGCATTGACCTTAATCATGCACATACAGATGCCTTTGTAATGAAAGTTGACGGCCTTACAAACCTCTTGATGTTGATCCACAGCACCGTGTACCATAGTTTTAAATAGCCCGTTACAACACTACGATATCCTATATA
5	LG6	Tag_535d	6.4	Chr06	3015600	TCTCCTTCGCCTTTTTCATGAGCCTTTAGAAATCACCCCAATATCATAGGCTGTAACTAGCAGTCGAACTCTATAGTTGTATTTCTTAAAGAATGCTTTGTAGGACAACATCCCTGATGTATAAGCCACTAGGAACACATTAAGGTAGAACCATCCTTCCTTACAGAGTAAGAGAGTAAGGTGTCTCTGACGGCGTGGGC
6	LG6	Tag_6447r	8.6	Chr06	2413615	GGAGCCATCATGCAGCACTTAACCGCTGATGTAAGTATTGGCATTGGTTATTTGACCTGCAGTTCCATTGGCGATGAGGTTTAAAATTTTATGTTGAATTTAATCATAACACGATTTTTTTACTGGTCAAATCCACTGAATCCTAGACAAAATATTCTGATTTTTTAAATTTCTCCCATGCTCCAAATTTTTGTGCTTTT
7	LG6	Tag_15520r	9.7	Chr06	3236133	GGATTCACCTTTTTTGTTCTTGGGTTCAAGATATGCAAAATTGGCACAAGTTAGCAACAAGGTTGTTGACTAGCCATCTTGTATGACATATATAAATAAAAAAGAGTAAAATGCATCATTAGTCCATTAACTTTTTGAACTGTGTCGGTTAGGTCCATCAACTATCAATGTGTATTTTTGGATCCATTAACTTTTTATAT
8	LG6	Tag_9350r	9.7	Chr06	3275542	AAATCCTAGTCTCTTCCTTAGTTGCACAGCCATTCTTGCATTCATATCGTCTGCCGAAAGAAAATTCATCCCTATCTCCAGAACCTGGCATGTAAACGTAACATTTAGCCATTTCATGGTCTATAAATTGAGAAAGGAAAGAAAGAATCACATGACACACCAAATGGTCATCATCACTTGGTTGGCTAACAACCCTAATT
9	LG6	Tag_2225d	12.3	Chr06	4269605	AATTATAAAACTAATTACACAGATGAGGAGTAAACGGCGAGACGAATTTATTAAGTCTAATTAATCTATGATTAACAATGTGATGCTACAGTAACCGTTCGTCAATCATGGATTAATTAGGCTTAATAAATTCGTCTCACCATTTACTCCTCGTCCATGCAATTAGTTTTCTAATTAAACCATATTTAATACTTCTAACT
10	LG6	Tag_10954	13.5	Chr06	4285608	TTCTTGCCACAGCCATCTTAGGCACAGGGCATACAAGAATTTGCCAAGGTGCAGAATGCCTCCTCACCCACTCACCCACTCACTCATTCATGGTTAGAGATGCAAGCGGAATCCGCAGAAAAATAATTTGTCGCCAAACTCACGAATAGTCCCGCTTACGTCCCTACTCAATGATCAAAGAGGAACATATGTAGAAAAAT
11	LG6	Tag_13367	17.7	Chr06	4354470	TTTCATTCTTCTAGCCCTTTTCCTCTCTCCTCTACTAGCGGTGCCTCCTTATCTCTCACACTATGCCTCCCTTCAATCTCTCACCATCAGCCCTATGCACTTGATGCCGGATAAAACAAGAATGTGCACTAAAGTTTTCTTAAGTGTTGCTAACTCTAACGTAAAATGGACTAGCATCCTAGTGCCACATAGTAATCAAC
12	LG6	Tag_21273	19.4	Chr06	4464050	CACTTCTCTAGCGGTTGCACCTTGACATCCAACGTTAACCTGCAGAAGCTTCAGGGAGGAGAGGTGGCTGATTCCAAAATCGAAACCGACACCATGTGCAGATATTGTGCCATGAGCGTCGAATCCATACACAAGCTTCTCAATTCTTGGCACTGCTCCTGCTTCAAACTTCAAGCCCAGCCAACGATCCATTGTGACAT
13	LG6	Tag_2362r	19.4	Chr06	4470792	CCATGGCTTAGCCTTCGAGGCTCAAGAACGAGAAAAGAGAGCGAGACAGAGATTTTAGAGCGGTTTAGGATGAAATCCCTATGTCTACTATGTGTACTGAGCTTATAATGCGTTGTATTTTTGGTGTTACAAGGTAGAGCGCGGGGATCGCGTGCTTATGTTCCTAGAACTACGGGGGAGCCGGAGCTCTGGGTGCGCGC
14	LG6	Tag_322dr	20.8	Chr06	4668528	CCAAAGCCCTTGTGCTTCATGATCTTCACCATAGCTGAATGTTCAATTTTATCAAAAGCTTTCTCAAAATCGATCTTAAGGATCACAATTTCTTTCTTTGACTTGTGGCATAGGTGCAGATACTCAAAGGACCAAGCTAAGCAATCTTGTGTATGGTCCTTGTCTTGATGAAACCATATTGATTCTTATGAACTAACTTC
15	LG6	Tag_3351d	22.3	Chr06	13299946	GGTTTAACAAAATACATGGCAATCTATTCCCTCACAATGACGTGCCAAGGCCAGCCGGATGTCCTGCTCACGTGAGGGATGCTGGCTTTCCGTTCACTATCCCAGTAGCTAATAGCTACTATTAGCCCCTAAATTCAACCATTAGCGTTAAAAGGAGACCCTAAAGCCCGCCGCCTCGGGTTATATGCGGCTTTAGAGTT
16	LG6	Tag_16498dr	22.5	Chr06	13135544	AGTTTCCTCTCTTTTACACATATCCCTGTATAACGCCATAATTCGCAGGCGATTGCATAATTCCTCAATCTTAGAATCTCGCAAGAACTCTAGTTGATTACATATGTAGTGGCAAGGCTATAGAATACCTCCGATTAATCATTGTCATACTGTCGTTATGGCCGACTTATTCTGTACTCCATAAATGTGCACCGTATAGA
17	LG6	Tag_7783dr	22.5	Chr06	13155608	GCTGCATCAACCCCACGGGGAAGTACATAGACCGTAAGTAATCTACTGCAGTTCAAGTTGAAATTTCAGTAGGTCCACTACCGGAGAAATGTTTTTTTGTCCCGGCAATAGGTACCAAAACATTTTGCAACCGGCACGTATGAAAGATCTAATACTAGTTAGAAAGGTTACAGCTCCTAGAGAGACTTTGGTACGGGTTC
18	LG6	Tag_20317r	23.3	Chr06	6186073	AATATATAGCTTTCTCCCTGAGCACTGCAACCTCGGAGAGCACAGCAACGACGACGATGACGACGTCCTGTTCCGGCCCAGGAGAGCGCGGCAGCGTCCACGTGCTGTTGGTGCCCCTGCCGGCGCAGGGCCACATGAACCCGATGCTCCAGTTCGGCCGCCGCCTCGCCTACCACGGCCTCCTTCCGACGCTCGTCACC
19	LG6	Tag_1424r	25.1	Chr06	6946037	CCAGAATATTAATATGTTAGGTACATGCATGACCTTAAATTGAAAGTGCACAACAAGGCAAGGGTAGAGGGTTCTATCGTGGAGGCGGAGATTGTACAAGAAATGACAGATTTGTTTTCTGGATACTTTGCTGAACATAATCATACTAAATGGAATAGGGTTGGTAGATACCATCAAAGAGGAACACGAGTGCGCAATGA
20	LG6	Tag_18212	25.1	Chr06	7090808	ATCGTTAGAAAATAATGAATAAATATTTTACATCATCATACTAGAAAACATTAAGAAACTGTATCACTATGAGTATTTATATAATACAAAAATTGCAAATTGCTTTTATCCTCTCATACTTTTATTAATTATTTGGCCCACCTAGCCCAACCCAATGCATCGTAGTATTTTCTTGAATTATTTTACGGCACCAATTCCGC
21	LG6	Tag_21702	25.9	Chr06	8146323	TACCAAGATGCAAAGAAATTATGATATGAAATATCTTAGATGGTGATCAATAATTCAGCATGGATACTGTAATACTTCCAGCATGTTGAAGAGACATAAGATGCTTTATATATCAACCAAATCAAATAAGAAAATTGCAAAACAATTCCAGTTAGTCAAACTGATAATTTCCAATTACAAATGAACATGCTAACAATGTC
22	LG6	Tag_11932	26.3	Chr06	17255980	GGAGTCAGAATTGAAATCGTTCCTTAGATCTAACAAAGATGTCTTCGCTTGGTCAGCTAAAGATTTATGTGGCATAGATCGAAACATCATAGAGCATGCTTTGAATGTTGACCAATCAATAAAACCCAGAAAATAGAAGTTGAGAAAAATGTCAGAAGACAGAGCCGAAGGTGCAAGGTCCAAAGTAAATAGGTTGCTTG
23	LG6	Tag_24515	26.3	Chr06	15174829	GGAAGAAAGTAACAAGCTTAGCATTTATTTTACATTGGTTAAGCATCAATACACAAGTGGATATTATAGGTCCTCAAAATTTTAGAACTTCAGCTTCAACCTTGCAGTTATTAAACTATGCACGAAGAAACATTTTGAACAATCATCGAATTACTTAAAGAGTACTGGATTCTGGAACAGATAGCGAACACAACAATCAA
24	LG6	Tag_21570	26.3	Chr06	13976163	CCAGTACACTATGTGTTAGAAGCACTTGCACCTACAAAGATAAATTATTCGGAAATGGAGAAATTCGTATATGTTGTTGTCATGGCTTTCAGGAAGCTTCGACATTACTTTCAGGCATACAACATTGTTGTACCTTTGTCCCAGCCACTTAAAGATGTGCTCCGAAACAAAGGAGCCAGTGGAAGAATTGGGAAATGGGC
25	LG6	Tag_5058r	26.3	Chr06	12497571	TAGTCGTATTTAGAACCTTCTAATATGCATGTTGAGTGTACCTGATGTTCAGGTACAATCTGAATGAATGACATGGGCAATGAGTTGAAATTGCACTTCAAATTTGGGTCCAATTTGCAACCTGAAATTCTATACAGCTGCAACAAAAACTGAATATAACATGAGATCTAGAAGGATCTGGGTTAAACATTGTATAACAA
26	LG6	Tag_3098	26.8	Chr06	18209282	GGGGAAGAAGAAAGTATGTGCGCATCCACCGTTATAGATGCGCATATGCGTATTTTAGTTCTAGCTTGTGCGTAATATGAAGCGTAATAGAATCGGAATGGTAAATATAATAATCTAGCTAGGATCCACTCTCCTTTTATATAATTCGCATTGCATTTTACCTTTTCTAATACTTGATCGCCTATATCTCTAACGGTATC
27	LG6	Tag_3094	26.8	Chr06	18208744	GACTACGCGCGCTGCGGCAGGCGGCAGGCGGCAGTCACAACAGCTACTGTGCTGTTGCGATCCCACGCGCGGCGGCAGTCACAGGTCACAACAGCTACTGTTCTGTTGTGGCTCCGCGCGTTGCGGCCTGTTGCAACTCCATAGCGCTGCGGTAGTCGCAATTGCGACTCCCCGCGCTGCGGCAGTCACAATTACGAATC
28	LG6	Tag_126r	26.8	Chr06	20389105	CACTTAAAATATATGAGAAACGAACTCAAAATCTTCACATCTTGGCCCATCTAGAATAGTTAAGATAAATATTCTAGCATGATTTCATATCAATCAGCAAACAGAATTTATCGATCCTTCCGATCCAAGCTTGGCACATCTTGTATTTTTGCATATGAATTTGTCAAATCACTAGGAATTTAAAATCAGACTTTGAGGCA
29	LG6	Tag_17166d	27.5	scaffold_56	10812	TGCGAAGTTGGTGACAATGACGACGATGCAGTACAGGTGCTTAACAGTCTTATCCCTGGCGACATACATACAGGTAAGGCGGTAGCAAGAATCAAGACTTCAATTTCTGAGCCAAAGCAGCGAGTGTTCAAGTTTTCGATCGAATAATCAGTTAGGTTAACAGTGTAGAAAATTACTGACAATAGAATAGACATTCCCTC
30	LG6	Tag_8808d	27.5	Chr06	18584200	TTTAATGTGATAAATTCGCCGGCTTTTATGAGACCGATGGACGTATACGCGTGACACGACTAAATTAATCGGCTATCAAATTGCAGACAAATTTAACTAGGCCTGCAGACTAAAGTTGTTGGCCACACCATGAACTATTTTTAATTTCTATTTGAATTCATTTGCTTAAAGGCACAATATCGTCTCCATACCATTAAAAT
31	LG6	Tag_3774dr	27.8	Chr06	20204002	AAGAAAAGGTTAAGACTGGACGACACAACCAAACGACACAGGGCGATTGGATTGGGACATCAACGCGCACCAAACAACACAAATAACAGCCGGTTGGATTGGGACATCAACACAAACCACACTACAATTACACTGTACCCCACACTATTCGATGGCAGCCTCTGTAACCCCGCGCAAGTCGCGCCAACCCTAGGCATGGC
32	LG6	Tag_3877d	27.8	Chr06	20229608	AAATTCATTATATTTTCATGCCGGAACTTGAGGTTACCTTTGTATAGCATGTGTTATTGGTCTAGATAGCTTATTTGAAGTTTTTGGACAACAATGCAATATTTTATGAGTTTAATTGAATTTTTCATGATTTTCTACAGAAAAAATTAATAAAACAAAAATAGCCTCAGAAAGTCATGATATTTGGTGGAGGGGCATAA
33	LG6	Tag_13512dr	28.4	Chr06	21239271	AGCCTCCAGTGCAAGCTTGCAATCGGCTCTCCTCATGCATGGGATTAACAGCGAACGGTGTCTCATCTTTTCGCACTTAGGCCCCTCCACGCCTCCTCATTGAGCCCATCTGTAATTTGCGCAAAACCTCCCTCCCTTCATCTCCTCCGCACGGCAGTTTACGAGCTACCCATCGGACAGCCCCAAGCTTGGACGCCACC
34	LG6	Tag_13763d	31.5	Chr06	23100845	CGCCGGCCCTCGGCCTCCTCCGCGGCGGACGTGCCCACGAAGGCCACAGTGCCGGAGCCCAAGGGCTGCGGCTTCAGTGGCAGCGAGGCGCGCATCACCATAGCAGGGAAGGACGAGGGGCGCAGACAGAGTCTCACCGGGTGCGAGCGGCCGCTCTCCCTCGGATAGCTGATGGACGGTCCAGGACGCTTTGACATCCC
35	LG6	Tag_15181dr	32.2	Chr06	23212680	ACCTTTTGGAGCCTGCTGATTTCAAGTTTTCAATTTGTTAGTAATGAAGCATTTGAGACCGTATATTGCAAGCGTCAGGCGAGGCGAATGTGCCTGATCTTGTCGCTTAGATTGTCTATGGAAGACCTTTACCATGATAAATTGTTTCGGTTTGGTCGTTTAATGTATGTTTTTTTCGAAACAAAATACAACGCATGCGT
36	LG6	Tag_21362dr	34.7	Chr06	23533676	GTGCAGAGACTCTGATCCCTGGCATGAAGGAGATGTTTGACAGGGCGGCTGATCTTGGCGTAGAGAGTATTGTCATTGGGATGCCACACAGAGGCAGGCTGAATGTCTTGGGAAATGTCGTGAGGAAGCCCTTGCGACAGATCTTCAGCGAGTTTAGTGGTGGTACCAAGCCTGTTAATGAAGGTGAGGGGTTGTATACA
37	LG6	Tag_11252dr	34.7	Chr06	23616857	GTCCAGTCCCAGCTCTGGGCGCGCTACGGTACGTGTCGCTACATTTCTTCCTCTTCCCCCCACTGCGGCTCGGGATCCGATTCCGACTGCTTTGAGCCATTCCTTGAGCGATTTTTGTATCCTTGCCCTGCGTCGTTAGATCTTAACCTTTAGATGTCTGGATGCTCCATTGTTCATCTACACTAGGGTTGGTGTGCATT
38	LG6	Tag_11230d	34.7	Chr06	23607360	TAGGGGAGTCGCATCATCAAGATCATGCTTTAAGTAGGGTTTATCTTCTTTCTTTTGCTTTATTGATATACCAACCCACTTGACAACAAGAAAGCAATCGGCTCGTTTGAGCCGATCCACTCGGAGGCCTCGGGTCCACATGATCCGGCTAGGATTTTACATTTATTGCTCTGTATGTGTATCTATGGTGTGATCCTCCG
39	LG6	Tag_16974dr	35.1	Chr06	23728059	TTAAGTAAACATTTCTATATTATCTAACTTTAATTCAACATCATTATCATTTTCAAAATACCCATTAATATTTATATGGTCAAACTTTTACAATAAGCTACATATACAACAAAGGGAACATATAAATTTTTGTGTAATATATGGATCACTCTTCCTATAGCAATTATTTTCCGATTTAATTTGATATCTAAACACAAAGA
40	LG6	Tag_19797dr	35.5	Chr06	23755040	TCTTCTTGTGAGGCAGAATACATAGCTGCAGCAATGGCAGCATGTCAGGGCGTGTGGCTGAGCAGGTTCATCGTTGAACTCATCGGCACCAATGAAGGGAAGTTCAGACTTTGGGTGGACAACAAAGCAGTGATTGAGCTAAGCAGGAATCCGGTGCACCATGAGAGAAGCAAGCATATTGACACTCGATCTCCCTATAA
41	LG6	Tag_12017dr	35.5	Chr06	23775265	CTCTTCCAAAGTAATGATCATCCTTTCTGCAATGTCCGCTCTATGAGCTACCAACTGCTGCAACAGCTGCCCACGATTTTGCTTGAAGAACTTTTGTTTTAACTTCATGGACCTCCTATGCTTTAATTTCTTGATGACATATATTACCACGAGAACCAAAAGTATGAAGCCTGCCCCGCTACCAACTCCTATACCCATGC
42	LG6	Tag_4787dr	36.4	Chr06	24477578	AATTCAAGTGAACTAAACACCCAAATATAATTGGGCGAGAGAAATGATTGAGGGAACGTTTGGTTTCATATGGATAGTGAGAATCCAAATGGTTTTATTTTTATTTAGTTAAATCATGTCTATTTAGTTCATTCTCGGTGAGAGTTTCATTCCTTTAACACATCAAATTGTTTGGTGACGTGGTCAGATAATCATGGAGA
43	LG6	Tag_13876dr	36.6	Chr06	24521708	TTTAGAAAATCCAGTACAGGAGCTGATTAATTATATAATTAATTAAAGAGTGCCGGGCCAGCGCAGCTCGATGGATGGACGTGGAGCGTTAGTTGGAGGGTACTTGTTGGTTGCCTTCTCGCCTAGCTATAGAAAATATTCCCTGGCTGGGGCAGCCCCGCCCGCGGGTGATTGATGGGTGCATGTCCATGCACGCACGC
44	LG6	Tag_13873d	36.8	Chr06	24531008	CAATTTGCCATGATTTGTTAATGTTTCTGCCTTCTTTAGACACTTCCAATTTGTGGCATGTAAACATTTGAACTAATTATCAATGCTTTCATGTTCAACAACAATGTATTCCTGCCATGCATTTTATCAGAGATAGTAGTTAGGTTCTATCGTGAGATCAACATGTGATTGATGGCGGACAATCATCGCCACTTCCTACT
45	LG6	Tag_18433dr	37	Chr06	24600030	ACTTCTAACTAGCGTTCAAACATCTAATGTGACGAGGACTAAAATTTAGTCTGAGATCCAAACACCCCCTAACGGGGATTGCAATAGTGAGAGTGGAAGAACGTACGTGACTCAAGACAGTGTACCCCTTCCATTCTATAAGCATCGTTTTTTTCATTTAAGATTTGTCTGAGGAGTTGATCGATTTGATCAATTATAAG
46	LG6	Tag_23852dr	38.6	Chr06	25050837	CAAGAGGTGTTTTATCTGGTTTTGCAAATTTTAGGGGGTTAAATATCCGGTTTTGAAGTTCAAGAGGTGAAGTAGACCACTGCCCAAAGGTTGGGGGGGTAATGTGTACTTTTTCCCGTGCCACTGTAGCAAAACCACCCTCAAAACCGCCCCAGTGGGTGTTTTATCCGATTTTGCAAACTTTATAGGGTTAAATATCT
47	LG6	Tag_5472dr	38.7	Chr06	25046030	AATTTATTTGTTACGAGCTGGACTATTGTTGTGTATTATAATAGCAAATATTATAAAGTCATTTATTATGAGTTGGACTTCTGTTATGTATTATAATAATAGATATTATAAGGTTATTTATTCTGAGTTGAATTGAACAATGTGTATTTGTTAATATAGTGACTTTTAATCGTGTATATATGAGTACAACTTATATATCT
48	LG6	Tag_16921	44.3	Chr06	25485948	TATCCATGTTGAAAAAAGTGCTTATCTTGTAATATCTGTTTGTAATGTGGTCTGTAGATTAGTCAAAGGGCTTATGTAAAGTTGTTCGCCGGCACCAGATCAGAATGTAGTGTTGTAAGTTGTAACGCTATTGTTTGAGTTGTAGTGTTTGCGATATCACCTTTTGCACAACTAATGTGCCTGTGGCCTTCCAGCAATCA
49	LG6	Tag_6736r	45.1	Chr06	25632826	TGTTCCGCGACAAGCCCGCGTCATCAAACATCTTCAAGCCTTCCTTCGTCGGAGTGATGCCAATTGTTGGAGCTCTCAACAGCTCGTTCCCGCTCTTCACTCGCGCTGACATGCTCACACACGCCGGCGGACGGAGGAAGAAGATGAACAGTACACTCTTTGGGTGACATATGCCGCGGCCGACGGACGGCCTGTATCTT
50	LG6	Tag_10811	46.2	Chr06	25955524	ATAGGGAGCTTTTCTTTTTATCTGCACATACAAGGAGGAAATGTGTTAGTGGCGACTTACATTCGATATAGCCATAAGTGGAAGACTGCAACAATTGCTAAGCCCTGACAAAGCTTCAGTAAATAGATAGTGTGTTAGATGCCAATTAAAAGGTACAGAGACATTTTATTTCTCAACCATAGAAATCTGTTAGAAAAAAA
51	LG6	Tag_23493r	46.2	Chr06	25974658	ACTACCTCTCAGATTAGTTTGAAAAGATCGTGCATACACTCAGAGCTTCATCACGATACATCAATGCTGGAATCCTAGAAAGAAGGTGGCAGGTTGTACTATGTAGCAGTTATTATTTGGCTACTTAACATTGGTAGTTCAGATACATTATTCAGTTATTAACTAGGTTCATGAAAACTTAATCAGTAGCTAGAATTTCA
52	LG6	Tag_21372r	46.2	Chr06	25964155	GAACGTGGGATGTGGTACGCTACTAAATAAAGATTTTAACACTGCGGGGAGGAGATTGTTCCCGGGACGAGGAATGTGGCCAAGTTCCACGTTCCTGGTTACTAGCCTAGTATGCCTATCTTCTATTTACATAAGACCTTATCTTACATCTGAACTATCTATGTAAGCTTTGAACTCATTTGTTCAATGGAAGATATTAT
53	LG6	Tag_20945r	46.2	Chr06	25988368	TGAAAGCTAGGGCGTAAAACTTTTTTTTTGTGTGATAGATAATATAATAAGAATACAAAGAAAAATCTAGTGCACATGTACTTTTATGTGTGATAGATAATTCCGTATCTAACTCGATAAAGGCCGGCACATATCTATGAATAGGGAATGTTGCACTAATCTACATGACCCAATTGTCAATAGGCTTCCCAAGAACGTTA
54	LG6	Tag_13217r	47	Chr06	26136480	ATTTAGTTAGTAGTGTGTTATCCATATGTAGATACTAGAGTTTTGCAAAGAAGTTAATTGATTTAAAGAGTATGTGCCAACGCAACAAATAGATATCACTACAGGAAAAGAGTATTTTTTTGTGGACCAAAAACCCACGAAAATACGAAAATAGGGTTTTTTTCGTCGGCAAGCCGACAAAATTCTTTGACGAAATTACT
55	LG6	Tag_11906r	47.6	Chr06	26706069	CAGAGCAGTCTGAGAAAAAAAGAGTGGAGCAGATTGGTCTCTGTCCAGTTCTGAGAAAGAAAAGTCATGGGAGGCATTTGTGGTATTTCTCATTGCGGATTGAAACAGAAAAAAAAACAAAAAAAAAGCGAGAATTCTAGCTGAAGTTAGCAAAGCACTAAAAATATCAGCATTTTGCTCTTCCAGATCTAATAAAGTGT
56	LG6	Tag_22550r	47.6	Chr06	26796594	ATGCTGCTGGATTTGCTGCAAATCAACCTTTTAGTAACCCATAAGCATGAATAAAAAAAACTGCCTATTTCAATTGGGGAAACGGGAGTAACTTTGAAAGCATATGGTGTGCCTTGTATATTCCTCTTTGATCACTGTTATAAATGTTTCTTATTTGCATTTTCTGATGTAATCGACAATTCCTAGGGTGCATTCTTCGA
57	LG6	Tag_20990r	47.6	Chr06	26504678	CAGATGAAGCTTGTCATCCTCCACAGCAGGATGCCGACGTAGATCGCGACGACACAGTCCACACTGTAGTGGTGCCGCTCACGAACTTCCCTTTGTGCGCTGTGCAGGACGAGGAGCCATATTGCAACCGAGATCCAGCCCCCATATGCTTCCTGTATGCGTGAAACAGATCAAACAAATGCAAGATGGTATGAGTTGTA
58	LG6	Tag_18214r	47.6	Chr06	26617942	GCTCTTACGTTCTGACATGTGCTAGCTTTCCTCAGGTGTGACAGAGCTGACCGGCAATGTGCCCTCCCTAGATTTCCCAGAATTCTAGGTGCACATGGTCATTGTTGAGTTGGAACTGGAGCGCAGAACAAAAGCTTAGCCAAATGGTGTGTTTTCCATATCTATGATCACAAGACGAAAGGTTTATGTGAGATAGTGTG
59	LG6	Tag_11907r	47.8	Chr06	27754572	ATTTTCTGTCACCTATTTGAACAAGAAAATGGAAATCAAATTGATCTGTTGAGCACTGAAAAGATTCATGTCCCCAACCCTGTGCTCACCTTTGCTTGTAGTTGATCTTGAAGGATTCTATTGTCCGCAGACATAATCTAAAGAAATTGCCAAGAAAACAGTAGTCAGTCCAGTAAACAGTAGACAGTAGAAAGGAGAGT
60	LG6	Tag_23050r	47.8	Chr06	27758567	TGCAAATATTTTCCTCAACAAAAAAGACTTTTTACTCCAAAGCAGGTTGGGGTAGACTAGAATTGAAATCCAACAAGGCAAAGGAAAATAAATAAAAGCACATGGCTCAGGTATGTCAAAATAGCTGCTTTGCATCCACAGTTCCACACCTATCAAAGGACAGAACTGTGGACATTCCATCCTCAAAGCAAGCAAAATAT
61	LG6	Tag_19438r	47.8	Chr06	27766613	TGACCGGACGCAAACCTGCGGGCTCTTTGAAGTTTGTAATTTGGCTAGTTGCGGTTGCGCCACAGAGCGCGCTGTTGGTGACCGGCACGTGGCGTGCACGTGATGCTTATCAGAGCTCAATGCCGCGCTCGTCGCCGTGGCCTATCACATTCACAGATTAACAGCATTGTCTGATGTCCCGCTACGCATTACGCAGCTGT
62	LG6	Tag_24042	48.2	scaffold_70	85144	ATGCCCACTGCTCTTAGCCACTCGTGTCTTCCTCTTCCCAACTCACTCTCAAAACCCCATCACCTAAACCTACACACGACATGAGTATATTTTTTCTTCACTAGAACAAAGTTACCAGCCAAAGGAAGAGGAAGGAGTACCTAAGAACATTAGGAACGGGAGGCATCAGGAAAACAACGAGATAAATGCCCACTTCCAAT
63	LG6	Tag_4748r	49.2	Chr06	28100731	ACACTTCAACTAAGAAAGGGACTAGACTACATCTGAAGATTGCAGATGGCATTGCATGCAAAGTTCAAAGGAGCCACAACGTGATAAGACAATGCCCTGAACTAATGATGATCCTGATCAACCATGGTGAGTTTTATGTTATTCTTGGGCAGATCCCCTGAAATGTTCGACAAAAGGTCCACCAGCATTTGGACATCATC
64	LG6	Tag_24418	49.2	Chr06	28120224	GCTCTAGCTCTTCCAGCAAGGGGCACCTAGATTTGATTTGCTTCGCGAAATGGCTGTTGAGACATAATCCATTAAGGTGCAATCTTTTGAGTCTGCAAGAACCTGCTCCGAGATCAGGAAACCGGAGGGTTTGCCCACGAAAGCCAGGGACCAAGACCTCGAGCACCTGGGACAGTACATGACGCCACGGCGAACCCATT
65	LG6	Tag_18947	49.4	Chr06	28166653	CGTGGATTGCTCGATTGCCCAAACAGATTTTATCATAGATTTTATCGATCGCCCATACATATTTTATCATAGATTTTTTTACTAATGTTTTTTATTAGAATATAAATAAATATCCTAAGAACTTTATACTTTTATGAAAGTACTCTCTCTGTCCCAAAAAACTAGTCTGCTGCATAAAGCAAACAGTTCGTCTTATTCAA
66	LG6	Tag_12490r	49.6	Chr06	28192972	AACGGGTACCTGCGGGTAAAATATTTTACCCGTACCCTACCGCTATTTTTCGGGTACCCGACCCGATAAGAGCCGCGGGTAAATTTTGTTATCCATATTCATGCCCATCGGGTACGAAACCCGCGGGTATCTTTACCCACGGTTCCAATTGCCATCACTAATCTAACGTCCAAACTTGTTTACGAATAATGAGCCAAGCG
67	LG6	Tag_13590r	49.8	Chr06	28216750	TTGAACAAATACCAGCAAGTTGGATTTGCGTTAGAATAAAAACTGAGAATTCTATTATCCAACTAATGATTCTGTCTCAAGAGTCAAGACTATTTCAGATAGCAACCGCTCTGTACTGTAGTGTCCACAACCAAAGCCATGTAGTCATAATTTTCTTCTTTGCCAATAGCAAGAAAGCAGATGTTATCCAGGGAGCTTTA
68	LG6	Tag_21386	51.8	Chr06	29247501	AGCTTCCATTCTTATCAGTCTATCACTAGATACAAAATGACATCTCTGTGACTGTGTTTGTAAATTAGAGGAAGTATTCATTGCGGCATAACAGCTAGGATCCATAATTCACATCATGAGCAGTACAAAAGTATCTACAAAATCAATAAGAAACAGCTGAATAAATGAAGAAGCGAAATCAGACCATATGAATTCAAACA
69	LG6	Tag_8819r	51.8	Chr06	29598572	ATCCTCTACATCAGATTATCAAAATAATATTGTAAAATTATATACGAGCAGATATATGTGCAGTTGCAATTTCTAGATCGTCAAGCCCTCCCTTATCTAGTTATTCCTGCAACAGAAATGGCTAAGTGCTGTTGATAGTCCAACCGAAAGAACCCATATATAGCCATATAGGCTCTACAAGGCTGCAGTTGGTCCCTTGA
70	LG6	Tag_4901r	51.8	Chr06	29667554	TTCACACTGACGGAAAGAAACGACAGAGCGAGCACGACTCTGCTTTGACTCCGTCAGTAGAACTGCATGTCCTTCCAAAAGCACTGTAGCTTTCTCAGTGTTACCATCATGGAAGTGAACATATAATTCCTTCTTCCCTTTAGCAACAGACTTGTGTACACAAACAACTGACTGCCTTTTATCTGAATAAACAATAAACC
71	LG6	Tag_2714r	51.8	Chr06	29297001	GTCTCTGTGGTACAAAATCTGATGCCAGTATGGTAAGAAAGTAATGTTAGCTGTTCAATTCCCAGCAATACATATGTTACATTACTCTTAAAATTATTATGAAAGAGGACCAATTTTGGCTAAGTTTTTCTAAATATAATTTTCTTGGTCCATTTGGCTACTGGAAATAGCTGGCTGGGGACCTTTAGGGCTCAAACTGT
72	LG6	Tag_4904	51.8	Chr06	29664613	ATAAACAATAAAAAATAGGAGCAATAAGATTAGCAATTGCACAAAGTAGCACCATTACATCCAACGGTAAAATTCTTGCAAGGTCAACGCAAAGAGGAAAGATAAGCCTAAGCAGTCCAAAAAGATCACTACTAGAGAGTTCTGCAATGGGCACAAGAAGCAAAAAAACAAAGCCCTGCAGTGAACACAAGAAGCAAAAG
73	LG6	Tag_25251r	52.4	Chr06	29792877	GGGTGCATCGGCGGCGGTAGAGCAGGGTGTCCACCTCCACACTGTCTCGCTCTTGTCGTCGACTCGTGGCCACGCTCGCCTAGCTCTCCGCCGACGCGCACCTCCTCGCCGCCGCCTCTCCTACCGCAGAATCCACTGCAGACGACCTCATCTCGCGCCTCTGCCTAGGCTCCGCGGTGTTCTGTGCAGCGGCGCTGGAT
74	LG6	Tag_21054r	52.4	Chr06	29800925	CACGACCCCGATCTCCATTCCCCGAAACCCTAGCCCTGCCCCGGTCGAGCCGCGCCCCACCCCCCACGCCTCTCTAGGGTTCCGGCGGGAGCCGTACTCTGCGCGTGGGCGGCGGCGGAGATGGCCTCCTCGTCAGCGTCTTCGAGGCACCAGGTCACCATTACGCTCGGCCGCAGCGGTCAGGTGAGCCATCCCGCATC
75	LG6	Tag_21041r	52.8	Chr06	29885434	CTAACCAAACGTGAAGCAACAGCAGCAGGTACCACTGTAAGCTGATTATAGGCCGAAAACACCAAACCAAACAGTGCTAGATCTATTTTCTGCTTACCTATATTAGGACTCAACTGCCTTTATAGACCAGGCGCCTAACAAACTCAATAACAAATCTTATCCAACTAACTAATCTTATCTTATCCAAATCAACTAATCAT
76	LG6	Tag_12361r	53	Chr06	29928939	TCTGCATTTCTTGCACAATGCTTGATATCCTCTCCCCCTCATCTGCCTGCCCTCGTGCCTCTTCCTGATTACCATGCCCCTCATCTGACTGTCCTTGCGCTTCTAGTTCACTGCCATGCCCTTCGACATCAACTTCAGTACAACGACCCCATGTTCTTCTATTGGATCTTCACATTCAGTGTGGCCATCCGCATTACCTT
77	LG6	Tag_13219	53.5	Chr06	30193916	ATCAAATGTTTTACCACAAAGGTTTCTGCTAAAATTCTTGGCAATATCAGAGCGTTTGGAGCACACCCACTGCTGCATAGTCCCGGAACCACAATTGCTGGTGCTTTCAGAAAGGTTCCACGCATGCTGCTCCTTCTCGGAGGTTTTCTCATTAATATCATCGTGTGGCGCTCGAACCTGTGCAGATATCAAAGAAGTAA
78	LG6	Tag_5722r	56.7	Chr06	32256205	AAGTCGGTGGCGATGATGGTCCATGGCGGCCATGGTGAAGGATGAGAGCAAGGGAGGAAGGTGAGGAAAATACGGGCTCAGTGTATTTACTGATTGATTGATGGGCCCTGACCATGGCAGCCGTACCCGTAGGAAGGCAGAGGCAATGGCCGATATGGTGAGGTGAAGTTTGAGGAGGTGGCGACTGGCAACTGGTGACC
79	LG6	Tag_23786	59.2	Chr06	33076142	GTTTATTGACCATTCTCTATCCTGATTCCTTGATGCATACATTTTCTCAACGATGGCACAATTTTGGATCTGTTCTGATTTGTGCGGTTCAACAATTAACTTCACCAATTTGATGATGCTTAACTGTCAGATAATTTTCCGTGTTTCATATGGAATCGTCCTCCAGATCAAAAGTGGCAGCCTTCAATTCTATAGACGTA
80	LG6	Tag_21521	59.2	Chr06	33081594	ATGGTCTAGAGAATCGAAGCCTAAGGCTTGAGTCTTTGAGGTCGCTTGCTATTAACTGATACTGAGATTCATCCAGTCCGTATACTTCACCTTATTTCCCCTGTTAATTCTTCAGTAGTGGATTAATTTCAGAGAGCAAAGAGGCACCTAAAATTTGTTGGCAGAAATACACTACTTTGTGTGGTAGAAATGCTCCCGCA
81	LG6	Tag_5960	60.1	Chr06	33213010	TCAGCAGTCATGGATTGTCCAATATTTTATTAGTGGGTCTACATCTGCTGTGCTTTGTTTCTACCCCCTTTGCAATGGTTATCCCTGGCTACTTTTTGTGCCATTGACAGGTTATCCAAGAATCAATCAGAAATTAGGACCCTTTGTCAGCAAGGAAATGAAACCATTTGCTCCTCTCTAGTGTGGGAGACAGCATAATA
82	LG6	Tag_15303	60.5	Chr06	33315929	TCAATCTATAGATCCAGGACACTCAATTAGACTTGGCATTATCCAGTGTTTTGTATTTAAATTGTCATTTGTGTTCCAGTATACCGGTATGGCAGTGTGTTAATGTCTAGTCTGGGTCAGTGTGGGTGTTTGCCCAAATCAGTATTTCCATTCGCCCTTTTTCATGATGTGAGATTGTACCCTTGGCCCATTCTGGCCTG
83	LG6	Tag_20780	60.9	Chr06	33356826	TATCTTCTCACTCTCACATGATGGCAGAATGAACATCAGGCTGTAGCCATAGCAGCTCGTGTAACAGCTGCCATCGATCGTGCTTTTGCAGATAATCGATTTCGAGAGGTGGAGATTTCTTGTGACCAAACCAGGGCTTGGCTCAGTAAACAGCGCGTCTGTCAACAGCATTACAGATTCTCGGCACAAGCGTTTCATGG
84	LG6	Tag_14754r	61.5	Chr06	33822587	AGTGAGCCCGAAGACCTAGCGACGGCGCGCGATAATTTGCTAGTCTGCAGCTCTAGGAAAATCTATCGGGTACGGGGTACCTGCCTGGCTACGTTTGCGAGAGTGCCTGGCGATTATGCGGCGGCGCAAAGGATGTTTTCGTGCGATTTGTTACCGCGGTTAGGAAGGATTTTGTTAATTTGATGCGAAAGAGCAGCGTC
85	LG6	Tag_6685r	62.8	Chr06	34324408	TTGTAATGGTCATGACGGCATATTAGGTAATTTATATAAAATTCAGGGCTTATTGTAAATTCATCTTTTATAATGGAATGGTCAGTGATTATATGAAAATTTATGGGGTAATTTAATTCATATTTATAATGGCATGACGAGTAATTTTTATGAAAATTTAGGGGGTCTTTTTAAATTGTATTTATAATGGCATGGTGAGT
86	LG6	Tag_12670r	63.6	Chr06	34980106	ACATGACATGACCACGCGTTGCTGTCGATAGCTTGCTGAAAAGAAATGTAAATGTGCTGCTTTGTTGGTACCTTGAACGTGCTTTTCGTCATGTACGGCTCGCTAAATAGCTGCATAATCAGGAGATGGAAGAGTGGATCAGCATGGTAGTTGTCAGCATAACTAGACTTTCAGAAAAGGTGGAATAATGGTTGTGACAG
87	LG6	Tag_20802	63.6	Chr06	34994614	CTTCTTCGCCTCCACGGGGAACAGCTCCTCGTACTTCATCTTCTTCGCCGCGTCGATGGTGTAGTCATCGCCAGCTCCGCTGCCGGCGCCTCCTTCCCCTTCAGCACCCTCCGCGGCCGCGGCCGCCGCCTCGACGTTGCCGTCGACGGGGACATCGGAGGCGGGCTTCTTATTCTTCTTGTGCTTCTTCGGCTTGTGGA
88	LG6	Tag_23906r	63.6	Chr06	35815852	AACTGCGAGAGCGGAATTTAAGTACCACCAGTTGCGGCGACAGAATTTCAAAAACCCACATATCACTCATCGATTTTGGATGAAAATAGGAGAATTCGAACTTTGTAGCTCAAAGCAATTTCACTTGAGTCCCTCTTGGTGCCAAAATAATTGATATAATATTTAAACCAGTACTTGAAGACATAAACATTGTATCAATT
89	LG6	Tag_10541r	63.6	Chr06	35050591	CAAATAAACTCATTAGTAGCTATGACTATGTAACTTGCATGATCAAGCTTATTTGTTGTACTATTCATTGTAGAAATGGAAACGCTCTCCCAGTTGCTGGGTTAGCTTTCCCTTTATTTTTCCATGTTTGTAACATATAGCATATTTGATTCAGTGATGGTTCTCACCTATTGTTACCACAAGGGGGAAATTGACAACAT
90	LG6	Tag_23787	63.8	Chr06	36006785	CAAGCGAGAGCTTATTGTTCTTGAGTTGATTCATTGTGTTCCATAGCATTGCCGGCCTAGACTTGCTTTCTGCAAACAGGTGCAAAAGGTAAATAATACTGACCTCCTGTCAATAATGCTGCTCTCTTGTCAATAAACGAGGCCTTATTGTTTACTGAATAGTTAGTTGAGTATATAAAAAATACTAATGCGCGTTCAGT
91	LG6	Tag_9914r	63.8	Chr06	35881843	TATTTATCTTCTAGGAATAATAATATTGTATGTCCGGCCCCGGCCCGTCCACTTCCCTTTGCTGAATGGTGATGACGTGAAAGATTATTCCGTGAATTAAGACCACCAGCACCAATATGATAGTCTACGTTTGTACTATCAATTGTCATCCATCTATGTAAACTGTACTGTGACCAAACTTTAAATGTTTCGTGCCACTA
92	LG6	Tag_21181	63.8	Chr06	35905120	TCCAATGCTATGTATTTCTGTAGAAGTAAAGTTCTCTCAGTTTGGTTCATGACATTAGCCATTCCTTATTTTGCAGATTATGACGATGTTCCTGTGAAGGAATTGTCATCTAAAGTACCTATCTTTTCAGACATGCTGAAAAGAGGTACCTCATTCAATTGGTCAAAAACAGGGCAGCAAAGTTATAGGATTATGAAGAA
93	LG6	Tag_21183r	63.8	Chr06	35905777	TTGTTGTTGGCTGGGTTGTACCTGAGAGAAAGGTCTTTCTCTCGGGGTTGTATTTGTTTCTTCTTCTTAATGAAATGACACACAGCCCTCCCGCGTAGTTCAAAAAAAAAAAAAAGAGTTGATTTCTTTGTCTTACCATTCTTAATTTTCTGCTAGGATCTCTTTATAGCAGAGGGCCAAGGTTTACCTATGGATATAGT
94	LG6	Tag_19103	63.8	Chr06	36167380	GTACCCTAATCGGGAACATTCTAAATCATAGGTCTCTGTTGATAAATTTTAAGCCAAATTAAGAGTGACCCATTAAAAATAATCATACAATACATAGCCTTTCTCAGGGGAATAAAATGGTGGATTAGTTAGTAAAAATCCGGAAGCCAACACAGAACAGCCTTTACCAAAAATGAATGGCTGAAATGAATTCATTACTT
95	LG6	Tag_10378r	65	Chr06	35528558	TTATGATGGCAGTGGTGGGTAATTCAGATATTGTAACACCCCAAAAATCTACACCCCAAATCCCCCCCTAAGTTCACCCTAGCTCAAATCACAATAATCATACACTTATTAAAAATAGGAGTTCAAATCCCTCAAAATATTTCCCCGCCATTCACCCTGCTAACACCCTCACAAAAGTCCCTCTTTATTCTACAAAATTA
96	LG6	Tag_24995	65.2	Chr06	35611261	GCCGCAGAGCTGTGGATAGTCGCAACGCAGAGGTACAGATTCGTGTACGGTTGGCCGGTAGATCTGTCGCGGTATCTCACTGAGGACATCACCGTCGGGTTTGCAGCCTCAACCGGCGACCACACCGAGCTGAATCAGATCAAGTCTTGGAATTTCACCACGCTAGCGTAATTTTTAAATAGCGGGCTACAGCTTCGCCA
97	LG6	Tag_3593r	65.4	Chr06	36284129	GGTACATTATTCTGAACACGAGGAATTCTCATTAAACTAGGAGTAAAGGCTCTTCCTATAAAGAACATTAATATAGGGTTTGCCCATAAAGAATAGAAGTTGAGGTGCATATGTGTCAATTTACCTCAGCACTAATTTGTTAAAAAAGATTAGATTGACGCATTTCATGGGACGAAGATAGCATAGAAGAACAAGTTTGT
98	LG6	Tag_23408r	66	Chr06	36345449	ATAAACTACATGAGTGTAGATATACAAAGGATAACTGATGTTTTATGGTACACAAACTACATCTGGATGCTGCCCATTCAACTTTCTCTAGCTGTCTATGTTCTCCATCAAAATTTAGGGATTGGGGCCTGGGCTGGTTTAGCAGCGACATTGACAATAATGGTCTGCAATATTCCACTAACAAGAATGCAAAAGAGATT
99	LG6	Tag_17418r	66	Chr06	36371242	CTCCACAGCCATTGCAGTCTGTCAGGCATCTCGGTCCGGCAGGTCGTGGAGCGAGGAATTGAACCCTTTCTTGCCAACCGTCTAACACCGAAAGCCGAAGAAGAACTGGGTGAGTTGAACATCATCATCAACTCGACGACGGTGTCAGATGTGCCGGATCGCAGAGTTAGTGACCTTGCTAGTGCTGATGGGAGGCTCTA
100	LG6	Tag_19267r	66.4	Chr06	36566898	CCCAGCACTAAGCAATGTTTGTCCATCATCAGACAATGCCAACGAAGTAACTGCTGAAAAATGTTCTTTGAGCACAGCATCACATTTTTTGGTTTCAAGGTTCCATACACGCACAGTGCCATCTTCGCTTCCTGAAAATAACTGGAGATCCAGCACACAGAGGTTATCTTGTGCACATCAAAATGAAGCAGAATACACTG
101	LG6	Tag_10704	66.4	Chr06	36603477	ATGCACTTCAAGCAAAAGAGGTGTTGGCATGAAAGCCTGACGAAGTTTGAGCCTAATTGTTTCAGAATTAAAGTTAATTACAAGTGAATAAACTATGTGAGTGCATGCCAGGTTGACAAGATAATGCTAAGAAAGTACAGGTTCAATAGTTCTCAAGAGATACTATGTTCAGCTAGGTGTTATTGGTTACAAGGCACAAT
102	LG6	Tag_4169r	66.4	Chr06	36667822	GCAGGGCGCCTCACGTTGGTCACTTCGGTGCTCTCCTCCATGCCGACCTATCACTTGACCATCTTCCCCTTAGCCAAATGGGCTAGGAAGTGTGATGCCCCTAGCATCTCAAGTGCATTACACTAACATCATTAGCTTAATTGCATCATTATATGAACATTTCATATTGGGAGCATGAATGGGTTAAGTCATTTGAAGCG
103	LG6	Tag_23778r	66.6	Chr06	36769213	CTATGGTATTGTGGCCTGATTCCTGATGTGATCGTGCATTGCATGCATGCACGCGGGCGGACAGTGCGCATGCATGATGCATCGGTCTAGTTGCAATGAGTTGTTGAGTGCTCGGCTGCTCGCTCGTGATGCTGATTGTTCTGACTGATGCATTCTTCGCTACATACATACTAGCAGTGCTGTCCGACGATCGGGACGCG
104	LG6	Tag_23937r	67	Chr06	37018393	ATGGGCAATATTTGAACTGTGCTTTCTAGTAGTATCACAGCTTTTTTTTTTTTTTTGTTCAATTCTCCTTGGAACATCTTGCTTTTTAAAATAAATGTGGTTTGTCTTTTCCTCTTTCTGTTTGAAATTTCTGTGTTGTACGGCAGGGTATGGAAGTAATTTGTATCATCCACTTAAAACTATAGAGGTAACTGGTAAGG
105	LG6	Tag_4271r	67.2	Chr06	37084327	TATATGAAACATACTTATGTTATGCTAGGCCAAACTCCCAGTCTAAACGTCACACAAATAAAAATAGGTTACTATACACACTGCTTTTCAAGACATGTACACAGATGGTTTTTATGTTTCCAACTGACTATTTTTTTTTAAATGTATTGTCACAAACCCACATGTCTGGCCGATTTTGATCAAGAGGTCAAGTATTTGTG
106	LG6	Tag_21800r	67.8	Chr06	37412301	CAGTAGTCCAATCCTGCTTATCCTTGATAGATCTGTACTAATTCTCCTTTTCAGGTCAATGTTTTGTCTGCTGTTTTCCTCCTCTCTCCTTGTCTTGAATGCAAAGAAAAAGTGCAGTGCCTTTTCCTCAGTTAAAATGGATGTCATCTTGTCAGTGCATTTCCAATAAATGTGGCGAGAAAATTAGTCTGTGGAGTTAG
107	LG6	Tag_7707r	67.8	Chr06	37419492	TTTTCATGCATAATATTTTAATTGAAAATTAAGAAACTATTCTGCAGGCTATTTGATCTCTCATCCAACTTAGAACAGCCAGAGCAGGAATTTTATTTGCAGCCGATTCTACCTGGAAAATGTCAAAATGCTTCAGCGATTTGTCCAGTGACTTTCTCATATGGAAGTGATCATCTATGGGATAGGTTTTCGGTATGTCG
108	LG6	Tag_4569r	67.8	Chr06	37262470	CCTGTTGTAAAATCTCGGAAACATGAAGGATGCTAAAATAATTTCAGCGCTGAAACTTTGATTTTTAATTATAACGTGAATCACATCCAGGAGGACTAGGATACTCCAATGTACTAACAGAATACTTCTCCCAGGATACTCCCTTGTAGTATCCGAATACGCTCGATCTTTCTCAGTTGCTTTTGTGTTGAATCGACTCA
109	LG6	Tag_10698	68	Chr06	37443624	TGCTCCAATAAATTTAACTATATTCTGGTGCCTCAAGGTTGCAAGCATCATAACTTCTTGCACAAACTGCTGCTCCATTAACCCGGCTCTCTCCGGGTCAGCCTCTGGCCTCTCCAAAAGCTTAATGGCGACATCTTCACCATTGTAGGTACCCCTGTAGAGCTTTCCGAAGGCACCCTGTGCAAAGGGCATTCCCATGT
110	LG6	Tag_18486	68.2	Chr06	37494071	AAACAAAGAAACAGCAGCGGCGGCACACCGCGTATTTTACATACAAAAGTTGTCCCTATATACCAGCCTGATCTGTAATCTAAGAATTTCGTCACTTCAAATAAGTTAGCTAGTTATAGCTCCCTAGAAACAAAATCAAATGTGCAGCGGCTCTGAAGACTCCTGCATCTAACATCAGAACAAACGGCAAAAATGAATGT
111	LG6	Tag_10628	68.2	Chr06	37510536	GGATGGAGGTATTTACATAGTCAGTGAAAGTTTCTCCAACAGTACCGCCTTCATCTTCTTCGCGCTCAACATCAATAGCCACCTGTTTGACAAAGCCACAGTGAATTCAAGGTTGCAAGGATCTTGAAACAACATATGAAGAAACCATTGGGACTTGAGACAATAGTATGGTAGAACATGGAAAACAAACTGATCATCTA
112	LG6	Tag_19039r	68.6	Chr06	37579160	GCAATGAGAAAAGCAGCTTGTCCTAGATATGCCAACACAAGGCAAGGAAGAACAAGAAGCACAAACACATACTGCAAAGTAAAAACAATAACTTATTAAGTATACAAGAATCACATGATGTTTACAAGAGATATTAGCTGCAGATGGAAGGAGAAATGAAGTAAAGGCTTTCATTGGCTTGCAGATAATACCTGAACATA
113	LG6	Tag_19860r	69	Chr06	37708605	AGAGTCAAAAGAAACTTGTAGGTTTGAGATATTTTCACAACAGAATCAGGGTAACTACGATATACCATGTCACCCTTCATTCTAGATCCATATCGATTCCTTCTAGGTCTGCATTCTTTCAGCCAACCATCAGGCAACCCCTCTCCAGCAGGCTCAATCTTGCCATCAACCTAAGCAGGTAATGGCAAGTGAAAGTTAAA
114	LG6	Tag_8111r	69	Chr06	37725813	TTGTTTGTTGGAAATTATGTAGGCGGCCTGCCCTGTGTATGCCAGTAGAAGGCATGGGAACACGATCAAGGTGAAAGCAATCTGCCAACAGATATCGCCATTTTAGCAAACATGTAATCACATACGCATATATATGGCTACTCATACAGAAGGCGTTTTACCTGAATTGCCAATACAGGAAAGTGACAAAGATCAGCAAA
115	LG6	Tag_6403r	69.3	Chr06	37901391	CTCTCTCAAGAACGAGTGGATGACACTCACACTGCCAGCAAGAGCCAGCCTTGGTCGCGGCACCGGCTGCGCATTCCCGCGGCCCGGTGGCGACGGCGCCATGGTCGGGAGAGAAGGAGATGGGACCCTGACATGTGACCTCCTTCCCTGCCACATGTACACTAAGGTGGCGCTTATGTGTGTGACACAGTGGCAATATC
116	LG6	Tag_10227r	69.9	Chr06	38011166	ACCAGCTAGCGAGTCTAGGCTAGGTCCGTGGCTACGCTCATCACTAGCCATGGCGAAGAGCGCCAAGCGATGCTGCAGGGGGCTAGCTGCCAGGTGCGCGAGAGATGAAAAGGGTGGACGCCGGACGCATTGCGCCGAAACCGCATCCGCCTCCCAGCACGGTTGCCCATGGGGCCTGCGATGCGGAGTCCAGCTGGAGT
117	LG6	Tag_5374	70.9	Chr06	38075675	TCGGGCTTCCACTCGCCGCACCCCCGCCGGCGGCGAGCACTCACCTATGACCACCGCACGGTTCGTCTCCACCTCCTCGGCCCGCCTGTCCTCCACGCCGACCTCCCCGGTTCCCAAGTCCTCGGGAAGGGTCAGCACTCGGTTCCCCGCCTCCTCAGCTAGACCCGGCAATTTCTCGCTTCGTCTCAGGTCGTCACCTG
118	LG6	Tag_5308	70.9	Chr06	38093610	ATGCCGGTTTTCTTTTTTTTTTTTTTGCCCAAAATGATTGAAAGCTTGGCCCTGCATGATTCATTTTAAATTTTCTTTGATGTCTATGTATCAAAGCACCCTATTTTTCCTTTATTATTCGAACCAAATTGCCAAATATGGACATCTACTTCCACAGTATTGCGTTAAATCAAAAGTCAAAATTGAATTTACAATGCAAA
119	LG6	Tag_5311r	71.1	Chr06	38102534	GCCGCCATGCCGCGGATCAACGAGGCGGACATACGGCGGGCGGGGCTGCTCGTGGTGATCGCGGCGGCGGCCGCGCTCACGTGGCTCCTTCCGCTCCCGGCGGCCGAGGCGAACAAGCGCGTCGTGCTGCTGGCCCTGCACGCCGTCCTGCTGCTGGGCTGCGCCGCGGTGCAGCTCGCCCCGGCGCACCGCGCCGTGGG
120	LG6	Tag_5319	71.1	Chr06	38114595	CCTTTTAGGGGCCATACTTCAGAGAGGCAATTATAATTTCAGAAACAGGCAGGACCTTTTAGGTACCACATGGATAAAGTAATAGAAGTGAAAACAGGAAAATCAGCGTATGCACTATGCAGCATTCAATCACACACTAGAAGAAAGAAATTTTCAACAGCAAGATTAAAGACGTTTTCAATGGCAAGATCTGACCATAC
121	LG6	Tag_10496	71.6	Chr06	38159352	TCCACATACGGTACGTACGTATCACACCAATCCATTTCCAAGGTAGTTGAGTGGCTTCTTTCAATCACCATGCATCAGCATCATCACTAAATTAGCAGCAGCAGTGTAGTAGTAGTACGTGCGGAAACGTACGTTTAATTACAAAACATTACGACAACCTCTGTCCATTGTTTTTATATATGTTGGCTTATATAACAATA
122	LG6	Tag_22584r	72.1	Chr06	38214269	CCAGGGGAAGCCGCGCGCATGGCGTCGGTGATGCACCGGTCGAGCTCGGACGGCGGGTCGAGCAGCGGGTGGTCGGACGCGGCGGCGGCCGTGGCGGCGGCGGCGGAGGAGCGGGCCGGCTGGGAGGTGCGGCCCAGCGGGATGGTCGTGCAGGCGCGCGGCGACGACGGGGCGCCGCCGCCCCGGCCGCCGCCGCCCGA
123	LG6	Tag_8550	72.5	Chr06	38279031	TCCGTGCAGAATCCATATCCTTGCTCCAGAGTACATTTGTAGTATCACGTTATTATTAGGATTTGTGCACACAGATAACGAATTGGCAACGCTTTTATTCTGAATAGCATCACCGAAATAAACACATTAAAATACGTGTAAATAGAATTTTTTTTTCAAATAATATAAATATATGGTTATATACCTCTAATAACCAGATA
124	LG6	Tag_12347	72.9	Chr06	38330703	TTGCTGGATCACTCTGACTGAACGATGCAGGAAGATTTGTTGACATGTAATGTAGCGCATATGCTTGACCTCTGTCTGTCAGATTGGAAGGCCCATTCTGTTCGCCCTTGCTGTGGACGGCGAGGCTGGGGTGAGGACTGCGCTGCAGATGCTGAGGGATGAGCTTGAGATTGCCATGGCGCTGAGCGGCTGCACGTCGC
125	LG6	Tag_23478r	73.5	Chr06	38600549	AGCTCACCCCTCCAGATCCATAAAGATGAGCCAGAACCACTTGTTTCTCTGCTAGCTGATGCTTAATGCTTGGCTCTCTCACTTCAGCCACCGACTAATCCGACCTGATCGATAACTAATCGTGATTAGTTGACTGATTGGTCTCTTTACAGCGGTTTGACTAGGCGATCTGATAACATTGATCCAAACAGTGTCACCTC
126	LG6	Tag_12058r	73.5	Chr06	38578830	CCTCATGGTGTTGGTAAACATCTTCAACTTGGCTGCTGAATAGCAGCATCCAGTTTGAGATTTGTTATACTATCTCCGTCCCAATTTATAATTCGTTTGATTTTTTTACATCAAATTTAACCGGCTCATCCTATTTAAAAAATTTCACAATTATCGTTTCTTTTCATTGTGATCTAATTTAGCATATAATATACTTTAAC
127	LG6	Tag_9594r	73.7	Chr06	38728877	TTGCTTGTTTTCACTTGTTCAATAATGAAATGATGTAACCTTTTTCCTAGAATTCTTTGGTTTGATAGTTACTCGTTTCTTCCGCAGCTGACCCTTGAGCAGCTTGTCAGGCATAAGCTGAGCGAAGGACGAAGGGTACTCTTCTACAGCTTCTTTCAAACTACATTTATCAGATATATAGAGTGATGCTATACTAATGG
128	LG6	Tag_9597	73.7	Chr06	38751758	CAAATGTAGTAGTACGGCAGCAGAACCACCATCACCGCGCGTATACAGAGATAGAGAGGACAGGGAAGCTAGCCTACCTCGCTCGGATCGTCGTCGTGCGTGTCGCCGCTGATGGAGGTGTGGCGATCGATGGAATGGAGGAAGGTATTTGTAGCCGATCGACTTGCGGTTACGTCCCTGGGTACCGTTGGCCGAGAGAG
1	LG7	Tag_587dr	0	Chr07	273486	CATGGCGATCGTGTACGCGCTGGTGGCGCGCGGCACGGTGGTGCTGGCCGAGTTCGCCGCCGTCTCGGGCAACGCCGGCGCCGTCGCCCGCCGCATCCTGGAGAAGCTGCCGCCCGACGCCGAGTCCAGGCTATGCTTCGCGCAGGACCGATACATCTTCCACGTCCTCCGGTCCGACGCCGGGATCACATTCCTCTGCA
2	LG7	Tag_22801d	0.7	Chr07	835406	AATGACTGGAAATAGAACTAAAATTATTTGGTTGAATTGGAAATTAAATAGTTGACTGCATTTAGGGAAGCAATACCGAATATGATGCCGTCAGAAAACAGTTTAAGGTCTGCCAGATATATCCGACAGCATGGAATGACAGATCTGTTATTCCTCCCGCAACTGCTGATATTATCTGCACAAACATATGCCAATGACTC
3	LG7	Tag_13008d	2	Chr07	1003519	GATATGAGGATGAGGCTATGTCGAGCAAAGCGTCTATACCGATGCCTATAGAAAAAACAACAATGTAGTTACACTGTAGATAAAATGGAGTTTAAAATAGGCAACATGGATAGACGCTCTGCCGAAGATAATCTGATATACATATATTCGATTTCGCCGGTATAACGGAAGGGATTGAGAGGGATCGAAGGGAATTTTAA
4	LG7	Tag_19852dr	2.3	Chr07	1035350	AGCTCTGTTAGTTGTCCAACATGTTACCTTTCATCCTCAATATTGTTACTCATCAAGATTTTCTGTTCTCTGTGTAGACCGTTGAAAAAAGGCCACGTGAAATGATGCTCAGGCGTGAATATTTTAATGCAGTTGGATATCTTAATCAAAATGTCCCAGAAGAGAAGAAGTTGAGATTTATCCATTGGGATTTTCACAAA
5	LG7	Tag_5162d	2.5	Chr07	1294985	CGTACTGCACAACCGTTGATCTTTAAGATATGGTGAGTTCACATAGAACATCATTTGGCATCTGCCTGTTCAGTTGTCACCACTACTTCACTTCCTCATTTCCGATGCCTGTGAAGGAGGAGCAGCGTTCTGCTTGCAGTGAAGCGACGCAGGAGACTGCAATGCGAGGTGGTACGGGTACCTGGACCTGCAGCTGCCGG
6	LG7	Tag_23718dr	9	Chr07	2335144	GGTGATCCATACATGGCACGGGATCTGCATCCGTATCGCTTCATTACTCGGCACAGTCACTGCATTCTTCCTATTCCAGTTCAGTGCTGCTAGCAAACATGACGGTTACAACAGAGTGGATACCAATGTCACCTACGTATTGCTCATTGGAGCATGCCTCCTGGAGGTGGCATCGGTTCTCAGAACACTGGTGTCAACAT
7	LG7	Tag_16342dr	9	Chr07	2329895	CTTAAGGGAGTTAAATATACAGTTTTGAAGTTTAGGGGGTGAAGTAGACCACTGTCCAAAGGTTGGGGGGTTATGTATACCTTTTCCCGTGCCACTGTAGCAAAATCACCTTCAAAACCGCCCCAGGGGGTATTTTATCCGGTTTTGCTAATTTTAGGGTGTTAAATATCCGGTTTTGAAGTTTAGGGGGTGAAGTAGAC
8	LG7	Tag_24212d	11.8	Chr07	3147821	TACACTCAGCAGCTAACATAGCAGTACCAAAAAGGTGCCGCATAAATTTGCAACAGATTTGTCATCTGAATAGCCTTTTTACATTATTTTTAAAGAAACCGAGCACGAGCACGTTCTCATCCAAATAATCAGAAAATCTGAAAATTCAAGGGTCAATACTCAATATCAGCAGTACACCATGCAGTCCGTCTGCAGAAATA
9	LG7	Tag_1518d	19	Chr07	4819549	TGCAGGAGCCTGTTTTCCAGCCAGCCGCAGAAGGGACTTCAGTGGTGTTGTCATCTACACCGTGTGGAATATCTGGAAAGAACGGAATCCAGAATCTTCGAAAATTGCTCTTTGTCCCCACTCCAAGTGGCAGGGCGTGTGAAGGAAAACGTTTCTCTCTTTAAGGGTGCATCCAAGCTAGTGTAATAGGAGCCTGTTAT
10	LG7	Tag_11140(d)	26.7	Chr07	6029736	AAAGAAAAAGGAGTGGTCGGGTCCAGCCCACAAATTAGCCGACTCCTTACTTCTCCAACGCATCGCTCATCCATCCTGAGCAAATTGCCCTCTCGCATCTCTCATCCTCCAGTGCAGTTGCGCCGCCTCTACAATTTTCGGCTTCTCCCCTCTGGTGCTCCGCCTCTGCCCCTCACTGCCGCCGCTCTGCCTCTCGCTCT
11	LG7	Tag_11157	26.7	Chr07	6041821	GATCACCCACATCACAAACAGGAACGCCAAATGCCATTTCACAACCCAGAACATGGTCCCTGGATCACCCAATTAACCAACCAGTGCCTGAGTCTGATCTACATACCGACAAAGTCATACAAACATTACTCCATATATATCTGACTTTAGTCAACTTGAATAAACAGCTTCCTACAAATGAAGTTGCATATGTATCTAGT
12	LG7	Tag_19178	30.3	Chr07	6378155	GATTGTTTGTATTGGTCAATCTATGATTGTTCAATCGAAAAATTATATAGCTGAAAGCAGGAGATTGACTAACTAGTATCAAATCATTAAAATCAAAATATATAGTTATATTGTACAAGAAAATGTTCAGAGTTGCATAGATATATTCATAGATTACAAAAAGTATATATTCTACTCTCAATGAAGAGACTAGTAGGTAT
13	LG7	Tag_23176r	30.5	Chr07	6248903	GTTAAGATAAACAACATAAGTATGTTATTTAGGTGCAAAAATAGAGCAAGTGTACTGCATCTTTTGTAATTCTAATGTTGTGAAGTGGATTCATCTTTACTCTTAGCATCAATTCGGCAAGGATTGTTGCACCATAGTTATTTTGAACCCCAAGCTATGAGCAAATCTTCCCATTTTATTTGCTGATAAGAGCACTCTAG
14	LG7	Tag_21865r	30.5	Chr07	6430808	ATCTTGAAACTAGACTTTGAGAAGGCCTTTGACAAGGTGGAGCATCAGGCTATCTTAGATATTATGGAGGCCAAGGGTTTTGGGTCTAAATGGATCAATTGGATTAAGTCGGTCATGAGCTCAGGGACATCTTCAATTCTACTTAATGGAATACCTGGGAAGACTTTCCATTGCAGGAGAGGGGTCAGGCAGGGAGACCC
15	LG7	Tag_19410r	30.7	Chr07	6644663	TGTACACTAGCGAAAACGGAAAAAAAAAATCGAAATTTTGCCGAAATTCCGACGAGAAATAAAACCCTGAGTGGCACGCGAGGGCGTTGTTGATGGTGGCCCGCGGCATCGAACGTGTGGCTGGACACGAACCCCCGCCGATGTCGAGGACGCGGTAGGGACGGCACCCCCAGCGCGGCAGCGGTGAGGTACGTATGTGA
16	LG7	Tag_14606r	30.7	Chr07	6720647	AAGAGAGATTAAAAGATTGGAATATAATGAGAGAGTTAGCTCTGGTATCCACGTGCCTAAGCCTTGATGAGGCTTTTCATGCTTCTTTCCAAAATTTTATAAAACCCTTGTTTTCTCGTTGAAAGCAAACTTTTCAAAAACTTAAAAAAAACTTTTTCTCTTTATAGCGGTTTGGTTTGGATTTCAACTCTAATATACCC
17	LG7	Tag_18132r	30.7	Chr07	6607954	GGCTGGCAGGCAAGTTGGAGGAGAGTCCTAGGAAATCAAAGCATATTATATTTGTCTTCCACAGAATGGAATGTAGGAGAGAGAACTTGCCAATTGAATTCTTAGATGTCTTTTCAAAGGTATTTTTGGTTCAGCTCAACTTCCAGTTTCTTTTCTTTGGCAATCTGCTTCACATTTTTGCTTGATATTTATATCAGCAT
18	LG7	Tag_13487r	33.1	Chr07	7234643	TTTAGGTTGCTGTCAATATATATATAGAACGTCGAAAACAGAGTCCTTACATGACTTGCGCATCCGTTTCCACATAGGCTGCTCATCTTCCCAAATTAGACTTGCGAATAAATTCAAGGCGAATGGGGCCCACATATAAGATACGTGAAGTTGGGCCGCAGAATCACTCCATCTTTTGTTTTTGGGTAAAGGTTCTTGAG
19	LG7	Tag_709	33.3	Chr07	7147341	TTCTGCATCTTTGCTCAAGTAAATTTGCAGATCAAGAGAACACTTCCTTTGGAACAGAATTCCGAAGCATCCTGCATACCGTACGCAATCCCACAAATCAGGGGGGGGGGGGGGCTAGGCTACCAAAGAGGATTGATTAGGAGTCCCTCCTAAGGCTCTCTCACACTACTCCTCGTCTCAATTCCTATTCCTTAAATCTC
20	LG7	Tag_9959	34.7	Chr07	7901473	CTCATAATTTTGCCTGCAACAAATTTATTGGTAATTGCTGGCAGGGTGATAAATACAAAGAAGCTGAAGCTATATTTGAGGACCTTCTTAATGAAAAAAGAGCTTCTTTTAAGCCAGACCAGAAGATGTTTCATATGATGATTTATATGTACAAGAAAGCTGGTGACTATGGCCAGGCTCGTAAGCTATTTGCGCAGATG
21	LG7	Tag_24034	36.9	Chr07	9171909	TAAAACTGTTGATGGAGACTAGGCGTTAAATACTGTATCCCTGAAGAGACGCACGCACTTTATTAGCCTGAAATTTAGTACAAGAACCTCTCGAGATGTCAGACAAATAAAAATAAGCGTGATCTGCCCATGCTTCGCAGTTCCCACATACAGAGGTTTAGTTTGCTCATCCCAGATGCAGACACACGTAGTACCAGCTG
22	LG7	Tag_3203r	37.4	Chr07	9317862	TAAGCCACCCATCCTCCATTTGCTGCCTCTAACTCCACCAAAGGGGCCCACTCGTGGGATTGGAGGAGCACATGTACTCCACCTTTGATGTTTTCTCTCCTCACTCTTTTCTAGAGAGCATACTGAGCTTTCATCCTCTATATTTAGGGTACATGACCATATAAAAGTCATCACCGTTAGAGTCAATCTAAGGCATATAG
23	LG7	Tag_11576r	37.4	Chr07	9277358	AACCTAGCTACTCTTATGGAGATGAAACCCAAGAGAAAACTGTTGGGGCGTAACCCTCTTAGTGACGCGCCATATCGCAACTCAGGTATGGTGTCAAATGAGCAAGGGCCTGGCCGTCACACCCTTGGTGATGCGCCGTGTCGTGATCTGGGCACGGTGTTAAGTGAGCAAGGATCGGGTCGTCGCTTCCTCGGTGGCGC
24	LG7	Tag_14896dr	49.9	Chr07	11582453	GATCACTAAAAATACTCCATACTTTTAAATTAGTAGCATAATTCATTTTGAGCAAGTCTTTGGAAGGTAGTTTCTCTTTTAATACATGTCATTTGGAAGATAAAAGTCATATAATTAGATTAGTATTAAAAATACTTATTTATAATTATAATTTTGTACCACATAAATAAATATATTAAATATAATAAATCAATAGTAAA
25	LG7	Tag_3862dr	49.9	Chr07	12065334	AAAGAGGAGTTGATAAAAGAACAAACTGTTCGAGTAAGAGTGGCTAGCTCTCGATCTTTTGCTGCTAATTGAGCATCCATTCTTTCAATTTTTGCTTCCAGTCGTGAAATATCAGATTGCATACTGAACATCATTAGTCATGGAGCCATTAGTCATAATCTCATAGCAATAAACTGAAGCAGCATTCGGTAAAATTTCTA
26	LG7	Tag_3653dr	51.2	Chr07	12305360	GACACAAACTACTGGGGTGAGAAATGACGGTAGCACGAGTGCTCTTTAAATACGCACACGTTTCATCTGAGAACACACTTCATTTAGCTGAATCACATCTAGTTTGGGTGTACCGAAGGATCAACGGGATCTAAGCAAACAAAGCGTTGTGTTAGCACAAGGGGGCTTCCAAGCCCTATACAAAATCTCCTCTGGCACGT
27	LG7	Tag_2385d	52.7	Chr07	14052399	ATTTTTGGCACTCTATATATTAGCATAAAGCTAAAAGGATAACCATTCCAACCCATCTTAAGACCCTAAAATTTGATCCCGTCAACGTGAATCTTCAAACCAATATGCGTGAAATTTATTTGCGAGCTTGATTCGGACTTCAGGAGCAACCTACGCGAAAACGGAGGCGCCGGCCACATACAGACTATGTTTTCAACATT
28	LG7	Tag_22862dr	52.7	Chr07	18383222	TGCATCTGCTGCTGCTGGAGAAGAAGCTCAAAACGCTGATCGCTGCGCAATATATATCATCGATTTGCTTGAATCATGGGGTCTGTTCAATTGTAATAAGACAAATGGTCAAAGACGTTTCAAAATATTAACAATGTTGACCACACAGTACACGTATGTTCCTCTGACAAATGCATATGCTTTCATTAGTATCGTACTCA
29	LG7	Tag_19824dr	52.7	Chr07	17755549	AATATTTCTGATTAATACTAGGCCATACATATACGTGCTATGTTTATTTTTGACAAATCCACAAGCATTATTGTTAGCATGTATTATTGTGATGGTGGATCGATGGTAACAGATTTCTTTCATAAGCATGTAAGAAATCGAACTTTAGAATCTGAAATCAAACTAAATATCTAGCCGATGGATGGTCATGAAATGAACCT
30	LG7	Tag_10894dr	52.7	Chr07	16138252	TCATTTTGGATTTTATATTGCAGTTCTGGAATGCAGACACAATAAAACTTATGAACTCCAGTGCCCTTTTTGTTTTGGATTCTGCGTTGCATATTTGGAATGCAGATACAGAGCTTCAGCAATAGCGCGTGAACGGGCTCCACGTTCTGCAAATATGCTGCAACCAGTAAAACGAATAGAGACTAACCCGGACATCAGAC
31	LG7	Tag_11774dr	52.7	Chr07	17378658	GTCATAGTGAAGTAAACCAACTCTTGAGTATGAGCCATGGTTTGATGATTTTATTGTAGCATCTAAATTCTAAAATCGATTTAGCTTTATAACTTCTATCACCTTTTGTAGCAAACTTGAGATACAGATTCAGAAAAAAGCTAGAGGGGAATACCACTCAACATCTGATTGGTTCACAATGGAATCGTAGAAGGGAATGT
32	LG7	Tag_8389d	52.7	Chr07	17226154	GATCTAGTTGGAAAGTCTGTTGATATGCCACACATGACGGTGGAGAGAGTTAGAAGAGGTTGATAGTTGTTCAGTCGAAGTTAAGAACAAGATCCCTATCTGTTCACAACCAGTGATAATTTTGTGTTTACAAAGAAGATCGGAATCTCAATGCTGAACACTGGTAATTGGGGACTCCAGATGCTGAAGAGAAGAATTTA
33	LG7	Tag_14967dr	52.9	Chr07	19437770	AATACGGATATGCCTCATGAGCTTTAGCAATGTTATTGATTAATTCCATGATGAGTACTGTTTTACCTACTCCTGCCCCTCCCTCCCCCCCAAATAGTCTGATTTTTCCTCCACGTCGATAAGGAGCTAAATGATCGACCACCTTAATACCTGTTTCAAAGATAGATAATTTCGTATCTAACTCAATAAAGGCAGGTGCA
34	LG7	Tag_20246d	52.9	Chr07	18398840	AGGGGAAACTTTGCTAAAATTTTCAATTTTTCAACCTTCCACGGCTTCTGCATGACTATGTTTACATATTTCGGTAATTTTCCACGGTTTTCCGGTCGAAATGACCGAAATTCCTCCCGGAAAAAATGGAATTTCGTTTTTTGAATTTAAATTGTCTTTTCGGTTGGAAAATCAAAATTCGCGGAATTTCAACTGAAGTT
35	LG7	Tag_5045dr	53	Chr07	15755963	TAAGGAACTAACAGAGAAACAACTTTAATTAAAGCGTAAATAGATAGAGCAGACTATATCCAACTAATGATCCATACAGCATAGCAAAATGTATGTATAAATTGAATAGTCTGTCGCTTCCCCAAACAGAGTTTCTTAAAGCGATTAGTTTCTTGAAAGGAGATAGAGAAGGTAGAGAGATATTCATGAGTTGCAATGAG
36	LG7	Tag_4963d	53.1	Chr07	14513074	TGAATTAGATATGTGGATCTTTGATGTGTTAGAGGTTAGAAAGCCGATATCCTCAATTACTTGGAGGCTTCATTTTGTGGGGGAAAGACACGTTGACACGTGCATACAGGACAGTTGGCCAATGTTTTGCCATCAGCCCGAAAGATATAAAAACAGATGATGAAATTGAAAAGCCAATGCGTTGCCATCGACTTTAGGTA
37	LG7	Tag_25339d	53.1	Chr07	14634039	TTTAACCATAAATATTTGTTTTTTTGCAGCTGTATTAGTTAGTGATTACCAAAAATTGTTCTCAGATCGTAAACATTTATTTCTTTTATACATAAAAATTATTAGTCTTGGACATATAAAAATATATGTTGTTTGGAGCCATAAAATATTGAGAATGCACTAACAAGTAAATTGTCGTCCGAAAATTGTAAAGCATATGG
38	LG7	Tag_22333d	55.3	scaffold_32	179512	AGTGAGGGCAAGGAAGCATGCAAACAAGCTCAATTGAATCTATCTTATACAGATCAGGAGCATGTTTTTCAAGGTAGTTGTAATGAAGGCATCACCAACATTTATAGCATCTAGCAAGATAGGCATGAATAACAAGATGCTAGCAGAACATACAAGGGTGCTACTCTCAAGCAAAGCATATACAACAGGCCATAATCAAT
39	LG7	Tag_24795dr	55.3	Chr07	23987098	ACGGTGATTTAGAGGTGTTCTAGGTGGCCTGCCGATCCTAAAGTGACCCTACGATCCATACTCCTCGACTGAGTCCCTCTCAGGAGTTTGGATCTAGGTCTACCCGAACATCCAAGAGCTCACCGGATAGTTTGGCGCACCTCGCCGGACACTCTAGCATTACCGGACAGTCCGGCCCACGCAGCCGAAAAGTCTGACGT
40	LG7	Tag_13183d	55.5	Chr05	15390943	ACCGTCAGGTACAAGAGTGAACCTATCATTCCCCGGTACTCCTTCTGGTCCACCGCTTCCCCTTCTTCATCTGCATCAAGCGCCGTTTGTGTTGACATGGGAGTCAACATAGGCTTGGAGTCTCCCGCATCAAACTTCTTCAAGATGTCCTTTGTGTACTTGGCTTGATGGATGAAGGTTCCTTCAGGTCCTTGCTTGAT
41	LG7	Tag_14687dr	55.5	Chr07	26592978	TTAGAAGTAGCAAGGAGATTTAACTTGAGGGAAAAAAAGAAGTGTCACGTTCTGATACACAAAAAATATGACATAGTTTGATCATAAATTAAAGGTTTAGAGTTAATACAAGTAAAAATTATCATCGTCGGAAATGACTATACTTCATAAAGAAGTGTGGAGAATAACAAACAAAAGAATAAGAACCGGAGATAAAGTAT
42	LG7	Tag_16640dr	55.5	scaffold_63	113736	AAAAAGAATGGGATATACTCTGTTAAATCAGCGTATCACCTTATGTCTCACTCAGCACATATGATAGAGCAAAATAAAATGAATATTCCAAGTTCTTCAGTAAGTGAGGAGAATCCAATCCGGAAAAAGCTATGGTAGTTGAAAATTCCTCCAAAAGTAAAGGTTTTTTGGTGGCGTGTTATTAATAATTTCATCCTTGT
43	LG7	Tag_17953d	55.5	Chr07	31221360	ATGGATTAGCCCATACTTCATCTTGACTTGGGCTTTCAGCACACACTGATCGTTATGTTTGGCCAAACTTATGATACAAGTCTGGCCAAGTTGATTCCTTCATCAAGGTCTTTTGCTGGCATTTTGGCCCGACCAAACTTGGTCAAAATCTGGCAGCAATAGTCACAACAAAGGGCTATGCGATAAGCAAGGCCTAAGTG
44	LG7	Tag_21387d	55.5	Chr07	18940790	TTGATTTTTCAGAGATGATTTCCAAGAACTTGCTTCGAAGTTGTTAACATCAAACATTTGCTTCGGAGTTAATGACATCAACAACTTGCTTTCAAAGATAATATGATATGACACCTTAAATTCAAAGTATTAAAGCATCCACTGACAATCCGAAGGTTACTCACTCAATACATGATATTTGAGACCCGAGAATTCACTTT
45	LG7	Tag_11333d	55.5	Chr07	29268189	AAGGCCAGGAAAAAAATTGTTGAGGGAAGAGAGCTAGATAAGTTAGCTATTATTCTTACTTTCAAGTGCAGCTACCAAACTGAAACAGAACAAAAACCATAGGCGATCGACAAAGCGCAGTGTGCAGATTATATCATGTTATGTCATAGCTGGTTTCCACAGGCCCTAATATAAAAAAGATGAAACATACATTTCAATAT
46	LG7	Tag_23242d	55.5	Chr07	19106628	AAAACCTTTACATATGAAGTTTTCATAGAATGAGGTTGGAACACATTGTAAACTTGAAAACTTTGTGACGGGTTGAATTTTGGGTTGAATGACATGTTTAATTTATTTGGCTTGGATTCATTAGACTCTTCATATTTAGAGTGAGTGATGTATAGAAAAGTGGTCAGAAATTATGGGTGCTACCAATTTTGTATACAAAG
47	LG7	Tag_22735d	55.5	Chr07	29726564	CACTCCAAGTCTCAAACCACTGGTCCAGCTTGGTTTTCTAAACTGCATACTTGGGGGCAATGTTATTGATGCTTTTGTGGGCTGCACCTATCAGCGCCGAAGGACCAATAAGCTCCAGCAGCCGACTGATCTGGGAGAGACATCAACTGCTGCAAGTTAGGAACCCTAGTTTAATCCCCGTTTGGTAGAGCTCCCACTGA
48	LG7	Tag_21646d	55.5	Chr07	27875500	ACTCAGATTTGGGTGATCTTTATATGGATGGAAAGCTAAGAAGATAACCTTTCAAATGGAACTGGTCCCAGGCCCAAATTCTTCAGGAGTCGACGGGAAAATATTCCACAAGTCGGTGTCCAGAATCTGTCTTAGTGCTGCGCCACTGTCTTTGGTCCTTTGGGCCGTGTATCTTGTCATGGCCCACTAGGGTTGCGTCC
49	LG7	Tag_21136d	55.5	Chr07	19963814	TGCTTGCGGGAGGAACTGATTGTAGTCAGATCAAACTTCATGGACTCGTAGTCGCCGGTGTAATCCCCAATCTTCGAGGTGCTTGATAGAATATTTAATCAATCTGCTCTCTGCTCCAATCTGACTGCTCCGCCTCGAACTGGTACGTGCTAGTGTCCGTTGAGAAGGTTGCACGCTCTTTCCTCAATTTGTACCGGTAA
50	LG7	Tag_12033d	55.5	Chr07	30882961	AAATGATTGCTAGTGGGCTTCACTTGTATAGATTATATATACTAGTTGATACTCCGCATGTTGCTGCGGGAATCCTTAAACTAACTTTAAAGTTGAAATTCTACCGTGAAGATTTTAACTAAATTTAAAGGCGGAATTACTACTTTGATTGCAAGTAACATTTTTATATAGACACCGTTTATAACATGTTCATATTAGTT
51	LG7	Tag_11117d	55.5	Chr07	27543191	CGCAGCGCGGGCAACCAGAGCAGGCGCCGCCGGCCTGGTGATTTTGGGCAGCAGTTCGTCATGGGAGGGAGCAGGTCGATGGCCAGATGGAAAGATGTGGGCAGTGGGGTTTCAGGCTTGCTGGGAGACGGGGAGGGGGGAGGGGCAGTCGGGTCATTCATTGGAGCAAGGGGCGGCGCCGCCCATGGCATGCAGGAGAT
52	LG7	Tag_6093d	55.5	Chr07	14685754	TTCTTCTTAACTTAAGATCATAAGTTAGTTATACCGAATAAGTTATTAACATAGCTTTTTGATAACTTTGTCATAACTTAAGGTCATAAGTTCACTACAGGAAACATGACTGTTTTCGTCGGCCAAATACCCACGGAAACAACTCCAAATCCTGTTTTCGTCGGTTTCTCATGTTTTTCATTGGTTTTCGGTTGACAAAA
53	LG7	Tag_7483dr	55.5	Chr07	22676290	TCAAATTTTCCAAGTGAAAAGTGATTATTCACTTGGAACTTGTGTTCTCTAAGGTTTTGCTATTGGCTTATATATTGTTCCATGTTCCATATGATACATCAATAAAGAATACTTCCCAGAAAAAAGAGTACCGAGGAACTTACGGTTTATGCTTCAACTATTTCATTAACATACTGAGTTATACATGCAAGCTCGTAGTC
54	LG7	Tag_20739dr	55.5	Chr07	23003676	TTGTGATTTGTATGAGGTCTACATTTAGACTACTAAAAATAGTTGAATTATCTATTGTTGGTTGGAGTCGTGTATGTTGGTTGCGGTGGATTGTGTAATACTCCGTAAGTTATTTCAGCATAAAGTCTTTGACAGGCTGCCATTTTCCAGTAGCAATCTTTATCGGTATCTGAACACATGACATACTCCTTTCTGTCTTG
55	LG7	Tag_21451d	55.5	Chr07	30364460	ACCAAACGCAAGTTTCACCGTCTAATACATCTGGGAGTAACCGTTGGATTGGAACCAGGAAATAACGCACTGAAACATGGTTGCTTTGTTGCATGCAACATTCACTAATCCCCAAGGAAAAAACACACGAAACATAGACACTTTGTTGCATGCAACATTCAATAAACCCCACTCCCACGGAATGAAAAAATCTATCCCAC
56	LG7	Tag_23821dr	55.5	Chr07	18389730	GGATCACCACTAGGCCTCCAATGGGCCTCCACTGTCCATCTACAACAATTCCCACAGCTCAATGCTGTTACTACAACACCCATTTCTTGAAATTACCACACAGCACCCCCTCATGTTTCAGTACTGACCCCAAACATTTACAGGTGTAGTGTACAGCATAGTCACTAAAGGTTAGGGGATCAACGCCTTGGTCGCTGTTT
57	LG7	Tag_24544d	55.5	Chr07	29278460	ATTCTTCTTAATGCTGGCATTTGCCAACTATGTAGAGGTGATCCTGTTGCAATCACAAATTCATTAGAGCGATACCAGGTCTGTACTGCCCTGTTCAGGTTTCAACCAGTTAATGAGTGCCATTGTTACCTTTCTAAATATGTTTTGTTATAATTTTGCAGGAAATTGATCCGACTTTCTCTGGGACACGGGAATACAAG
58	LG7	Tag_16102dr	55.5	Chr07	23189013	CTCAGAAGCAAGAGAAACAAAAGAGGACACATGGAGCTACTAACTACTCCCTCCACGGATGCCCACATGCAATCTTCCTGAGCATCATCTCATCTTTAGTAAGGTTGAACACAGTTAACGGGGAGGAAGATTTGCAATCGAAAATGCGTCTATTCCTCTCCTTCCAAATGTTCCAGGAAGTATACAACAGAAAAGCCGCC
59	LG7	Tag_7304dr	55.5	Chr07	21491871	GAAGAGTTGTCAAACTAGGCGATCAGATCCGAATGCAAAGAGCCAGATAGCTTTAAGTAGCTTTAAGTTAGGGTGTGGGTACTCAGTTTCGCACAGCAGGAAGGAAAGAGAAGGTGTGCGCATACCTTGGTTGCTCGTCGCCGAGGTGAATGTCCCCGACGAAGACCTGGCGTAGGGCGGCAGCGGCGGCGGAGTCCAGT
60	LG7	Tag_3962dr	55.5	Chr07	21356057	ACTTGCACAAGCTGGAATTAAGATCTGGATTCTAACTGGAGACAAGTTGGAAACAGCTGTCAACATAGGGTTAGTTCCATATACTGTTAGATATCTCAAAACTGATACCTCAATACCTTAAAGTTTAATGTATATTGGTGCTTGGTATCTAGTTATGCTTGTAACCTATTGAGGAAAGAGATGGAGGAAATTTTTATCAC
61	LG7	Tag_1279dr	55.5	Chr07	22093605	GACCAATGCAAGGATTGAGGACCAGGTGACCAATAAGCTCCTGAGTACCCACAGTTGTGGCCTTGTGGTAAACACAAGCATATAAATCGTACCAATCGACTGTTCTACTGCTCGACAGTTTTCATGATGTGGCACTTGTGGAGAAGTTCATCCGTATATTTTAATGTGCCAATAATGCCATCACAGCAAGTTGAGGAGAC
62	LG7	Tag_837dr	55.5	Chr07	22495745	GTCCGGCGCCCCTCCCAGTGCCCCGCGTCGTCTCGTCAGGCTCCCACGAGCACCTGGTGCAGGAGAAGTGGATCTGCAGGTGTGTAAATTCCTGCTACTCGTGTGGAAACAGTGGATTTATTCTAGAGATTTGTTCTGATCTGTTGATTCCTTTGGTGGCCACAATTGCTGATATGTAGCAGCTGCAATTAAGCCGACGG
63	LG7	Tag_10712d	55.5	Chr07	24631477	CAATTTTTTTTAATTTATTTTGGAAATGGCAGGTACCCCATTTATCTACTGTGGCAATAAGTTACAAAATTTGCAACAATGCTATTTTTGTTGCAATAAAGGTGAATCTATTGCATCAACATGTTTTCATTGCAAATGCGGTTCACTTTTGCAATGGAAGGTGTGGTGAATCGCAACAATAAATTTTTGTGGCAACAAAT
64	LG7	Tag_16905d	55.5	Chr07	26961029	TGGTTATGCTTTGTCTCTAATTTCAGCTATAGAGGAGGAGCTTGAAGGACTAGATGATGAGAAGCTTTGGCCTGCTGTCCAACAAGTTCCAATGCCTATACTCCAACAAGATGAGCCACAGAAGAGGTGACAAGCTCCAGTGCTACTAGTGTAGGAAGCCAGACCATTTCATCGCCAACTATGCCTAGAGGAGAGCTCAG
65	LG7	Tag_22365d	55.5	Chr07	20120487	GAAAATAAACTTATTTCCGGCGCTTGCCTTTTGGCATCCAGATAATCTCATTTGTCTCATCGATTTCTATATTGACCACCACAACTTCATCAGGCAACCATGTCACAATGCTATCATTTTTCCCAAAAAGAGCGAAACAGATCGCAAGAGGTTGAGCACGAGAATGTCGAGCATAAGGCCCTTCTTATCGTGTAGGGATG
66	LG7	Tag_15305d	55.6	Chr07	28281301	TATGGAATGTAAATATCCATGAGTCTGTCTTAGTGATAGAAGATCAATTCTCATCGGTCCAAGTGTCATAACCACTATTGCAAGACCCTACAACATGAAGCTCATGTTAGAGAAAAAAGTATGCAATCACTGGATATATTTCTCAAGAAATTTTCATTTATTATGAGAGCATTGTAAATTAAAAAGAATTTTCAATTATT
67	LG7	Tag_2454d	55.7	Chr07	21233240	AAGCATTAATAGTTCTGAAATCTGAAATCTATTTCGGAAAGCCAGATGTGAAAATATCTTGCCAGAAATTTGTGCTGCCTATCAATATAATATTCTTGTTCACTAAGCAAATGTTAATGTTAACAAATAACTCTCTAATGATAGAGAACAGCCAGTAAATAGCTATAAGAACTGTTATGAAACAGCACTTCTCATTTATA
68	LG7	Tag_546dr	55.7	Chr07	21057303	AAGTGCAGCTTCACCCTCAACCACAGCAGCCCCCACAAGTGCAGCTTCACCCTCAGCCACAGCAACCCCAAGTGCAGGAGCACCCAGAGCCGCATCAGCCCCCACAAGTGCAGCTGCACCTTCAGCCGCAGCAAACCCCACAAATGCAGCTGCACCCTCAGCCACAACAGCCCCCACAAGTGCATCTGCATTCATCAGCA
69	LG7	Tag_549dr	55.7	Chr07	21024663	ATCAGCAACATAACAAAATGCCTCAAGCAACCAGAATGGCATCATTTTATTGCTACAAGCAATTTGTAATGCCTCGATCACTATTTTTTAAGTGTCTCCACCACTATTCTTGAAGTGCCTCATCCACTACATGAAGTCTTGAAGATTATGCATGGTTGCTGGCTTGCTGCAGATTGAACACGCCAATTATTTTCCTCAAA
70	LG7	Tag_8443dr	55.7	Chr07	20936540	ATTTATGCCAATTTTCAGAATGTGTGTCATGTGTTTGTTCTTTGGTGCATCAGCTGGAAAGATGACACCCCCAGCGCTTTTATTAAATTGCGGTAGATGCAAGCTAGTGATCTATGTGAAGGCAGATATATCGTACAAGTGCTTAAGTTGAGGATTGTATACATACCTATTAGTGAAAATTGCTAAATGGTATCCTGAAG
71	LG7	Tag_8445dr	55.7	Chr07	20935961	ACTAAAATAAACATATGAAGTCTAGATATCTGATAGTTATCTATTTTGTACATAGTGCAAATCGAGGAGATACTTTTGATAGGGAGATTGATGATGAAAATAGGAGCACCAAGGATTTCTTGATCTTGGTAAGCCTGATTGAACAATTGAATCTGTACTCAATGTTAATGCATGTCCATGGCAACCTTAATTTTTGCGTG
72	LG7	Tag_24102d	55.7	Chr07	20930191	GTCGCCAAGGTCGGTTCCCCGGGCGCTCCCTCGCTCACGTAGGTCTCCCCTCCCCGAATGACTTGGGCCTCCGTTTCGGCGGCTAATGCGTTTTTTCCCCCTGCGCCTCGAATGCAGACGAGGTTGCAGGCGCAGGCGGCCGGCGTTCTCTACCACCATCCGCCCCAGATGGCGGCGCTCGGCCCGGATGCGGTAAGGAA
73	LG7	Tag_6058dr	55.7	Chr07	20801236	ATGGACTCTGAGTTCCGCCCAGTTTCAAGTTGCCCATCATATGCTTCATGTATTATTTGCCGCATTATCTTTGCAGAAATGTTTGATTTCTTTAAAGGAACAAGTGGGTGGACCAGCAAACCAGCCTCAAGAAGCTTGAAATTCCTAGTCTGCCAAGCCTTGTATTCTACAGGATCAGGAAAATCTGATGGTTTAAACTT
74	LG7	Tag_6056d	55.7	Chr07	20800679	TTTTCTTCATGTAAAGCTAGTGCTGAAATCCACAACAACAAAAACAAAAACAAAAACAAAAGCAGAAGAAACTGAGCCAGGTTACCAAACAAATCTATAAGAACCTAAAGGATACAAAGCTCATGCCTTTTAGGATGTCAGCGCAAAGCATATATTAATGAAAACATCATCACCAGATTTCTTATAACAGTCCAAGAGCA
75	LG7	Tag_2461d	55.7	Chr07	21190353	CGAACCAGCACAGACCTGTCCAGGGATGAAGTCGTTCAGGATAATCGGAAGCCCTCTTATCAGTGCCTCCGCAATTGTGCCAGGACCAGCCTGCAGAAGCCGTAACAAACATGCATAAGTAAAAGGAGTAAAGAGTAAAACTTCAAATTCGCAAGAAGTAATTATATACTCCTTCCGTCTCAATTTATATGTCGCTTAAT
76	LG7	Tag_11646dr	55.7	Chr07	20561618	GGAGTTCCTCTCGAACTTCACAGCGGACCAAAGTAACCAAGGAACAGGAAGTCGACCTCACCGCCCTGGTACCGTAGTCTTCTTCAATAGCCCCCAACGCAAGTAACATTGCATCTATGCAAATATTTTGTGATCTTAAAAGCTACACAATCAACACAAAGATCGGTTTCTGGATTCTCTTGGATGTGGGAGATTCGTTG
77	LG7	Tag_20812dr	58.4	Chr07	32941809	TAATCTAAGTGTCTTCCAGATTTTGGTTTATATTCAAGGCTTCATAAGCTGTTCCATTCTTCATGGAGATCATAATTATCATGTGTTGGGGCATTTGGACCACCAGGAACAATTGCATCTTCCAAGGAGTTCAAGCAAACGTGGACAATTGCAAAGCGGTTTTCTGCAAGGAGTTTGCCATGATTTTTCATATATAGGGC
78	LG7	Tag_5553dr	58.4	Chr07	33200651	GCGGGTACTGTGATGCCCCCGGCATCTCAAAAGCCTCGACACACAATTAGGTTAATGTTAATCATGGATTTAGACTTAACCATGCTTAGAAAGGAACAATAACTGGACCAACAATTCACTAAGTCAAAAATTTTCAAGTTGAGCATGCAAAACCTTGCGACGCTTGGTTGAGTAGTTAAACATTTATACATTTTCGTGCA
79	LG7	Tag_16427dr	58.6	Chr07	33690825	TTCTACGCCACCGTGCATGTAAACTCTACTTGTACGTGTGCCTTCCTCCCTTTAATTAATATAGGACCACGATAATGTGCGACCGGATCGCGCGGTGTGTAGCGTGCGACCCTGTCCTGACCACGGCTTCATTCTTCTTTGGCCGCGCCACCTAGCTAGCTAGCCGCACCGCTCCCCAACCGCCCATGCTGCCCTAGCTA
80	LG7	Tag_5957dr	59.2	Chr07	33811359	GCTAAAGTCGTGCCGCTTTATTCCCCATTATCCCAATCTATTTCAACTTATTCTCCACAAAATAGTGCAGCAAGTGCCGAGCAGCCAAGGTGACGACCATTCCTAAAGGGAAAAGGTGATATTGACAACAGGTTCTAGACTGTCAATTTCCACTGATATGGCAGTAAATTGATCGCACCTACATATTTTATTCACAAGCT
81	LG7	Tag_24978dr	60.2	Chr07	34266877	AAGAGCATAAGAGATATACAAGAGAAACTATCAGAAATAAAAAGAAAACTATAAACCTGAAAAGAACAGTGATTGTCATTCTACTACAAATATAAATATTTACAAACAGAAAAGGAAAATTGTGAAGTTAATCTCCATCCCACCACCCCACAGAAGTGCATGATTCAGCATTTATGCCTCAAATATGCAGCAGAAGCAGA
82	LG7	Tag_24802dr	60.2	Chr07	34308443	TTCAAAATACGGAACATCCTATATTCTGGGACAGAGAGTTATGAATTTGATGTGAATTAACGTTGTCAAATCCTTTAGAAGGAAAACGGACTTTGTTTTGAAAAAACTACTGTAAAATCGCAAAGTTAATAAATCATATAGATATCATGATGGAAATTTTATTTATTCACGTGGGTCCACACCTCAGCTCAGCGCTACAG
83	LG7	Tag_749d	61.2	Chr07	34748898	CATTATACGTACTTGACAAGGTTGTCAGTTTGACTAAGATATACTGCCAAGTAAACATAGGGCATGCATTTTAGTTGTCAGGCTAATATATGTGAGGAACTGAGGGGATTATAGCTGCAACTTTAATACATCACCAATCAAAAAAATAGGCATATGTAGTAATAATGTCTCATATCTCAGGACATATACTACTAAAAATC
84	LG7	Tag_3034d	63.6	Chr07	35016591	CAAGTACATCGAAATGCTGTGTAGGGGCTGAGGAAGGGATATACGCATGGGTTGCAGCAAATTATGCACTGGGGACACTAGGCAGTGATCCAAACGACACCATTGGGATAATTGAACTTGGTGGTGCCTCTGTTCAGGTTATGTGTTTTTGCTTTCAGACAAAGGAATCGATCCTCCTTCAGTAAAATTCATTTGTCCTT
85	LG7	Tag_22341dr	64.8	Chr07	35576254	TCTCACTATAGCACTGCCCGCTGCCGCCACTAATTGCGATTGTGCGCTACAAAATTGTGACTTCTCATTATAGCACTGCCCGCTGCTCCTGTGGCTCAGTCATAATGTCACCTTGCTCTACCTATGTCCAAATCATGGCTCCACCCATGTCTGGAAAACAGATCGAAAAAAAAGGGGAGAATCAGTATATCAATAATAGT
86	LG7	Tag_7971dr	65	Chr07	35696852	AATACTACACTCAAACAGCAGCAACATTTCTTAACAATGCATACAAGTTCCGAACATTTGACCGATGGAAGACAAGTTAAAAAGCATACATGCTCTAGCAAGAGTCCAGTGTCCAACATAGTACAAATGCGCTAATCTAGTCTGGTACTTCAAAAGCAAACGCCCTTGAAAACACTGAAATTATGCACCAGCTCCTCAGT
87	LG7	Tag_5876d	65.2	Chr07	35742470	TTCGACTGCGCGGTCTGCCTCTGCGAGTTCGCGGACGACGACCGCCTCCGCCTCCTCCCCAAGTGCAGCCACGCGTTCCACGTCGACTGCATCGACACGTGGCTGCTGTCGCACTCCACCTGCCCGCTCTGCCGCCGCAGCCTCCTCGCCGACTTCTCGCCCTGCGGCGGCGGCTGCAGCCCGCTGGTGTTCGTCCTCGA
88	LG7	Tag_16033dr	66.9	Chr07	35812173	CCATTTACTTAACGGTGTTAAGTCCTTGTCCTGACGGAAAGGCCAAAGAAGAAATGAGTATAAATTTTTGGGCTATATAGGTAAGCTGTAAAATTTTTAGACCAAAGAAGTAAACATCCATTTTTTTAGGCCAAAAAATAATTTTCTCGAAAAGAAATGGCTCATGTAGTAACTGGACATGTCAGAGGTCCAGGCAACTC
89	LG7	Tag_20054d	68.6	Chr07	36198713	GTGATACGTCATTTTGTGAGGTGAACCGGCAGTGATGTGAACAGACAATGATTCGCATCAGCAGCACTGCAACTTTAGTATAGAACGTGCCTCTGTCTGAGCTCATTTCGGCATTTGAAATTTGATTTTTTTAAGAAAAGTGAATATTTGAGTATATACATGAACTCATTTCCAAAAGTTATCAACCACAAAACTGTGGA
90	LG7	Tag_14184d	70.1	Chr07	36438728	TTAATGGCTTATTTCCCGCGCAAACGGCGGGGAGGGCAAGCGGCGGGGCGGCGTGGGGCGGTCGGGTTGGTTTGGTTGGCCGCGGCCGCGGGACGTGTCGTCGTGTCTCCGGGGCGACGCGACGCCCGAGGCCGAGGCGTGTGCTCCACCTCGTAGACTCCTGTAGTCCTGTGGCCGTCCCGTCATCGGTTGCTCGGAGG
91	LG7	Tag_21759dr	70.1	Chr07	36406652	CTAATGATTGTTAAAGGTGCTAAAAGCTATGAAGAAATACGAACATGTAATGGTGTCATGTACCAAACATTTAAAGAGGCTTGCGCAGCTAGAGGATTACTGGATGATGACAAGGAATGGTATCACACATATCAAGAAGCAACCAATTGGGCAACATCTTTTCAACTACGTAATCTATTTGTTATAATGCTAACATATTG
92	LG7	Tag_10562d	71.8	Chr07	36899503	TCCTGTCGTTCGTTCCTTCTCCGTGCAACATTATATAGCTCTGTAATTTCATAATTATTGTAAGCTCTTGCTTTAGTCTTCAATAAGTTCGCTGGTAGCTCATTGTTGCGGCTGCAGTGTCACACACACGTAGAGTCTTAGAGTAGCCATCGCAATGCCCTGAGATTGCAGAGTTGTGTTATCCCCAAGTATGTAGCTGA
93	LG7	Tag_17479dr	72.6	Chr07	37137023	CGTGAAAGGCTGAAAGCCACGAGTTTGTGTGTTCTGTTCTCTGGAGTTTTTCTTTTGAATGCATCTACTGCGCAGTAAGTATACATGTGTCGCCTTTCTATGCAAATCCTCTTGTACATATATATGGGCACATTGTACAGTTGTCTTGTTTAGGTACTGATCAGGAAACTTGGTTGTCTCTGAACAGGTCCTGGAAGTCG
94	LG7	Tag_7088dr	72.6	Chr07	37117816	GGGGGAGAAAGTGATGATCCAGCAGACCCGTTATGAAGGGAGTGTGAGAAGCAGCCCTAGGAACACACGTGCTGAACACCTACATATGTGCTTGCACACATTTCCACTATTTCACACAGTTTTTTTAAATATATACTTTGTTTTGGACAATGGATGGGATCCAGAATCTATTCTTGAAATGTTGAACTTACAAGGGTGGA
95	LG7	Tag_9831d	72.8	Chr07	37240440	CATTGCCATACCATCTTTGAGATGGATATTCATTGAACAACCTGTTGGAGTTGTTAGAATCTAAATTGGGGAAGTATATCACTGCTGAAATCAAACATTAATGCATTATATTATTTTTCATGTTGAATGGAACTCACCATCTACAAGAAAGTTTATCTTCGTTGTTGAGAAAATGAGTTAGTTGAGTCAATGTTATTTAT
96	LG7	Tag_21625d	72.8	Chr07	37223433	TAAGCGAGGGCCTCAAGGTTGGTGTATATGAGTGAAGATGAAGGACCCTCGTGTTTTTTCCTTGCCCGAGGAAAAAGTGGAAAGGTGAAAAGGAAGCTTGATGTGAATCCTCTTTCTTGCTTCTTGGCTTGAATACGACCAATGAAAATCTTCAGTGAAGCTTCAGTGAGTTTCTTTTGTGATGTGGGGATGAGGGAGTG
97	LG7	Tag_3912d	81	Chr07	38676923	CATGTGGGGATGCCACTGCCATGGCCACCAGGAGCTAAAGAAAAACTGTGTCGCCACCTGATGTGAGTGATCTCAAATATAAATCCATCCAGGAGATCCATCTTGTTAGCCATTTTGCTGCAGCACTCGGAAGGCATAAATATTTGTTTTTATGTTTTATTGGCCTGAGTTGGACCACTAAATATCCTTGTAATTGTGCT
98	LG7	Tag_21572dr	83.8	Chr07	39248972	TGGTGGGTTATGTTTTACTTAATGCCTCTTGCATTTTGCTTAGTATAATCTCAAAGTAAAGAATTTACGGTGTTCTCTCATCCTACAGGCGCATGTGATCCTTAATCACATCATTATCTTAAGATAATTTCCCTGGCTAATCCAAAAATGATGAGAAAGTGTTAGAACCCAAATAAACAATGCTGGATTGTTATGCAATT
99	LG7	Tag_24545dr	84.1	Chr07	39267168	AGCTACTCCTCCATCATCCTTGTGTTGCGCCCGGATGTTTGAAAGAAGAAAGCACAGTAAAAGAGCATAAAGGGTATAGTTCTCAGCGTGTCTTGGAAAATGCTGTTGGGTCTCGCTGTTGTTGGTAGTTTATGCGTATGTAAAGCTGGTGGTTCTCTGATATGTTGGTAGAAGTAATAGAGCTGGGAGAGCATTGCCTG
100	LG7	Tag_19946dr	86.6	Chr07	39967531	CCAGCTCTACACCCCATTCTTGCTAGCTGGGTTAATATGCAAGACACTGTTCAGATAAATATAAGAAAATGTTTATAATGTTTACCACCTTTTTTCAGATTGATAATCAAATTACTGAAGATATCCAGAAGATTCGAATGCAGAACAAAGAGATGTTCAATCTTGTAAGCTATTCGTCCTAGACTATTTAACATCTGCTG
101	LG7	Tag_18547dr	86.6	Chr07	39974097	AACATGGTAACTAATTGTGCCTCATTTTATCCTGTAGTAAACATTCCCAAAGTGATAGTTGAAGTTAGCATCCGAAACTCGCAAGTATTCAGGTTTAAATACTTTTGAACATTATGGCTGATGATACAGCAGTGATTTATCTATTCAGTATAACTGTAATCTTTAAATATAGACTACACTACCTTTACAAGTACAACTAC
102	LG7	Tag_15940dr	86.6	Chr07	39987244	GGTAGAAGTACTCAGCTCCTTCTCTTCAGCAATACTCATGCTTTGTACAGCACTTAACATACAAGAGCTGGTGTCTTCCATAGTTTCTTCACTCTGTTCATTTTCCCCATGATTATCAGTGCCGGAGACCGCATCATCGACTTCATGAGGAGAGGGATCTGTAATGACTTCTTTGTTTTGCTGCTTTTCTTCAAAGCTTT
103	LG7	Tag_10469d	89.3	Chr07	40662273	CTCCAGCCGGCGAGGGGCATGGACAGCGCCCCCCCTCCCACTCTTGCTACTCTGCCCCGCCTCCTCCCTGTCGGCCCCTGCATGGTAGGCAGACTGCAACAAGCCTTCCCCTCCCCGCTCCTCGCCCTCGCCTATTAGGCAAGTTTGCAAGTTTTCATTATGCAAAAATTATTTTCCATTAGGCAAAAAATTCATTTGTG
104	LG7	Tag_10468d	89.3	Chr07	40655927	TAGTTGTGTTCAGAAATCTGAAAATCTTGTTGAGTACATAAAGCTTGTGACCTTCCAAAAGATCTTTTGTGTGTTTGAAGCTTCCATAAGTGTGCTGAGCACACAGAGTTAGTTATCTGTGAATAATATGTCCTCTTTCCCCTTATTTTCCTCTATGTTTGATAGTCTTTCTTATTGATAATTTCAATGGAGTTGAGCTT
105	LG7	Tag_13682r	91.8	Chr07	40758089	CACGCAAATCACTGAACCAACCGCCACAAGCCTTGCCTATCTCTCTAGAGGATGCACTGCACAAAGCCTTGCACAATGTTTCTGTTATGATGCTGGATCCTTCGGCTCCGTGGGGCTAGGGTGTTCCAGGTAAAGCTGCATCTTCAGGGGGTCACAGCTAACTGACTTGATCGGGGTAATCTGCGGAGGCTGCATCCACA
106	LG7	Tag_3320	91.8	Chr07	40834026	GATGTAACCTTCCTCGAGCCTAAAAACAAGATTTTCATCCGTTGACTTTGAGATGCTTATTTCACGCATGAGATCATGGACCTGACAAGACTCAACTCCCTTTCTAGTACCTAATAATTTCCTAGATGGTAGGATCATGCTCCTATCAATGAGGTCCATGAAGTAGCTGTCAGCTATTTCTCCCTGGGACTTGCCTCGAA
107	LG7	Tag_5864	92	Chr07	40865820	CAAAACGGGTCCATTTGGATTGTTGGCTAGCTGGCCCTTGTAGGTTTTGTTGTCCAGCATAAATTCCTTGAGGCTTGGGAGCAATGGTAGCCCAGAGAAGAATGAACCCTGTGTTTGTTTCCTCAAATGTACCACGGAAATCCAGGCGCTCAAGATGAAGCATTGCCCCTTCTTCAAACTCCACCGATTTGAGGCCATCT
108	LG7	Tag_12612	92.7	Chr07	41234516	CCCGTGTGGGGCAAGAAGAGGTGGAGGTGGTGATTGGAAAGAGATGGGGATCGGAGCTGGCAACGACCAGTGAAGAGGTGGAATTATTGGTGACTACTGATAGTCTTTGCTGCACGCCTGCGAATCTGCGATGGAAGGTAAAGCTCGATCACGCTGTGCAGAACAGGTTGTTGGTTCGCACTCCTCAGCAAGCAATGGCC
109	LG7	Tag_2594	93.2	Chr07	41430524	GGCACCGGCGATGACGAGATGGCGAGAACGCCGTTAATGCGAGCTTGTCCGATGCCCCGGGCCTGCTGCTTGTTCGTTTCCGACTTTCCGTCTGAACAAAGAGAACAGGCCACGTCTCTTCGAGTTAATTTGATTACGTTGCCCATGATGATTTCCCTGCAAAGAGATCAGCCATGAATGCCATGGTTAGGGAGATCCAT
110	LG7	Tag_6707dr	97.1	Chr07	42274548	CTCCTGCGGGCGCCTCCCACGGCGGAAAGGGAGAGAGTGGCGAGGCAGAGGGAAAGGGCGACGGGGGAGAAGGAGAGAGCTGTGGGGGAAAGGGAGAGGGCGGCGGAGGTAGGGGCTGGAAAAGATGGTGCCCAGATACTTCGGAACCAAACATACCATGGTACGTGGTTATACTTGAGTAAATAGAAACTATGGCACTT
111	LG7	Tag_19782d	97.1	Chr07	42213532	TGGCCCTTTGGTCTCCAGGTGATTTCTGCTCCACTGTGAATCTGCAGTTGGTGTTGTCCTTTAATCATTTGGGAACATGTTTTTCCCTGTCATCTTTGCTGGTGAAGATCGTCACGCCAAATTAAAGCCGCTGCAATAGGATCTTCACCCATGGGGGATCGTGGCGATCAGGACTCAGGAGAGACTCTGTCAGACTGCCA
112	LG7	Tag_18814d	97.1	Chr07	42324444	AACAGAGATGGCATGTGAAAATATGCACTGAAGAGTGAAGCCATCAGAGAATGTAACTGACCTCCTTTAATTCTTGAGTGAAATGTGTCATTTCGCTTCGATGGGTGGTTAACAACTTATGGATATCATTGAATATATTTTGTGCCTCTCCCTCAACACATGCTAGTAGCTGTGAGCAAGCAAGGGTATTGTTACGACTT
113	LG7	Tag_12619dr	97.6	Chr07	42387675	GAGCAAGGTCTTCTTGATGGAGATTGCATGACTGGTGGGTACAGTCAATTATTGTTGCTGTAGGATCTCCATTTTTTTTGGAGTAATAACATGGCATTTCTTTTTCCCACTTCAGTCACTGGGAAAACACTAGCTGAGAACGCCAGAATCTTCCCTCCTCTGTCTGAAGGGCAGGTAACACTCAATTGTGAGTTCTTTAA
114	LG7	Tag_21828dr	98.6	Chr07	42626733	ATGTATTTGATGCCTCCTCAACCAAAAAACAATGAGAGATCCTCACCTCCTCCAGTTCATCGGACACAACCTTCGCCACGGGTGCTCCCTACATTATTTAGGACTCCGGTTATATAGTCAACATTTAAACATGCAGGTAAGAATGCAAGAATGCATAACTACTGACAGGGTAGAAGGAACAAGTTGTCGTTTACTGAGAA
115	LG7	Tag_8994	103.6	scaffold_74	21629	TCCAGCCAGAGTACCAGGCATGTAAGAAGAGAGAGGAGCAGGGAGAAGAATGAGAGCTCCCTATGTGTGTGTGTGTGAGAGAGAGGGGCGCGAAGTAGGGGATTGGACGAGGGATTGGTTGGAGCAACATTTTGGATGTTTTTCCTTGAATAACAGGGAGCTAGGCGATCCGTTGGATGTGCTAAAGTTATTCACACTAT
1	LG8	Tag_18358dr	0	Chr08	177417	CTGAATACTCTTTGTGCAGTGACCTGGATCAGCAATAAATATCTGAAACCTTAATGGTTTGGCTGTGGGACATAAAAAACTGACAGGAAGTTATTAGAAACTAATACTTATCATGATGATTGTACCTTAATCATGGAATTGTTGGGCTTGGAGTTACCACAAGGGCAACACACCTTGGTAGGATCATCTGACTTCTTTTT
2	LG8	Tag_6244dr	0.5	Chr08	302030	CTAATCAAATGAAGTAACCAGACAAACCAAGCTAAAAGGAAACATACAGACCAAACCAAATAAATAGCAGCCGGCCATATTTATGTCCAAGCTAAAAGAATACTCAAGTGTGCTACAGGTGATTAAGCTAAAAGTTAAAGAAACCTGCAAGTCTGCAACCGAGATGGCCAGATATGCTACAGGTGATTAAGTTAACAACA
3	LG8	Tag_20726	0.5	Chr08	255727	AAAAAGTCTACCAGAAGTGAAAGAAGGAAGCGGCGCAAGGACGATCTGAAGATGTCTACTAAACGATTGGAGGCATATGGAAAGATAAATGTGAAGCGTCACAAGAGCCACTGAGCTTTGGCAATTCGTCAAAGTACATCCAGATAATTTTTGTGTTCTGTTCACGCATTATGGAGGGGTTGAAATCCTGCTTCGGACTA
4	LG8	Tag_14905dr	0.7	Chr08	317767	ACACGCTGCAGCTGTAGAGAGAAGTTGTTGTACATAGCTTTGACATGCACTTGCTTTTTCTGGCATAGCAATACACTTTATAGGAAAAGGACTTTGTCAGCGCATAGGATTTTAGGCCTCCGACTGCACAGGCCAGGCCAGATAAAGAAATCCCGCCTCCGGCGTGTCAGTTTTCGTAGCGCATTCATATACGATAGTTT
5	LG8	Tag_23649d	0.7	Chr08	331977	GGCTGCTTTTGGCAGGACACGCTACAAATCAGCATACTATTTAAGTTTGTTTTGATTCTTTTGATCTCTGATATTTTTAACATTCAGATGGATGTGTATTAACAGTGGCACAACTGCAGCACTAAAGCGACACTCAGCCTTCTTTCTCCAAAATCATGCGTTGTGTTTTCCAATGATGAAAGACAGTAAATAAGTTTTAT
6	LG8	Tag_18695r	6.2	Chr08	997451	ACGCTCGTACCTCTGCTCAAAGGCATTCCAAGCGTACAAAACCTCACTTTGAATGCAAGGCTTGGCGCCATTCCACTCCTAGAGGTAGGTCGTTCAATTTGCCTATATTAGCTATTCATTCTATTAACCAAAATATTCTATAATTACCATTATTCGTTTCAATGACCATGTTTTCTAATTTATTTATGTGAATGCTCTCT
7	LG8	Tag_23071	6.2	Chr08	1020070	GCTTCCAGAGAGGTAGAGATCCTGGAGTGATGATCTACATGCTGGCACAGGGCCCTGGGAGATCAAAGGCAAGGAGCTACCGTAAATGGGGAACTCCGTATGATTCATTCTGGTGTTGCTATGGCACTGGTAACCAACTTTTTTGGGACCCGACAATGGGGATGTAAGGTTCTGAATTTTGTGGTTTGTGTTGGCAGAGA
8	LG8	Tag_16056r	6.9	Chr08	1078930	GAACGTAAAAGTATTATTTTAACCACGATATTTCCAAAAGCGTATAAATTACCACTGTAACCGTAAAATTACGACTAACCTCTTTCAAGCGTCTCACCCTACAACTGTAAAAATTACGACAACCAAGACCATATGATCTTATAAGACATCATCCTACAAAGGTTAGCCAAACCCTATGATAGTAAAAAATACACCCGCAA
9	LG8	Tag_12577r	7.4	Chr08	1313373	CCATGCCCCAGAACCCAGGGTTGTAAACGCCAACACCGCCAGCTGGACAGTTATCGCAGAGGACCTCCATCCTCAGAGCAACAATGTTTCGACTGAAACATGATGTCCGATCAGTTGCCACAAATATGGAGGAATCATCTCCAATGATGGACCATGGGTCAATGTTTGATGGAGTATGGGGGCCTCCAGCTTCGAAACCT
10	LG8	Tag_7193r	7.6	Chr08	1367709	TCAAGCCCTAAAACAAGGATTATTGCGGCGGCAGGGCGGCCACCGGCTGACCGGCAGGTTTTTTTTTTTTATGATAAAGACCTAGAAATATATTAAACCATGGGAGGACAGGGTACAACGATTTGGAAACTACTGTCCCAAGAACAAGTTTGCAGCTTCTTAGCTGCTATGTTAGAGTCAACGCAGTGACTCATAAAAAG
11	LG8	Tag_7198r	7.6	Chr08	1365831	ACAGATATTACAAAGGTGGACGTGGGACCTGGACTCTGTCGTCCAGTAGAAACTCGGCACTGCTAATAGTTTACAGGTATACGCTATGACTCCAATTTTTTTGGCTCTCCAGATGATCAATTGTAGCGAGGGGGGAGTTACAAAATGCTTGACAAGACTTTGAACACAGTTCTATCAAATACTACAGTGGAATTGCTTGC
12	LG8	Tag_21627r	8.8	Chr08	1601581	ACCTGCGCCTTGCCTTTGCAGCCCATGTAGTAAGTTTTGGCCCAGGCTACTCTCCAAAGCACCCAATTATTATTATTTTTTCTATTAGCATGTGATTCATAAAAGCTGTATGGATGGAGTACCAAGCGGCGTCATGATCACTACACGCTGAATCACGATCAGGACACCTGCCTATACGTTAGTTGAAACCAATCATTAAT
13	LG8	Tag_11946r	10.2	Chr08	1849673	TGTACCAACGTGATAGATTTCGAACGAGTTTTTAGTGACGACGGAGCACGACGGTAACACAAGATCACAATAAATTAATACATGATTTAGCCGGATTGAGTGGGAGGAGTGGCCATACACCAAATCAATCAGATTCGAGCCCTTTCTAACTTGAATTTTGGTGTCTACTTCTTCTTGTTGAAAAAGCAAATATTTTGTCC
14	LG8	Tag_12505r	11.5	Chr08	2363054	TCGTCCCCCTGCTGGTCTGTTTTGTAGTAGATTCGGTTCAGGAAGGGAATTAGGCGGGCGGCTGCCAATGGTCTGCACTCTGCAGTGCCTTCGGTTTGTTCTTGATGCCGCCCGCCATGCTGTGCGTGCAATCGGACCTCCAGTGGGTATAGCATAGCATAAGGTCCTGCTGCCTGATGTTTCCAGGCGTTTTTAGGTTG
15	LG8	Tag_9522r	12.1	Chr08	2465244	AGCGCAAATAGCAGGATGAACCATTTTGCCAAATGATTTTTTCAAAAGGGCTCCTGCTCTTTCAAAGGAGAAAAAAAAACTGGAGAAACCAGAGCTAGAGCCATTTTCAGAGGAGCCGGAGCCCTGCCAAAGGGGGACTAAGTTGAATTACACGTCATCGCCTACTAAGACCTCTAATTAAACATTCCATTGATCTTATG
16	LG8	Tag_12877	12.7	Chr08	2475636	TGGTGTGTGGGTGGTGATGAACTTTTGTGGCACTTTGTTTTTTGAGAAGTAACTTTGTGACGCTCAAGTACTTAACAGAATGCAAACTTTAACGAGGGTGGTGTAAAGCGAACGGTGGGCTACGGGGCTGAAATGAGCGAAGTTGCTGGGGTAGGAGATTCAAGGATTGCTGATTCCTTGCATGCTTGCCAAATTTTAAG
17	LG8	Tag_21083	13.1	Chr08	2503195	TTACTTTGGCTAACACAAGCTAATTTTTTCTAAAATTGATTAACTTTGTCTAAATGAGGTAACATTGTCTAACATTAACTTACTTTAGCAGAGGAGGCTGGTAAGCCTATGGGGGAGTTGTATATTTTGAATTAGTCTAGAAATTTCAATATTTTTAAAGAACAAATTAAACTGAAGCTACAAGTGTACACATATCATTT
18	LG8	Tag_21084	13.1	Chr08	2504073	GATCAGGTGGCGGCCGAGTATTCATGCACTTGTCGCATGCTGCCTCACCAGGGATGGGGCCATTTGTTGGGAAGTTCATATTTGAAGCACCATCTTCTAACATGAAAGACATCTCATCAAAACCAACTGGTTGCTTAACAAACTTTCCTGTGCTGGTACCATCGATTTGCAGGCCAGTAGACATCCCAAAAGCATTGTCA
19	LG8	Tag_23590	13.5	Chr08	2646269	CTTCATCGAAATGAGCCTAATTTGTTGCTGTCCACTGATCAGAGCGATAATGAAAAAGAAAATCAATTTGTTATAATAACACCCTGTAGAGCAAAATTACCGAGTTATAAGCTGTGCAGATAAGGCAACCATGAACAAATTTGGATATGTACAGTGTATGTAAGACCGAGTATTCTGTGGAACTTGTTATATCTGCATCT
20	LG8	Tag_18429r	14.9	Chr08	3116908	CGCCGGATCGGGCTTCGCCGCCGCGCCGGAGCCGAGCATGCTCCCAATGCCAACCTTCTTCATCCGCGCTGCAAAGGCATAGCTTACCTGCAGGCACTGATGGGCTCGTGGCGATTGCTTAGAAACAAGTGACCAAGCCATCTAATAGATACCAACCAGTGATGCGATGCAGCAAATGGTTTGGATGTTTTTTTAGCTCT
21	LG8	Tag_18760r	16.6	Chr08	3324543	TTTTATTCTCTTTCAATAAAAACCAAAAAAGAGAAAGACAATCCACTAGTAATTTCAAGAAGCGTGGTTTGTGAGCAGAATCGTAACCCTAGCTCCAAAATATCAGGATTTAAATTTAGAAATAAAAGTGATAGCAGCTTACTCTTTTTTTCTCCCTGCTGAAGATTAGAAAGGGCAACAGCAATTTCCGCACCAACAAG
22	LG8	Tag_7015r	16.6	Chr08	3355461	GGGTGTGCAGTGACGTAGCCACACTTCCAGAGCACTGACGAGGCGGCAACCAGCGAGGCGGCAACTTGCCACACAGCAAGCTAGACGATCAACAACAATGTCCTGGTGAGTCAGACTTTGGTCAGTTCAGTCAGAACCAGGACTGAACAGAGAACTGAAATGCTCAGTTATGTTTTTTGTGGATGCTAGTTCCGTTCTAG
23	LG8	Tag_22650r	19.2	Chr08	3598069	CCCCAACCTCTACCCCTCCGGAACCGTGTGCCTCAGCCTCCTAGACACGTTCGGTGGCAAGGATGGCGAGCTATGGTCGCCGGAAACATCGAGCGTCCTGCAGGTCGTCGTCTCCATCCAGGGCCTCGTGCTCACTTCCCAGCCCTACTACAACGAGCCCGCCTACGGGGCTCAAGCCGGCACGGAGGTGGGCTGCCGCA
24	LG8	Tag_23684r	19.6	Chr08	3777900	TTCTGTTTGTCTTAAACAGGGCTAACTGGAATTCTTCCTGCAGATAAGATGGTCAAAGCCTAAAGGCGAGATCAGGCACCGTGGCTTCACAATCAGACAAGCAGCAGAACTTACAAACCTTGTTGATCAAACCATCATCAACCACAGCGCTACTAATTTTCTTGAACAGTTCATACAGAGCCTCGATCTCATTGACATTA
25	LG8	Tag_8744r	19.6	Chr08	3878856	GAGGCCTCGGCTCGGCCTGGCCCATCAGGTAGGTCTCTGCAAGGCGGCCCGGCCCATCATTCCAGGAGATTTCCTTCCATTTGTGTACCCTCGTCGTGGCAAACCGGCGAGCCGCAAGGGTTTTGCCTCCCAAAACCCCCCACCTGCAACAAATCGCGACCGCCGGCGAGGCATCGGCGCCGCCTCCGCCGCCGCTGATC
26	LG8	Tag_7850	20.3	Chr08	4144976	GGATGACCCGAAGAAGCCCTGCCACCTCACTGCTTTCCTTGGCTACAAGGCTGGCATGACTCACATTGTGCGTGAGGTCGAGAAGCCTGGCTCAAGTAAGTAAAATCTTTCTCTGAGGAATCAATTTTTGTGGCATGTTCTCTTGTGGAAACACTTAGTGTTGTTTTACTGGTAATATAACAATCGCACAATTGAGACTT
27	LG8	Tag_7839	20.5	Chr08	4160787	GTCTTGTCGTTCTAGGACTACAGGACATTGACAATTTTTTTGCTCTGCTTTGCACAAAAGCAACAATAATAATACCATTCCGCAGCACAATAAAACGACAACAATGGCAACAACAGAATGAGATACTTGACTTGTATACCACTGCATATTGAACTTCCATAGTCTACTACTCGACTTGGAGAGTGTTCGTTGCCACGCCA
28	LG8	Tag_2755	21	Chr08	4350278	TGTCTTTTGTTAAAATATATACAATGAATAACTAAAGATAAGTACTATTATAACAAGTGACTAAAAAATAGCATACAGACATGGATATTAAACATTAAGAAGACATCACAAAATCACATAATAATATCATCACATACCAAGAGCTTTACTATATTTCGGGCTATTCGGTCTATTTGGATTTTGGAGGCTAGCAACCGAAC
29	LG8	Tag_289	22.4	Chr08	5915177	TGAATTGAGATAATAAGTGTGATGAAAGACCTGAAAAGTTGCCTCCTAATTGACGCTCAACTCCTTCAACAGCAGCTGCTATTGCACTTCCTTGTTCTGCAGCCTTTTCCAGTCTTGCTATTGCGTCATAAAGGCATTTTGCAATGTCCAGCATAGCAATAACCTCACCATTTTCTACAACGGGGAGGTGTCTAAATTTC
30	LG8	Tag_7772dr	29.1	Chr08	7712597	GAACCAAACACCCTAGTCCCATGGACAAACTAGGTTCAGACTCTGTTAACTAGTACTCCCAGTGGCGGAGCCACATATCGGTCAAGGTAGACAATGGCCCCCCTTGGCCTAAGCAAAATATAAATGATGTACTCCATTAGTGTACTATCAAGAGCTAATAGATGTATGTGCTATTGTGTGACTAGGCAACAGCTAACAAG
31	LG8	Tag_7765dr	29.1	Chr08	7702589	TGTTTTTCTGCCTAGAACCAGAAAATGTCTACATATGAGCAAACCCCGTATGCCATCTTTGGACTTGACACATCGTAGGCCATAAATTATACTGAGGTTTGGTGCCTCGTACAGCATTTTTTAACGCAAATACTCATTTCAAAACTCGTTCTGTACATAATCTTCTTAATCTATGTACAAGGATTCCCGAAGTTGAGTAT
32	LG8	Tag_5537	29.1	Chr08	7623245	TTCCATTTGACAGAGCTGGCAATCAAAAGAGTTCCATACATGATATCCTTGGCATGCTGGATATTTCATTTACCTTAAAAAGACATACAGAAGAGGAAACATTTGCAAAAAAACTGACAAGAGCAAGCATTTGCAAATAAACTGAAGAGGAAGCATTACACTCCACAAAGTATTAGCGGATGATCTGGGCATCACTTTAG
33	LG8	Tag_12271	33.3	Chr08	8533440	TCTCTCAGGACTACTCTTTTATGATATAATATATCGGATTCCCTAGCTCATCTCTCCAAAGAGTTAGTGATGCAGGAATCTCTCCTCTTTATGTTTGGTTATGTTGTTGATACTCCACGATACATATATTGATATGTAGATCCCCGTCCATAGATCATGAAGCATCGTGAATTATTTGCCCTAGTTTGCTTATGATAAGC
34	LG8	Tag_23749	33.8	Chr08	8792168	AGCAACCACACCGAATCAAAACTGAAAGAGTACGCGTCAATAAGACAAGGCCATCACACTAAAAGAGCCATCCAAACACCGCTAAGATAGTAAAATCACCAAACATTTTTAGATAAAAACCAACAACCGCTAGGATGAGAACGTCATAACCCCTCGATTATGTTAGGATAACAGGAAAATCCCTGAAATGCAAGGGTCCA
35	LG8	Tag_19285	34.5	Chr08	10150260	CTTCTTTTAATGCTCTCTAATTTAAATTTGATTCCATTGTACACTGTTGTACTCGGTTTTCTATTTTTCTTCCCCGATGGAACCAGCTTGCAATGATAGAAGAAGAAAATTTATACAGAAATCACTAATTATCCCGACATACAATTTATATAGAGTGTTATTGGTCCAAAATTGGCAGATAATATTACCTTTCCACAGGT
36	LG8	Tag_7348r	36.5	Chr08	14209620	AGTGGTACGGAGGGGCAGATAATGTGCCTTTCTCACGGATGGATTGCAATAACCTTATTGGTCATGAGCGCAAAAAGTACTTACTAGCCAATGATGTGCAAATGCTACTTGAATATTTGAAGACTAAGCAGCTAGAGGATCCTACTTTTTTTTATGCCATACAAATAGATGAGGATGATGGTCGGATTTCTAATTTCTTT
37	LG8	Tag_7343	36.5	Chr08	14206596	GCTCGTGGCTCAGCCTGATCGTTTGTGGTGCAAACAATCATGGGACACGCGTCAGGTGATCACGCGGTGTCGCACGGCAGCGGGGGTGCGGCACCGCCGCATAGAATTTTTTACCGAGTTAAAGCCTCATCTAACATGTTGTACTAAATCTTGTGCTATCATATTTTGTTTGCCATTATCATAACCGGATGAACTTGTCT
38	LG8	Tag_3927r	36.5	Chr08	14076088	CCTGTGGAGGTGAACTTGGATGCTTGTAGGTTTGCCAAGGAGAATGACTTGACTGTTGAAGAGTACCATGATTTGATGATGGATAATATTGATGAAGTAACCGACAAAAGGACGATGGCTCTAAGGGAGATTGAGAAAGACAAGGTCATGGTTGCCAAAAGCATACAACAAAAAAGTGAAGACCAAGTCTTTTCAGGTTA
39	LG8	Tag_715r	36.9	Chr08	13724699	GCAAATAGAAAGATTGAGCATACGAAGTTGGCGGTCCACAAACCGACGAACAAAGAAAACAATCTAAACAGAATAATCTAAATAAAACTCATCTCTAATCTAATGACACCTACTGAATACATATATAGAATAGAGGGCAAGGAGCGGCCAAGGGAACGCCCGACCAACACTAGGGCATTCAAGGCTAGCAGGCCCGAAAA
40	LG8	Tag_15510r	36.9	Chr08	13691504	TATTCATTAATATCCTAACCTTTGCTGCATCTTAAATTTGATTTGTTTGTACGCAGAACTGCATTGGTGCCATTGATGGCACACATGTCCCCATCACAATTGCAGAAGAGAAAGCCTCCCCATATAGGGATAGGAAAGGCACACTATCTCAGAATGTGATGGTAGCATGCAACTTCGATCTAAACTTCACATTTATCTCC
41	LG8	Tag_12913	36.9	Chr08	13547322	ATATAAGTGGTTAAATAAAGAACTAACCTTGCATACAAGATCAAATGTAGTTGTAGAATCAGATTTTAAACTCCTTAACTCCAATTCGTTATCTTTCAGACCTATGGTTGCTGATAGAGCATTGTTAGGGATTTACCTCTTTGTTACAAGAGTACATAAATAGCATGGTTATCATGTACTAATTGGCCCTAAATAAATTC
42	LG8	Tag_1411	37.1	scaffold_12	4069076	CGCTGGCGCCTGTGGCGCCGAATCAGCAGGCCGTGGTCGCTCATCGGAGGCTCGACGCCGTCAAGCCACTGGAGACCTTGAGCCTTCTCCATTAGGCGGGTGCACCGTCATCGGCACTTCGGCAGGCAGCAAATGATGATTGTAGAAATGAAACCCTAGTTGAATAGCGGTGCATGGATAGTAATATTACCTGGGTAATA
43	LG8	Tag_471	37.1	Chr08	16467102	AGATCTATCTTTGAAGCTCAAGGATATGTAGAACTCAAGAAAACAAGTTGCTAAGGAAATCCAATGACTTCCGCAAAGGCTTTGAACCACTGATGATAACATCAAAACCATCTCGTCTGAGCTCGAAAAAGACTAGGCCAACAAACAGAAGCTGAAAGAGGATTTATCATCAGGTCTTGTCGAGGTCCGATAATTAACTG
44	LG8	Tag_5619	37.1	Chr08	17435801	GGAGTCATGTGGGGAGATGCAGCAGCCAAGGACCTTACAGACCACAGACCAACGCGGGCTTCCGTTTGAGGTACTTGAGCCGTTTCGTCAACACCTTGCAGATGCGATGGCCTTGCACACCCAAGAAATCCTGCAGCCTGTAGTCATCCTCTACTGCCGTGTTCCTGGCCACCAGGGAAGAAGCATGGGTGGCCGTCTCC
45	LG8	Tag_14537	37.1	Chr08	9105280	AAGCCACTAATGAACAGTTATGCAAGCCTTACTCTAATGAGGAGATTGAACAGGCACTCTTCCAGATGGGACCTACAAAAGCTCCAGGCCCGGATGGTTTTCCGGCCCTATTTTATCAGAAACATTGGACCATGCTACAGGAGGACATATGCCAAGCAGTGAGAAATTTTCTAGATGGAGAAGACATACCCGAGGGTCTG
46	LG8	Tag_23459	37.1	scaffold_19	376447	ATTGCACAGAATATCAGAACCAGCAGTCATCCATACTGATAAGAATATCAGCAATAGCGCACGTGTAAGCAGAAGTTCACTAAAATACTTGTATGTGTTCACTTTTAATATATTAGAAGGGGCAGCCCGGTGCATGAGCTCCCACTTGCGCGGGGTCCGGAGACAAGTCGTACCCACTTGGGGTCTATTGTACGCATCAT
47	LG8	Tag_361r	37.1	Chr08	9598930	CCCAAACATTGCTTGTAAAATCCATAGGTTGAAGCTAGCTAGATGAGCATGCCCTAGATCTTGCACTGTTCGCCTAAACGGTCGTTTGGCCCGTTTAAACACCGTTTAAACGCTAAACAGTGGTCGACCGTTTCCGTTTAATTGGCCATTTACACAGTTTAAACCCATTTAAACGGTTGTTTGGCACCGAATAATGGCTA
48	LG8	Tag_427r	37.1	Chr08	5858606	CTAATGTGTATTTAATGGTTGTTGGATGTTTATGTATGATCTGGAATGACGTAGTGCGTCATGAGTTTGAGAATTGCACCTCGAGTTTTGTTTCGGTTGCAGTCTGAAATTCTGGACTGCAGCAGCTTGAATTGAGCATAGCATGAAATATGGAAGGAATTGGGTCGAATTTTGTATACCAAACTTGTTGAGAACTTCTG
49	LG8	Tag_690r	37.1	Chr08	15342469	AAGTGCCTACACCTTGCAGCTGCACCACCAATTGTTTGCCCCCGATGCTTGGTGCCGATGGAGCACCATCGCTAGCCTGCAAGCAAAAGAGCACCAGCTGCAAGCAAACTGTCAGCAAGAGTATATATGCAGCAATATATGCAAATGCAGCAAGTGCTTCATAAGCTGTCCTTTATATATAAGAAACTGGCGGCCAGTGC
50	LG8	Tag_10134r	37.1	Chr08	14770812	GAAAAAATGCCCGTGTGTTGCAACGAGAGAAAAAAAATCCTTAAGCACAACTAGATCAATGCATATAAGAATAGGTCTCGCGAATAAATTCCATATCATATTGTTTTGAATTTTTACATTGACTGCAGCGAAATTTAGGGTGTTATCAGTTGTATATAAAACGTCGAAAACGGAGTCTGTATGCGATTTGGACTTCCATT
51	LG8	Tag_15364r	37.1	Chr08	12818956	TGACCTACTAATTAGGTCATTTTGGTATAGGGTAACTTACCTGCGGGGCAAGAGGGGGAGTAAGCTTCTGTGGTCCCTGTCCTACCTTAGGTTGAGTGTGATGAGTGCTTCTCCCTTTAGAGGTGGGCCCCACCATTGCGGCGCTTGATTCCTTATGGTTACCTTTTACCAATGTGATCTTTGTAACGGTCTCGTAATGT
52	LG8	Tag_21324r	37.1	Chr08	12444169	TGTGAAATACAGCCTTACTGTGTATCACATGTGAAGGTACGCCGACTGGGGTGGACCATTGCCACATAGGCCCGCCCAAGACAGTGCTTTTGCTGTTGCTCGTTTTTATCAACGTGGTGGAAGCTTGCAAAATTATTACATGGTAAGAGATAAGATGTCTTTCCGACTTCAATTCAGAGAGGCATTCTTTGTTTTCCTTT
53	LG8	Tag_21776r	37.1	Chr08	9275473	CTAGGTTTACAACCATGGGCTCTCATACCACTTGTAAGAGTGGCCGGTGCCCACGAGCAGCCCACCAGGCCAATATCACGGAATCCCCAACACATAAAGCTCACAGTCCTACCTCAACCTAAAAGATTAGTTCGTTAGGTGAGAGCTGCACCCACCTTATATGTCGTGCTCACCCACCATCAATTACCGATGTGGGACTA
54	LG8	Tag_363r	37.1	scaffold_40	96772	TTCCTGGTCTCCCCCTCTTCTCTCCCTTCGCCTCCCCCTTTTAACTGCTCTTAATTCTGTGCCATCACTCCCTCCCTTAACTCTCCTTTTATCATTTTCAGTTTTCCCTCATCAACATGAATAAACAAGGGTCTCCCCTTCTGCTACCTTCCTGCCAAGGCTGACCTCTCCACCTTCTTCCCTCTCCCTCATCTTCACCA
55	LG8	Tag_3673	37.1	scaffold_15	1107790	ACATATCAAACTATCATTCATTCAACTGTTACTACTCATTCACGTCAACCGATAGCAAAGAACGATTGACACCAAGCACCATGAGATACAAGCCAAGCACCATTGGCAAGAAAGCAGGTAAAGATAGGAGGACAACGAGGTGAGAGCTCGGATTCCTGATGAGGACTTTCTGTACTATAGTGAGCCAGATAGACTAAGCT
56	LG8	Tag_2251r	37.1	Chr08	16523287	AAATTTGCTCAAAACCACCCTTCCCACCTTTTTAAAAAGAAGCATTGGCTAGATTTATTTTGAACTTTTGAACATCTTAATCTGATTTGAAGATGGTCACATAAACTAAGTAGATGAAGGTTTCATGAACTAGAACTTTTGAATTTGATGTTTTGCATAAAACCTTGTGAGTGTTGACTTCCTCAACCAAACAACGTGCG
57	LG8	Tag_557	37.1	scaffold_66	86535	TTCTGATCTCTAACTTGCGACATGGATTCCTGATGACTCTGAACTCCAAATGACCTGAAATTGGTGGCATTGGAAAGATTATCTTCTTAGCTTTCCAGGCATATGTGGATCGTCAAAATCAGAATCAGTTTCTGGACTGGGCGATGATTTTACTAATGACTGGTCCTGGAGGCTGAGGAAGTCGATTCCGAGAATTGGGC
58	LG8	Tag_22558	37.1	Chr08	13039089	TTTTCTATTTTTTTTAAATGACCATAATATCTGTCATTTTCAAAACACATAGCAAACAACAAGAAAAACATATGGAACTTTATTTTTAGACTTCACTAGACCAAATGAGCACAATATCATTTCTATGGATTTATTGGAGCATACTGTATATAGCATATACTTTCACATTAAATAATTACCTAAAATATCATGATAGGGGT
59	LG8	Tag_21208	37.1	Chr08	13019004	TGGGCATTAAAGTGGTCAGGAATATGACCGGCTAACTTACCATGACAGAATAATATATGAATCAGTTGAAACACTTGGCCATGAGACCATTCATTTTGCATCATTCTAGTGATGGAAAAAAATGTAACTGGATATTACACTCTTATCATAGCCAATATATACATATGCACCATGGTAAAATTGGGTGACACAATATGTTT
60	LG8	Tag_10280r	37.1	Chr08	12762779	TTACATTGCAGGAATGATAGCCTTCTTGGCAAGGTCGATTGTGCATGTCAGGTGGTCGATAACCATCGGAGCAGTGGTGTCGTGATTGCAAGGATTCAAACCTTTGGCTCGGAGCCTTCATCACCAACATCGAGTCTCCACCCCTAAACCGACGTACCTCACAGAAGATCGGGCCTATCCTATGTCAGGTGTGGTGGTGA
61	LG8	Tag_2145r	38.3	scaffold_12	3065097	AAGGAAGGATATGGACGACCGGGACTCTTCTAGAGGCATGGATATACATGGAAATAGATGTTTTAATTGTTTTAGGACTCTTAGAACCGACCTATTAGATTCCATGTATAGGGTTCCCTCCGGGAAATAAATATAGAGCCTCCCAAGGGGAGAGGAGAGAGCACCACCACATTATTCATTATTTGTCGAGAGTCTAGGGC
62	LG8	Tag_24874dr	42.3	Chr08	18212454	GGGTAATTTTTATGCAAATCTAAGAAGTTATTTAATTCATATGTCATAATGGTATAATGGGCAATTTTTATACAAATTTACTAGATTATTTTATTTATCTTTCATAATGGTATGGTGGGTAATTTTTTAGGAACTAGAATAGATCTAATGACTACTATTGTTAATGTTACATGATGGATACGGGATGTTTGTAGTTCTTT
63	LG8	Tag_2820dr	42.3	Chr08	18086495	AATAGAGATGAAACCAATCTTAGTAGAAATAGAACTCCTCGTAAACCAAGTCATGCCGAACTATATAAGGCTGACTAAATATCCCTCCCAGACAACTCAACTCATGACACAACTTCCTCGACTTTATATGCCCTCATTGTAGCATCGAGAGCCAAATTAATACAACTTGCCCCAAACAGAATGTAGGGTATTATGCATCT
64	LG8	Tag_21499dr	43.3	Chr08	19389871	AGACATTGAAGTGGACGCGGTCGCTGAGGCTGTGGCGGCGCTGGTGCTCCAGCAGGCCGGGGAGAACGAGGAAGAAGAAGAGCAGCAGGTGACACGCCGCTTCGTGAACGTGCGCACCGGCGCCATGCTCCGGGCCCAGCTGCCGTCCTTCAAGGAGTACGGCCATCTACGCATCAATGCGGAGGGGCTGCACCTGATCT
65	LG8	Tag_6372dr	47.8	Chr08	21282676	AGTCTCATGAGGAACAATTCCTTGGTAACTATTTCTTCAAGATTCTTTAACTTAATGATGACATGATGAGGGCCAGATGGCTCTTGTGGCTCGTGTTGTGTGATATGCACTATCCTGTTGCCTTTATCAGCACCAGCGTTGCATTCCGACAGGATAGTCAGAATGTTTTTCCACTCCGTGCTGGTGACTTCACCATCTAT
66	LG8	Tag_24219d	49.6	Chr08	21584793	CATAATATAAGGTATGGATGTGAGTGTTTCACAACAACGCGTATAATTTTAGTTGGTTGAAATGATCTTGTTTCTGCATCTACTTTTACAATGTGTATGCATATATGTCAAAGCCAGTGCCAACTGCCATGAAATATACAATTTCAAGAATATCAAATTGGACTAGAAGTAGAATAGCTTGTGCAATGATAGTGCATTCT
67	LG8	Tag_6116r	49.6	Chr08	21722089	GATCTTGCGATTTAACGAGCTGTTCTTGCGCGCTCGGTCGATGGGCCGATCTAGGAGTGCGGTGCTTCCGTGCTGGATTCATGGCAACGGTGGCGGTACTGATTACTCAGCACTGACCGGTTGCTCTGTTGTTCTGCTGTGGTGGCTGCAGGTGGCTCTGGCATTGGTGGTGGCGACGGCGGTCCTCGGCCTCGCCCCGG
68	LG8	Tag_18366	49.6	Chr08	21672671	CCATCATTTATTAAACTATTAGTTGAGTTGGTGCAACATTGAAGAATTCTCCAAAACTATGACAACATGTAGTCATTTGCCCATTAGCATGCAGATCGTCCACAAATTAACTAGGTGCAAGTGCCCACGTACTCTCCGAGCTAGCAAGGATAACATGTTGCAACATAAGTACGTATATAGTAGTACTAGTTATGAGTTAT
69	LG8	Tag_15896dr	53.1	Chr08	23772426	TTGCAATTCTTGAGCTTCCAATTTACCATTACCGTGTAATGAATTATGCACATTAAATTAGGCCTGATTATCTCCATATGGTTCAAGAATGTATCTGGCCAAGAGAGTATCATATTAAATCCTTTGTTTTCCAGATCGACCACGGCGGCACTGTATCAAATCCTTTGTTTCAGATCACGGCACTGTATGACCATAGCACT
70	LG8	Tag_22098d	53.1	Chr08	23786847	TCAAATCACAAGAAAAAATACTAATAATTATAAATAGCAAATGGTACACTAAGACATAATTAGATAGAGTTAATAGCTTTCAAGTATCTTTTAGATTGTACGTAAACAGACTAAACGGCCGTGTAAGCAGATTAAACGGTCGTATAAATGGTTTAACCGTGTAATTACCGTTTAGGCTCTAAACTGCATGGCAAAGCACC
71	LG8	Tag_7178d	54.1	Chr08	24028545	ACATTTTGCATATCAAAATTTCAGATCTGAGACTTACTGATTTTTTGAAGCAGTGACCTCTGTGATCCATTTCGTTCATGATCACTGCAACCTGTTGTTTTTACGTGTGAAAAATGCGTGATAGTATTAGTATTGTATACTTTTGGAGATAAACAGAGGTTTTGTTAAGATACTTCAATGTGGTTCTGCTATTATCTATG
72	LG8	Tag_5402	54.3	Chr08	24162037	CTCAAAAAAGGTAATTCAAGTACACAATAACGAAACTTCACCCTAGAGGTGAGCTAGTTCTTAACAACAGTAACCAATGGAAGAATATCTTGTCAACGTTCCCAGAAAACTGAATGCTACCATGTGGCTGAGCAACTAAGACCACTTCTTCCAAAACGTCCCCATCTTAAAGGTAAAATCAATGTAATCCTGTGTGTCCT
73	LG8	Tag_1133	56.1	Chr08	24620492	AAGATATAAGGTTGTTCAACACCTCACACCTTATCCACACACCCTGATAGTGGTCCAGATATCATTGTCTGGATCCCATTCTTATCACATAAGTCCTCAACATCATCCATGGACATCTACCCTTGACATCAACAAAATGCAAAAGCTTTTCAGGTTGGGGATTCCGAGAATTGAACTCGGGACCTTACGCTCCCTAAGCG
74	LG8	Tag_14138d	56.5	Chr08	24585149	ATTATTTGAAGGGAATAAAGTTCATATTGCAGTAAGAGAAATGATGATGCGTTTGTTGACGTATGTGACAATCTTTCTGTGTGCTCTCTTAGGTGGCTGATGCCTCCGACCCCTATGAATCAGCTGTTGCTTCACTACCTTCAGCTGTCAAGGAAATCTTGCTTCGAATTCTACGTCTGGGTATTGGCACTCGATATGAT
75	LG8	Tag_15228dr	57.6	Chr08	24663188	TTTGAGACGATTGGTTGCTGACTTTAAAGTTGCGCCATGCTAATTCCACAATCATAATGAATGTTGCAAGTTGTAAAAACGTGGACTCAAGTGATCAAGCCACCACTGGTGCCAGTAGGGAACTGGTACTACCACCACCTCCAGCTCTAGCTGAGCTCTCCAGTGCTGGAGCTGCTACAATTGCTTTAGCAGGAGCTGCT
76	LG8	Tag_6729dr	63.6	Chr08	25716438	CAGAAGGGGCCCCCATGTAGTTCACAGGATCATTGGACCGCGCTGAAGCAACTGGAGGCAGCTCATTCTCCTCCAAAACCTCAACCACTGGCTCTACATTAGAAGGCAATACTTGCACCTCTGACTCCAACTCAGGAAGTGACTGATCAGTATCTGCACCACTACCATATAACTCAGGGCGCTTATTAGCACCGGACTGC
77	LG8	Tag_24932dr	66.7	Chr08	26732813	TGGTATAATCAGTGGTCTGTGATTTGTTGCTCCAGGGATAAGCTACCTGTGTATCCATTTATGAATATTTTTGTGGTTCATATTTCTCTTTTCATATGTATGTTCCATTGCCACTCATTTCCCAGGATCCAGAAAAAAGAGAACCTCATGAGGGCTTAAGTGCATGCATAGAATTCTGATTTTTCATGTGGTAAACAAGT
78	LG8	Tag_6064d	66.9	Chr08	26841745	AGCTGGAGCTGACCCTAATATTCAAGATGATGTAATAATCATTGCTCTTTCTTTATCTGCTGTTAATTTTCTTCAACGCTTTAATCCTTTGCATATCTGATTGTTGGGTGTTAGAATGACTAGTCCATCAACCCGTGCTAGAGTGAGATTAATCCTTAGTAATATTAGAGGTGATTATTTCAATTCATCTTTCGTAATGT
79	LG8	Tag_7169dr	68.8	Chr08	27418418	AATTTCAGAAAAGAAGCATTTGCAGTTTTTTTCAGCTTTGCATCCTTTTGAGGCTTCTCAGCTTTATATTTAGATATAGGTTCTTTGTGTGGACAAGGTATGAATTGTATTCTCCGTTAGTTAATGAACTGCATTTGATTTAACTGATGGTTGCCACCTTGTTGTTGATATCTTCTCAGCTGTACTTGCACTGTGTTGAG
80	LG8	Tag_5611d	70	Chr08	27520590	GGGCCACACGTACGTACGGATGGCCTTGTACTCGGACATCCCCGTCGACCTCGTCCGCGCGTCCGCGGCCTGCACCTCCTTCCGCCGTATCATCTCCGACGGCCGCTTCAGGACGCTCCACTGCCGGCCGGTCCTCGGATTCCTCAGCTACTGCATAGTAGACAGGGGATTGAAATTCTGCCCCGCCGCGCCACCGCGCC
81	LG8	Tag_23354dr	70.6	Chr08	27972724	TTTAGTATTGTAACAGGCAACTAAAAGGACTGTAAGATTACTTTAAGGAACGGAATCGAGCACACAAACCTGCAGTAGCATTGATGCTTTTGCGCACATAATGCCACCGCCCATGGCAGAAAAGAACGGAGAGGGGCTGACGTGAGATCCAATAAGTTTGTTTGGAGATGAGTTGACTGTAATTGTAATATCCTCGGTAC
82	LG8	Tag_12074dr	74	Chr08	28690465	CTATACCAAAGATAATCCTGTCAACATTATAGATGCTAGCTAGGGTAATTGAATAAATAGCTATATTTGCATGCAGTAATCATCCTGGCCTCTCGCTCATTACCCGACCGCTTGTATGTCGTCCATCATACGACGGTGTGCTGCAGGCTTCAGAAGTCTGAATTGAATGAGCTAGCAGCCAGTACGACGTACGTGTGTAT
83	LG8	Tag_310dr	75.2	Chr08	29141426	CTCTCACGCTTTCGCTTGAAAAAAGGAGAAGTGCGGACCTGACACTTGTTTCCTTCAACACCATATCGGATCCACCCTGTGAAAAAAACCTTCTTTGCCGCTAACCACCTTGTCCCACCCACGACGTCGGTCATTGGATGTCATTGGATGCCCCAGCTGTGCTTGGGATAGAGATAGAAAGAGTGACACGAGGGAGAGAT
84	LG8	Tag_12819dr	75.4	Chr08	29153652	ATCCCACAGCAAAAAGAGTATGCATGCATTCGCCATCCAGTACGAAGTGATCTTAACGGGCCACTGATTACATGGGCTTGCTGATCTCTTGTTAATAAGGCCTCCATGTCGATCGTTTCGTCCACCAACCACCTGCTTATGGAAAAATTAGATGTGTATCATTAAAAGATTGTATCTTTAGCAACGTACCATTGAAAGAC
85	LG8	Tag_3759dr	75.6	Chr08	29473120	AAGGTGACACGCGAGAACATGTTCAATCAATTTTTTAGTTGATTGGCACCATGATTAACTGAGAGCTAATGATCTAGATTTCATGGTGATCACATAAATATACTGTTATGATTTCCATATGGACCGATGAGTAGTATTGCTCTTCGTAGAACCTGTCTCACCTTGCATTGTAAATTTGTAATCCATGGTGCCTGAGTTTC
86	LG8	Tag_17629dr	76	Chr08	29579953	GGCAGGTGGGGTCCGTGCACCGGAGGGTCACGCCGGTGCTGCAGGAGAAGGACATGGCCAGGTTGTAGCCGTCGATGATGGAGATGTCGTAGAAGTCCTGGGCCTGGGCGCCGCCGATCGAGACCTCCGCCGCCGTCAGGGGCGGGCTCCCGGAAACGGTGCAGTTGAGCGCGCCAGCACAGTCGCCGGTGGCGCAGTGG
87	LG8	Tag_12930dr	76.2	Chr08	29942565	CGTCCATGAGCGCGAGGTGCTCGGCGACCAGCTCGTCGGCATAGAAATCCAGCTTCTTCTGCACCTTGAGGAGGGGCACCCCAGGCGTCCTCTCCATGACGACCCCGATCCCGGACAGCTTCCTCGTCCCGTCCGCCTCGGGGGTCGACACGCCCTTGAAGAAGAGGCGCACCGAGGTCTCGTCGAGCTCCCCCTTGGCG
88	LG8	Tag_651dr	76.2	-	-	TCCAACTGATTCGAATCAGTCGCGTCAACGTACATCGATCTGCAGAAGTAGTTGCTGTAATCGCCATGGTACAACCGTAAGGGAGGTGCGTGGTGCAATTG
89	LG8	Tag_19957d	76.2	Chr08	29615067	CCATCCATCCACCTAGAGCCGCCTCCTCCTCCTTCTCCTCTGGCACTTAGATTCGGCTGCCTGCCGTCGCCTTGCCTCGTCTTCACCTTTCTTCCTCCCCTCTAGCCGCCCGTCGCCAGATATCCCTCTTCTTCTGTGCCCCGCCTCCCTGCTTTGTCATCGATGGAGATCCGAGGCACCGCCTCATTCTTTGCTCGTCT
90	LG8	Tag_21459d	76.7	Chr08	30095073	AGCACAAACCAAATAACGTTCTACTGGTTAGGCTAGGCTTATGTGTACGGGGGCGCAGGTGCAGGGTTTCGAATCCCCTGGCCTTTGGTTTTTCTGCGCAGCGAGCAGCGTCCCGGTCACTAACTCCCTCACTAGAGAGTAGTGTATATGTAATTACCCAAATACCCTTTTTGCAAATTGAAAATAATTAATTTCAGTCT
91	LG8	Tag_16036dr	77.2	Chr08	30163224	ATCAAACTTGGTATAGCTTGATGGACTAGTGGAATAAAATGAGGAAAAAAAAGAAACGAGAAACAAATAACCGTCTGTTCACGGCATGCCTCACGAATGCTCATGGAATGACGTGAACGTGTAGCATCCCTAAAAAAACGAGAACGTGTAGCAGAGAATATCGGGGCTTGTTGGGCCAACAAAACGCAACATGGGTCGAA
92	LG8	Tag_15580d	77.7	Chr08	30250245	ACGTAAGCAAACAAAAGGGTAGGATATCCCACGAGACAGAAAGGTACTAATTAAGCTCACCACTGCACAATAAGAAAGGCAACGTATTTCTGCAATGTGTGCTGTCAATTGTGGTATATACACATATTGTAGAGGTACAGCGAAAGGTTGCTGATATATACAATTATTGCCCTTAACTATTAGATAGTTTCCACCAACTT
93	LG8	Tag_17521d	77.7	Chr08	30270746	GAAGCAAAAGAAATTTATTATCAGATCAAATGAAATGGAAATAACAGAGAACAACAGAATATACAGTGCAATTTGACTAAAGGTGCAATCTTTGCCGTGAAAACCTGACCTGAGGTGCCTCCATGGGATAATGCTCAGGGAAATCAACCTGCAACTGGTACGTCTCGCCAGCGTAGAGGGTGCCCGACGCTCCGGTGACC
94	LG8	Tag_19733dr	77.7	Chr08	30439446	TGCTGCAAGTTATTGTTCAAGAAGTTATTGCTCATCTTGTTTCCAGTGCGGTAGTATTCATCAAGCTTCATGTGTGCAACTGATGCATTAATCCTTAATGTTCTTGGATAAGTCTGCAGACATCAACAAGAAAAATGTTCAACACCAAGCTTGATGATAATATATAGTGATGCATGGAGTAATAAGACGCACTACAGTAC
95	LG8	Tag_14662dr	77.7	Chr08	30379653	AGCTTGTGGTTGACCTCATACCTGATATTCATATTGAGGATGCGAAGCGCATCCTATTCCAGTACAGAGATCAGCATGCGGTCCATTTCTTTCTTTGCAGTATTTCCTTTACACATTAAAGGGTAGTGCCATAAATGTCACAGGATTAACTACTCTTGATTTTCCCTTGCTTAAATAAGCTGGAAAATTGTATCTCTTGC
96	LG8	Tag_19424d	78.1	Chr08	30624365	TGCGTTAGGCCGTTAGCTTTACTATTGCTTTTTCTTACTTGCTCCTTCGGTTGTCACAGGATAAGTGGGCGAAGAACCTCTACCTTGCTGGGATCTGCTATGGGCGAACCGTGGCCTAACATCGTCAGTTGCTGACCTAGCTGTTGTTTGATGTGTGCTGAGTTTTCGCCCTCTGTTACCAGCATCAACCACAGGGCAGT
97	LG8	Tag_10035d	78.1	Chr08	30678807	ATGCAGAAATCACGGGCGAAGCAACATTCCAGATTGAGATGGATCAAACAAGGCGATGCCAATACAAAATTCTTCCATCTGCATGCAAATATTCGTCGGAAACAACACTTCATCAGGAAACTACAATCAGAAACATGCACGGTCATGGCTCAACAAGATAAGGAAGAAGCAGCATTTAGTTTTTTTTAACTCCATTTTAG
98	LG8	Tag_15914d	78.1	Chr08	30585518	AAAGCTTTCGTTTGGCATGGTAGGGTTTAAACATATTCTTGAATTGTAGCTCTTGTTCAATTAATTGAAGAAATTATTCATAACTAAGGCGTGTCCTTCCTATGTTGCAAATTTTATCTTGCGCCTCTTGAGTGTTTATATTTTTTATGCATATGCATAATGTGGCTGCATATACAAATGTCAATAATGATATATTAAAA
99	LG8	Tag_16642d	78.1	Chr08	30635179	CAACACTCAACATACATATATGGACCGGTACTGCTGCATCACTAAAGAAAATCAAAGCAGAAAAGATCAATAGCTAGCATTATTATTTATTAGAAGTAGTCATAATAGAGAAACGAGATGTGATGTTCACACAGACACTTTTTTTGGCGCATGCAGACAACATACTTTTCAGGTGGCAATGTATTGTGGTATAAAACCAT
100	LG8	Tag_10009dr	81	-	-	CTTGTCGAACATTAACCCAAGCGAGAATTGCAACGGCTATATCGATCTAACGGCTGAGATTAGAAGTTGGTCGCCACGTGGACGGACGATATCGATGAGACGCTGCACAAGACTCACGGTGAGTCTTGTCAGTGCGTCTCGTCAGTACGCAGCGGCTCAATTGAATTGGCCAACGGCTCTAACTTTATGAGGGGCATATA
1	LG9	Tag_10484	0	Chr09	2301123	CAGACACGCACACACACCGCTCCAGTTTCTTGCACACTCACATGGTTGAGTCCCAGTCCCTGTCCTTGATCCACTTACTCTTTGCTTGGAATCCTAAGCTCAGCATGTGGTTTGCTGCCGCTGGTCATTAGGAGGGCTGCAATTTCTGCTTGTCAATAGTTGGTTTAGCAGGGGTAGGGACATGCTGATGATCTGCTTTT
2	LG9	Tag_10487	0.2	Chr09	2302754	TTAAATTAAGGTGCATTGTTGGAGATGCTCTAACTCATACTTTCTGAACATTATGCATATGATATCTTTCTGTATCCTAAGTCAGTTCAAACAGCCTGTTCATGATTGGCAGAGTGTACTAAAACGGAAAGAATCTTTGAAAATCATGAGAGTCCCGGGTATGAGAGTAATTTCCTACTAAGCTAGTTGATTGACTTGAT
3	LG9	Tag_23826	0.4	Chr09	2322647	AAGCCAATAACCATGCACATACATCCAAGGCCATGCAAGAAAAACTTGTTTTCTTTTGGTCTGTGTGCAGAAGTAACTGCGTCTTATATCATGGGCAGATGAAGTATATGTATGGACCATAGCCGCTATCCTAAAAGGCAGACAACTGGATTAAAATTTAAAACGCAGGCAAAGGCTTTGTTTATTAGCTCATAGCAGCT
4	LG9	Tag_18224	0.6	Chr09	2369369	CTTCTAGTTATAATCCAATACCAAGGAATTGGGTTCTGATTCCAACTTTGAATTCTAGAGGCAAGCAAACAACAGAATTCAGGAAACCAGATTCCAATTCCAGATTCCGGATTCCGATATCTACATCCAAACAGGGTGCTAGAGAACAATATGAAATAACAGCATCTTTCGGATTGTGAGTGTATCGGACCAATCTATAC
5	LG9	Tag_819	0.8	Chr09	2451316	GATATTTAGCAAATCACCCCTAAGGTTCAATCATTGATTCTGTGCTATTCTGGCATTCTCATGCTTTTGTATAATTGCAAACATACATCAAATAAAGTTCACTTCATTGTACTTGTTGTGGCTCTATTTTTTTCTGTCAACAAAGTTTTCAATATGACCATGACGCTGTGACTTGCACATTGTTTGTCAGCTGCATTGTC
6	LG9	Tag_11033	6	Chr09	3086526	CAGATCACTATTCAGCAATCTTTTTGCCTGTAGGAGCTTCATGACACAATGCCGAGGCACTAGCCACTTCTCCAGGCTGAATCCCAACAGGGTAGGCCTTTCCAGAATGTACTTTGGCTCTAATCCAACCTTGTTGAGCAAGAACTGAATCTTGGCGAGAAGGCGCTCCTCTGACATTCCTAGAATGGTTGGCATCCTAG
7	LG9	Tag_2705r	7.9	Chr09	3529172	GTTTCTGAATTTCCAAATCTCCCAAGCCACTAAACTGAACAAAGTGCTACACCCTTTCCGCACTTCCTTAGGCGCCAGCTTGATGGAGCGTGTCCACCAAGAAAAGAAGCAAGTATATATTGCTCAAGGCGCGAGAGGGGCAAACTTTAAGGAGTGAAGGATCGTGGCCCAGACTTGCCACGAGAACACACGGTCCACCA
8	LG9	Tag_16745	8.9	Chr09	3591377	GAATGCAGTCAACATGTTTATAAACAAGAAGTTGAGTTGTAAATCAAAATTGTGGGTCCCCTTTGATGTGAGTCAATACTAGGATGCAGATGGGGACAAGCGAGCAAAGAAGCGGTAGACTAGCATAGGGAGAAGCTAGGACACTAGAGCTAGTGAAGAGAAGAAAGTACAACTCACACTTCCTAGTTAGACACATCTCG
9	LG9	Tag_25082	10.9	Chr09	4565013	TAGATTCTCAGAGCAGCTGTGTACTTAGGGAATACAGGCAAGTGTTTTTAAACATTTTTGTTTACCTGTTTGATTACATACGTGATTTTGATTCGAACGTGGAGCGACCATCCAAGAAAACAGTTCAACCATGAGACTCACATGGGCACTGGGCTTGTCTGATTAATTAGATGAACCAGAGTTATGGCTCGCTTCCATGA
10	LG9	Tag_20471r	10.9	Chr09	4286675	AAAACATGAGTGCATGCATCTGCCTTATTACGTCACGGTTTGCACACGTACGTACCCGGGATCAGATCAACGGTCAGCAGTCAGCTAGCATCCTACGGAATTCCAGGAACGACGTAGGCACTGCATGTAATAATTTTCATAGATTAAAAAAGCTTTGACGCCTTCAGTTCAGGCTTCAGTAGATCATGTGGCCAGCGATG
11	LG9	Tag_23441	10.9	Chr09	4357320	CCATCCCAGTAATCAATAGTTATATCGGCATTTGGACAACACTGCAACCACGCTATTCAAACCAAGCCATTTAGTTGCCTAGCTTGCGGTTACACTAAGATCGGTCTCATATATTATGGCCCTCTACAGAGTCTGACATAAACTCTATCATAACTCCTAATACATCTCAAGTCTAATTGTAACCAATTATACACATATTC
12	LG9	Tag_9920	11.2	Chr09	4501816	GAACATCAGAGCGACGGGGGCGACGAGGGCGCCGTCGCTGCCGCGCCACGACTTGGCCACGACGTAGACGGCGAGGACCACCTGCGTGACGAGGCCCAGCAGGTGGCGCTTCCACAGCTCGTTGTCCTCCATGGAGAAGGCCGTGATGGTCTCCTGCCCGCCCAGGTGGAGCAGCAGGACCGGCGCCCACAGGAGCACCA
13	LG9	Tag_21547	11.4	Chr09	4709055	TACCTACTAAGCACTAAGGTGGTGATCTGCCCAACTATCCAAATGAGACATGTCTTTTGACAACATCAGCATTCCCATACACAATCCGCATTGAACGATCAGAGCCTTCATGGCCAGCTCGAAATGCTTATCGTCGATTTGCCATGGCGCGAGGATGACAAATTTCCACAACAAGAGGGTTGATTTAGATACACTCAACT
14	LG9	Tag_424r	11.4	Chr09	4713651	AATCTGTGATTGATCCAAGGTAGGCAGGTGTAATTCAGAAGAGGTTTAGGAGGCATGCACGCGTGGTCTAGAAATGGTGGTGTCTTCTGAATGACCAGCAAAGTTTTAGCCGGCTCTTTGTTTAAAAAAAAAAAAATCTTGTGCCACCAAAAACATCGATATGGAACTATGAGCAACTGAGTCATGAGATCAGTGACCGA
15	LG9	Tag_423	11.4	Chr09	4717104	ATGACTTCGTTCCTAGGACATAATTTGAATCCTTAACCACTCGGCTCAATTATCTTTCACTCCAGGGCCACAAATAACTGAAAGTTTGGAACCCTAGGTCAAGACTCAGAACTTAATGATCAACTAGGAATTTAATATTCTTGGTGCATGAGTGTACAGGACTTGAACCCGGGTAGAAATTTAGAATTGCACCATACGAA
16	LG9	Tag_11279r	11.6	Chr09	4916417	CTATTATTATTGTCACTTCACTGTTTAGTGTTTACACATCCATCAGAATCGTTAAGCTCACGCACTTCCTGTTGTTATCGCAAGTAATATGTTCTTAATGTGTTTTGGGTCGCAAGTAATATGTTCTTAATGTGATTTGGAGATAGTGCAAAGGGGTCGTTTCATGATGTCAATCTTAGCATTTTTTGTCAGCCTTAGGC
17	LG9	Tag_20761	12.5	Chr09	4965660	CTGGAGTGAAATCATGATCAGTCATGTCAAACCAAAGGTCAGAGACAGCATGGAGATCTAAATGTTGGCAACAGCCATGAAGAACGATGCTGTAATTTATCTGGTCATGCTTGAAACCTTGCTCTTTGAGGTTCTTGAAGATATTCAGTGCCAATTCAACCTTTCCAGCCTTACAAAGACCATGTAGAAGTGAACTATAG
18	LG9	Tag_7621	12.7	Chr09	5010536	TTGGAGGTTATTTTAAATTGTTTTCCTAATGGCGGATGAGTGTAATTTTTTAGAAACAGATTTAATAGCTATTATTGTGAACCACAATTATATTTTATAGAATTGATGGCCTGATGGCTATATATTTCTATAATTAGATGTGGCCTAAAATATTTATACAGCGATCATACACTAATACGTAAATGTTCTATAGAGGTACT
19	LG9	Tag_6280	12.9	Chr09	5068279	AGCTAGTACCTCTTCTTGAAATTTTTTAAATACCTCATGTGTGAAAACAAGACTACCCAGATGATCAAGGGACGTCAGCAGGTGAGGCTCCTCACGCGTGGATGATGTTCCAGACGATGACGCTAATGGACGACCTTCGGACGGCGGCGGCGCTGATCTGCGTGAACGGCGGCGCGACTGATTTGCGTTAACGGCGGGTT
20	LG9	Tag_6279	13.3	Chr09	5088432	ATAAAGAATGGCACTGCTATCACCTTTACATCACTTAATTTACCACGTGGATCCTTTTTGGGATATGAATGTTAAAGGATGAAAGGATGACTGTAGTGCAGTGGTAAGATGCCTACGATAGGCAATCTTACGAGGCACCAAATGGGCTGGAAGGGGAGAAGTGATTGATATGGAAGCATCGTACAATTATTCCATAGAAA
21	LG9	Tag_9244	13.3	Chr09	5112068	GTAACCTTCACATTTATCCTACTAGCACACAGGTTGGAAATGATAGCAAATGGTTAGAAATAGTAAAAATGATAAAAAGAAAATGCTTACATATTTTAGTCTTTTATTTTCTTACCTTGTCTAATATCTATATTCGCCGGTTATTTTCGTTGTCTTGAAATTAATAAAAAAAGAACGCTAATCAAGTGGCCATTAATTCT
22	LG9	Tag_11007	13.5	Chr09	5322934	GTGATATTTTTGGAATAGGCTACACCAAGGCCTATTTTGTGCGCTACATGGGCTTGGCCCATATAAAATAAAAATAAATAAATTTGGATGTGAAATTGGTCCAATTATGTGCCATGTCATCTGCCACATCAACTTCCATGTCACCAAGCCATGTCATTGTCCATGTGGAATGGTCCTAGTTGACGGTTTGTGACATTTTT
23	LG9	Tag_15290r	14	Chr09	5871618	GGCCACGACGCCTCCCAACAAAGAAGCCACGGTTGTTTCCTTATTTTCCTTAGGAGGAAGATGATATGTTCTACCGCTATATTCGTCCCTGTTCCCTCCATATATGGTCCAATATTTCCGTTCTTTTGCTCATTTCTTTCAGTTCATGGCAGAGTGTTCGACCCCAAGTGGATCAATGGAAGGTAAAATTAATCTATGTA
24	LG9	Tag_2305	14	Chr09	5889130	AATGATTATTGCTCACTACTATCTCCCACTACTGATGAGAGTGCAAGCGTTGCCACCTGCATGCATTAGCTGAACAGTCCTCTGACCATTTGCGTGTAGTGCCACAACAGGAATAAAAATCCACACTAATAGCATCCACCACACTCACTACAGTCAAGCGGCAACTACTCAGTTTCACAGTGAAACGTCGGACAATTACA
25	LG9	Tag_2311	14	Chr09	5889734	ACACGCAAATAATTCAAACAAGCGAGGTGGCCTACACAAATATTGCGGGTAGCTAGTTTGTTTATATTTTTTATTCAATATATGTTTTGATATAGACCGTTAGATCTTCGTATAATCCAACGGTGAACGACATTTCTGTTTTCGATGAAATATATAACGTGATTTAATATAGGTCGTTAGATCTTCATAAAATACGGCAG
26	LG9	Tag_770	14.2	Chr09	6006877	ATGAAATCGAGGTCTGACATTAATTTCAATCATTATAAAACTTGTAACATGATTAACTTGAGAATGAAAATACAAAGGTACCCTTGGAATAAATTTTCGAATTGTCTGGGTCTCTTGATCCACAAATTTAATCCACACTACCAAACGACCATCATTTGCTCGTTGTAATTGTCATGCACCCTAATGTTTCTTGAGTTTTT
27	LG9	Tag_12381r	16	Chr09	6341538	TTAAATAAATAATAGAATGCATGATCCGTTCTACAAAAGGAAGTAAAGGGCATCCTTATGTTATCAGAGTCGGTTCAGCAGAGCAAACAGCAACAAGGGCTAATATAACAAGCTAAATTGTTGTATTAGCATAAGTACTCAACATGTGATTTCCCCTCTTTGATGAAATCCCATTTTTGTCATTTCTTTTTTTTTTATTC
28	LG9	Tag_17737r	16	Chr09	6330867	CACATGAGAATCCATACAGTGTAGATGGCTAATTTCTATTGCACTAGCTGGGATGAGAAGCACCAGTAGACATCTACTGGTGATTACTGCAAGGAAGCATAACAAGCAACACAGGCGTTCATAGGCAGCTAATAAATACAATAAGAAGATTTGAGGAATTAAACCAATGTAGTAACTGTTTATCGACTAACCTGCACAGC
29	LG9	Tag_11739	16.5	Chr09	6404690	GGACGTACGTAGGCGAAATGGTAGTATACGGGAAGGCCGGCGAGGGCGAGTGCCTGGGCACGGTGGCGTCTGGAGAGCAGGCGTAGCTGCAGTAGTCCAGCTCCCGCATGTTCTTGTCCTTGGCCATGCAGTCCTTGAAGCAGTAGACAGTAGTCGTAGCAGTCTACGTACGATGCGCCGCCCCCGCCCACGAGCGGCGA
30	LG9	Tag_11730	16.5	Chr09	6417924	TAACGCAGGGCGCACAAAGTCTCGAAGTGGTGGCTTTGCATATCTTCAATTCGTTTGGATGGCAAACACAAGCCATGATTTCCTTTGCCTTTGCTTAGTGTCTAGAGTTACTTGGAGAACGTTTTTTTGCTGTTTTAGTACTGCGGGGTGAATTATTCTCGGTGTGCTTTGTGGAGTCATGTGGTTGTAATAATGACGGT
31	LG9	Tag_21415r	17.4	Chr09	6747537	AACTTCTTTGATAACTTTTCTACTTCCGTAGCAATGCATGAACATAGACCATGGCATAGCTTGACCCCCCATCAAAGTGCCAAAATCCTATCCCAGCTTGTGGAGAGAAAAAAACACCCTAAAAACGTTCACAACTATATCAGGGGTTGGATTTGGGCCTAGGAACAATAGGTCCATGGTCCTAGAAATGGCCCAAGCAG
32	LG9	Tag_25100	17.4	Chr09	6793596	TAAAAAGGACTAGATTGCAGATAGCAGCAGTGTAAAAATGTGGCCGCAAATGCACATTTCTTCCAAACGTAAAAGGAAGAATCTTCTTGTGTTTGGTTATTTTGTTATCAACTTAGATATCTTCAAATTGACACTAGTAATACAGCAAAGTTTTGGCTATCTTGATAAGCTGGCCAGGTTTCGGTCCAATGTTGTAGCTT
33	LG9	Tag_919	18.6	Chr09	7263236	AAGGGGAATGTCCGACTAGTACTGAAGAACCCAACATTCAGTCCGGAGCAAATCAAGCTAGGGGCACTAGCCGACATAGCCACACCACACAAATTGAAGCTCCAATTTGCAACGTAGTGTTTGCTAAGAGCGTCGCACTCGCGTGCGGATGCAACGAATTCAACCCTCAGATGGAACACAGCCATGTCCGGTTCGCGCCC
34	LG9	Tag_11372r	20	Chr09	7705783	ACCGGCGCCTCCCCGCTGCCGTGCCGCCTCGCCACCCCGTCGTCCAGCCGGCCTCTCCCCCACGCCCGTGCGTTGGCCGCTCGCATGCCGCAGCTCGCCCCAACGCCACGCACATCCTCTCACCCTGCCCCAACGGCCCTTCGGAGCCACGACCTCGGCCTCATCACATTGCCTCTGGCCTCCTTGCCTGAGTGCCCATG
35	LG9	Tag_4070r	20.3	scaffold_65	56652	CTAGCCGTATCGAAGAACAACATGAAACGCATTGCACGCTTATTTCAAAACATCCTCTCTACTGTCGGCGAAAGAAGAGAAAAGGAGCAGGGTGCTTAATCCAATGCTGTTTCCCATATTTCCTTCCCAACTTGATCAAGGCCACCTTCAACAGTTGGCTCACATAGATGCTCAAAACACATTGAGTTTGAAATTTGAAT
36	LG9	Tag_24549	20.6	Chr09	8038686	CGCCCGTCTGGACGCCGGCTCCGGCGCCGGCGAGGCGGAGCAGGGCCGCCGCCGCCCCCCGCGCCCTCAGCATCGCCGCCGCCGCCGATCTCTACTCGCGTCGCGTGAGGACTCCGAAGCCGCGACCCGCGAGACTGCTCAGCGGGCTGAGTTGCGGAAGCAACAATATGGGCCGGCCTGTCTAGCTATCGTGTAGAAGG
37	LG9	Tag_12978r	21.5	Chr09	8229738	CAGTTGATGCTAGCTAATATTTACTAGCAGCTAATTTAATAGGTCTTAAATTTTTCCCATGCCAGTCTCTTCATTCGCCAAACCTTTCTCATGGATCCAGCGGCGGCGGCAGGAATCAGCCGCGGTGTCGCAAGTTCTTCTCCATGCAACAACGGTGTGGAAGCAAACATGCTTAGCAATGCCGAGGACGGGACGCCGCC
38	LG9	Tag_7565r	24.6	Chr09	10203154	GGAGGCGTTCCTTCTCGCGGCGTACGCCGACCACCTTGCCGCCGCCGGGCAGGCCGCGGTGCGGTTACCGTGAGTTCGGGTCGGCGACGCCGGCGGAGATGACGGCGTTCATCCTGGGGAGCAACCCGAGGGGGACGAGCTACATGGTGGGCTACAGCGCCACGTACCCAAAGCAGGTGCACCACCGTCCACCGCTGTGC
39	LG9	Tag_23438	25.5	Chr09	11101674	CACCGCCACTGGCGCCGGCCCCCGGGGCGGCGGCGCCGTGCTGGAGCTCGATGACGAGCCATCGGACGGCCTTGCTCATCTGCTCGAGGCGGACGGCGCTGATGGGCTTGATGCCGGGAGCGGCTACGGATCCGGCGGAGGCGGATCCCGTGGCCTCGTCGACGAGGCACTCGGAGCCGATCCGCTGCCGGATGGACTCG
40	LG9	Tag_21784	26.6	Chr09	16861599	TTACTGGGCCTTTGAATTGACACAGGTATGTCAAATCAAGGTTGTCTAATATTAGTGAATAGAGCCAATGAGTGATCAAAAGTTTCACTTTTATGTGGCAAGAACTTGATACGAAATATGAAACTTAAAACAATGTAGTTTGGCTGCAGCTTTTTCTTCCATTTCCAGATAGCTCTGCAATACAGATGCCAATTCTGATT
41	LG9	Tag_20326	26.6	Chr09	17496795	GCACGCGGCAACGAGCCTCTACTAGGCTGTCGTAGGTTGCCGTTCGCCACCACTGGCTGTCAACCACGCCGTGGGTGTTTGGTTGTCTGGTTCTGGGCGAGCAAGCACCACGGCATGCAGCTCGTTTGTTTGATGTGTGCCAGGCTCTGCATGTGCAGCATGCGTGTTTGGTTGTCTGTATGGAGTTGTGGAGCAACTCG
42	LG9	Tag_22223	26.6	Chr09	14575879	GAGGTTTGGAAGCACCGGAATGCTTGCGTGTTTGAAAGAGTCAATCCAGATGTCTTCGTGGTTCTTCAAAATATAGCCAATGAAGGCTTGCTGTGGTGTTCGGCTGGAGCCAAGGACCTTCGGTTCCTGCTAGAGGGGGCAAGGGGTAGGCTAGGAAACCCTGGCTAATCTGCTAGCACCCTGGTCGTGTGGTCGTTTCT
43	LG9	Tag_8493	26.6	Chr09	24808084	ATGAACCAAAATCTCAATTCACCGATATCTCCCCCTACCGTTCAAAATTGAAATGTACGTCCATTCATAAATGTATGGCGCGGTCGATCTTTCCACAGCTATGATCACTTGTCTCACTCAAATATATAAAACTACAAAGTAATACTTAGTTTACTTTTAAGGATGAAACAAACCCGAACGAAATAAATGATAAATTATGA
44	LG9	Tag_9437	26.6	Chr09	18980410	CAAAAGTGCAAGGTGATATTGTAAATTATACGCTTTCACTTTTGTATTTGGACCTTGAGGTAGTTTCGCTTGTACAAAAGGATGAAAGTGAAAAAGTTAATTTGTTAAAAAAAAAGAAAAAAGAAAAGTGGGAGGAAGCGGAGGCCCAAAGCCACTGCGGCCCGCGCCTGGTTTTGTACCCAAGCTGCACCACGTGGAGG
45	LG9	Tag_11882	26.6	Chr09	28288456	CGCTTCATCAACAATTATGGAGTCATTGCCGCGCCACTTAAGCGCCTCCTTCGAAAGGAGGGGTTCCACTGGACATCCGAGGCAGAGGCTTCCGTGGCCTACCTTGTTCATGTGATAAGTGCCGCTGGGGTGGCTATGGACAGCGACAAGGTGCAAGCTGTACTCTCTTGGCCCATCCCGAAGACTGTCCGGGCAGTGCG
46	LG9	Tag_1292	27.1	Chr09	22955030	CTCGTTGTCATGCCTCGATATCTTATTTTCCACTGCATTACACTTATATAGTACTATGTATTCCTGCATTACACTTATATAGTACTATGTATTCCGCTGCAAGATCTCTTTTGAACAAATGATTTCGCTATTTTGATTTGAACATATATTTGAATTCAACTTGGTTTGTAATAACTTTATCTCATTTTGACTATCAACTG
47	LG9	Tag_5967r	27.4	Chr09	25636913	CACCTGACTGTCCTGGCAAAACAGTAGGTGACAATAATTTGTGCGCTTTAATAACATAAATTAAAACAAGAACCAATAGATGCAATATTTATGCATACACGGCCGGCATCTGAACTCGATGGATCTCTTCCTTTTGGCAAATCGGATCCCCGTAGGTCTCCAACAGGCGCCCCCTCATCCTGTAGCACGCAAACATCAGA
48	LG9	Tag_9316	27.4	Chr09	26011748	AATGCTAATGCTAATTGATCTCAAGGAGTTGACGGTCGAAGAGTTGGTCGGGAGGTTGTGCACTGTGGAGGATCGATTCAAGGACGACGCTAACCAAGTATTCAATAAGTTTGGGCGTCTTATGCTTGCTGAGGAGGACTGGGAGGCACGCCAGAGTCTGCGGCAACATGGCGGCTCCAGGACATGGTGCACACGGCAGC
49	LG9	Tag_11812	27.4	Chr09	25915291	TGTGCCCATCCCCTGCCTCCTAAACAAACATGCAAATCCGGAGCATCAGGGCCTAGATCTGGAGACCAGTTCCCCATCAGACCACTTTGCCAGCGCGGCAAGAGAAGAGGGGCACAATATCAACTTCGCAGGAGACAAAAAGTACTCCACCCTACCATCTGCCAGAACTGCCGTCCATCTGTGTGCAACCCCCCCCCCCC
50	LG9	Tag_22919	27.4	Chr09	26320395	TGTTTGAAGTTTGATGTTCAAGTGTTACATACATAAGAAATCGTAAGTGGCATATGCTTGCGCTATGATCTTAAAAAAGGGGAGATTAGCTTTTGAGACATTTGTTGCTTCTGCTCACATTGTAGATTCTGAAGTAAGATTTTAAAATACTTAACCACAGTTTCATGCCAATGTCCTGGCTTTTTGTGGTGCAAATGTTT
51	LG9	Tag_11811r	27.4	Chr09	25918918	ATCTGCCAAAAAACGGCAATTGTATTACCAATATACTCCACCATTTAACAGCTATAATTGAACAGGTATGTACATACCTCATTTAGAAAATGGACAGTGTAGGCGTAGAGTAGTTCTTGGGCATCACCATTTCTGCTGCCAGCATACTTGAGTCCTGCAAACATTGGTTATGCTGGTAAAGGGCAGCAAATTTGTGATGG
52	LG9	Tag_5965r	27.4	Chr09	25630269	ATCGTCCCCCCGACTGTCACCTCCTGCCGCCGCCAATGTTAGAAAATGTGTCAAAAAGGTTGTCACTAAGAAGAAGAAAGTCAAGGGCATCCCACACCAGGTTAGTCTTCATATCACTGCACCATTTTATGCACGACACTTGATGTTCTTTGTGTAACCATGATACTATTTATGCATACATTTGCACCTTTTATGCCAAT
53	LG9	Tag_22764r	27.6	Chr09	29171103	GCCAGCACACCCTTGTAGACCTCGCCGTAGCCACCGGCGCCGAGGAGGTTGTCGCGAGAGAAGTTGCCCGTGGCGCGCTTCAGTTCGCGGCCGGTGAAGTTCTTGGCGGTGCGCCCACTCGTGTTGTTGGCGTTCAGGATCTCCTCCCGCTCCTTGGCCAGCCTTTCTCGAGCAACCCGGATGCGCCGCTGCCGGCGGTA
54	LG9	Tag_21803	27.6	Chr09	28898240	AAACCTCAAAATGCCGCAAAAATAATCAATTGCCACGGAAGAGTACGTTTATTTAATCTAATCAATCGGTTGCTAGAGGAGTAGAGGACTTGACACTGATATAAGACGAGAGAGCAGTCGCTAGCTAGCCTGCTACGCCACTCCCCCTCGCTTTCTCTACACATCACCCACCCCGTCCGGCGGCCACCGGCGGCACGCGA
55	LG9	Tag_1076	28.1	Chr09	26620789	AGAAACCCCACACGTCACTGTGGGAATTGTAGATTGGTTTAAGATGATTATTGCTAACATAGGATCAGATTATTGATGACATAAGATCTGCTAACATAAGATCTGAGGTTTATGATTACGTGTATAAAGAATAAAATAACGTTCATGATGCAAAGGCACGTGGAATACTATAATCTAGCAGGATTTAACTATTTATTGTA
56	LG9	Tag_1620	30.1	Chr09	32155616	ATTATGTGCTTAGTTGGATCTGACAGGTGTGGCCCATATATCGGCCAAATCTCTCTCATCTCCCTCTCATCTTCTTCTGCTCGCTCCCCCTCCCTCATCTTCTTCCTCTCACTCTCCACCGATGTGGTCGACTGCCACCGTTGAGGATCCCCACTGGATTCCCCCGCTGTGGGTGCACCCACCAGCGGCCGTCTAGGCGC
57	LG9	Tag_11829	30.4	Chr09	32201929	TCTTTAGGGGTTATTTTAAATCATTTGTCATAATAAATATATGGGCAATTTAAATTTAGGTTTAGAGTGTTAATTTACATTATCTTTTGATAATGGTAGAGGTGGGTAACTAGCTAGATTCATGTTGAAGGGTTACGCATGTTTTTTCTACTAGCAATTCCTTTTAAATCTAAATAATAGATTTTGTATTACAACTAATC
58	LG9	Tag_19693	30.4	Chr09	32282857	CAGACTAACTTCATGTTACAATTCACAGTTGCAGACGCCTTGATAGAGCTTAAGTTATTTTCCACTTAAATTCATTTTCATCTGATCTAGTAAGTTCATGCATCGAAGGCTTACCTGCCAAACCTCCTCAAGGAACAGCATTTGTGTGAATGGCACACGCTTCTTAGTGAGCACGGTTTGCAGCTGCCAAGCAGCGCTCA
59	LG9	Tag_23405	30.4	Chr09	10470418	AGCTATAAAAGGATTTATGTCATTTGCTTCGTTGTCTTCTTTGTTTAGTGCTCGAATCCTGTTTGCGATTTCATTCTCTGTATCAAAAATGTATAGTTTTGCAAACTTGGGAATATCATTTTCCTTGGGTACAAGAGAACCAATGCGGTGGTGTATTTGGCCATTTATGCGAAAGACATATGGTCCTTTGCCTTTGTTTA
60	LG9	Tag_5586	31.1	Chr09	32414419	TCTATTGACGACATATGTGGTGCATTCAGTGGGATGAATCTCAAGGGGGATGTATATTTTGATCCTGCTGAGTCCGCCACATGTCAGAGGAATAAATTGATCATCTCCAGGAGGAGGAGAACACCCGAAGAGGAGGAATACCTGCGAGGTTTCAATCCACGGGCACCGAATTTTCTTCCTCTGGAATTGGATCCAGACGC
61	LG9	Tag_4105r	31.4	Chr09	32581703	TATTTATGAACCGTTTGGCGAACCGTTTTTCTTATAAATCTCTATCCATTTAAAAGTTTATAAGGTTCTTGACTTCACTCTTACCTACCACGCCGCCTCCACCATCGCTCTACATCGCCCCAACCTTTCGGCATGCCAGGCCCCAACCATCCCTTCTACTCTAGCCCTCGGCCCTGCATCGCACCTCCCTCCTCTGCCCC
62	LG9	Tag_16193r	31.4	Chr09	32545620	TGTATCCTCTCAGCAACTACATGGTTGCTCCTTTTTTCTGATGATGTTGTGCATTGCACCATCAGCATTCGGGGAACGACAGCACGCGTACGAATGGTTGGATTGATGGCACTGACACGGTGGCACCACACCTGGAGCTGCTGGTACGCTTGGCATGTGTATCTTGACAGGGGAGGCTACCATCATATCCATCATCCATG
63	LG9	Tag_4052	31.6	Chr09	32823883	TAACTATACTGAACTCAATTATTACATGCACTGCATCTGCAATTCTGCATCTGCAATTCTGCATGCAGTGTTCAAGTACGACTCGACGGCGCACAACGTTGTGGCGGTGAACGCGGCCGGCTACAAGGGCTGCTCCGCTCCCCGGGGCGCCAAGACGTACAAGTCCGGCAACGACCGCGTCACGCTGGCCCGCGGCACCA
64	LG9	Tag_20477	32.5	Chr09	33440968	TAGTACCACTATAATGTTCACAGGAAAATTATTATGTGTCGAACCTTTTTGTTTTCTTCCGCTGCAAGAGTTGTCATCTCTTTTAGTTCCTCCACCTTTGCCAGAATATCATTACCAGCTTGACTTGCTTCTGAAATAGCAAGTTTTGTGTTTTCTTCATTTAGTTCTACCTCCTGTAGCATTTCACTTATTGCAGCAAC
65	LG9	Tag_10639	32.8	Chr09	33574302	TTACAGTTTTACATATGAGGATGCAGATTAGGGTGTTTTGGTTACTGTATATGAGGTAGTTGAAGCTCATAAACCTCCTAGCTTGGAGGAAAATTAAACTTAAATTCACAGACCTATGAAGAACACAAATTTGAAGATGATACAAGTAACTGCACTGGTATGGAAGCAGGCACGATTAGGCAATCAATGAAGGAACCTTT
66	LG9	Tag_23193	33	Chr09	33627890	TTAACAGTTCCGGTGGTGATGTTTTGTCAATTTCAGCTCCAAGCATAGAAATGGGACATTTGACCTCTAAGTGTCACATAGCATATCTAAGGGTAAGTATTCCAAGCCCTTTCAGTAGAGCAATTTTAGCATGTCAGTAGAAGAACACTTGGAAAGTAGTTGACCTTTAATATCATCAACAGTAAGTAGAGAAGGGTGTA
67	LG9	Tag_18252r	33.3	Chr09	34051739	TCCTTTCACATTCTTGCTGTATGTACCATACCATGGAAAAAATAGCATGCAATCTATTTTTCTGGTTTTGGTGAAAACCATGGGCTTGACGAGCAACAATCCAAGTTTCCAGTGCATAGCTAGATGGCTCTATGAAGTACAGGGAAAACGTGCTACGCATCAGCCGTTTATCTATTCTTACCAAAGGTAAGGAAATTAAT
68	LG9	Tag_22592	33.5	Chr09	34085794	GAAGCGGCCCAGAAGGAAAACCAAGAGGCAGAACCAGAAGACTATTTTTACAGATAGAAAGAAGAAGCCTTCAATGCAAGCGGAGGGACAAATGCAGGAGGAAGAGGAGGGAATATCACCAGACAGACCGGTCGAACTGCCAGTGACGCCGTGGAACCAAGATCTTGGAGCATTGCAGCAAGAACAACAGCCGTTGGTGC
69	LG9	Tag_8380	33.5	Chr09	34188671	ACGGAAGAGCCGCCTGGCCTGTCGCGCCCCGTCGGCTGCGGGCGAGGGCTCCCCCGTTGAAGCGAGACGAACCGCGGCCGCGCGGTGGGACTGGAACCGGCGCCGGGCGGGGCTCGGAGGCCAACGAGCTCGGCGACCTGCCGTTGTGCTCGCGCCGCGCCGCTGGCGCCCAAGGAGTGAGGACTGAGGAGGCTGTTGAT
70	LG9	Tag_18762r	33.5	Chr09	33994280	GGCGATGCGGTCTGCTGCACGGCATGGCCTACTCTCACCTCTGCTTTTGCCCAGCGGCCCTGGCCCCTTCTGTGGTCGGTCCTTTCCTCTTCCCGCCGGCGTTGAGCCATGCCGAGCAGTGAGCTCCGCCTCCGCACCAGTAGCTGGAAAGCACCTCCCCCCATTGTTTAGGTGAGCGGAAGATCCAGATGTTCTTGGGT
71	LG9	Tag_7575	35.8	Chr09	34591565	TCCTTGGTTGTAATTTTTGGGTAGGTTTTAATAGCAAAATTTACAAGGATAACATTACTGAATCTCTTTTGCTTTCGCGTAACACCTCTGACCTATCATGGAAGTGCGTCAATCTCTCTTGAAAATTGTTGGCACTTGTAGTAACGAAAGTATTTATACCATTCTAGGAAGGAATATGATTAACCATTCTGGAGTTAAGG
72	LG9	Tag_9688	36.5	Chr09	34660871	CATGTGAAAGAGCTAGCCACTTACTCCATCCGTTCATCTTTGTTAGGCGTATAAGCAACGTTGACCAAAGACCAAGGAGCACTCTCTCCGTTCACCATTCACCAAGGTGCACTCAATTAATGCATGCCGCTTCATTTACTCAGCAGCCGCACACGTCACTTCGTTTCCTCAGCCGTAGAGAAAGTAGGATGTGCTAGTAG
73	LG9	Tag_22759r	36.7	Chr09	34893465	AAAGTCTTATAAATTTACCCGTCTTGATGAAAGAATCCACAGCCACAGTGAATCTTGCCCTATTTAGGGTATTTAGTACAACAGATCGAACCTGTTATAAAATAATATGAGTCTGGTTATCTTAAAGTTTGTCAGGGGAAAAAATAAATTGTGAGCAACACACTGAGGGGAGTTGAAAGAATACCTCATGATATGAACTG
74	LG9	Tag_6893	37.4	Chr09	34955948	TTTGTAATGAAATTTCTGCATCAACTTATTCTTCTCCAACCGGTGGTTCGCAGCAATTTGGCAAACAAATGAGGGAAAATGTTGGTGGCAAAATAGATATGTTGAAGCAAGATGCTAATCCCAGCCAAGATGATCCTGGAATTGCCCATGAGATTATGATAGCTCCTAATAAGAGAATAATTGAGAAAGACTCTCGGATT
75	LG9	Tag_3221r	37.9	Chr09	35021764	TTGCTCACCATCTTGCCTTTCAACTTATCGTGAGGCATCATAATGGCAGAGATGTTAACCAATAGCCCTTGTGATCTTCAACATCAGTTACTGAGTTGAACCAGCAATTAATAAGAGAGGATGAGTTCAAAACTTCAAACCAACAACCATTGTGATCATCAGGTTACTGAGTTCAAACATGGATGAATCTAATTTAATTA
76	LG9	Tag_15724	37.9	Chr09	35077109	ATATACCATGATATGTGTCTGACCATATTGAGGAACAAAATGGAATATGAGCACAAAAGCTGCAGCAAGCACAGCAGCTGCATAAAATAGGAACGCTGCAGGACAAATTTGAACCTCAGTACCTGATGAATTAGTATGTTGATATCCATAAAGTAATGCCTAGTATGTTTTGACTCACGAGGTAGCAAATTCTCGAAGAA
77	LG9	Tag_17650	41.4	Chr09	35572281	GTTGCCGATGCATGCAGCACGAAGGGGCGCTTTCTATCTATCTATACCGGTACCAGGAAAAGCAGAATAAGCAGTTGAGATACTATGCTTGGGCCCTGTTTTAAAGTGCTCAAATGTGTGCAGCCAGTCCCAGTAACGCGCTAATTAATCAGCTGTGATACGAAGTTTACAATCCCTCTGCACTAGATAGTTAGATTGAC
78	LG9	Tag_15598	42.3	Chr09	35769381	TGCTAAAAGTTAACAGATTCAAGATCAGATAACCAACTTCTCCATTGCTGATGGTAATGAGATTGTAACATCAGACGACACGCCACACCAGAGCACCACGACCACATCACGAATAAAGGTACCTCTACCACAACACTACCACGACAGACATAACACAGGCTAAACAACTACGGAAGACATCTCTACACCTCCCAGATCAG
79	LG9	Tag_14342	42.5	Chr09	35792881	TTCAAACCACACATGGACGACGCACCCATAAATTGGCTTGCCAAGCATGCGGTTTCCTTTAGACAAACTCAATTCATGTCACCTAGCGGCCAGCGCCCATGGATTTAGAAGCAACTAGGGCTGATATCGAGCTAGCTTGGCTCGTTATACTAATGAGATGAAAGTCAAGCTAAACTTAGCTTGTTAGACAGCTTGTTAGG
80	LG9	Tag_13693	42.7	Chr09	35825715	TTCATTTGCATCGGTCTTTATATAGATTAAAACAATCACCTAGGGCCTGGTTTGATCGTTTTAGACAATCGATGCTCAAGAAAGTTATTACCAAAGTAATGCTGATCATACACTATTTTATAAGCATGCTCATTGTCAAGTAGCAATCTTAGCAGTGTATATGGATGAAATTGTGATTTCTGGGAATGACTCTGTTGAGA
81	LG9	Tag_13698r	42.9	Chr09	36014198	GCTCATATTTCCGAGTGCCGCCATATCATACTTCAGTGTTCATACACATTTCCCCTTCCTTTTTCCAACATGATGACAAGGACAAACGCGTTCTAGTGCTGCAAAGAACATATTCTCCTTGTTTTACTTCACGTCATTTTATTTATTATATATCTCAAGTCCATGTCCATGCATGTCTATATTTCGCCTAGCTGTTTCGA
82	LG9	Tag_21622	42.9	Chr09	36060736	ATGCACAGGATGGGAAGGATACAATATTATTTTTCTCAAACCTTTGGTGGTAGGAGTAGTATCTCTGAATAGCGAGGGCGGGAGACAGTAGTGGGATTTTTAGTGTTGTGCATAAAATCTACTAGTTCATTATCCGCTGCAATTTGGTTGCTATCCGTATTTTGAGGGTGCGATTATGAAAAACCACCTCAACCAACACA
83	LG9	Tag_14832	43.2	Chr09	36232525	CTTCAGCTTCAGATCACAGCATAAGGCATCTAAATATATGGTTCTTTTACTTCATTGCCAACAAACATACTACTGCACATTCATCAGTGTTTCTGTTTTCTACTTCTAGGACAGATACTTCATTGGGGAAAAGAATCTAGTTATGCCATGTACCACACAATCTAAAGGCTACTGTGACTCGCTACAAATGCATTTCAATC
84	LG9	Tag_15737r	48.3	Chr09	37376896	TTTCACCATAGAAACTCTCTAGAGAGACTTCTGGCTGCTAAGGGTAAATGGGATCCCTAGGATTCACAGTTACAAACAGGAAATGTTAATCATTAAGAGAAACCACTTTTTAGAGTCACTGCAGCAACAAAAGGTCTTCAGTGCCGTAGTTCAGTCCAGCATTGTATTTGGTTAAGTCCCCAGACGAAATATCAATGCGG
85	LG9	Tag_23028	48.3	Chr09	37392460	TACTATACTAGCTAGTACTTGACTGAATAATTAATGTCGATTAATTCGCTAGCCTTTCGTGGTTACAGTAGGTAGACATATTCAGGCAAGTAAGTAACACAGCATGCATATCTGTTAGAATCCGGCCGGCTGGTGTGTACATCATATCATGGTCGTGTGGCTGCTGCTAGCGAATTGAATGAATTGGAACGGCATAGAGC
86	LG9	Tag_21976	48.3	Chr09	37595938	CATGTTGCACGCTGATAATCAACACTCCAGCGGCGAACTCTTGTTGTCATTTGCTTGACCCACTCATCACCAAGTAAAACACCTAACTCACTGTCATTCACCTTCTGTATGATGTACTTGCCATTGTTCATCAAGAAGATAGAGGCAAGTGATGGATCACGGTAAATCTTGGACTTTGTATCCAAATTTTTGTGAAGAAC
87	LG9	Tag_2080	48.9	Chr09	37658066	GGGTTGCTGTGCACCTGTGTGTGCTGTGTTATCTGGGAATGCTGGATTTCTGCACTACTGCTGGTGCAGCACTGCTTGCCGTGGATGGGGATTTCCCGTCAAACTCATGCCCCCTGCCATGCTGTCCTGCTCTTGCTTGGCGACGTGCACCTGCCTGTGAAGCACTGCACCGGGCGACGTATCCACGGCGGCAGCGATGG
88	LG9	Tag_17715d	56.3	Chr09	40668175	GCCAACTTAACAGAATTACAGCATTGGGAAAAAAAACAAGCAGGCGACCGTTTACAAATCAAATAACAAACCAAAATCAGGAAGGCCATCGTCGTTGTGGCTACCAAGAAATATATATGAAATGGTAAAAAGATTTTTGCCATGAATCGGCCTTGTCGTCCCCGTCCTGCCCATCTTCCTGTTTCCGTCGGATCTCGAAC
89	LG9	Tag_18658dr	56.3	Chr09	40808468	GTGTAGAGCTCTCTGCAACAACTTCCCATGGCAGAAAACTTCAACGTCCGCCATATAAACTGCGGTGACGGGGCGATGATCAGAAAACATATTCTCCGTCCTCTTGTAGGAAAGTCGCCTCATTCCCTTCCCATACGAGAGAATGCGGTCGCACCTGTACAGGAAGCTGAGAGTGTTATAGGCACCCTCAAGTTCCATGT
90	LG9	Tag_17426d	56.5	Chr09	40859733	GCTGTTCATGTGCTCAGTCATGGCTTTGGTAGTAACCTGGATCACGAAAGAGCATTTATATTAATTAATTCTATGAAGAAACAGAAAAGTGCTTATACCGTTCATCGAGTTGTGAAACCATATAAACAGTTGACACAAAGAAATAGTGATGGATAGCTACAGGTTCTTTTTCTCACACACTGAACTTTCAGATGAAAGCC
91	LG9	Tag_16223dr	57.1	Chr09	41138912	ATGGATGGCAAGGAACCAAGTATTATAATGACACATCAGGATTCAGGTATGCAGAAATCAATTGCGGAGGTATTCCCCACAGTTTTTCATCGGTTCAGCATGTGGCATGTAATGAGGGAAGCTGCTGCCGAGCTAGGAGGTTTTATGGTGAACAGAGCTGGAATGGAAGCTGAGTTGACACATCTTATTAAGAATTCTTT
92	LG9	Tag_23841	59.2	Chr09	41315177	CTCTTCTATCCACTATTCCAACTACCTCTCTGAATGAAAATGTCGTTACTGTGTCGTTTTATACTATACACAACCGTTTACATGATTTGCTGGACTTAGTTTTAAAAAGAGGAACCACGAGCTGATTGACCGGCGGTATAGTCAGAACTCAATCCAGGTCCTCGAATACTATTCCCCACTTAAAACCAAATGAGCAATAG
93	LG9	Tag_16957r	59.8	Chr09	41364304	CTGAGCCACTAGTCTATACATCACTTAACACTTTATGGTGAATTTCATGGGTTCCTGAATTTGCCCAAATCACTAAATTTGAACTTTGACTAAATTAACAGGGAGCCAGGGAAGGGCAACATCCTTCAGAGTTCAAGGAATTCACTTCCAAATTCTGATGGTTTATTGTCTCTTTTCGGTTTTATGGCTCACGGGGGAGA
94	LG9	Tag_14529dr	62.1	Chr09	41927889	TACAGCCATCACTTTGCATGGCAATTGAAACCCCATCACCAACTGAGGTACTTTAGCTTCCTTCAATTGGCAGCATCACAAGCATATGATAGTTTTAGAACTAATGATCACCATATTTTGGAGCAACATGCAGGCATGTGACGAAACAGAAAAGGCTGTAGGCGTTGTATCATCTGAAATGCAAGTAGTAGTCCCCTGCA
95	LG9	Tag_19307dr	62.7	Chr09	42110849	AGTGAAGGTAATGATAAATATAAATACCAGTCTTCAGAATAACTAGTGAAGGTACAGGTGGTTAGGCAAATAAAAGGATAAAAAGGAATGACAAATGCAAAAAAAAAAAAGTCAGGGATCATAGACAACACAGATAAGAAAAATAATAACTATTAACTACGGAGGAAAAGGAAATGGATTGCAAAATAGTAGAATAGCCT
96	LG9	Tag_12087dr	62.9	Chr09	42242423	AAGATACAAACAATGTCTATCAAATTCTTTAATTTTTCATATGTTTGAAGCATTTCAAGGCGAAAAATGCCATTTTCCGGTGGAAAAACCAGAATTCCGACTGAAAAGTCTAGAATTCCGATCGAAAAATCCGAAAAAATTGGAAAATCCGAATTTGAATTTGAATTTTCTTTCCGGTCGGAAAATTCGGAAGATCCGAA
97	LG9	Tag_10477dr	64.4	Chr09	42612263	GCAAAGTTCCTCAACAAAGGTACGCAAGCTGTTAACTGCAGTCATTGGTGCATCTGATTATTACTCAAGGAAAAAAAAATGATCACAGCTCCAAAGCACAGACTGGTACACTATGAACTGCTAGCAAACTTTGTCCTAAAACAATAATAGCTCACCTGCAAGTTCTCCTAAGCATACAATTTAAAGTGTAACAATTAGAT
98	LG9	Tag_9826r	64.4	Chr09	42429773	GACTCCAGTTATGTCAACCTAGCGAAAGATGATCGACCACATACCTGACTGAACCTTCTAGCTTTATCCCTTTCGTTTTACCCACAGGCCACAGGGATAAGAAAAGGAGGCTGTATAGTTTTATGCATCAACATTCTGCTGAGAGAGAGCTCTGAGAGCAAGGCCGCTGTATAGTACCATCATTTATTTGCACCAACATT
99	LG9	Tag_13531	64.9	Chr09	42652509	CACCAAATCTATTCAACTTAATTCTTTAGAGGCTTATTCATATAAAATACTATTTGCTCTTATTTACAATGCCACATAGATTGAGTTGTCTAATATTATTTTTCTTTGTCGATGCATGCTATTGCTAGAGGCCGTGCTGTTTTAGATAGAGAGGTGGATTGCTCATTTCTGTTCATGATTCAACTCTTGTTGTTTATTAG
100	LG9	Tag_12804r	66	Chr09	42753547	TTGATTGTCAGTTCTTTGGTCAGCCAAAAAGGCATGTGTTGGTCGCCTGACAGCAACTGAGCCTTGCTCACCAACCTTTTGATACTTCAGCTTTGTATTTCCATGGCCATTAGACTCTTGGTGCTCAACTGTATGGCCAAAGTACCTTTTTCTATTCACAAGATCTTCTCGGGCCATGTCTTGTTTGACTGACGTTGGCA
101	LG9	Tag_12806dr	66	Chr09	42744812	AACAACCGCTTGCACAGATGTGCTGCTTGCACCCAAGTTGTCGTAGTTGTGCATTGCATATGAGCATATCATAGATCTAGCCGCAAGATAGCTTGCCTTTTTATACACATGTGCCAACAATGTCGACCAATTGAATTGAACATAAGTCTTTACGATGCGAAAATGCTTGAGATGAACAAATACATTGACAAACATATAAT
102	LG9	Tag_12892d	67.1	Chr09	42850967	CCCCAATCACTGCCCACCGCAACTACATGCGGCCCAGTTGTTTTGAGATTCACCAAACCAAACTACCAAAAAGTTACAAAGTTGAGATAAAAAACGTAGAAAGTTCACAAGAGTTTTGTAGAGGCCTAAATGTAAATAGGACATCAGACAAGAATAGAAGTGCACCTGGAAAAACTATATTCACCAGTAACTAAATTGCC
103	LG9	Tag_6956d	67.9	Chr09	42933787	CTGGAAGCCCATGGCGGCCTTGACGCGGCCGGCCACCATGGCTGGCGGTGGCAGAGGTGTGGACACGGCGGCGGTTGCTCTGCCGTGGAATACGAAATGGACGCCTAGGATCGAGCCGCGGACATGGCCGTGCTCTGCCTCTGCTGGTCTCTCTCTCTCTCTCTCTATCTATCGCGCAGTAGGCTTTTCGACGTGCGGTT
104	LG9	Tag_7993d	69.7	Chr09	43311868	CCTTTTCTCTGACCAGGAAAAATACACGTGCGAGAAAATATAGCATTTAAATTTTTATGGGAAATATAGTTAAACAAAAGGAATGGTGTAAGAAACGGTGTGTAGTCGTCAATTTAAATTAGACTCCGCATTATCATAGAACAAAAGGTAATATCAAAGATCGAAGACAACTTATTAGTTCACCGTTTCCCTAGTCCACG
105	LG9	Tag_19579r	70.3	Chr09	43693078	GTAAGAAAATATCTCCATACAGGAAGGTGGAAGCTCCCTATGTGATGGACTTCACATATTGATGCCAGCAGTCGAAACTAACCTCAAAGGACACTATTCTGAAAACACGCGGACATACAGTTCCAATTGCAATTCTAGCAATTTACAAATTAATATATTATTAGGAAATACAATGCGACACAATTCGACGCCTACAAATT
106	LG9	Tag_9103r	72.2	Chr09	44390711	ATGGGGTGTACAAAACTATAAATAGCAACTTCTGCAAATGTTTCTTTGCATGTTCCAGATGTATTGCATCTGACCCTTGTGGCTAATAATTCAACATGTTTCTTTAGATCCTTCTGTAGAAGTCAAGATATCTTCAGATAGGAAATATCTTTACAGAGTTTTCATGATAAGTTGATGCGCCTTTAATTCTGAGCTACTAA
107	LG9	Tag_17105	72.4	Chr09	44416350	GGATCACTCGTGTTCCCTCAAGAGACATCTTTCCAGCACGAAACTCACACACGACATCCTGAAAAAATCATCAAAGAAGTACGTTAACCTAAATCTAAAAACTTAACACAAGCTTTTTATGCAACAATAAAGCAACGAGGTTGTGATTTTTAAAGGTACAGACCATTCAGATTCTGAGAACTGAAGAAGATTCCAGCATT
1	LG10	Tag_23160	0	Chr10	93131	AGGACACGAAATGAAATGAAATGAAATGCTTCGACCATACATAACTGCCACCTCAAGACAAGTGGGGAGCTCCCGTAGAGTCAGTCTCCTCTCCTCCCTCTGTTCCTCCATCGCCTCCCCAGATCCGGTCTCCGTTTTCCCTGCCTGTTGGTGGATCGGCGGATCTGTCGATTTAAAGTGAGCAAATCGTTGATTTCACT
2	LG10	Tag_21047	0.2	Chr10	189908	GGGAGTAGTTGAGAGGTGTCATGCAGTAATGCTTGCATGGCCTCAAGGGGGTGTGTGGACACTGCGCCTGCATGGCCGCCGGCGTGCGGCCAAATTGTAGTATGTATGTGGGGCTCTTGCACTATATAAGCCAAGACGGACGCTAGCTGGATCAGTTGGTGGGAGGCATGCAATGCATACCACCCCACTCCTTCAGGCAG
3	LG10	Tag_5524r	0.4	Chr10	308051	TGGCTGTAAGTTTCACCAGAATATAGAAGGGAGAAGGTCAGAATATGTCCGAAGAAGAAGGGGCACAAATGACACAACTACAGTTAATAATATCAATGCCCCCAAAGGGAAATACAAACAGGGTAAGGATTATGATCAGTTGATCACATCTAAATTTTTTAGGACCCAACTAAGGTTATGAAATGCAGGTAGAATATGGA
4	LG10	Tag_9814	1	Chr10	532898	CAGTCGAATCTCAATATCTAGAGTGAACTATTATATATCGATGGAACAGTTATTTGTACTTATTAAAGATATGGCTCAGATGTCATAAAACCATTCTTCAACAAAATTGTACTCCAAACAAAAGATTACAATAGTCAACTAAGTCTTGTTAATCCCAATAGACTACATGATCTCATGTTTTGTAAAAAGTGGTGTATACA
5	LG10	Tag_9811r	1	Chr10	536180	AGATATCTCCCTCATACCGTCTGGAAACGAGGCAAATCTATAGCAGACATGAAAAGCCATGTTTTGTTGTAGATTGTTGGAGTTAGTGGGGGGTAGTTGTTTGAACAAGGTAGCAAGGGTTACTCAGTTTGAGCAACAAACAGCCTGTGCACTGTGTACATCACACAATTGCCTCAATTATTTGGATACCAATCATGTGG
6	LG10	Tag_11338r	1	Chr10	520587	CTACAACTACAACGCGTCATCATCAGACAAAACGAATTTTGGTCACGTCCGGAAACGAAAACTGAGTATTCAGCCCAACACACACAGAACATACTCGACTTTTTAATTTGGGCCGTGCTTCTATTTGGCTCCCGCAGAGGCCTCAAGGCCCAAATCGAATCGTCGTCTTCTTCGCATGCGGCTGCCGACGAAGGCCGTCT
7	LG10	Tag_13262	1.2	Chr10	762298	CAAAACCAGGGGCTTTGATAGCAGCAATCTTCAATGATCCTCTAAGCTTGTTGACAACAAGTGTAGCAAGAGCCTCCTGCTCGATATCCTCAGCAATTATCAGGATTGGGTATGCACCTCTGATGGCTTCCTCCAAAACATTGATGAGATCCCTTGCGTTGGTGATCTTTTTGTCCACCAAAAGCAACTGAACAATCAAG
8	LG10	Tag_21113r	1.2	Chr10	879808	TGAACTTTACAAAATATGTAGCATTCTTGGCACTCCAAATCAGCGTTCCTGGGCTGAAGGGCTGCAGCTTGCAGCAGCTATAGGTTTTCAGTTTCCTCAGGTATATAGATGAATCCCTCCACCCTCACCACCCTAGTTTAAGAAGTGGGTAGTTGTTAATGATAGCTGTGTTGTCATTTTTACAGTGTGAAAGCATACAT
9	LG10	Tag_19417	1.2	Chr10	750042	TAATCGCACACTTGTAAGATACTCTCAAAAGAGAATCATATGAAAAAAACTATGAAACAAACTATGGTTTTAATATATTAATAGATATGTGAATAAGCATTATCCACAGAGTCCATACGCACATGCTCAATGCTGCAACGCATACACCATCTGAGATGATCTCGTGCGTGTGTGTGTATACATCTGTAGAGCTACATGCG
10	LG10	Tag_22219	1.2	Chr10	740435	TTTGCACATAAATATTTGAAAGCAAGTCCTTCACAGGAAGTAGCAAAATAGGTATCCTAACAGAAATTTTGACTTCTACGAAGCATGTTGTAACCACATATTGCTAGCATTTAATAGTTCCATGTCTTCCTTGCATATGTAACATTGGAGACAAGGAGAGACACACCTGAATGGCCTAAGCTCATGCTTATTGGTTCAGG
11	LG10	Tag_11506	1.4	Chr10	892845	TTATGAATATATGAGCAGAAGAACCATCTTCAGATCAGTATCGCGCCGTTCAAACGAACTGCGGCATTCCCAATATGCAGGCAGCGTGTAATCCTTGCTCACAGGAGAGCGGATGAGCGTGGTGTTTGCTTGAATGCCGTCCATCCATTGACCATTAAGAGGAGATAGCTATGTATGTCAGAAAATGATCTTCTTCAAGA
12	LG10	Tag_11504	1.6	Chr10	901033	CTTACAAAAGCTATCTGCGTGTATTTGAGATTTCTCAACACGTTTAATGATTATGTTTAATTGTCTTTCAGTATTTCCTGTTTAGCGGTCATGGCATACAAGTAGTTTACAGTATTTTAGAAATGAGTCGCGATGGTCCTGCTATTTGCATGTTAAGTTTGAAAAAAAGTCTTCAACAGCCATTTTTTTCATGAATGACC
13	LG10	Tag_7328	1.6	Chr10	969820	GATTTGTTGCTAAAATATCGGTATTAAGCCCGAAACTCCCGGCGAATGGCCAGTGAGCTAAAAAAATGAAAGATTGGGTTACATTTTTCATATGCTCTCCCATACAAGAAATTTTACTAAATTTGAAAGAAATTGATAACTATGAATTTTTTTAATAAGGCGATGAAGTCAAATTTGGTGTCAAAAAAGTGAAACGACCT
14	LG10	Tag_22891r	1.6	Chr10	918424	TATACAATCATGTAGGTCAAAATGGGTAAGGATGGGAATACAATATATATTTTGTTGAAGAGTGTGGAAGACTTATTATCATCATGAGTTTTTTTTTTGTTTGTGTACATTCCACGTTGATGCTTAGGTGCATTAATTCTTTCTACCTTGTGCCCCTGGCAATTTTAAGGAACTCTGTAGCAAATACATATTTGACTGCA
15	LG10	Tag_13032	4.6	Chr10	1974633	TATGGCAGTAGTCAGTACTCGTGCCTCGCAATACTAAATTCAGCAAGCAATCACAGAAGGCGAAATTTCTCATGCGAGCTACATCTGAGAAGGTAATTGGTTTAATCAACAAAGAAATTTGGGCGCATAGTATCTAGCTTTAATCCACTCCTTTTTTTTTTCTGGAAAGCTATGACGGCATCGATATGCATATTCCTCTA
16	LG10	Tag_1116r	4.6	Chr10	1984586	TAACGTTGTTGTAACCTATATTTTACACGCTTTCAGTGTCCACATAGGGAAGGTATAGCCTGCAAGAAGAGGCTTCTAAGAGATTGTCGACACCATGCATTTCCACTAAAAACATTTTCTACAAGAGATAAATGCATGGCTAGTCCATTAACTTTTCTTGCTGTGTCACTTAGGTTCATCAACTATTTAATGTTGGTTGT
17	LG10	Tag_1104	5	Chr10	2077891	TAAGACAGGACTCAGGAGAAGAAGACTTGTAGGCTACACATTGTTAGTCATTAATCATGTATTGTACAGTTCTGGTGCACCAATAAGAATTGAAACTAATCTCTCTGTGCAGTACATACCTTCCTGCAATACGAGAGTTGTTATTGTACATAAAACTGTGCTGCTTAACACGTTCAACCATATTAGAACTGATTGTAGGG
18	LG10	Tag_9767	5.4	Chr10	2152298	AGTCGGAGCAGCCTTTTGAGATTCTTTTTTTTTCTCAGGTGTTGTGAACTCTTGAAAATAGGTTACTATAGCATTTTTCAGCCTATCTTTTTTTCTTCGCCGGCCATATCAAATCACTCCGTAGCCATTCTTATGCTGGCTTTTGCCGAAAGAAAATTGCACGATTGAGTCATTGTCAGTGGTACCGTCAACAGTGTGTA
19	LG10	Tag_9215	6.7	Chr10	2187760	AGTAGACAGTGTGTAGGTGAGTGGAGTGTCAAATCCTAAACCCAGCTAAAGGAAGAGTGTGGATGTACAAAACCACTATCCAGGCAGTTACATACTCTTCCATGAACCATGATTACACATTACAGGTTTTCACGCTGTCGCTTGAGAGCCAAGGAAAGGTGTCATGCATGCACGTTGATGTGTGGATGTCCCGTGCACAT
20	LG10	Tag_10513r	10.5	Chr10	2873765	AACTTGGAGCATTGAAACTCATGATTTGGCTTCATCTTAGTGTGGTTCAAAGCCTTGTTTGTACCTTCAAAGAAAAGGGCTCAAATCCCTCAAACCATTGCATATTACCTGCAAAACATAATTCCATACCAAATATGCAAAGAAACTGTCGTTAACACTTGCAAAACACAATTACATACCAAATATGCCAATAGGGCGGG
21	LG10	Tag_17959	13.4	Chr10	3613152	CGGGTGTCCAAGGCAGCGTGGAGGCACACAGCGGCGACGCCATGGCTCTGCGTTGGGCGTTGCTGGTACTGGTAGTGCCCCCCTCTATCCTATCCTGTCTGGGCTCTGGCTGCGCTGCCTTGGGCCGCGCGCGCTCGCACGATTCCTTTATCCAGAGACTCGTGAGAGCAGCGTCCTCTTTTCATTTTGCCATCTTAATC
22	LG10	Tag_18061dr	13.4	Chr10	3620600	CTTTCCAAGTAATGCTGACTTTATTATTCTTTTGCTCCAAGAAATGTCATAGTTGCTGTGCCCTGACTTAGTGTTTACTACCTCTGTCCTAGAAAGAATGCTATGCACCTTGACAAGTACTTGTCTAGATGCGTAGCAGAATTGCATTCTTTTTGGAGCGGATGTAATACATGATTCTACTGCTATGCATTTGTAATGTT
23	LG10	Tag_16888r	14.7	Chr10	4353173	AGAAAGATATGCAACAAAATGAGAACAAAAAAGGATCGGGCTAATCCTTTGCAAATTTGCAGTATTTTTTTATCCTGCTACCGTATCAGTGTAAAAAAACAAAAATAGGGTTTGCACATTTTGAGGTAACACTTCCATATTTTCATCTCTGCAAGCAACTCGATCTGGATCCAAGTCCTGTTTGACTTGCGTCCTTCTGA
24	LG10	Tag_19627	15.1	Chr10	4468924	TGCGCACGGCCCCTCAAGTGCCTCCAAATCTGCCACTGCAGCTGACTGGAAAGATATACGCCCAGGACACCAGCGTTGGAGGCAGAGGGTATGGAGAAGGCTGTTGTTGCTTTCCCTTGCTGGCTAATTTTCCTCATTCTTCCTATGTTCTCTTCCCATCCCTCCCTCACACTGATGCTGGCTAGGCAATTGGGATGCCC
25	LG10	Tag_15424	16	Chr10	4687196	TTCTCATCCAGAAGTATGTTAGAAGATTTTACATCACCATGAAGAATTGGAGGCGACGCCCATGAATGAAGGTAAGCTAGGGCTAGAGCAGACTCGAGGGCAATGCGTAACCGAGTTGAGAAGGGGATGCTGCGGGAGCCATTATCACCATGGATGAATTGGAACAGTGTGCCATTGGGGATGAACTCGTATACTAGCAT
26	LG10	Tag_11401	16.6	Chr10	5166572	TTACTAGTGGTGGCTGTGGCGATGTTGATGGCTTGTTGCTTCATTTAATATGTAGTTATGCACATATACGTGCAACTAATAACTTCTAATAAGGTTTCAGATGGCATCCATTACTTGGCTTATATACTGTTGTTATAAAACTTCTAACAAACAAAATCTAGTCTATTGATTATTTCACTGATCAAATATTCACATGCATG
27	LG10	Tag_7533d	18.7	Chr10	5666971	CTGGCCTGTTACCAAGAGGTCCTAGTTTGTTGGGGGTGGGGGGATGGTAGTGTGCTAATCTTCTGCTAATCTGCTTGTTTCATCGGCGGTTACAACCGAACCCTTTGCTGTGAGTTTCCGCGGAATTTCTGCAGTAGGAACGTGGGATGAAGCCGCAGAGGTGTTGCATTTCTTCGCGAAAATCTGGGTCCAGACGGCCG
28	LG10	Tag_4524	20.7	Chr10	6163080	ACGGACAATGCTCATATCATATACAGGGTGTGTATGGATTCAAAGGCTAAAATTTAGCCCACGTCACATTGGATATTTGGATGCTAGTTAAAAGTATTAAATATAATTTAATTAGAAAACCACGGAGGATTAAACGGCGAATTCATGATTAACGAATGGTTACTGTAGCATCAAATTTGCTAATCATAGATTAATTAGGT
29	LG10	Tag_4389dr	23.7	Chr10	6486462	GAGAGAACACTTCCCGGGTATGTTCAAAAAAAAAAAAATCCGAAAGCCCGTCTTTGGAATGCAGCAAAGGATCGGGTTGTTCTCTCCCACGTCTCATGTAATTTAAAATGCAGCAGAAATTAGCTCAATTTCACAGGAAAAAAAACGCATGAAACGAGAAAGGTCGTTGGGTTTCCAAAGGAGCCCGTAGAGTATTTTAT
30	LG10	Tag_14028dr	25.2	Chr10	6813321	GCATTTACACTTATTTTTAAATAAAATAATGGTAAGTCAACAGACTCTTATAATCTAGGGCAGAGGGAGCATTAATTAGAGGTTGGGACATTGTGTGTATCAAAATAGTTAGAGATAGATGTGCTTGTTACCAATATATATGTGGAGTGCATATCGTTTTCATTCTAAATGGAAGGTAGATGCATAAGACATGCCATTTA
31	LG10	Tag_14077dr	25.2	Chr10	6834239	TGGGGTGGGTTTACTAGCACCTAGACCCCCTTAACTTCTCCATGGAAGGCAACAGTTGCAAGCAGCAGGGAAGATGGATATTTTTAGGAGAGACAGGTGGTGTTTGGCTCAGCCATTATTCCCCATGATCTTATTATGCTGGCTATATTCCACTTGTTTTAATAGGCAAAACCATTTAATCAATTACAAGCCCTACAGAA
32	LG10	Tag_6121dr	26.7	Chr10	6901313	ATCTAGATTTCTTTCAAAATGCACACTCAAATCCTTAAATTTGCTAATATGTTTCATACATGTCCAAATCTTCGTGACTCATGCTAAACTCTCTCTTCCTTCTTTGCCCGCCATTCTCTGCCCCCTCTCCCTCGTCATAGCGCCCCCTCGCATGCTCGTCGATGGTTGTCTTTGTGCCTTGCCCTTTCACTCGCTGCGTG
33	LG10	Tag_6135dr	26.7	Chr10	6900726	ACCTTAGTTAAGTTTCTGTTCTTGACATGTTTCTTGTCTCGATAATACAATGCCTGTTTTGCTTTGATTCTGACCTGCCTTCGCCCCTCGATGCATGATTTGGTCGATTGGTACCTGGCAGTGACCTTGGCAGGTGGCATTGCTCTTCCAAATCACTTTGGCGACGGTATGGTAATTGAGCTTGAAGCAATTATCTAATT
34	LG10	Tag_11120dr	27.9	Chr10	7381375	GCATACGCATGCTGTAACGCGGATTTATATAACCTATATAATTGAAACCCACTAAGTATCATTAATTCTATTTTTATTAACATGTAAGTTATCCATATCATATATAAAAATCGCTAGGACCGTGAACCTAAGATGAGGCTTTTTAAAAACAACTTATCAAAACATATGTAAGATATATCAAGTATGTACATTAATATTTC
35	LG10	Tag_17396dr	31.3	Chr10	7899494	CTTAGTGCCTCTCCACTGCCAGCAAATTAAATTGGAAAGGTCAGGGGGAAGGGACCGTCATTGGTCCCCAGTTCATACAGACACTACACACACGCACTCTTCTTGCCATCTACGGAGTATTGCAGAATTCTTCGTTAAATCATGGTTTCATTTGTTCATTCCTTTGTTCTCCAGCATGCAGCGCATTGGAACAGTTTAAG
36	LG10	Tag_17072dr	31.3	Chr10	7925253	AAGCTGTCCTTCCTAATTTAGCTCGCATGAAGTTTTGCAAGGCATGCAATAAGAGTCTAGTATAAATCAGCAACTTTTTTTCTCGAACACGCAGAAGAGCTCTGTAAATTTGTATTAAGAATAAAATATAAGGGTATAGAACCATGCAGACCACATCGCCCAGAGCCACACACACCCAAACCACTATGAGTATTACATGA
37	LG10	Tag_17224dr	31.7	Chr10	7982972	GGAAGCTGCACCACGAGATACCGGTCTTGTCCCACGGCACGACGCGGCGCAGGAACTCGTTGCGGAAGCGATCCCGCTTCGTGAGGAACGGCGGCTCCTGCTGCTTGCAGCCGGTGAGGAGCCGCTCGCCGCTGAGCCACTCCTTCTGGTCCCTCTCCCCGAGCCGCGCGTGCTCCTGCTCTCTGCAGCTGCCGCCGCCG
38	LG10	Tag_3375d	31.7	Chr10	8132865	GAACATCTGGAAAAGAACTAACAAAAAATACTAGTACCAACACACATTTCAAGAGTGAAAATCATAGACTTTATTGGTAATTAGATGCTGCAAAGATGAATTATTACCGTGAAGAGAAGAAGGGAGACGGCGATTTGGAACGCCTGCTGGACGAGGACGCCCCTGACCACCGTCCACTTGGAAACAATGTTCCTGACCTC
39	LG10	Tag_4894d	32.3	Chr10	8305653	CGAGAACTACAATCTTTGCATTCTTGGAATCATTTGAGACATCTATTATCTCATGCCCATATCCTACCAGATGGAGTGCAGGCAATCAAGGAAGCTGGAGTTGCATGGAGGGAACTAAATGCAGCACTTGCAAACGATGATTCAATCGTTTCTGTTAATGGCAGCGCTCAGCAAAAGGACAAAGGAAAGCAATGCCCGTA
40	LG10	Tag_15780dr	32.7	Chr10	8387797	ACTAATTATATAATGTCCCCAGAAATTCAATGGTTGTGATTTATTTAAACTCTTATCTCTTAGGAGGTAAACGGTGTACCGTAGCATGGCCCGTGTTATTTTTTTGGTTATACTCGGTGTTTTTTCTAAGACGCGTGAGGGAGTTCCCATCTACAAAATAGACTGAGATGAGACATTGCACTCGGAAGCGACCACCAAAC
41	LG10	Tag_11993dr	32.7	Chr10	8399665	CATCGGCACCCTTGCTAGTGCCATTGCCATGGGCACCACCAACGAGACGCTTCCTTTCTTCACACAGTTCATCCGGTTCAAGGCGCAGTACAGTGATCTCCCGACTCTCACGTAAGCTCGACCTCAGCAATCTGGTGCCAAAAACTTCCAGATAATGAACCTATGAACATTTGATGGTCCGGCTGTTTCAATTTCTTATG
42	LG10	Tag_6348d	34.6	Chr10	9044215	TTTTTAAATGGCCATTTTGGAAGTGTTGGCCCACTAGATTTTAGGTCAGATGATACGAGGGAAAATAGCATAATCTAGTCATTTGCCTTGGCTGCGCTGGCCAAAACAACATAAGAAATCAGTTAAATTAAAAACCAAAAAGTAATGATTTCTGATTATATTTTGGCACTTGGGGTAATAATGTATCAAGGAAATGTAAG
43	LG10	Tag_1146d	34.8	Chr10	9077732	GCAAAAGACTGTTCTTTGAGGTATGCATGGATAAACTACAACAAATTCTGATAAAAAAAGCGGCTAAGGTACCTCATTGCCCAGTGCCCCTTTACTTTAAATTCTGTCGTTTCCATAGAGATGACTACAGAGTTGTTTTTTAATCCAGGAGTCTGCTTGGAGGGAACTATTTTGTGCTGATGGAACCAGCTATGACTACA
44	LG10	Tag_1144d	34.8	Chr10	9097038	CCCTCCATGGCTGCCTCCCTGGCCCGAGGGACACCCACATCTCCTCCCTCATGGCGCCAGGCACGCGCCTGCTCACCTTGAGCCATGGCGCCACCACCCATCTCCCTGCTTCTCCACTTGGCTGGCGAGCCCATCATGGCAAGGAGAGTGGCGGCTGGGAGCAGCGGCAGGGGGGAAGCGGCAGCAGTGGCAGCTAGCAG
45	LG10	Tag_1141dr	34.8	Chr10	9151557	AAAAATCCATCGAGATCTACAAGTGCGCAAGTTCAGTGGAATCCCGCCTATGATGGAGACATTAAATCACTAAAAAAAATCCCGAAAGACTCTTCAGATCTCCCACCGAATGGCACGCGCCTTGAATCCATCGTCAACCTCAAATCGCCTCAGTTTGCACCAAAACAGCGAGACCTTTGCAGCTTCGCCGTTTGGGTAAT
46	LG10	Tag_16462dr	40.4	Chr10	10574378	ATGAGTATATGTATTCTACTTTTGAAACATCCGTTTCTCTCTTTGTTTTGCATCTTAGTTCCACAATCTCATTCCTCGGTGGTCAAGGCAGCAATTAGTAATTACCGTAAGGTATGTATGCACCTCTATCTGTATGTTAATTGTGAAGCGTTGACTGCAAGTCAGATTGATCATGCGTCTTGTATTCATTATCGCAGGCA
47	LG10	Tag_2889d	40.4	Chr10	10621826	TAAGATAGTATTTTTGCCTACTGTTCAATATAGATAAACATGAAGTATAACTTTCTTTTGCTGAAATGAACTTCAGTTTTGCTCTAATTTTGCATCCAAAAGCATGGTAGCAAAGGCTAGCTATAGGATAGGATGCTTGACTTTGCAAAGAAGTTAGTTCTTTAAGATGGCGTGGCGAGTGTCAGGGTTACCCAACACAT
48	LG10	Tag_2893r	40.4	Chr10	10661564	TATAGCTGATCGAGTGATCTATATATATAACTAAAATAATGTGCAGATTGCTTCTGGCGTGGATGACAGCAGCTCAGCCCGACAAGTTGGCTCTGAACGTCTCGCGGACTCTATGAGGAGGTGCCTGCGACAGCTCGACAAGGTCAAGGACGAAGAAAGTGATGCCAGCACCAGCGGAAGAAGTCGCCTCCTGGTTGCTG
49	LG10	Tag_6582	45.8	Chr10	12482023	GTTTAAACTAAATTAAATTGGGCGGTTCCACCACAACATAGCACCACCGGTTGTTCTTGCCACAAAACACCTGTGGAACTTGCTCAGTGTTGTGGTTTCCACGTAACCCCCGGCAAAGGCGCTACATGTGATGCATGGCTGCAGATCAACACAAGCGGGCTGCAGGGCTGTAAAGGAGCTTGGTATTTGCTACAGAAATC
50	LG10	Tag_6265r	46.7	Chr10	12727612	TACACTGTTGCTAATTCTATAAAGCTGCCGCCCTTTATCAAAAAAAAAAAAAACTACGGGTGGCATTGGGCTGATGACCTGAACTGATCTGTTATTCATAGTGGGTCTGATTGGTTACATGGCTCAGGTCTAACCTTATTAATAAGTGAGGATGCCTAGGATAGTCTTAAACTATTTAACAAAGGTTGTTTGATGTCTGG
51	LG10	Tag_22121r	46.7	Chr10	12727378	ATCAGACCAAGGATGGCTGAAATCACATCCCAGGCAATATTCCCATCATGCACATTCAGGAAAATAGCTAGACAACGTAATTATGTGGGTCACAATGAGAAAAAAGAGCAAGACAGTCCATGCCCTCACAGGCTAGGTTTATTTGTTCTAATTCTCATCATAGGGAATGCCCAATTTAGCAGATCTTTCAATCCCCAAAT
52	LG10	Tag_10766d	48.2	Chr10	12917193	TTGTTAAGTAGTTCGTTATCAATAACAGTAGCAGTTTGCAAACTGATGTGAAATTGTCACTTTTTTTTTAAATGAATCAGCAGTAAAAAGAAGAGGGGCCCGATGGGCAAGAGTTAGAAATCAGGTACAGACAGCACCAGAGAAAACACACTACAAAACACTCTAGCACGATGCCACTAAAACAGCCAAGTGCTTAGCTC
53	LG10	Tag_17951dr	48.2	Chr10	12935971	TTTTGCTGGATCCCTTGTAATTATCATTATGCTTCTCAGCAACACAGCAGTGGATCATGTTGTCGAGTCGAATGCAGTTCGTTTATGTGTTCTAGTAAGCCTATTTGGCCTTATGGCTGCTTATGCTGCAGGGAGCTGCAGGGAAGTCCATACATCTATATATGTGTTCACCCTTGTCGGTGCTGTCCTATTATACCTCG
54	LG10	Tag_340dr	48.4	Chr10	13152769	CTGCAGTAGCAAAAATAGTGGATATAGCAAGCCCGTAAAGAAAGCTATTGTAAGTGATTGTTTCATTCTATTGTTTCTCTATTTGAAGTACACAAAAAAATTTGAGTACAACATGTAAGAAATAATTGTATGTTTATTTCGCCAGCCTGATATGGAAGTGATCATGACTGAACCAGCACAAGATGGACAGAAACCAAAGT
55	LG10	Tag_2030r	51	Chr10	16956683	CGGTTTTAGATACAAGCCAGCAGAGATGGAAGCAGGTCTGCTGCAGTACCCAACCGTTAGCGGGCATACGCGCGTTGCTTTGCGCGCCGCGTTCCCCTCTCACTACCCCGCGTGGGCCCCGCGGCGGGGACGCGTGTGTGCCGCACAGTGACCTTACAGCACTGCAGCGGGACGTACTCCTGCCACTGCCCTGTGGGTTC
56	LG10	Tag_3816r	51	Chr10	16767519	TTAAAGTGCCCTTTAGGCCTTAGCATATGACCGCCACTCCTTTCCACAAATTTTCCTGTGGCTGAGTGGACAAAACCTTGAACAACTGCAAAATTTACGGTTTCATTCAGGAAACTGCTGCCGATGCTGAACTAGGGGCAACAAATTAGTGCAGAGGAGGGAAGACGTTAGCAATTTTATCTTGAAGATAATCATGTCTA
57	LG10	Tag_20992r	51.3	Chr10	29637906	GATCTCATTTTGTTGTATTAATTCCAACAAATAGTAAATTTTGTTTAAGAGAAAAGATCATTCCAAGTTTGAAATTGGTGTAGCCTTCAATAATGATGTCCATCCGCTACCGTCATGATACGTGTCAGCACTGTCATCTTGCTGCCCACCTGGTCCACCGCGGCTGCAGATTAGCTGCATGCTGTGCTAGCGCTAGTCCT
58	LG10	Tag_1269r	52.1	Chr10	30661251	GGTCAACAATACAATATTTTATGAATTTAGTTGCATTTTTGACGATTTACTGTAGAAAAAAATTAACAATACACAAATGCCCTGAGAAATTAATGATACCTGGCAAAGGGCCAACATATGACCACATAGCATCCTCGAAAAAGTTTGAACAAGAAACTCAATAAGGTGCCGATGTTTCTTCATATGGCCTCCACTCATTG
59	LG10	Tag_2177r	54.1	Chr10	31414231	ATATGATGGAAATTCAGGTTTTTTAGCTAGCTGTACATCTTGTTCTGATTTTTTTTCAGCTGGTGTCGTCCCGCCACATGCCAATATGCCATTGTCCCCTTCGTTGACATCTTCATCAGTCCTGCGGACAGGAGAATAGGTGGCGCTGAAGCAGAGCAAGATCATCGAGCTGCCGGGGGTGAACATGAGAGGGAACACTG
60	LG10	Tag_14610r	56.8	Chr10	32106424	TCAGGCAACTTGGTTTAATGAATTTGATTGGCTGGAGTATAGCGTTTTAAAGGATGCAGCTTATTGCTTATATTGTTATATTTTGCTTGACACGGAAAGAGTGAAATTTGAGAGTTCTGTCTTTGCAAAGCAAAGTTATGTTAACTAGAAGAAATCTAAGGGAGCTTTTGATCGTCATAGCAGTTGCCAGACTCATAGAA
61	LG10	Tag_14521dr	60.7	Chr10	32888733	ACCCCCTATTGTTACTTTTCCTCTTTTAGGTTGTGACTGAGATCTGCATTTCTACTGAACACTTGGCATTGAAAAATGGTGATGAGCCCTGAATCCACTATGATATGCCTGGTAAAGGTCCATGTTGGACTTCTTTAAATAACAGGTGTGTTTACTTCTCTTTCATGTTGAAACTGCAGTTCTTAACCAACGAGTCATAC
62	LG10	Tag_19595dr	60.8	Chr10	33101563	CTGCTCAACTGCACGGTGTTCTGGATGACGGCAACCTGGTGTCTGTCAAGCGGCTCCAGGAGAAGGTCACCAAAGGGGCACAAGGAGTTCGAGGCTGAGGCGGCTGTGCTTGGACGGATCCGACACCCTAACCTGTTCGCGCTCAGAGTATTATACCTGGGGCCAGAGGGGGGGGGGGTGGGGGTGAAGCTGTTCGTCTT
63	LG10	Tag_5248dr	61	Chr10	33352567	TTTTTTAGCATTTAGCATGCAGTGTGAATCTAGTTGATCTTATACTTCTGACTTCTGAGTATTGTCTATGGTGCATTACAGTCTTTTCTTTTTTTGAAATTCGCCAGTAGCACTGGCATACCATTTAATAACTTGGATGGGCACCTGGGCTGACGGCACACTCAAATGTAGGTGAGGCTTCCATAGCAGTCTCAGACCAC
64	LG10	Tag_11089d	61.4	Chr10	33371869	TGGGATGGAGCCGCAAATTCAGTCTGCAGTAGATTTGAAGCCAATCAGATGAGGTCGAGTGCACCCGCCCGGAGCCAGTGACGAGTGGCACCAATGCAACCTGTTCCGGATAAGTCGATAAGATGACGACGACGACGACAGTACGATGAGAACAAGGAGGATGCCTTTGTATTCTGAAGCAGACAGGGCCAGCTACTTAA
65	LG10	Tag_14226d	62.5	Chr10	33894507	GACGAAAGCAAACTGGATGCAGAGAGAAATATCAGCATATGCACAAAATCCACCTCCTTGCTCCGCCGAACAATGGTGAAATCCTCCACCAACATTGATGGCCCATCCTCTCTCAAGCGCAAGTTTGGCCGATAAAATGGACCCACCGACCTGTGGAAAGAAACTTAGCCAAATTATGCATCTGGGTTTACAAATAATCC
66	LG10	Tag_174d	62.9	Chr10	34426606	ACGAAAGAGGCAAATATATATGTTAGTTGAGAAGAAAATCGCCAAGAGAATCCCCCAGCACACAGCCGGTAGATGGTTCAGGAAATTCAGGTTCTGCTGTCGTACTAGAAACTGTGTCGCATATGTGAAAATCAGAACGGGCTCAGGACTGTTCCATTGATGCTTGTGTTGCGATCCAAACAGGAAACATAGTGTGTGAC
67	LG10	Tag_161dr	62.9	Chr10	33736243	GGGGATCCTCTTGTGCACGGGGTTGGAGCGGAGGAGGAGGTCGGACTTGGCGCCCAGGAGATTCTGCTCCGAGTACTCGTAGTCGAGGCCCTTCTCCGCCAGCGCGATGCGGCAGCGCTGACCATACGGGCTCACCGAGAAGTCCAGCAGCACCAGCTCAGGTTTCGGCGGCGGCTGCTGCTCACCCGCCATTGCCAGCG
68	LG10	Tag_24030dr	63.3	Chr10	34471253	GTGCATGTGTGGCGTGTTGTATGTGTGGCCATGCATGCATGTTTTGCACACTAGATATTGATGAGGTTATTCTAGATGGGACTTCCTTTCTGGTTAGTGGCTTGCCTTCACTCCTCCCACCCCCTCACTGTCGGAATCTGCTGGCCGGGGTGCTTTTAGTGTGCCGGAAGGAGAAGGGAAAGGCTTAAAAAAGCTCCTAA
69	LG10	Tag_11661d	63.3	Chr10	34473787	GGTAATCCGATCCTAGCTCCGTTGCCTGGCCGTGCAAACACCTTACCTTTGCACCTGTTCAATTCGAGCGGGCAGCGGCACACATCACGTACGCTTTATATGTTTACGTGTCTCGTGCATGCATCCATCTGAGTCCAACCCCGGCCGAAAGCTAAACGTGTTAGGCGACGATCAGATTAGCAGACCCGCATGCAGTTGGT
70	LG10	Tag_9601dr	63.9	Chr10	34655978	TCCTGTTATGTTAGTTGCATTTTGGCCACCCTAGACATTTGATAATTTCCTGCCACTCTAGTATCTCGACTTTGGTGTGGTTGTTAAAAAAAGTTTTCTTTGGTACATCTGACAAGCTTGCGTTTGGAGTTTTTCCAACTTTTCATTTCAATACAAAATAAATATCCAAATGGGAACAATTGAATATTTTTCTGATATAT
71	LG10	Tag_5093d	63.9	Chr10	34793656	CGATCAGAATCTCTTCCGACATCTTCAACTGGCCGAGGGTGACCGCCGTGGAGCTAACGGCACTGTGGATGTTGCGATTTCTATGTCTGTGTTTGGCATTATCACGCAGTGTTTTTTTTTGGCGAGATCGACCGTAGTTCGATGGTTCACGTGTAACGCGATAAGAGGCAAGAACACACGATTTATACAGATTCGGGCCG
72	LG10	Tag_14734dr	68	Chr10	35408913	CTGGAAACAGATACCCGAATCAAATCAACAGTTCTCTAAATTGGCTCACGAGTTTTGATGGGGCAACCATAAAGTGAACTTGTTTTGTGATCTTGCAGCAGTTGTCACACAACCATACTATTTCAATTGTCAAGAACATGTGCATTCCATCCCCCGTTGTTGCGCACTAGAGCTGTACAAGAAAGCATGTTCTGTGTGCA
73	LG10	Tag_12245r	69.6	Chr10	35458578	GACTAGATATACGTTTGCATTTAGAAGAAATTGAAATTTGAAATGAATTGGCTAGCCCGTCCAACTGATCCATCTCAAGCAGCCCGTTATTACTGAGATGAAAAACTTATATGTGGGTAGTGACCGTGCGTATGGGAACTTTCTCTGGGTGTATGTAATCATGTCCGATACGTGTCTACGTGTAGACTCTATGTATGACC
74	LG10	Tag_17462	70.2	Chr10	35501547	AAAACTGCCGCCCGCAACAAGGCAACATGCGCCATCCAGTGCGAGCCATCCAGTGCGAATTGTTTGTTGATTTTCAACATAAAACTGAGTATTGTTTATGGAGCTCATCACAAAACTATGCCCAAAACTCGACCTAACAGACATTCCAAATATCTTAGACCTAAATTTCCATTAGTTGATGATCCAAATTCTCGATATAG
75	LG10	Tag_8579r	70.2	Chr05	1756010	TCTATATTTATATATATCCGATTTGAGTTTAGGCGTGAGATCTATAACTTTACAATCCACCTGACCATGGCGGGCGTTGCTGTGCCACGCTCCGTGAAGTCGTATGACTGGTTCAACCTAGTAGAATTATGTGAAATGACGGATGAATATGGTAGATGGAGATAGCCTTCATGCACGAATACATCTACATGGCAGAGGAA
76	LG10	Tag_8798d	72.1	Chr10	35774490	GGTATAGAGTGGGGGATATAGAGTTGTATGAGCGTAAATGATTGTTGACTGTATTTGAAAAACGTGATGACCAGACGTAATATTTCCGTTTAGAGTGGATGGGTAGAGTGTAACGAGTGTGGACAGCCTTAGACGCAGATCAGAGAAACATTTAATATTGCGTGGACAGTGGACGCGTAGCAAAATTGCAAGCAGCAGCG
77	LG10	Tag_3155d	74.5	Chr10	36931208	TAGTCCAGCACGTCGGCCCTAAACAGCCGCAGCCGCTCCGCCGCGCCGTCCAGCGCCGGCAGGTGCGCGCTCTTGGCGTCTCCTGCGCAGAAATCGACCGTCACTTACTAGACAAGAACACTCGCAATGCAAGAACGAACACAAGAACCTCAGCAGCAAGCTGTGCCCCAGCTCCAGCATGCGGAACGACTGAAGAAAAA
78	LG10	Tag_3160dr	74.5	Chr10	36924563	CTCTTGCGCTACCGAAGCAAGCTCTAGAGTGCATGGTGCCACGACAATGGTGGAAGTGGATGAGATAACAAGAAGCTCTGAGATTTTGGTAATATGAGATGTTGGGATTAGTGTTTTTTGATGTTGCAAGAGTTGATTTAGAATGTTGAAAATAACTTGTTGTGTTGATATTTTTTGGGATGTTAGGATTGATGTTTTCT
79	LG10	Tag_11629dr	75.1	Chr10	36395013	ACAGTGCACAATAAATTGTTTTGAACAGACCGCATCGACGTATCATTCCAATAGCCTTCCGTCACCACTCCTCATCAGATCCACTGTCATCATCAGAGCCACTGCAACAAACGCAACAAAAATGAGACAGCACCATTTCTTAAATGAGACAAAAAAATGAGCCACTGCCAATCAAATGAAATGAACATACAACAAAATAA
80	LG10	Tag_11696dr	81.6	Chr10	37719275	TAAGCAAAACCGCTAGCTCGTCCAATCGGACGCCCACAGTCTAGTGCGAGAGACCGCCGCCGCAATGAACATGGCGACAAGAAGGCATGCATGCGAGAGGAGAACTGAGCTGGGAGGAGCGATATGATGGAAAAAGATAGCGCCGGCCAGCTAGCACTAGCACTAGCAGGCAATCGCACAGGCACGATCGAGACGAGATC
81	LG10	Tag_8568dr	81.6	Chr10	37762915	GCAAATGTGACTGGAACTGATCCATGTGTACCTGAAATATAGGTACGCTCTCAAACATACCAACCTCTGCCGTGTACCATGCTTCATATTTTTCTTGACACAATAATAACACAAGCATTATCTCTAAATTAAATGCTGTTGAAGTTGAACTACTAGATCACCTACGAGATGCAGTTCAAAAACTATTCAATTCCCATTTC
82	LG10	Tag_10042dr	81.6	Chr10	37527031	TGCAGGAAAGGTACGTAGCGTCCTTTGAGAAAGGTTGACCTGTAATGATTGACAAGCCAGTGCCAGTCAGTATGAACAATTACATTTGTGAGATCTGAACCGTCACCTTGAGATGATGGGAGCCTGGGACTACTACTTTGTGTCTCCCACTTCTAAAAGACATGGACGCAGTCACGCAGCCAAACTATAAAATTCAGCAA
83	LG10	Tag_14142d	81.6	Chr10	37601175	TATGGATTCGCTGAAGGCTCCAGAGTCCATGTGCATACATTTTTACTCCATAACTATTAGAGTTCAGAACCCAAAAAATGTATCCAATCCAGAACGATATTTCGTCGAATAGTTCGCACTCAAATTGGGGGAATACGGACAATCAGGCGATGGGAGAGGTGAGGTGACCACCTGCACCGGAATCGGAGGGTGGCGCCTCG
84	LG10	Tag_10944d	82.2	Chr10	37836536	AACTTACATTTTCATGTTTACTAAAACATGTTGCAGATGTGTGCATAATAGTTAACCGTTTGATGTGTGCATTGTGTTCATAGGGGAGCCAAGCATCTACATCAGCCAATGTGCCTCATCCTCCTCCTGCGGCAAGGTCACAGGCCAATGTGCCACACGCTGCAAGCTCACAGAGGAGTGTACCTGAGGCTGGAAGCTCA
85	LG10	Tag_6462dr	83.4	Chr10	38021892	GGAATGGTAGTATAAGCTGCAAGAGAGGAAAGGGTTAGCTTAAACTTATACCCAACAGCTGCCTCGATTGCTCAAAGGCATGCTTTCAGAAAAGGATGATCATCATTGCCCCAGATTAGTAACTTCGGGTCTGTTCGATAGAGCTCCAGCTCCAAAATTTGGAGCTGCAGATGCAGGCAGATTGATATTGTTCTTGTTTT
86	LG10	Tag_3506r	85.3	Chr10	38157913	TACACATTACTTAGAAAACTGAGTACCTTGTCGGAACGTCAAAGATGCAAAACCGAGGGACTAGGTTCCTCAGTGATAGAACATACTAGTTCACAGTAGACAAGCATGCTACATAAATAAAGAAACTCGTGGCAGAAATGAATGACCAACTAACTACAGCTTCAGAGAGATTTGAGTTTTTCAGCGAGGCCCTCATCAAC
87	LG10	Tag_5434d	85.3	Chr10	38206060	TAACATCTTTAATAACATATAATTGCATTAGCTAAATATTTTTTATGGCGAAATTAACTACTCTAATTGGATGTGTAGATGTTGGCTCCCTTTTCTAGAGTTTGGTCAAATTTGTAGAAATTTGACTTGGGGAAGGTTAATTGAATTATATTTAGAACTGACGAACTATATTAAAAGTTCATCTACAAGGTCAACTCGCA
88	LG10	Tag_15174r	85.3	Chr10	38282912	CTCAATGAAGGATCCTGCTACTAACCCAACTGCTTCATTAGCAAGGGTTTTAGTTGATCAGGTTAGTCTTCTCTCCAACCTTCCTCCACATTCCTAAATTCTAAGAAATATTCTTGCACAGTCCATATCATCAAACAAAACAGTTGAGGACTTGGGAATTGGTAGCTTACAGGTGGATAGGAAGCTTGTTAAGCAGACAG
89	LG10	Tag_8235d	88.2	Chr10	38432667	ATTTTGTTGTTATTGACTGATCCCATGCTTAACGATAGCTTTTCATCCGTTATAGTCTTTACTTAATTCACTTTAACTTTAACTGGTACTACTAAAATTCAGAGATCACGAGAAAAAAGTGATCATATGTTATCCAGTATCAACGAAGGCGTGCTTCTTTATTTTTTTTAAAAATATACTAGCAGGAGCGCCCGCTTTTA
90	LG10	Tag_15032d	88.6	Chr10	38627317	AGGTCCTACCTTGTATCACTGTAAACAATTCTTCGATTGGAAATCCTCCTACTGTAGGATACCACATCAGTCAATAAGTACTTCTGTTAATGCTTCGGGGCAACAGCTGCAATCTGAACCTGAAGCACATGATTCTGCAAGCATCTGGAGGGCAATATCATCTTCTCTAGATGCTTTTTACAGATTTTCTCGACCACATA
91	LG10	Tag_14102d	88.6	Chr10	38675264	TAGCATGAACAAAAAGTAACACTGCAACGTCATAGTCTTACTTGTCTTGTCCATCATACTTACTGGGATTGCTCTTGGGAATTAGCAAGTCAAACAGGCAGATATAGATAGACCCTACAGTTGCGAATAAATTACTTCTAGATGATTGAAGTTGTTAGTGAAGCCAGTCCACTGCAAGAATGAACTTGCATAAGCACTTT
92	LG10	Tag_21195dr	89.7	Chr10	39006682	AAACATATTTGGTGCCTTCCATGCCACATTCATCGGTTTGGAAGCCCAACAATGTTAAGTGAGAGTGTAAGAAGACAACTCTACCCTTATCTTTAGCACTCTCTAGTTTCTTCTTCATCCTTTCTCTTATCCTCATCCAGTCACGAGGGCTCTCGGCAGCAAGGTGGGCGTGGGCGGCCAGCCTGGCACGTGTCGTCCGT
93	LG10	Tag_4988dr	90.7	Chr10	39287894	GAATGGTAGAAGCAAAAAAATGGTGGACAGAGAAAAAGTGGAGAATATAAGAAAGCACAAGTGGAATTATGAAATGTAAATACGGAATGTAAATATCCATGAATCTGTCTTAGTGATAGAAGATCAATTCCCATCTATTCAAGTTAGAACCACTATTGCAAGACCCTACATCATGAAGCTCATGTTAGAGAAAAACTATG
94	LG10	Tag_4977dr	90.7	Chr10	39312265	CTCTCCAGTTTAAACTACATGCAGATCGGTTGGCACGTACGGAATTTATATACGTGCATGTGTGTTAATTAATTATTTATATGTGCACGTATATATAAATAGACTGATGCGTGTGCCTGTTTGTTTCTGTGTCCTAGGTGTCGCCATATCTATACGGTGATTCAAAGACTCACTTTTATACTGTATGGACGGTGAGAACC
95	LG10	Tag_5118dr	90.7	Chr10	39107685	CGCCGCCTCTCCTCCGAGACGTCCGTCGGAGGTCACCACCACCTGCAAGTTTTGGCTGCCGTATGATCGCCAATCGGAAAGTTATACCGCCTATTTCTCGAGATCATTTGCTTCCGGCATATTGTACTCCACTGGCGTAATCTCAATTAGATCCTAAGCGTGACTGCTGCATGCATGCATGCTCCTCCGGTAACATGTAA
96	LG10	Tag_4981d	90.7	Chr10	39310057	TTTACGTTTAATTGGCCATTTACACCGTTTAAACGGCCGTTTAGCACCGAATAATGGCTAAACAGTAGGTGACCGACTATTTACCGTTTAGCGTTTAGACTAACACTGATTAACACAACAGTAAATGAAGACCTATAGAAGTGAGGGATTATGAGTTAAAGACAAAATAAGTGAAAATAAAAGAGAAAATTAAAAGAGTT
97	LG10	Tag_4990d	90.7	Chr10	39281439	TAGCTGCACAGAGTATCTGAGAGAAAAGACCCAGAAAAAAATGTTTCGAGTCCATTTGAAAGAAAAAGCTTCGAGTTGATCTGTTTCGACTTCAATTCAATTGCAGAATAAAAACGAGTCACCGCTCTCCACTCCACTCTCCAGTGATATAAAATGTCTAGCATTCATCTAAAAGAGTTACATTAAACTTGAAATCTGGG
98	LG10	Tag_9613d	91	Chr10	39478192	GTAGCAAGGTGAAAGGTAAACATACTAATTAGTCTATAGGGTACAAGAATGTAGGCCTTTGGAGAACCTTCTTCGTTAGTCAACAATCTAGTGATGATAGTATATAATAAAAAACAATTTTTAGGTGCATGACCAATGGAATGCAAGGGAAACAAGAAAAAAGTTTTGCCATTAGATTTGTTACGATTTTTTTTTTCAGA
99	LG10	Tag_22280d	91	Chr10	39343043	GCAAGTGCTGATGAGAGTGCAGACTTGCCTCTTGGGGGGAGGGCTGCACTTGATATTGCAGCTATTCGCCTAAGTGATCTGCCAGAGAAGTCTAAGAAGCTCTTAACTGTACTAGAACAGGTAAGTTTTCTTGTTCTAAGTTTTTGCATACAGTGTTACAACACAGGAGCCATCACTTGTCTCGAATGTAACTCCATCTG
100	LG10	Tag_9493dr	94.7	Chr10	40286938	GGGGCTGACAGGCCGGCCGGCCGCTGGACCATCACCTCCCGCAGCTGCCCTGCTGCACTGGCGTTTACTCCCAAATCTCTGATGGCGCGCGGGCCACCGGCGGGTTGAACGAGGGTCTTCGTCCAACTAATCTTCCACCCTCGATCGCGCCTCTGTCGTCGGCTAGCTACTCTTCATGTATCCTATCCTGCAACTCTGCA
101	LG10	Tag_21303d	94.7	Chr10	40292406	ACTACACTGGTCCGTACGTTGTCAGACGAGTGAGATCGTGACCCTCCCTCCCTCTACTGCAGATGACTCTGCACGCTTCCTGACCATTTCGCGTGAAATCAGAGCAAGAGATAGAAACACTGTAGAGGTGTAAATAAAACATCAGGAGGACCACTCAGAGGCAGTGGTGATTAATCGATTCAAGAAGCTACAACCTACCA
102	LG10	Tag_10251dr	95.6	Chr10	40556613	AGAAAAAAGGGGCACAAAGAGAAGCCCTGCAGTCCACATTCACCACCCAACACCTATACTCACTATGAAAAGTTTAGAAAAGACGTGCCACAGACAAGAACCAAACAATCATAACACAAACCCACAAACAAAGCAGATTACCTTGGAGGACCAAATTAGACCGTGACCACCACAAATAAAGCGGCCTATCCTTTTTCAAG
103	LG10	Tag_10262dr	95.6	Chr10	40558440	GTCCTATTCTGTACTAGTTTTCGGTTGGGGTGGACTATGAGATTTCTGGATCACAATAGAATCTTCTAGAAGCAAGCTAGGTTACCTTCGGGATAGCTCTGCCATCTTATTCAGCAGGCAGTGGGCTGGACGCTGGCATTTCCATGGTCCAAATAAACCACCAGTCTTAGTGACACACATTAGCATTAATACAATATGTT
104	LG10	Tag_4572dr	95.6	Chr10	40585184	AGCTGCCCTCACCTAATTAACGCGCGCGGTCCCTCGCTTAGCTTTTTGTAATGGCGGTGATGATGCGCGGGAGAGACGGGAACAGTTTCCGAGGCTTGCGTACGTGCTCTCGTCTCATCGATCGTTGTTCTTTTTCTTCCAACTGTGGTTTGCTAGGCTAGGAAACAAGTGGCCAATTTTTTTTATAAAAAAAATCTACT
105	LG10	Tag_8770d	96.3	Chr10	41307664	TCAGGAAGAAATATCGAAATTGAATTTTCAAACAAAAAAACCATAGTAACATAGAGTTGAGATTAATAAAAACCTGCTGCTATAATCATAGAAATCCTCGAGATCAGCATCTTCATCATCTCCACCATCTCCGTACCGCAATTTGCAATGACCCTTTGCATCCATGTGTTTCCTCACAGCCTCTAGACTTAGGAAGGGCT
106	LG10	Tag_5539d	96.3	Chr10	40863041	TCTCAGCACGAGCATAAGGAATAGTAACCATGTATGGGCAGTTTCTTCTGGCTAAAGTTATCGTTCATGACCTTTATATTCTATTTTGTGCTTCCAGTTCTTTGCAGTTGTAGCTCACTGGTCTTGTAAGTGAATAGTTTTTTCCCCTTGTATAGATCTGCCACCAGATAAAGAACCTCTCGACTGGAACACACGGATGA
107	LG10	Tag_11710d	96.3	Chr10	41101267	AGCAAGCCTAAAGCTATTAACTAATCACGTCTTCCCTTCTTCAAGTTCCTTCGGATTGCATTTGCATAAAACTCAAATCCCAAAAGGAAGCCAAGAGAAATAGATCCAACAACAACAACTATCATATCCGGAATATGTAACCTCATTGGCTCATTGTTTTTCCTATAAAAATATGTGAACAATGCATGAATGTAAGAGAG
108	LG10	Tag_8405d	96.7	Chr10	41649437	CGCCAGCCAGTGTGAAGCAGCACCGCCAGCAGTATATATCTATCTATATGATCCCTGGAAAAAGGCTGTCGCAATCTACGGTGCCCGCTGCTTCTTGGTGCAAATGCACCGAATGCGTCTGGTCTGAGTAGGGAGACGTGCTCCATGGATTGTTCTTGGGTCCAGAACAGCTTGCCAGCTCTTCAAACTTGGTTGGAGTG
109	LG10	Tag_19363d	97.1	Chr10	41790681	TACTGCAAAACAAATCAGCATTAGACTGTGTGTATAATACAAGCACTATGGCGCATAAGGTGGAACAAAATATATTTAGAGCCAATTGACTGATAAGATCTGCAAGTAGTTGGTCTTTTAATATGCTACATTTTGCCTCATCTTTTTCAAATTGACCTTTCCTGGCCTATATCTATTATAATGCCTTATTCTAATTGTAT
110	LG10	Tag_8613d	97.1	Chr10	41924918	TATTCACTTTTGTGTATTAGATAACTTACTTTCGTTGTTGTTACCTACTTCTGCTTTTAGGGTAGGGCACGTTTTTCATTCATGGGTGGTAAAGGTGGGCCCCTGTGGAAACAAATGACATTCCACTTGTCTGGTCAAAGGTAAGAAGTTGCTTACCTGCTTTCACAAAGCAGGAGATATACTTTTAACACATTATGCAT
111	LG10	Tag_18950d	97.5	Chr10	43951044	TAAAACTGATTGATATTCATTAGTCTGAACTTTAAATCCCCGTATTCAAACTTTGAATTTCTTGTCTGCTTATTATAATCAGCCAACGGCCATAGCTAAACTTTAGATTTCTTATTCGCTCGCTGAATTTTTTTAGTCCTCCGCTCTAGCATAAAAGATTGAACTGCAGGGAAATAGAGGAAAAGAATTAACGAGTAGAT
112	LG10	Tag_5559d	97.5	Chr10	42279619	ATTCTGCTGAACTAGTTTGTCCTTTTATTGGATCTGCATCGGCCAATCCTAGACTGTTTCAGACTCAAACAAGGAATCTACAATAATCAAACAGAGGCAGCCTCCCTGCGCTTGCTGTCTTCTTTTCTGTGAGCAAGTGGATCAGTGATGGAGACAGAATCCAATAAACAAATTGAGCTACCTAGTAATGGATTAAGAGG
113	LG10	Tag_13505d	97.5	Chr10	43997955	TTCGATCTGCAACCTTATAAAGCTTTACAAGCCAACATTCTTAGTATTGAAAGATATCGCTACAGCTAAAGGTTCAGGAACCACAGCTTCAGTGCGTGCAAAGGCTGCTGGTGTTATTAAATTGATGATGTCATTTGATTTTGTATTTATTATGCATGTTATGAAGGAACTAATGGGAGTCACAGACTTACTGTGCAAAA
114	LG10	Tag_20937d	98.1	Chr10	44442724	GCAGATTCCCAGATATATCAGGATATTAGTCTGTCCATATCGAGGTTCAAAGAAGAGCACTAGTGTCCCCACGAGTAATGTTGCTGTCACTGCATATGCTACAAACCCTGCCCATGGTTGACACCGCCAGTATGGAGTCAGTCTTTAGGAAATGCAGCAACAACTAAGAGCTGTGTATGCAATGGCCCACCTGGTTGAGT
115	LG10	Tag_10791dr	98.5	Chr10	44485258	CTAGCAGGCGTTGTCGGGCTGGGCCGCGGCGGAGTTGGAGAGCATGTGCACGACCTCGCGCATGGTGGGCCGGGCCGTGCTGGCCTCCTCCACGCACGCCATGGCCACCCGGTACAGGTCCACCGCCAGCGCCGCCGCCGCCGGCGGCTCGGAGGCCAGGCGGCGGTCGGCCACCGCCTGGACGGCCGCGGCGGCGTCCG
116	LG10	Tag_3519dr	98.7	Chr10	44511320	GAAACAGTGTCAGAATGCTCATTTTGAGTACTCCTCTTGGAGATAGCCTAAGGTCAACTCCAACGGTTACCACATTTTGAGGATTCCAGCACTATTTGGTATTGTTCTGACATTACAGAGTGAAATTTGAAATAAATAATAAATGATGAAGAAACTGCTGGAGATAGCTTAAGCCAACAAGTGCCAGGTTGGGAGTAAAA
117	LG10	Tag_3520dr	98.7	Chr10	42390987	TCTATGGCTGCCAGTCCTACGCATAGCACGGGCTGCTGCTGTTGCCTGCGGGTAGAGCGGCCATATATACGTGGCAATAAATACGGATCCGATCCGAGACAGTATTATACGGCAGTGCTCAAAACAAGATGTGCGTCAATACCTGCTGCAGGGCTGCAGCCTGCAGCCATCCTTATCAGCCACGCCATCTGCCCTGCAAT
118	LG10	Tag_3524d	98.7	Chr10	42394218	ATCCAAACAAAAATTTCCAATCATGAATGTTAAAGCTGATCAATGAATAAACATAAATGGGCGTTATGTTCAGTGAAAAAAAAAACTATAGTAGCAATGGTAAGAACTAATGAGAAATCACTTAATGCGATAATGCTATTGCATGCTCCAGGCACTAACAATTCATACAGGAAAAAAGCCCCACACACATCCAATTCACA
119	LG10	Tag_24693d	98.7	Chr10	44516155	AGGCCCCACTCATCACCTCAATGTACAATTCGACAGAAATATCCTCCCTATCTCTGTCTCGGCGTTGCCCATACAGCTCGCAATGGACGCTATGAAAAACGGCTATGAAAAACTTACGCAATAAATTAAACAAACAAGCAAGCCTCTTTCGATCGAGATGGCTTGTACGTGTTCCCTGCTTCTTTTGTGATTTTTTTTGT
120	LG10	Tag_12665d	99.1	Chr10	42494032	AGGCGTGAGAAGCGAGGGAAGCCACGGGGACCTGGCTCACTGGCTGGCTGACCTGAGAGGAACGCGACGGAGTTGCAGGACCAGAGGTGGAAGGCGAGGGCGACGAGCACGGGCATAGCCCAGGCGATGGCCGACACGAGCATCAGCCGCACGGCGCCCCTGCGCCACACCACCCGCATCGCCGCTCCGTACGCCTTCAG
121	LG10	Tag_13207dr	99.1	Chr10	42531893	GAGGCTGCTTGTAGAGGAGGGAGTGCGACTGGAGGCGGCGGCGGCGGAAGCAGGCCGAGGCCGGCGAATCGCAATAAATTAAGAAGCTTAAGCAGCAGCAGCAGTAGTGGCGGTAGCAGTAGCAGCAGTTGGTGTCCGATCGAGTAGCTGAAAAGGCAGGCAGGCAAGCAGAGAGGCAAAGATTTGGGAAGCCTTTTTGC
122	LG10	Tag_4671dr	99.1	Chr10	42680215	CTCAAAATCCTTTCCTGATCAAGGTCTCGGGTTCTTGTTCCTGCTCAACAATACAAACTTCATGACCCAGCAGCTCTGCAGCACCTCCTTCTTCCTCAACGCCCCTTGGTACCAGCCATCACTCGCAAAGTTGAGGGCTGCATATATGGAGAGTTATATGCAGGTGTCTTGGGCACCCATGTTGTCATGCTTGTCCAATC
123	LG10	Tag_5005dr	99.1	Chr10	42736687	CAGCAAACCTTTGTGACAGCGACTATGAGGGAAAGAGAGGATTGGAATTTGGAGCACAGGAGTGCGTCGTGGTGCTTGGTGAGATCATAAGGCAGAGTCCAGACTGCAGAGGCCAATGCACCGCACAGCTGCAACCATGACATCGCGGTGAGGGGAAACTATGACTGATTGAGGACTGATGAGGGTCAGGATGCTGCGGT
124	LG10	Tag_8179d	99.1	Chr10	42801376	AGGAGACCAATGCATTAAAAATCAGTAAAAGATAGTGTAATCACGGTTTATTTCCCTGACAATTAAACCAGAAACCGCATCGCAATTGCAATTAAATTTTCTAATAAATCACGCAGTTTACAATAATAATAATGTAACGAAACCAGCAACTTGGCAATCTCCATACCTGCCATTGCTCCATTCCCTGTACGCTCTCAGGG
125	LG10	Tag_15030d	99.1	Chr10	43060867	AGGGAGAGATGATTTTGAGAGGAACTTCCCTCAAGGGAGAGGTGAAGCATCCAATTCTTTCTTTGCTGGAGGCCGTAGAGAGGAGGGCAGAAGATTTCAGGGGGAGCTGATGAGAGAGGATGTTAGAGATAGACAGCAGAGGAAACCAGAAGGTAAACCTGTGGAGATTCGTTGTTTCAGATGTGCAGATTTGGGACATC
126	LG10	Tag_4663dr	99.1	Chr10	42659251	GGTCGCAATATATGTACGCCGAAGTTGTGTTATGTTTTTTAACAACATCATTTAATCTGCCTGTATTCAAACACCCCTTGGATGGGGTCCCCAGATGGTTTTCCTATGACCCGTATCAGGCACATTTGGCGAAGGCTTCTCCAACGGATACCTTGAAGAAGTACTGCGCAGCTTCCCCTTGCAGGAAGATGGCCAAAACA
127	LG10	Tag_20724dr	99.1	Chr10	42947282	TTCCATTTGCAACCACATATGTATGGGATATAAAAGGCAGAAAGCAAATAGCTTACCCTGACGCGATTGCTGGCTCCGACTTTCTCAGCCTTGCGCACAAACTGTTCAAAGGAGTAGTAAGGGATCAAGCGAGAGTGCCAGTCCGTGTACAGCTTGATGAGGTTGCCAAGGTCCTCCACCTGATATTTAAGGCATGAGAT
128	LG10	Tag_4657d	100.8	Chr10	42623876	AGAGGTGAGTGTGTGGCCGTCTACGTTGTACTGTTTTTTTTTTCAAAAAAAAAAAATCTCGTCACAACTTCTTGAGTCATGCATTCAAAATGAAAACGAAGTGGAATAACCCAAACTTTGCATTATTCGCAGGAGGTTAGATGTATATGTTCTTATAATTTTCCTGTTTTATAAGGGATTTTGTGCATATTTGCTAACTC

## Sheet: F1-HA-Genome
order	linkage group	Tag name	distance	Paspalum-v3-Chr	Paspalum-v3-Pos	Tophit-Seq
1	LG1	Tag_16636r	0	Chr01	1301011	TGGGCATTTGTTTAGTAATGTTCTAAGTCCAAAGTTTCTAGTTTAATAACCTTCGTGACGAATTTTGCAGTGCATTTTATAAAACTTACTGCATCCGTTCACAAATATATGACGCGGTTCCGTTCACAAATATATGACGCGGTTGACTTTTTAAAACTTTAATCCTTCCTCTCATTTAATAAATTTGTTCAAACATATGA
2	LG1	Tag_20334r	0.6	Chr01	1097277	TCTGACACTAACATGTTCCAACAAGAGATAATACACCCAAAGAAATAATACCTCCGGAGATATCTTTGCTCTTGATATAACTTCATCCCTCAGAAGGGTTCTTGATACCTGCACAAGAGGTGTCACTTTTGTCATTAAAGAAGAGCAATAGAGCAATCAAGATTCTTTATACACAGATCAAGTGATCCAACCTCAGGAAT
3	LG1	Tag_11919r	0.6	Chr01	979384	GATGATGCTCTGCTTTGCCTGTTGTGCCTAATGTAGTTTGCAGGATCAGTCAGTCGGAGGGGATGCAATGCAACGCAAGTGGCATATATACTTTGTTCAATCGACATCTTCCATGGGTCCTCCTCGTCGTCCTTTGCTGCTAACACAACATGTTAGACCACCCATATATATCATGTCGGTAGAGATCAGCTGACGTGACG
4	LG1	Tag_6087	0.6	Chr01	998898	TCAGGTTTGCTATCTCCCTCTTCTGCCTTGTTGCTTGTAAATGATATCGACACTATGTGCACACCATAAGAAATTCTCTTTTTAGATTCACTTTGTATCTAGATTAAGCGATCTTTCTCCTTCTGAATTATTTGACACCCAAGCTTTCGTTTACACCCAGCTTCTTTTGATAGCATGTGGTTATATAGAAGCATACAGTT
5	LG1	Tag_11610	0.6	Chr01	1114663	AACACAAGGGAGAAGCATTTTCTGCCTTCTTACACAGAAACAATTAATGAGATTGAATCTTATGTGTTAAATTCAGCATTCAAGCACTACCTACTGCTGATAAATGACACCACCTCTGTACTTTTCTGATTGTCGTGCGGACCAACCAAATTGACTTGGGCGCAGTACAATTGAAATGTCTGAAACGACATTTATTCAAA
6	LG1	Tag_15552	1.2	Chr01	1250258	TACTGCACCGCCTTCGCTCCTCCTCCTGCTGATGATGATCCTCTTTAAATAAGCTGGCACGCCACCACGCGGGGCTGCATACGCAATTCCACACCCCACAACTCTCGCTCACCTCCACGCTCGATCTCCTCTCGCCGCGCGCCGCAGACCATCGAGTCATCGACATGGCCGACGCCGTCGAGACCAGCGACGCCGCCTCC
7	LG1	Tag_11028	1.7	Chr01	1331851	CCCTAGGCACCGTACCAGAGAACACGAGAAACACGCACGGTTTGGACGCGAACCCAACACCCGTCAATCCATAATGGTACCGGTACGCGTCCCTACGTACGAGACCCCTTTTCCTTGCCATGCATAGCACCCCAGGACCAGCAACCTTTCTTTTTTTTTTTTTTGGCCTTGGGTTTCAGGACGGTCATCTCAATCCCCAA
8	LG1	Tag_10843	2.8	Chr01	1479667	AGAAAGTATTTTTCCCCTTCCTTTTCAGTCATGACAGACATCGATCATCGGGCAATGGCACGTTAGTGACATAATATCATCTTACAAACGCTACACAATTGCATGAGCAAGCTACAGATATACAGATATAGGTCAACACATGGAACAAAAACCTTGTGACTGTCAACTGGTATCATTAGTGACGGGATCCATCATCTGTT
9	LG1	Tag_18375r	3.3	Chr01	1527933	ACTTCATAATCTGGGAACAACAATTTCTCTTATAATATATTATTTATGGTGATAGAAATTTGATCACGACAAAATATTTCCAAAAAATAATCGAACATAACCACATATGCGATATACAATTTTCAAATTGTTAGACTAATTTTTGTCTGAGTTTAACAAAATTTGACTTTTTGAAATTGATGCACGTCTTTTTTTCTTCT
10	LG1	Tag_20438r	4.4	Chr01	2019833	ACCTAAATCCACTTCCAAAACGCTGTAAAAGTGACAGATTTTCCTACGCCAACCGCATATGGTCAGAGATATGTGATCTGCAAGACTTTCCCAACTCTTGCTGAAAAGAGAAAGAAAGAACAGATATCCAATTAAGCAATCAGGGTCTTTCAGACTGCTTCTCTTCCACCACAGCAAAATGCCAGCCTGCCCATCTCAGA
11	LG1	Tag_4347r	5.5	Chr01	2313752	GGCATCGCCTGCATGCCATGGAATTTTGTCGCATAGGATCCCAGGCAGTGTCCGCTCGCCATGGCACACCTTGCCACCTTTTAAACCATGGATTTATCAATTAAACATGGGTTCTATTTTGGAATGTGCTTTACATAACTCGATTGGAATCAATAGGGCATGGATGCTAGAAAGGGAGATACTTTAAATGAGTAGAACAT
12	LG1	Tag_4351r	5.5	Chr01	2326406	TTTGGGATCTTGTACATGATGTCTAGTGGAAGATGTGGCGCCTCTTCTTCCTCCATCATTCCATCTTGTAAAGAAAAATAAAGGTACTGTGTTAAGAATTCCTTCATCTGGAAGAGCAGGGCGCCGCCACGGGTCCAATTCTTTGGGTGGCTGGCTCATCGGGGGCGCCTGCAATGTCGAGACAACCTGGTCATCAAAAA
13	LG1	Tag_7671r	6.6	Chr01	2658170	CAGCCGCAGCAGCCGCGCCTGCGTTGCCCTAAGCGTGTCCTCGCCGCCGCCCCTCCCTCCCCGTGCTGCTCCACGTGGGCACCTGGGCGCCGCCCCAGTGCTGCAGCCGCCGCCTGGGATCCGTTGTTGCCCTGTGCCCACCAGCTGTCATCCCACCGCGCCCCAACCACCCGCTGCCCGGCCCTGCCCTTCCTCCCTGC
14	LG1	Tag_15454r	7.1	Chr01	2973839	CCTTTCGCCCGCAGATAGAAGCTGCGGTGCATGACCACTTGTGCGTCTGTGCCGTGGAGACGTGGGACATCACTATGCCCACGTGTAACCAATGGTAGAGGGATGGAAGGGATGGCGCAGAAAGAAACGACAAGGGGAGAAAACAGAGACTCCTCGCGTTCTGTCTATACCAACAGCTCTGCCTGAGAACTGCAATTGGC
15	LG1	Tag_17947r	7.7	Chr01	3180756	AACTAATGGCCCAACACAGAACCATACACCTGTTCACCTCTACAATAATCACAAGGGGAAAAAATGAAACTGATGAGAAAGAAAGGGGGAACAAAATGAATACAACTGGAACTGTTTCCTCTCGTAATACAGATTGCTGCTTGATGCTTGAACCCACCACTGCAGCCCCCACCAAGCCAAAAGCATCAACCAGTTAGAGA
16	LG1	Tag_22422r	7.7	Chr01	3272949	ATAGGGGAGCGATTCTCCGTCACTGTCTCACTGATGTCACATGGGGCTATACCCACATGCCAATGACGGTAAGTAGGCAACATGAGAGGATCCCACTTCTTGGTTGGAGGCATGGATCGTAGTCCCCCATTCAACTAAAAAACTTCTAAGATGTTTTTGGAAGTAAATTATAAGTAAATATCTAATGATGGAAAAGAGAA
17	LG1	Tag_9857r	8	Chr01	3521291	GCACTTGCTAAGAAACGATTTTTTAGACATTCGTAGTGGTTTTCTACTTGTAGATTAAATTATGATTCACCTATAATAGTGCGGGTAATATGTAACATTGAACCACATATAGAAACATGTTTTCATATATATAGATGGTTTCTTATGTAGACTGTCTGCAGAAATTGGATGGTTTCTATGGATGACCACATAAGTAACCA
18	LG1	Tag_14786r	8.3	Chr01	3281948	GGGAGAACAGGCGCAGCCTTAAGGATGGATCAGACAGCAGTGCCTCTCAAAACTTTTCTTTTTTTTTTCCACCTCCCCACCGTCTTTTACCCTCTCTTCACAAGAACAAACAAGGGATTAAAAGGGAAAGGTAGGAAAACAACATAACTCAAAAAGCAAAGTGCAAAAGCAAGCATGGCTCAGCTTGCTTTGATTCTACT
19	LG1	Tag_14785r	8.3	Chr01	3294982	CATTCCATGACAAACAATCAGTGTAAATCAAAGTCATTAAAACCGCTAATTATGTGTGCTTTAACTCTTGATGATACATGGCTCAGTATGAGTTCTCAGGGAACAGGCCCAGCTATAGATCAAAACAAGATATATAACAAAAAAAAGGAATAGGGTGAACACTCTTTATCGTGAAAGTAAAATTATTCTTGGAAGAGCCG
20	LG1	Tag_13199r	8.3	Chr01	3329004	GATTATATTGTGCAATATGATCCTCCAGATGAACCAAAGGTTGGTAATTCTAGACAGAGCCAGTGAAATTTTCTACTGCTCACTTCCTCTAAATGCATTTTGGAATTTCACTTTCAGGATTACATTCACAGAGTTGGTCGTACCGCACGCGGTGACAAAGGCAAAGGGAGTGCATTACTATTCCTATTACCAGAAGAATT
21	LG1	Tag_9851r	8.3	Chr01	3520868	GCTTGGTTTTTGCCATCAATTATACTCTAAGCATGAGCTACATTGTGTTACTATCTATGGCTTATGGTGCTCAAATGTCAAAACTAAAAGTTAACGGCACCTTATATGAAAGACATATGTTAGTATCTATGGCACAGGCAACAGATGTTCCTTTTTTAAAAAGGCAACACACCTGCAACAACGAGCCGGAGACAACCGAT
22	LG1	Tag_16239r	8.9	Chr01	3756643	TATTTGATGTCTAGCATGAAAATGTATGAATGTCTAACTACTCAACCAAGCAACGGAGAGTTTTGCATATCCAACTTGAAAATTTTTGTCTTAGTGATTTTCTAGCCTAGTTGTTGTTATCCTCTAAGCATGATTAAGTCCAAATCCTTAATTAACATTAATGTAATTGCGTGTCAAGGCTTTTGAGATGCCGGGAGCAT
23	LG1	Tag_15405r	8.9	Chr01	3743930	CAGAAATGCAATTTCTCCTCCCCTGAATAAGTTAGTAGTATTCCAGCATGGATCTCCTTCAGTTGCTTTTCTTGGACAACTATTATCATCTCTTTCTTATCTTCACACTGACTAAACTAAATAATTATGGCCCCCACCCAAAAAACAGTACTACCTCTGTTTTTTAATATATAACGGCGTTGACTTTTAGACATGATGTT
24	LG1	Tag_8028r	10	Chr01	4027229	GAATTAAACGTTTTGTTTTCGTGTTCCGTAATTCTTTGCTTCTGCGCCCGTTTTGACAATGAGAATCTCGGGCAAACAACACATCATTCTTATCATTTGTTTCTATATGTTTTTCCTATCGATACAGTGTTGTCGTACTACAGTACGTGTCATGTGTTTGTAAGATTGTGAGGCTGTGCGGTTTGTCACGGGGTGTACCT
25	LG1	Tag_9965r	10	Chr01	4063799	TCTTACTTGGGTTTCTTTTTCAGGCTAGGAGAGCCCGTCGAGCTTTAAAGGGACTGGTCAGGCTTCAGGCACTTGTAAGAGGTTATATAGTGAGAAAGCAAGCTGCTACAACACTCCGCTGTATGCAAGCTTTGGTCAGGGTTCAGGCCCGTGTTAGAGCAAGGCGAGTTCGCATGGCTTTAGAAAACCAGACCGATCAG
26	LG1	Tag_15996r	10	Chr01	4078616	CCTGGAAAATCTTGAGGGTCAAAATTTTTTAAAGAATATGCAGTATGCACAAACAAATGTCAATTGGATTATTCTAGTACATTCTTTAAAAAAAAAAAAAAGCTCGCCATAAGACACCTCACCTGAGGAAATGCAAAGAGCAAACCCTTAAAATTTCCTTTCGTACTTTTGGATGATACACTATTGTTTTCTGATTTTGA
27	LG1	Tag_10419r	10	Chr01	4115446	AACTCTCTACAATAATAAAACAAACCACGACAAAATAAATAATAACTTTTATTTTTTAATAAGACGAGTGATCAAAGTTTTAGAAAAAAGTCAAACATGACATATTTAAATACGGAGGGAGTAGTTTATATGCTTATTTCTTAAGTAGAATGTTAATCCTATTTAGATGGCATCTTGTCAGTTGCTTAGTTGTATTATTA
28	LG1	Tag_8274r	10.6	Chr01	4175845	GTACCTGGTCGAGGCCATGGGCGGCGGCGTGGAGGACATCAAGGCCTTCCCGCAGTACTTCGCCTTCAGCCTCGAGAAGAGGATCGCGCCGCGCCACCAAGCGGCGCAGGAGGCCGGCGTCGCGCTGCCGCTGCCGGACATGCTCAAGGCCACCGACGAGGAGTTCAGGGAGATGATAGACAAGGAACGCAATCTGCAGC
29	LG1	Tag_8277r	10.6	Chr01	4186439	ACCGTTCACTGACTCTGAACCCTTGATGCAACTCTAGAATGATCCCATAACAAAGCCGTGGCTGCACGAACTGCTTCATAAAATCACGATGGCAAACGGTGGAAGCGGTCCTCACGCTGGCCTGAGTCGCGCCATGGGGGTGTGAATGAAGTCGGACGCTGCAATAAATTATCTGTTGAGATTTGTAGGTATAGTGGATT
30	LG1	Tag_10425r	10.6	Chr01	4420197	AAATCCTCTCCTCTGCAAAAAGTCACTTGTATGATTTTCTTCAAGCTCAACTCTGCATGCCAGTTGACAGCAGCCGGTCCAGTCCAAAGTCCAAACAGGCAAACACCGAAAGCGACAACGTCGTCGACTCTTTCCAGACAGACTCGGCTTTCCGGCTTCGTGCCGTCCGACCGAACGCGATTCCTCGCGTACTCCGTGGA
31	LG1	Tag_4447r	10.6	Chr01	4246008	GATGAGCAGTTTGGGAGTGGAAGGCATCAGGAGAGGAAAGGCCGCACCTCAGGATTTGGTAAGCACCACAGATCACTGGCAGATGTAACGTGCACCGTGTTTCTGCTGGGTTGTGATCATGCCTGTCCAACACAAGCTGCCGTTGGGGGCCAGCAGCAGCTCTCCGCGGCAGTGCTGCGCGGCGCCCCTGGCACGACATT
32	LG1	Tag_14011r	10.6	Chr01	4350791	TGTCCAGATTACCTCACGAACTTTGTTGTACGGGACAGACTGCACTGCAGGCTCACCAACTCTGCACACTCTTGTCAACTGTAGCATTTAATTTAATTTAGCACCAGCAATCCGGCATCTAATCAATATATACACACACGCACCTGGTCTCGTTTCTGCACACACTGTCATCGTTTGGTGATTGCACTGCCATCTTCTAG
33	LG1	Tag_17118r	11.2	Chr01	4641179	AACTAGTTTAACATTTTGGATGTATGTGCTTCATCATTGCAGTTCCTCAAACACAAATGATGAGTTGCAGTCTTCAGCTACTCCCCATGCAAATAACGTGGAAGAGTTGACATATGAGAACAATACCGAGGCTTGTGCACAGGATGAAGAACACCAAGCTCCGGATCCTGCTGATTTGGAAGAATGCGGGGTTTCAAAAG
34	LG1	Tag_17931r	11.2	Chr01	4766066	TATAGGCATACAACTGAGCTGTGCAAAACGAAGAAATTACCCCCCATTGAATTTTAGGCCCATGTAAATTAATGAATAGCAGGATAAAGAAACTAGAATCATTAGTTATACAAGGATAGATAGTGCAAATTTATAATATTCATAAACAGGATGATAAGATGCAGAGAGAAACATAGAAAACAAAGTTCTTGCGATTTAAC
35	LG1	Tag_17225r	12.6	Chr01	5060167	TACCCAACATATAGGCCCGAGCTTGGCCCATCAATTCGATGCTAATAGATGGGGCTCCATTTGGCCCATTCACCTGATCCCAATACGTCCTTTTTTTATGCCAAAAAGACTAGTAGGCGAAAATAGAAAACGAGCGGAAGAAATACTTTGACCCCTCTCAACTATGTGTTGGAGTCTAATTTTTGTCATCTATCTATAAA
36	LG1	Tag_16227r	14	Chr01	5134504	AAAAGATTGGCGTGGCTCAGGCAACAGGCATGGTCGCAACCGCATGTAGAACTTGCAACGCGATTCGCATAAAAAAATGCTAAAAACTGATGGAGGGCAACAGTGTCTCCCACTGTCCCCGAGTTTCAGAAGAGTACTGCCGCCGTTATGTCAGAGGACAGGCCCAGAATCCAGATCGATCACGAAACAGATCGGGCCCA
37	LG1	Tag_10546	15.1	Chr01	5344877	AAGAAAAAGCACTTTCATATCGCGCTTTCTCACCAACAGGGAACATTATAGCATCACAAGCGATGGGATTAACATAGAATAGCTGTTAGGAAAATATAAAAGAAGAAAACTTGCTTTAAAGTCTTGTTTGTGATACATAATTCTACAAAAATCGTGTAGGAATTTAAAAAGCTCAATCTCACAAAAACAATTTTCCCGCA
38	LG1	Tag_13821	16.2	Chr01	5600148	TGGCCCTAGATGGCCCTTTTCACAACAGTAGGCTTGCGGCAAAGACTAGATTTTGGTGAGCAAGGCCGAATAGCACGCACAAAACTTTTTAATCAATAGTTGGGCATCGTGGAGAGATTACCAGTCGAGGGTATTGAGGCAGACGTGAAATTTTAGTCGTCGGGGTCCTTGGGGACCACTATCAGAATCCAAAGTTTGAG
39	LG1	Tag_16089r	17.3	Chr01	5722802	GGGAAGGGGAAGGGAGGAGGGAGCGGGCAGGGGGAGATGAGAAAACTCCTCGTCGCCGCCATCCCGACTTCCGCATGAGCCTCTCAGCAAGGAGCTCCGGTGGCGGCGAGGCGGTGGGGGAATGGGAGGTCCGCCGCCGCCGCCGCAGGTTCTGCCCGAGTCGCCCGTGGGGGCGACGCGGGGGTGGGGGTTGAGTCAAC
40	LG1	Tag_14804r	17.3	Chr01	5863383	GCAACCGCGATGGAGATGTGTCGTTTTTTTACAGCATATGATGGTAGCCATAGTTGTCAGTAGTATAAAATTGGTTTTAGATTAATTAAAAAAATAACACACGAGGCTGAACAGAACAGCCCTTGGTTCACTTAATTATCCCCGGCCATCATGCATGTACTGAATCACTAGCATTCCTTTTCATGATGTTGGCCCATATT
41	LG1	Tag_12422	18.4	Chr01	5962537	TTAGCCTGGACAGCCGGTCCAAACAGCTGGTCACAAGAGTGCTGCCTGGGATGCGGTCCTTACGGGTGCACATGCTGTGCGAGTTCAGAAGAGAGATGCATGTAGTAGAAGATCAGCTTGGCTGTGACCTGATTCAAGTGGACAACCAGACAGTGAAATCCTTGCTGCCGTACATGAGCAAGTTCATGAAGCTGCTGACC
42	LG1	Tag_12420r	18.4	Chr01	5965318	GTAACTGCAATCTTGCAGATGTTGGAGACAAACCAGAGCCTAGTTCAGCTGGCAATATGCAATGATGCTAGCTTGAAACCGAATGATGTTGTCAAAATCTTTACTAGTTTAGAGAGGAATAGCACTCTTCGAAGCCTGTCTTTGAGAGGCTGCAAGGGAGTTGAGGGGGAGGTAACCCTGCAGACCATTATGGGCACTTT
43	LG1	Tag_21377r	18.4	Chr01	5987354	GAAACAAGGCCACAAGACTAGAATGCACAAATGAGCGCACGAGTCGTTGAACATGCCACTGATTTGAAATGCACTTACACTAGCACTTAATAGCTCTGCCCCAGGGAGACCAACTATATCCCAGTCATCCCACTGCTTAACAGTTGTAGGTCCAGTAGTTTTTGGAGAATCTAAGCCAACACCTCCTTTCTTTGGATCCA
44	LG1	Tag_12157r	19	Chr01	6010743	ATGATGACTGCAACCTCGCCTTCAAACTTTTGATAGAATGGTCAATAGTTAATATCCTGATAGCGCAAAAGTTACAAAAATTGACACTCTGCACCAACTGATTACTGCAGCATTCACGATAGCATCATCTGCTTCAACGCAACTGTATGTCTGAATATGATGTAGCTTAAACCATCGTAGATTCAGTTTTGCGACAATTT
45	LG1	Tag_6612	19	Chr01	6060996	CCAAAATGTATTCATTATTGGGATTTTTTATTGTTACTGTTAGTCTTTCTAATTGTAATAAGTAACAGCTTATATTGGCAATGAAACAGAACAAAATAATACCTTTTAATGAATAAATAGGTCTTCTGATCTTGATATTACCGATGGAGCAAACTTCTTTTAGTTGGGATTATAATTTAACAAAAGCCTCAAATTTGAGA
46	LG1	Tag_11662	19	Chr01	6152944	ACCATGTTTCATTTTGGAGTAACGTATAGGCAGACAGCTGGACCAGACCATAAACAGCATCTGTGGGCTTGTGTCATGCATAACATCTTTGGGCTTTGGTCTGGGGCTCTATACCCTGTGGGGTTTTCTCCTTCAGGAAAGGACCAGTTGATCTATTGTGGATGAAATAGTTTCCTGTCGAATTCCAGTTCCAGGTAATG
47	LG1	Tag_12734	19	Chr01	6221164	ATGCTTGGGCCGGCACGGCACGAAGGGAGGTACGAATTAAAAAACTAGTGTTTTAGTGATATTTATATGTTTATATTAATCTATATAGATTATGAAAATTGCACAAAACATTAAGATGCATTTTTTATGTAGATAATATCTATTTAAACCGTATAGAAATTTCAAAAATGCCTTTTAAATATACAAGATGAGTGTTTCTA
48	LG1	Tag_25385	19	Chr01	6181173	CAGAGAGCACGCCTGGTTTTGGCATTCCACCGAATACATAGCACTCGAACCCCAACCAAAAGAGCAAACAACCGACAAGACACGCCCAATGATCCAACCACCAAGCAAGAGAGAAGGTAGCACCAACCATTTCGGCATGAGGAGACCGCGTGGGGCGTCGAGAGCGCCCTCCGGCCCAGCAGGGCGGCAACCGCCATTAT
49	LG1	Tag_18623	19	Chr01	6276650	GAAGTAAAATCGAGGGGGAAATGGCATGTGCATAAGGCGACACCTTGCCCCTGTGGTAACCTGGTCTAAAATACCAAGCACATCAGTATTTCCACTATAAAAACTAAGAGAGCATATGTCCACACAACAAGTCCACAAATGGATGAAATTTCACAGGAACATTTAATGGCCCTAGCAACGATTCAGCATTTTAAAGGTTG
50	LG1	Tag_10551	19.6	Chr01	6413987	GATCATGCAGCGGCATTCGTACTGGCCGGTCCCCTGCGATCTGCGTGTACCAGGCGTCTCGCCTGTCTGAATTCTGACGATGCTTCGACAGTTTGACGTCTCCATGTCGCGGGTTCAGACGCTCTGATTGTGGCCTTGCATTGGTGGGATCAGTCAGGGTTCACGGGCATGCTACTTCTCTCTCTTGTCTTCGCTTTCGT
51	LG1	Tag_10554	19.6	Chr01	6427000	GCATCCTCATAAGAGCTGGATATATCATGATCGCACATTGCTCTAAAAATGACTTCTTCAAGGCTAACATTGGAGCGGAAAAGGTACATCACGGCATCATGTTCCGAGAGTGCAGGGAAAAGGTTGTGGAGGAAAGCAAGAAGGCCATTGAGGGAGCGGCACTCAATGCGTACAAGGCTGCTGGTGCAAATCATGTCCAC
52	LG1	Tag_10555	20.2	Chr01	6435258	TGAGTTCCAAAACTCATCTAGTGTTATATATCGCCTCTTGGGGTGCTATCATGCATGCTATGAACACGCAGTGACAGCGCTGAAAATTTTGCTCTGGGTGTGCATAGTTTTGACGTACTAAGAACACATAATTGAAATATGCTGGAAAATATCCCATTCATCAATACAAATTCTATGCTCTAATTCAACAAGCATTTTTT
53	LG1	Tag_8244	20.7	Chr01	6479228	GGGTTGTGCTATTGTGATGAAGTCATTCGTCATGAACTTCCATGCCATGTCCCATACAGTAGATAAGGGTGAAATCATAAAGCTTCTTATTGAAGCATTAGGTACATTCTTGTGGCTGCTAAGTACCTTACATGATAATTTCAGTTTGCATACTGCTGTACCCACTAACTTGGGGCGAATCCCTTCCTTTTTCAGATATG
54	LG1	Tag_18749	21.8	Chr01	6546640	AATTTGCACACTCTATACCTACTATTTATAATGGCACACTACTTCTGAATACTAATTCATCTTCCCTTCAGTAAAGCACATTATTCGAATATGTGATTGGATCTTCTGAGATTAACGTCCTATTTAGCACAATTCCAGCTCCAAGACCCATGAGGGATTTGGAGTTAAACATAGTTTTTCTGGAGCTAGAGATGAACAGC
55	LG1	Tag_3381	21.8	Chr01	6735744	TGGTCAACAAGATCAGATATTCAGATGCATTCATGCATGCGGCATAAGAATGTGTCTCTTGTTTTTTTGTGGGTTTCTGAACTTGTATCGATGGTTCTTGAAGAACACCTGCCAGAGAAATGGTTATGTGATTATGTGACGTCACTTGACAGAAATGAGAAATTAGTCAACAGTCTACGCGGTGTAGCCATTTACATTTT
56	LG1	Tag_3387	21.8	Chr01	6733074	AGCCCATACCAATGCATGTTACACCCATACACCAGAAACATCAAGATGAAGATCTACACCGCCACCGTCCAGGTTGGATTATAGTAACAATGAAGTATTTCGTTTGAGGAAACAAAGTGTGGTTCTCTCTACAAAATGCAAGCTCCTAGTTATTCTAAAAAAATGCAAGCCCCTCAAAACAAAAATTTCCACCGCCAGGT
57	LG1	Tag_15427	21.8	Chr01	6522526	CCTAAGCACAAACATTGAGAAAGGTGGGAGTGTTTGGTTTTCACGTGATGGTTTTTGGGGCCCGTGCTGGTAAGGATAATCTTTGCTTCTGACGGAGAGCGTGTCCAGCTCGCTCCGGCTGGCAAGCCTCGCCTTGCTGGGTGAGTCCAAACGAGGAGGGCAGATGCCAAAAGAACCAAACTGACCCTAAAGGGAGCCAA
58	LG1	Tag_7672	22.4	Chr01	7085926	CAGCTTCCCCACTTGGACCAAAAGTTAGCCGTCCACCTGGGCCACGTACACGGACAAGCCTAGTCTTCATGTACATGAGAGCCGCCAACTCTGACTGTGTAAAGTGGTAGACAAGTAAAATAATTAAACAAAACATCTATGTCTAGTGTTGTTTCATCAATATAGTATGTCCAAGGAGGACTTATATAACCCAACAAAGA
59	LG1	Tag_8429r	22.4	Chr01	7218878	GGCTTTTTTTTTGGAGGGTCAACGGGGGGGAGAGATGTCCCCACCAGATTACTCATTATCACTTGGCCCTTAATCCGGATGCGCATGCGCTCCTGTGAAACGGAGGGGACAATGCCCGCGGCCGCCGACTGCCGTGCCGAGGGAAGGCTCGGAACGTGAAGCTGTCTTGGTACCAGTGTGTGAAGTCGTACGTAGGAACC
60	LG1	Tag_8440	22.9	Chr01	7231791	AATCCCCTTGTAGAAAGACCTCGACGAAGTGCCTGCAATGAATCGGTCACGCGAAACACAGGCTCCCATGTCAGCGGCTCACAAGACAGACAAAGTAGCAGGGCCGAACAGAACAGTAGTAGTAGAGTACAGCTTGCTTTGCTTTCTTCTGAAGATAAATTTGGCGGCATGCTAAAGACACGCGATGATTACCTACGAAG
61	LG1	Tag_16839r	26.3	Chr01	7452833	GACACTGTAGGAGGTGTAGCGGTATGGAGACAATAGCAATAGGTCGAAGATGACATTGTAGATTTGGTCATATACGTCAGCCCCCTAAAGCTGAATACAACATATCGTATATATGACTTATATATAGCACAGTTTGATTACTATATGTGCACTGTATACAGAGATACTTATTGTGAGATGGGTAAGTACATTCACTGTAA
62	LG1	Tag_14628r	26.8	Chr01	7659078	AGCCAATCATGGACGCACTAATTGCGACACGGTAGATGTAGGCATTATCCAGTTTGGATGCGCACAAGCCAAACCAGCACGGAGCAGCCATGCCTGTACTTTGGGCCGGCCCGGCCGAGAACAATAATTCATGGCACCAACCGTCTTTCTTCCCAACCTCCCTTTCTTCTGTCTCGCACTTTTCTCTGGCAATTATCCGC
63	LG1	Tag_17778r	26.8	Chr01	7685168	CTCACGGCACAAGTTCCAACGCTGATTAGTTATTTAACTACGTAACGCCATTTAACTAATCTTCCTCTTAATCTGCGCACACTCGATCCAAGTGCTTAAAATAGGTTGTGCAGGGGGCACCCACCGACCTACTGTTCTGTCTATGAGCAACCTACCAGATTATTCCTCATTAGGCAAGGTCCCAAATCTGATAGAGCCGG
64	LG1	Tag_7226r	26.8	Chr01	7790040	ATGAATTTTCCACATACTAATGCAGTACCCATGGGAAGAGTACATACCAGCTCGTTTTGCAGATTAGGGTTGATCCCAGTTTCACTCATTGAGAGCATTAATTCTAAGTAAGTTGACTGCAGATTTGGAGCATGCTGCTTCAGATACGAATTTACCAAATCTGCTGGAACATTTTCAGACAAAAAAAGTTCAATAGTTTC
65	LG1	Tag_7223r	26.8	Chr01	7792574	ACCAATCTAAGTCAACTCCAAAATGGAGCAGCATTGCTCTAGGAGAATCCGAAAGGCTAGCATCTTTTATAGCACAGCAAGAAAAACCCTTGACAACAAGGGTGAAAGGGTACAGCAGATGTCGAGCGAACCTGCAAGTTCGCACGGAAAATCAAGTTTTTGATAACCAAATAATTGCGCAGATGTTCACTAGAGTTCCG
66	LG1	Tag_21313	26.8	Chr01	7801105	TCAACCTATTGGCAGTGTGATAGCACTCTGCGATATATGGTGGTAGATGCTGTCCATGCGGTATATTGTCTTATATGATATTCACAAAAAGTTACTATTGATGACTACATTTGTTTTGTTTCCAATAATTGCACCTTTGCTTGTTGAGCCAGTTTTAGGGTACGTGTTCTGGCCTTCTGGGCCTACTCAGGAAGCTTCTG
67	LG1	Tag_5959	26.8	Chr01	7933027	CCTAGGCAGCCATAAGGCGACACCTAGGCGGGCTAGGCGTCGCCTAGGCGCCAAAATTCCATGGCGACCAGGCACAGCCTGGACGCCTAGGCGACGCCTTAAAAACACTGACAATAAGTTGCTTTTACTTTTTGGTTGGTTGGTTGGTTGTGGCTGGTTGATTTGGGGCTAGGAAGATCATGGCAATAGTTCAACAAGAT
68	LG1	Tag_17510	26.8	Chr01	8004934	CATTGATACTGGAACTTGAAACTTTTGCGACTTCTGGACTGCCTGCAGTGTTTGGAAGGTCTTTCTGTGAATAAGATTCTACCATCTTTTCTAGTGTTTCTGCAACTCTGATTAAACGTTCATCAACACTGACACCTTTTTGATCACACCTGTCAGCAATTGCACAGACCCTTGAATGATCTTCTACATAATGTGTGGGA
69	LG1	Tag_23031r	26.8	Chr01	8036654	GAAACAAATGGTTCTAGCTCTATAGCCCAAAATAACTTACTAGAGGAGGTGTCCCTTGCGCAATACGCTGCACTGCTGCAGACCATTGGCTGTTCCACATGTATGGTCCAGCTACAGCTTGAAGAGCTATAGCACTGCTTTCCATTGTGCTTAATGAAGTGGAGACTGGCTTTGTAGGTGCCTCATTTTTTTGTATTGGT
70	LG1	Tag_17302	26.8	Chr01	8047818	CAAAAGACACTGAAAAGATAGGCAGATTTAAATATGCAATATTCCAGGTGGAAAATATAGAACACAAAAACAATCAATCAGATTCTTCTATCATTTTTTGCTCAGTACATAATTCAAATGTGTATCATTTGACACAACAGATGCCAACAACGGACAAAATTTCATGATAAACAACAGGATAATGAATTATTGAACTGATG
71	LG1	Tag_16571	26.8	Chr01	7677902	TATTAGACTGCATTGGTACACCAAACACTGCTATGTCTAACAATATACATTTGGTTGATATTAGAGGAGAGGTCAATGATGAATTGAGTAATGCTAAGAAAGATTGGAGAAATGAGTACATGCGTAAATATCGAGCAAAAAGAATGCAATTTTGGATATTGTACATGATATAGTCATGATTCTAGTATAGGTATTTAGGT
72	LG1	Tag_16539r	26.8	Chr01	7902956	GCACAATTTTGGGTCTGCTTGTTCAAACCAAGTACCAATAAAACCGCTCATATTAGATGGGGGCGTTAGACCAAAAGCGACATGTACAATTCTCCAAACAAAACTCGCTGCATGACATTCAAAAAATAAATATTGGATTGTCTCCTTCTTGTTACAAAAGCAATAACGGTTAGTGTAGCTTCACCCATGAACTCAAGGGT
73	LG1	Tag_13663	28.5	Chr01	8481503	TGGTGAATTAGATTTGTCTATAGTTGCATTTAGCTTTTTTTGCTGTTAATGAGCTTTTTCATTTCTACAGAGGCCCTATCCAGATTATACAATGTAATCAAACATCCTAATGCCCTGGATTTGGATAATGCCATGGCATATGACAATGCTGTTTCCGCTCTTGGAAAAATATGTCAGTTTCATCGTGATAGCATCGACGC
74	LG1	Tag_13661	28.5	Chr01	8482801	ATCTTTCTGTTATCTTTCCCCTTTTTAACTTTGTCCTACATTTCCTATTGTGCACTGATCACTTGAATAATCTGTTATCCATTTTACTGATCAGCTATCAGGAACACTTCTTGAGGAAAATCAAGTAAGATCTATTGTGGAGGGGATCAAAGAAGTAATAGTTGCAAGCAGTAATAGGAGGATAGAACGTACAGAGAGGG
75	LG1	Tag_16765	29.6	Chr01	8899041	AGGGGGAGGATGAGACCCACGGGTGGATCGAGAGAGAGGGTGGATTATTCCCTTATGTGAGGTCCCTCCACGGTCTATGCGGCTCGCTGCCTATTTATGAACACGAAATAGATCACTTTGCATGCAATAATTACAGCTCCGATTCCATCGGCCGAAAATAATTTATGCCCCTGATTTGTCGCTACCTCCTATATACGAGA
76	LG1	Tag_4818r	29.6	Chr01	9148717	GATAAAATGATGTGCATAAGCTACAAAAGACAGGATAACATTGTATTCCCGCCAATTCGAAAGAGAGTAAAGCGATGCAATCTTACGGGCAAGGATAACATTCTAATCTATAATACAATTGGCATTTTCCAAAAAAAAAACGCCAATTCCATTTTAGATCGGGAATCTAGTAATGTCTGGATGGGTAAAGAATTTATTTG
77	LG1	Tag_4801r	29.6	Chr01	9161210	GCTTGTAGGAATCCTTAGTCTTCCTTTTTTGAAGAGATCGACTCAACTCATGTTTATGTCGAGTTTCTGCCCTATTCTCGTTAGAGCTATCAAACCAGATGCGAACTGCCTGGTGGCTCCCCACTCCCACTCCCAGTCAATCACATGCTATTTAACATTGCTGTGACGTGATGTTAACTAATGTTGCGGATTACTCGGCT
78	LG1	Tag_4794r	29.6	Chr01	9178033	GCAAAAACAAGCTTCACTTAGAACATTAATTCTATTCGGAAGCACCACACTTGAGCTGAATAAGGATTTATTGAGCAACCTTTCTTGCCTAAGAGTACTATATCTATATAATGTAAATCTAGTTGAGCTCACAGAGTCCATAAGCCAGCTCAAACATTTAAGATGCTTGGTTATTTGTGGCGCAAGCATATCCACTGTAC
79	LG1	Tag_22019r	29.6	Chr01	8669493	AGCCTTCTAGATCATCCATACGAAATTATAGTTGCCCTTTATTTAGGAGCACCCTTATTTAAATTACTGGTAACTACCGATAGCGGGGTTCTAACTTCTAATATGTTCACATTTTTACTGTACTTCCCATAGTTCTATTTGCACTATATATCACAATCCTAGAGTGCCTAAAGATTTAACAATGTGATTTCAACTTTGTA
80	LG1	Tag_12417r	29.6	Chr01	8671604	CAATAGCTGACATGTGGGGTTGCAATGCTCGGGCTCGGCTGATCAACCGTAGAAAGTCGTTTAAGTACTGGTGATCGGTTTTGATTATTTTGGCTGTGGCTGGCTGCTTCCATAGTTCATACAGTCTGATACTACAGTACTGTAAGTAGCCAGGCTGTGACTGCGGTTGAGCACTACCTATCGGAGCTGAGTTATCAGTT
81	LG1	Tag_17698r	30.1	Chr01	9451852	AATCATCTCTCTCAGAATGCTGCATTATTGTGATAAATTTATATAAGACGTATGTGTACGATATATATAGTCAAATGACTGGACGAAAAGAACAGAGAGCAAGAGTGTCACCGACACGGCACATGATTACAGCCCAATACTTCCTCCGTTCTTAAATATGTGTTGCGGCTGAATTTTTAACTTTAGTGAATCCTCCTATT
82	LG1	Tag_10079r	30.1	Chr01	9598242	ATAGCATTTCCACATGCTTTCTTCTTCCATAGCCTGCAGCGATTTCTGTTGGCATAGAACCACACTGCCAGGCAACACAAGAACAGAGAGGAACTTTGTTAGAAGTATTCCATTATGTGATTCAAACACGAATGCATCAAATAGACATAGACATTAACAACTGGAAATGATAGTATGTACATATCTCCCAAGACTCTCAC
83	LG1	Tag_19835r	30.1	Chr01	8788869	CTTGCTGCCATTTTAAAAGATGATAACTTTTTTTAATCACTTCCACCTTGCCATAGAAATTTCCTTCTTTTTGCATAAATCCTGCCCACCACTCTCTCATGTAATAGAAACATTGACATGTGGTAAATCGGGGCACTGGTTAGGCAGGAATTAATGAGAGTAATCCTCCCAGCCATAGATAATGATCCCCCTTTCCAAGA
84	LG1	Tag_4798r	30.6	Chr01	9161777	AGAATGCAACAGTTGGGTTGACTGGGTTCAGTCAACTAAATGCTCATAGATGCCAAAACACAGCAACGTTTTTGGCAGCAGCTGGCAAAGCGCCAGCCATTCGTTCTATATCTCCCGAGGGACTCGCTAAGTGGACGATATCCTCAAACCCTCTTTTTGTTTGCTCTCTTGCGACCACAATCCCTGGTCATGGCGGCTGT
85	LG1	Tag_11682r	30.6	Chr01	8925655	AAGAACTTGCCGACGCACCATCTGCTGTGAGCGAGAGGAGGAGGAACTGGTAGAGCGCGGCAGCGGCAAGGGACACCTTTGTCTGCGGCTCGGCTCCAGTCGCTTTTGCGGAAAGTCGGCAGTAAATGGGCGTCGGCGCTGGGGCACTGGTCAGGCCACGGCGCGGCGGAGCAGAGTGAGGTGCAGAGCGAGAGGCTTCG
86	LG1	Tag_16225	30.6	Chr01	8876107	AAGCTTGAAATGTCACTACTTACTAAAGTGAATCATCCTTGACTAACAAAAGAATATGTAAATATAAGTGGCTTTGTACACAGTGTCTTTTTTAAAGAAAGCAATGGCGACCAAGATCAACTGATAATAAGTCTTATACTAGAAGTTATAAGTTGTAAAGATCAAAAGAGTGAAATAGAGTAGGTAATGAATTATCCCAA
87	LG1	Tag_3555	32.2	Chr01	9903507	ATGCAAAGACATAATACACAAGTCTCATGCGTCTTAGAGATGGCACCATGTTTGACGTGGTTGAGCACATACCAGAAGACTGTGCAACAGTGCATACCAGCACTACTCAGCCTCTCGGGAGAGGTTCCACTGACTCAGCTCCATCTGTCATAGCCACTTGCCTCACACCTCAGGGACACCATGAAAAATTAGCATCACAA
88	LG1	Tag_3830	34.4	Chr01	10421849	CTGTATCTGTACATTCATAACGGCCCAGTTACTACAGCCCTTTCCATCGGAAAGAAATTCAGAAGGCAACTTCTCCGATCTTCGATGTACGTAGACACGTAGTGAGTGAGTCGTACATGTCGCCACGTACAGCTTCCAAGTAGAGACGCGTGAAGGGATTATAGGTAGTATCGTTTTGGAAATGGAAATTGGGATTGCAT
89	LG1	Tag_3827	34.4	Chr01	10415962	CTCGCTCGGGCGCGCTGCGTGCGTTCTTGGGTGGTGGTGGTGGTGGTTTGTGGAGGCGAGGGAGGAGGAGGACGTGGGAGCGAGGCCGAGGGGGAAGCGGGTGGTGGGACGGAGGGCGTCGTGGGGGGCGGTCGGTTATATGGCCACCCCAGTTTGGAGGGAACGGGGTGTCGGGCCCCACCTGTCGGTCCCTGTAGCGA
90	LG1	Tag_16766	35.5	Chr01	10873116	AATAGTTCTACTTCAAGCCCTTATCAGGGGTCATGCTATTAGAAGGCAGACAGCAGAAACACTCCAGTGTATGCAAGCGCTGGTAAAAGCTCAAGCTCGTGTCCGAGCAAGACAAGTTCGCGTTGCTTTAGAAAATCAAGCGGCATGGAAAAGGGTTCCTGAACAAGATGATCATGAGTACCATGTGCGGGAAGTTGAGG
91	LG1	Tag_7410	35.5	Chr01	10967838	GCGCGCGGGCCGGATTCCTGCGCCGCAGAGGCATAGCCGGCGGGGGAGAGGAGGGCGGGAGACGGGAGCTCGGGGAGGCGGCGACGGCGGCAGCGGGACCTCGGGGAGGTGGGAGAGGATGGCAGGCAGGGCGGATCTGCTCGCCGTCGGAGAGCTCGATGGGAGTGGAGGCCGAGAGAAATAGAGAGAGAAAGAGCAGA
92	LG1	Tag_9088	35.5	Chr01	11066921	TCGCACTGATGTTCGGTTAAAAGCAGCTGTGCCGGTGGTCGTATCTATCACCCCATGTTTGTGGGAGCCATGTGAAAAGCCTGCAACGCAGCAGTAACAGCAATAAAACAGCCTGTTACAGCAATACAGCACCGTTCAGTAAACTCGTTTCCAATTTGGCATTCGTGCCCCATCCCCCTCCACTGTACTGAGCCTGCCAA
93	LG1	Tag_12598	35.5	Chr01	10907672	GGATAACCTAGCACCCATTCAATCAAAATAAAAAGCTATCATGGTAGTCCATGGCATTTGCCTCAAGCAACTTCCATGATGAAACACACACACCATTACACAACATCAATATCAATATAACCATACACAAATTTGAATCATCTTACAATTCTTCGTTACAATGTAAGTTCTTAGCATAGGAAGCACTCAGATATTTAGAA
94	LG1	Tag_6152	36.6	Chr01	11266557	AAATCCATACGAAGTTAAACTACGATACGCTTAATTGCTTAAATCCATCGATTGAGATGTGGACATAAGAGATATGCATGTATGTACGAACCAATCTACAATTTAACAGATGGCGACAAATTAAGCTAGGGTGCAATACAAAATACACAATTGACGTGCAAGGCCAGGTACATCTAATCTGCAATGACCTAATTTTTGGC
95	LG1	Tag_4547	38.8	Chr01	11722874	GGTGATAAGTCGTGCAAGCTAGGGCGGTACATGACACTAATGACAGCAAACGCTAGTGGTTCAAGGATGCCTTTCCCCCATGACTGATAGCATCTTAATAGTGTCATAGAGAGGGAGGTCGAATGCATTGAACAGTGAGCGGAAGAAAGATAGGATAGATCATTTTCTGAAACAAATAGGCAGAGACATATGGCCATGCA
96	LG1	Tag_5468r	38.8	Chr01	11896290	GCTGTATTACTCGCCGTGTGCTTGACCTGACTGTCAGATTGGCTTGACATTGCAGGAGGCTTTTTGCAGAAAATAAGGACCAGCCTAGTGTGTCTCTGCCCAGCTGAGCACATCCCTCCAAAAATTGAGGTGGACCTGACAAATCTTGATGTCGGAGATAGGGTATTAATGCATGACATTCCCGTCCATCCATTGCTCAA
97	LG1	Tag_5466r	38.8	Chr01	11897465	ATTGAAAGATACTACTAATCTTTACACAGGTCTCACAAATTACCAAGAGGTCAGAGACACTGAGGAAATGGCGACAATTCCTACCCTGAGACGTTGGTAACTGCATTGCACCGGCAGATAGTCATGGCAATAACTCCAAACCGCGCCCATCAGGATCGGAGAAACAACAACAGCTAGGGACTAAATTCAGGGGTCCCCAA
98	LG1	Tag_21824r	39.4	Chr01	11989869	TCCCTTGGTCCTACGTTTTAGAAATCCTATGTTCCAATGAAGACTTAAATTTTCGTAACTTTTTTAAAAACTTAATCAAGGTCAAAGAGATTTGACTTAGCATTACCAAAAGGAACCATCATTTTGGAGCGGAGAGAGTATATTCCTAATTTGTTAAACCAGCCTCGCTTTCTCATCTCCTCTGTATGTAGTTGTCATTT
99	LG1	Tag_11052r	40	Chr01	12243751	GTTATTTTTTTCAGTTATCCTGAAGTTTATTTCTACTGAAACATTTTAACTGTATCATGATGCAGAGACCAGAAGTTCTTTCCATTATCTTAAAACAAAAAAAAGCATTATCTCCACCTAGTAAAAGTGACAGGAGATATTTAGTGATTCACTTCCTAATGTATGGTGTCACTAATGAAGCAGTAAAGTATATAGGGGGG
100	LG1	Tag_19128r	40.6	Chr01	12952874	GAACAATCTTCACCTCCAAGCTGCTTCTATGGAGAAGTTGGCAAATAGAGCGGTTTCACTAAGGTTCACAATCTTTTTATGCGACTTTCTTTCAATAAACCGTGGCATGCTTTGCCTCTAGATTCGAAACTTTTTTTCAAGGGGGAAATAGGCTGAGACTAAGGGGTTTTTACTATTATCCAAGATATTACGATGATATT
101	LG1	Tag_18474r	40.6	Chr01	12500203	AGCTTCAGATGCTTGCTGGCGTGCTTTCCCAATCCCAGCTGCAGAGTCCAAGCAGCGTCGCCACGAAATCAGCTGCCTGGGAGCTAGACGCACAGAGAGAAAGTGCCATGGAACTTGCTGCTGCATGCTTCGTCAGGAATCAACACCGGCACTGACAGACAAACGCATCTCCGCAAACTTAGACCAAGCGTCTCTATCCG
102	LG1	Tag_21277	40.6	Chr01	12557370	TTTGTTACTTCCAGAGTCCCTGTATTTGAGGAGCGCATAGATAATATTGTTGGAATAGCATATGCAATGGACATGCTTGAATATGTTGAAGAGGTAGGTATCTTATTTACCACTTAACGAAAAAATTTAATCGCAGTGACTCTTATTTGCTCCACCTGACGCTTCTCTAAAGGGAAAGTAAAAGATGAATTTTGCTTTTG
103	LG1	Tag_15550r	40.6	Chr01	12631036	ATCAATTAGTAAAATTATCAGTTCAATAGTTTGATATTCCGAGCAAGTTCTTCTGAGTAAAGAGGTTCTAGGATATAAATTATCATCCTAGTTAAGAAGATGTTTAAGTATCCAATATGCCAGGTGATGAAATAGAAGGATCATACAAGAATTATTTAACTCCCTTCAATGATGATTGTCTTATCCATGTTTGCACTAGG
104	LG1	Tag_21347r	40.6	Chr01	12998029	AGAAGTTTAATTTAAACTTTTAAAAAGATTTTGAAAACTCGCTGTGATTTAATTTGGTGATTTTTAACTCATGGATTTTTTTGGGTGTTACATTATTTCTGGTTGTTGATCTCAAAAAAATTAATAAAATATATTTAAATACTACTAGTTCTAATTTTTCTGGAGTGAAACCACCGATTTGGTACCTTCCCATACTACCC
105	LG1	Tag_22002r	40.6	Chr01	13039016	CATATGTGCCTGTGGCAATGTCATCAATCTTGATGGTGGTGATGGTCGTATGGCACTATGTGCATGTGAAGAAATACAAGTTTGAGCTGGAGCACTCTGTACCACGTGACAAAGTGAAAGAGCTCCTTGAGCGTCGAGACATACAAAGAGTGCCAGGGGTTGGCCTTTTCTATACTGAGCTAGTTCAAGGCATACCCCCG
106	LG1	Tag_23962r	40.6	Chr01	12781618	TAGTTGATGTGATTAGGGATTAAGTTTCAACACACTACCATACATGGTTGACATTGGTTATACTTAACATCTTTGTCAGGATAAATCTTGGCGCGTGCGCTATATGGTGGCCAATCAGTTGTACGAGCTCTGTGAAGCTGTTGGTCCTGAGCCCACAAGGTAATATGCATCTTTATGCCAGAAACGGTACTTTGACATAA
107	LG1	Tag_17985r	40.6	Chr01	13138400	GCAGCTGCACCGTCAAGCGGAGGGCTGCATTGTCTTCGCGTCCTGCTGGTCGGGTTCAGCTAACCTCTCCTCAAAGCTGGTGACTGGGGTGCCACAACCAATTTATTAGACAGCCCCAATAGGATTTCTCCATCTCCAAGTCAAAGCCTACACCATCGTTGTCGATGGACGTGGTTGTTGCGGGTTGAGGATCTTGGCGA
108	LG1	Tag_18401r	40.6	Chr01	13160217	GTGCTCATAGCACGGTGGTGGGGTCCTCCAGTTGTGAGGCCACCAACCAGGGTTCAAATCCTGGGTCTCACCAAAAAAAGACCCCTCGTTGGCTATTTTCCAGAGATATATGTGTAACCAACCAGCGGCTTGCAGAGTTGCAGAGATATACGTGGCCTACAGGTGCGCCCTGGGCTGCTGGCTGGCACATCCTGGATATA
109	LG1	Tag_21346r	40.6	Chr01	12995781	CAGCTCTAATAATAGTAACCATTAGATCTTTTATATTTTCATAAAAATTATCCATCATGACATTGTGAAAGATAAGTTAAAATAACTCTAAAATTTGCGTATAAATTATCCTCCATGCTATTATAAAAGATGAAATAAAATCACCTCACAATTTTGCATATAAATTATCCATCATGCCATTATGAAAGATGCATTAAAAT
110	LG1	Tag_12623	40.6	Chr01	12486130	ATTGAAACCTTTTCTAAATTCAGTCATTTACCCTTTCAAATGCCTGTGTCAAATGGGATAGATTTTTTGCCAAACGTTTGGAGAAATAACTTTTGTTCCTCGCTCCATGACCAGCGAGGCCTACTATAGGCAATCTCTCTTCACTAGCAACTTCGGTATTGAAACTTTTTCTAACGAGTCATTTCTTAGCCATTGTCATA
111	LG1	Tag_20128	40.6	Chr01	12937992	CATTTATTTACCTGAATATATATTTGACACAGGTAAAGCCGTAAAGGAAAGTGGAATAATAAGAGAGCGTGTATAAGTTTTACCATATAGGCAGGGAAAGTCTTCCTCTGTGTCGATCTTGTATTGTTCTTTAGTTTATAAGTACAGTTTTTAAAATCAAATGTCACATCATGAACTAAATGAGACCATCTGACTGTTTT
112	LG1	Tag_22773	41.2	Chr01	13141307	ACTACATATGCAGCCTACAGTATACACCTTTCAATTCTTGTAGTATACAGACTGACAACAGTATGAAACTCAACAATGCTAGAAAGTACAAATGATCCAGTGCTATACCTCAAACTTTGGTATGTTTCTCCTTGTACCACCTTCAAATGCAAGCACTGGTAGAAAGGCCAAATTAGGACCCTTTATGTCCACCAAAAAGT
113	LG1	Tag_19747	41.7	Chr01	13171579	GACATAGTTTTGAATAAATATATGTTTATCGCTAATAGCGAATGTCGTGAATTCATACTACCTATTTACCATATAGTTTTCGGCTGGTGACACATCACATTTCCTATGCAATCATGAAGGCCACTCTGGTCGTGGAAAAGGTGCGCAGCCAGAAAGTTAAATTGGTGTGATGGTGCGCATTTCACCTGATTTCATGGACT
114	LG1	Tag_8042	42.8	Chr01	13330464	AAATTTAGGTGGGACAATTGTTTCTTGACATTACACATTTACCACATGGTATGATACTGACATTGAAGAGTTGTAATGATTCAAGGGATTGTGTTGATTATGCCCAGTGCGTTGAACATAAACATCTAGAATTATTGTCGATAAGGTTTATGGCCTTTTTTCGTTTAGCCATAGTGAAGCTTATAACACTGATAGCTTAG
115	LG1	Tag_8826	44.5	Chr01	13673374	TGCAGTAGAGACTAGAGAGGACATGCCCGGTCCGTCGGTGCCCGTCCGTTAATGGATGCGCGGCAGAAAGTGCCCCAACCCAACAACACACGATGGAACGCACGCACGCACGTCGTCGTAAGCATTATGGACGGATGACGCCACGACACTCGATCGGTTGCCGCGCGCGCTGCTTTCTACGCTTGCATGATGCCGCGTCG
116	LG1	Tag_5253	44.5	Chr01	13868492	ATGGATGAATATTGGTGCGCAGGAACGTAACTCCTGCAAGACTCCCAGTATGTAGTTCTTTCAGAGTTTCTGTTCAGATTCTGACCCCCAAACAGAGCGTGCTACTGGATAATAACACCACTCCGGCCGGGCAGCTCGGCTTGTTTTGTCATGGAGCTTAGCTTAATCAAGCTACCTTGAGGCACTCATCAATTGAGGAT
117	LG1	Tag_20440	44.5	Chr01	13964133	TTCGACCATTGTGTTGAAACAATCTGGTTACCACTGCAGGAGTTGCACTAGAGTTGATGAGGGAAGGTGCAATGCAGACTGTGTTAAGTGGTATCATTTCTGCATTTGCATGGCCTGCTACGTTGGTATCTGCTGCAGAATTTATCGACAGCAAATGGTCTATTGCTATTGACAGGTGCCACTGTGAACTCTAGCTAGTA
118	LG1	Tag_3314r	46.7	Chr01	14207318	CTCTCTCCTCCCTTCTTCTCCCCTTCTCTTGATTTCTAACTCTCTAGTTCCCAAATCTCTGCAGCAGCAACAACAGATCCAACACATCATACTAGGTTCCATTGCATCACACATCAGTCACCCCAAACCATCAAATCACTCGCCCATCAAATCACTCAGGGCGAAGAGGAGAGAGAGGGGGATGGAGATGATAGAGCAGA
119	LG1	Tag_11006	46.7	Chr01	14281762	TGCTGAATATGTACATCGAACATATTGGGTACTTTTAGTGTTGTATTTGATAAATATTTGAGCCTATTAGGTCAAAAATAGGATGTGTAAATATACATGTGGCAGGTGGATAGCAGACAAGTCTATACCTACAGTTCCATATAAAGCTCGAAGTCTATGAAAAATATTGAATAGCATTGGATGGACCTATTAAATGGGTT
120	LG1	Tag_10333	46.7	Chr01	14372859	TATCACATAAAATGCAAAATAGCATACTTATAGAAAGGGGTGAACAAGAACAACCATTATTGTGTTAGCAAGAAAATTTGATGATACATACCTTGTTTGGTGCACAGGTATTGACTCCATAGCAGCAGATCTGAAGGAGAACAAGATGACCATCATAGGTGAAATGGATGCTGTGGCAATTGCCAAGAAGCTAAAGAAGA
121	LG1	Tag_10336r	46.7	Chr01	14379239	TCGGTTAACTACCATTCAGTTTAGTCAATTCCATTTAATCTGGTTGCACATTGACATATCATCTTTCTAAACTTATTTAGTACCTAGTTCATCAACTACAATTCAGATTAGTCAATTTCAGCAAATATGATTATACACTAGCATATCATCTTCCTAAACTCTTCTAATACCCAGCACATTGACATTTTTATAAAACAATG
122	LG1	Tag_24172r	47.3	Chr01	14514690	TCATCAAAGTGCATTGGTATTTTTCATACTTGGCTTATGCCAGTCTCTGATGTATAATTTCTGCTGGTCAATTAACGGGAAGGGAATATTTATTTTTTTTGCCACTTTTACGAGGTGAGTGGCAACGAATTTGCCATTTGGGTGACTCATGTGTAATGTGTAAACGTGGCAAAAGATTAGATATGCGTCAGAAAAAAGAA
123	LG1	Tag_25416r	47.3	Chr01	14516925	TTAACACACAACAGAAAAAGGTTAAAATTTGTACTGTCAGCGACAAGATTAAATGGCCTGCAATGCAAGCAGAACAGAATTACGGAATCTGTAGCGCTGTGGAACAACTAACAGACGGTGAAAGGCAAGCAATTAGCGGATGAAATATATAGGAATCAAACGAGGAGACAGAAGAGGCTGTGGTCAAAGTCAAAACCAAA
124	LG1	Tag_12312	47.3	Chr01	14521320	GAAGAGCTACTAGAGCGGGAGGGAGGCAGAGGGTGAAGCGCACAAGAGTTTCTCCTCGGCCTTCTCTCCCCTCGTTTCCGTCTTACCTATTCCGCGATTCTTGTCGCATTGGCTTGGTTCCCGTGCCAAAGGAGGCGGCTTTCTCTGTCTCCCCCTGATCTAGATGATGTCGAGCACGACGTCAGCTACCGCCGCGGCAT
125	LG1	Tag_25417	47.3	Chr01	14516842	TCATGAACCAGCCATCTTACTATCTTTGTATTACCCAAAATAACCTGATGAATACTACTAGACCATATGCATGGGAAAAGGTTTTAACACACAACAGAAAAAGGTTAAAATTTGTACTGTCAGCGACAAGATTAAATGGCCTGCAATGCAAGCAGAACAGAATTACGGAATCTGTAGCGCTGTGGAACAACTAACAGACG
126	LG1	Tag_3515r	47.9	Chr01	14824567	CTGTTGATCGTGGGATGTTCCGTGGACATATTTACCAGGCAAGTTATGTTTCTTTATTAGTTTATTATTCATAACCACCTGTGATCTGATTTATAATCTACATGCATTTAGGTTATACTATTTCTTTCACGTAGTGTTGTGGGTGCAATCCTAGGCATGCTTTATTAGTTTACTGCCTTACCATCTGTGGGCAGCTATTT
127	LG1	Tag_15832r	47.9	Chr01	14716476	GAAAAGGAAAAAAATATAAAATGAAGAAAAGAGGAGATAAACACCCGAAATGAAGAATTTGCATGCTTCGGTGCCAATTTTAGAAAGGCATGCGAATTGAGTCCCAAATCCTGAAAGGCGAGCGAATTGAGTCCCAATTCCTGAAATCTCTCAAAAAAGGTCTATATTCAATTAAACACAATGGACCCAATTGATCAATG
128	LG1	Tag_15608	47.9	Chr01	14738193	CGACGAGAAGGGTTGGTCGATGCGGTCAGAGTGGTAGTACGCACGCGCCAGCGCAGGATGTAGAAGCCATCGGGCATGGCGTCCAAGAAGGACATGGGGCCCGGGCTGTACGGGGCGCCCAGGCTCACCACGCCGCGGGTGCGATCGGGGTGCTGCAGCGCAAAAGCATACGCTGGCCTGGCGCCGAAATCCTTGGCCAC
129	LG1	Tag_3511r	47.9	Chr01	14833779	TTTTCTGATGCTGTACAAGTCATTTTATCACTTTGTTTCATTTGTGATACCTTGAGTATTTCCCTTATTCTCGCACCTTAGAAGGTCTCACCTTTCCAAATGCTAGTGTCTATTGTCCAATACTAAAGCAGCATTATTCAGTTGCTGGTTGCTGATGAGCTGACCTTGTTCTTGTGCAGAAATCGTACCAAAAAGTTTAT
130	LG1	Tag_4138r	47.9	Chr01	14647446	ACTAGTTTCCATATAACAAAGGTTTATCCAGCTATTAGCTAGTATATTTTTTTGCTAGATAATAATAGTCCTTAGTAGATCAAACAAAGCCTAACTAATGGACAACCTCGTTTTACCAACTACATTATCTCTACAAACTATAATCCGGCGGCCCATGGTTATCCGGTCGCTTCCGTCAACTCTTTATTTTACAAGTTTTA
131	LG1	Tag_19495r	48.5	Chr01	14887763	GACACCTAAATAACTAAATCAGGTCAATGGTAGGAACTAATCTCACTACAGGTGGGATACACACATGAGTTCTAGCAAGGCCAACACACTGAAATCTCTTTAATTGATGCTGTTATGTTTAGTGAAATAATTTAACCATTCTATAGGCCGGTTATTCCAGAATTTAGTCTTATAGTGATGTTACAATAATGGACTTCCCT
132	LG1	Tag_18619r	48.5	Chr01	14928710	GCACTTTTACTTCATCTCTTATGGTAGAAATTAAGCAATCATTCTCCGGAGTTGTAGCTGATTTGCCACAGATAAAATTCTGCGCAGTGCTTCGGCGTTCTTCGTGACACAGACGCTGAGGGGGCTGGCGAGGGATGGCCGGACCGTCATCGCATCGGTCCACCAGCCAAGCAGTGAGGTTTTCACGCTCTTCGACTGTC
133	LG1	Tag_8352	51.3	Chr01	15357318	GCTCATGGATGATTGGATGATGTGGATAGGTTGCATGTTGAGAGAAATAACTAATGACATTTAGTATGTTGTGCTCATATAGGTTACGTAGATTCATTATTGTGGCATGTCGGCTTAGACGTACGAGTATTACACTGTACTACTACCTGAATGATCTATCGGCCGGTCAGATTAATAACTGCACAGTAAATATGAATAAA
134	LG1	Tag_17037	51.8	Chr01	15407326	GCATCATAGAGGACACTGGAGTGAAACAAAGGAAAGAGGTTACCTTGAGAGATACTACAGCAAGAGTTATAATGCATATGGAAAACAAATAGCTGAGTCACCTATCCTGCGTACTCGGGAAAAATATACCTACGCCAACATATATACTTTCACAGAGAAAATGGGACAATTGAACTCACTTTTTATGCCATACACATCTC
135	LG1	Tag_22490	53.5	Chr01	15592512	TAGCAATTCCAAAATTTGGAATCACCATATGTACTTTGTGACCCACATATAATGAATTTAAGCCATTCAGGTAGACAGTGCCCACAAAACAAGTTCAATACAAACATAAATGAGATGAGTTAAAATTCACAGCATACCGCAACAGCCTTTTGAGCTTGGCTTTCAATAGTACCAAAGTGCCCCTCATTCAATGTCAGATC
136	LG1	Tag_22935	53.5	Chr01	15585549	GGGATGCCCGTAATATGTAATTCACATAAACCAGCAAATAATTAAATTTATCTTATTTGCACCAAATATCTGAGGATGATACAGGTACAGAAGTATACGGCATATAGAAGAAAAAAGGCGCAAGGAAAAGACATACGTTTCCAGTCTCTGCCTCTTGTGCACCCACAACAAGAATATAGTTGAACTGCGATAATTGGGCT
137	LG1	Tag_5302	54.6	Chr01	15828236	AACACAATGCAACGAATTACCTATCCGCAGGGGAAGAAACGAGGCGCTCGATGGAAATGGGACGGGAGCATCGGAACAACCGAGAGGAAGCAAGTTCAGGCTGCCTCTCATCGAGGTCCGAGATAGGATGAGTGATAGCTGTGGCGTAGGTGCAGTCTTCTTCCAAATCGTCTATCACCATGTGCAGGACGCCGTCTTTG
138	LG1	Tag_3556r	55.1	Chr01	15894766	CTCCCAGTAGCCGTCGCCCACGACGTTCGCGCCGCCGCCGAGCCGCGCGAAGCCGTCCGGGGAGCGGACCGCCCTGACGAGGCCCGCGCCGCGACACCTTCCGCGCCAAGAGCAGCGCGAACGTCACGTGCCCACGGGCCCTAACTGGGCTTATCATGCCGCCGAAGGCCCACTGGCCCAGGCTATGCCCAGGACGCCGG
139	LG1	Tag_17759r	55.6	Chr01	15993740	GAGCAGCACCTTTGTTATTAGGGAATGGAGTACCCTTTTTTTTTTCCCCCTTTAGAAAACCATGTGTTCATCGACTACCCTCAAGATCATTTTTCAGACTTCAAATTGCCTCATTCGATACCAAAGATCCTGGAACTACTTCACACGTACATTAATTGGGGAGCATTCACAAAATCAATCACTTGGGTCACGTGTTTTCC
140	LG1	Tag_6539r	56.7	Chr01	16292532	AACTCATAGACCCAAGCACCTATCATACAGTATATGCCTGTAGCCTGCATGGGCTAGGCTAAATGGGCCAGCACAACTCCCACTACTGTTGTCCTAGTCCTAATCCAAGCACGGCACGGCACAATCAAGTGGGCTTGCTTAGCCTCCATTTAGGCACGTTGGCACGCCATCCCGTATCCAACACATTGATTTCATCCCCA
141	LG1	Tag_10852	56.7	Chr01	16340083	AAATAAACTTGTTTTTTTTTTTACTAAGCACCTCCATTATACATGCCCTGCCCTGGTACAGCCAACCAGCTACCAGGGAAGCACAGTATTAATAATAAATTAAATTAATAGACGCTGCAAAAGGATTTACGACTTCTGAACTATCTTCACGGTGAAACAAACCTGTTTGCAGCAATTGCTCATGGTGAGGAAGGCTGGGA
142	LG1	Tag_16392r	56.7	Chr01	16429963	AACCACCTTTACACAACCAGGTATACAAATGACCTGAACGTGACATTATTATTGAAAGTGACCTTTCTATCACATTTCTATTTTCTCCTGTAGCCTGCCACCATAATGTATCTGTTAGATGTCTCATGTTGTATCATAGATGGACTCTTGTATTTCATTATCCTAGTCTATTAGGGACTCTTGTACCGGTGTATATATTC
143	LG1	Tag_17786r	56.7	Chr01	16436047	CCTGGTTTAGCCGTGCGAATCGTTCTGAAAATAACTGTGCAAGAAACGGAATAGTAGTGTCTGCAGCAGCACGTGCAATCAGAGCATATAAGGCCAACTGCTCATCTCGCTCTGGAACAAGGAGTCTTCATTAGTATATAATGAATATAAAAGAGGTGGGGACGCTGAAACAGAAGAACTCTGTGAAATTTAAGCATACT
144	LG1	Tag_1845	57.3	Chr01	16491075	TAATCATTTTTATGATCAAACATCCAAGAATCAAAACGCGTGCAATCATTTTATTGTAAAATGAGATAAATGGAAACAGGTTGGGTTTGGTCGTTGTGCTCACCTATTCCAAGATGAGTATTCACGCTAGCATAACGTGCTGTTCCAGTCAGATTTTTGTTCTCCCTGTGTAGAGAAAGCAACTGATCACTTTCCCTGAA
145	LG1	Tag_12125r	57.9	Chr01	16750832	ATTCCAGCTATCTCTCTGTCTATAATGCAAAATAGTGTTGTAACAATACCGCATTTAATTTTAAAAGATATGTATTGGGGAGCTGTTGGCTTTAGCCTAATAGAGAGGAGGCCAATATAGCTAGCCTTGGGCAACATACTTAAAAAGGCAGAAAAAAATTATGTAGAAACCACTTTTTCGATGGAAATGTGAAATCCTGT
146	LG1	Tag_20077r	57.9	Chr01	16840384	GAAATTTTTCCATGAGCTCAGAGTGGATTTTCAGATTCCTCCAAAAGTACATGCACAACTACCCTTCCTTTGGAAAGTTTTCTACCCATTCCTTTGTTCCAAACGATGAGGGAGAAGATGGTTCCTTTGGAATGAACTTCCTACACTTTTCCTATGCCCTTCCTCCAATCCAGATCTACATGGACTCAAGCGTGCCAGAT
147	LG1	Tag_14237r	57.9	Chr01	16804594	AAAGCCGTGTTCTTTTTCCATTTTCTGAAACTTGTGAATGGCAAGAAAAGGTACTGCTCTTTGTTCTCTTAAGTAGCTGTTCAACAATGCAGATAAATTGCTGAACTTCATGGCGCAGCATCACGGTATCACCAAAGTCTGTTGATGATCTTTTTGCTGCCTAAGCCGAGTTTTGCTGAGCTGTAGAAACCAGCTATCGC
148	LG1	Tag_4655r	58.5	Chr01	16962867	GCCAGAAACATCCACACCGACGGGCTGCTGCGTCACATCCGCACCCATCTCGCCCAGAGGTGCTGCCGAAGGTGCTGAAGGCCGGAGGTGCAGCTCCTGCCGGGAGCCAGGGAGCCGGAGGCTGTCGCCGCTGCCATCGCGAGGGTGAAAGCTTAAGACATCGTTTCCCTGCGTCATCGCGAGGGGTGAAAGCTCAAGAC
149	LG1	Tag_4651	58.5	Chr01	16964475	GACGAAATAATCCTTGTATCTCTCCCATACGACATGCATCCATGTTAAAATAACTAAAATCATGCGGCGTGCATCATGTTCAAAATAACTATAGCCATGCGGCTGGTCATGTCCATATAGACTCAGCCATGTTAAATCACGACTCTCTAATCTCAAGTGCTAGTTAGAACTAACTAGATCTTGCATGGTGCATCTCACAA
150	LG1	Tag_11451r	59.6	Chr01	18151511	TAGGGGGGTTATGTGTTGATGGTACCACGTCACAAAACTCTAGAAGATTTGAAGTCGTAGACTCTTGGAGATCTATCGATCAAATCTATAGTATATATTGNNNNNNNNNNNNNNNNNNNNNNNNNNNNNNNNNNNNNNNNNNNNNNNNNNNNNNNNNNNNNNNNNNNNNNNNNNNNNNNNNNNNNNNNNNNNNNNNNNNN
151	LG1	Tag_18500r	59.6	Chr01	18016463	AACTTAGTACGATCATTGCCAGAGGTGGTCTATTCCGCACACTTATTTGGTACACATGCATTTTGCAAGTACCTTTATTTTTACAATTAATCTTTAAAAGCCATGATCTTAGGACCAGTTTCGCAGCCACATTTACTTCAGGGATCGAACTATTACAGCCTTGTTTGAATAACCTCGCATTGAGAGGGATTAAAGTGGAT
152	LG1	Tag_9141r	59.6	Chr01	17438754	GGGTTCCGATCTATGTTGTGTGATTTGGTCAGATTCGTCTAGTCGGACGCGTAGCGGATGTCAACCCAAGAGGTTGTGTCGTCTGGATCATGTTTTAAGCAGGGTTTCCTATCTTGCTCCCTGGTCGTGCTTTGTAAATTAGACTAATCATGCATGGTAGAAGGAGGCGATCGGCTCGTATAAGCCGATCAATGGATATG
153	LG1	Tag_4123r	59.6	Chr01	17704718	ATGTTCATGAATAGAAATTGGTGCTAAATATATAGTATGTGCCTACGTGGCTCACCAGTTCATGACCTGTCTCGTTCATATTGGTATACAACAGAGTCTGGTTAATATTGTTACACAATAAAGTTAACGGATTCTCCATTTAAGCATATTGAGCCAATAGAGCTTGGTTTACTTGATACAGAGAGTAGTCAGGACTCAAG
154	LG1	Tag_24405	59.6	Chr01	17343644	CCCAATCCGGTCAGTTGTCGGTGAAATCCCACTATCAGGCTTTGATTAAGAATGAAGTACCCAATCTAAACAAAAAGATTATGGAAATTAAAAGTTCCGCTTAAGATTAAAGTCTTCTTGTGGTACCTTAGGAGAGGAGTAATCCTAACTAAGGACAATCTGGCCAAGCACAATTGGCATGGAGACATATCTTGTTGCTT
155	LG1	Tag_14800	60.1	Chr01	17921859	CTACCTAACAGAGGAACTTATGTTTCTGATTTTGAGAATTTTTATGATTTATCTTTTTTTAGCGCGCCTCGCAATTAGTACTTTTAAATCTCTAATTAATAATAGTAAGATATTTTCTCATATAAGAGTATATGGGAGCTCTACCTCTAAAATATTCTGAAGTTGGAGGAGCTAAGCCATAGCTAGGTTAAATTTAGAAA
156	LG1	Tag_756	60.6	Chr01	18259427	ACAGGACCAGGGTCTCCACTTTGCCCTGTCTTCAGTGTGTGTTAACTGTTAAGGAAGCATGCATCCATGCATGGATATATACCAAGTGTGCAAAGCAACTATGTCGTGCCCAGTGGCGTCAAGCAAGTACACACACATACATACGGAAGTAGAAGGTGGCCTCCACAAGAACGTCACAGCGTTGCATGCATTGACTTGGG
157	LG1	Tag_13099	61.7	Chr01	18491396	TTCTATCTGATATGAGGAAACTATCAATAGCTTGTCTCGTCCACTTTTTCTAGCAAGTTTAGAGTTTACTTGTGCCAAATTATACCGAGTTGTTAAAGTTAAACATCTCATTATGAATTTCATAAATTCCACAATCATACCTGATGATGGGCATTTGTGTCCAACAAAGGAGCTGGATACAAATCACCTGCAAGAGAAGC
158	LG1	Tag_7916r	63.8	Chr01	19304764	GACGTGCAGTGGCGGCGGACGCCTGCCGACCCAAGGCGCCGCCTCCCTCCGGCCGTCCAGCGTCCTCCGCTCCGGCCTCCGGCACTCTGGAAGGTAACTTCCTCGTGCCCCGCTCCCTTCTCTGTTCTCTCCCCGGCTCTCACGGCTCGCCAGCGGGCAGCAGCGGCCTCGGACCTCGCCGCATAGGGAGAGGGGCCGAT
159	LG1	Tag_7917	77.7	Chr01	19304613	CCGGCCGGCTTCCCCGCGCGCACTAGCTCCCCACCGCCCTACCCGCTCGAGCTCCACCGCGCCGTGGCTGCGAGCGGCGACGGAGGCCACCGCCCCCCTCCATGTCTCCGCGCGGCCGTCGCCTCTGGATCCGTGGCGACGACGATGACTGGACGTGCAGTGGCGGCGGACGCCTGCCGACCCAAGGCGCCGCCTCCCTC
160	LG1	Tag_8609	77.7	Chr01	19168493	CAGTTTTGTTTATAAGAAGTTTCCTTGCGGGTTAGTTCAAATTAGATGATGTAATAGTTTTCTTGTAATAAATACTAATGAGATGTTAACTTCTGGTTTGCATGCCTCATCTTGTTTACAGATAGTATATCTTTGTAGGATGTACAACTTACTCTGTTAAAGTTAGGAAAAACTCACCCCAAAAGATTTTGAATTGATAA
161	LG1	Tag_10602r	77.7	Chr01	19729377	GACGTTCTCATGACTTGGCGGAGCTTTAGGAGTCTGGCTGGGTGTGCGCCGAGGTGGTGCTAACTCAATTTTTGTTTTCGTATCCTGGTCTCTCTAGAAGGAGAGGAATACTCAATGTTTTAGAAGTGTCAGGTCAGATGTGGCATCGTTGCGCCGTTCGGTCAAGACAGAGGGCTGTCTCTGGGTGCGAGCTACGGTGA
162	LG1	Tag_24110r	79.9	Chr01	24126983	ACATCCTCAGATGAGATAGTGTGGATGATGCAATGTTCCAGGTGGTTCAAAATGTTCGTGGTAAAGGTCTAGCCCCACCCAGTGATGATGATGGCAATCAGGGAAATGATGGTGAGGATAAGAAAGAAGAAGAACTTCCACCACATCATAATCCAGCTCTAGATGCAACCTTGATAAAGAAGCTCACCAAGCCTGTTGGT
163	LG1	Tag_24498	79.9	Chr01	20488186	TTTATCCATCAACCCTGCAAAGCCATAAAATGTCAAAATCATTCGCTTTTGAACTTTCGTCAACAGCTCAATGCCCACAAAGAAAAGCACTCATCAGACCAAAAGAAGGTTGAAAACTGAATGGTATGATCGTTACAGCCTATATCTAAAGTGAATGATTTTAGATCCAAGACTTGCAAGATGTCAGGTTTGCAAATTGA
164	LG1	Tag_11337r	79.9	Chr01	20504699	TCAGTTCCCAATGTTTATCCAGTCGATCTTTTCGAGCACATCTGGGCCGTTGATCGATTAGAGAGACTTGGGATCGCCCGTTACTTCCAACGAGAGATTAAACAGTGCATGGACTATGTGCACAGGTTTTTGCTTCTGCCATCCCTCTTCACAATACTAGTGTTTTTACATTCGAAACACCTTATGAATTATGATGAATT
165	LG1	Tag_19359	79.9	Chr01	25443090	TTCGTTTATGTTGACGCACATTGTGCTTTCAGTACAGTCTAATCTACATTTTGTGCGTCTTCTCATATGTTGTAGCCTCGCAGTCCATAGCTTTGTTAGATAAGGGAAGATAAGCTTTCTAATAAGCTTCACAGACTGTTGTCATTAAATCAAATGAGTCTTACTATTCACGTGTCCCACCATGCCCAATAGATCAGCTT
166	LG1	Tag_11056r	79.9	Chr01	25397508	TGTACAGAGTCTTGCATGTACTCAGCACAAAGATCCACTTTTTCCCCTTTTCGCTTCCCGCTGTGTCGATGATCTGACGGCTCAGCTTGTACATCAGCCGCTTATCCTCGACTACCACTTCATATGATTCCCTTTCTTTCTGCACAATGGCATGCCAGCATATCATGTTAATAGGATATGACATCTGCAACCGAGCAGAT
167	LG1	Tag_22726	79.9	Chr01	20475619	TGAATATTGAGTGCCAAACTGAGCTCCATGTTGTTCCTATAAAATTCAGTTTGTGCTTTTAATTTGTGGTTCCGTGGAAATAAAGTTTGTGGTTTCAATAAAACACACTTTGCTGCTGCACATGCCTTGCTCCACGGACACTTGTTTGAGCCTTTTTCTGATAGTTGTGAGCTTTTTTTTTGTTTTTATTTAGACGGCTG
168	LG1	Tag_911	79.9	Chr01	25722970	GTTTACGTGATCACAGGAATACGTGTCCGCAGAAGGTTCACGTAGGAGACTCCCAGCCCGCGTAGTCAACCTGCCCTGAAAAATCCCCGAACGAGGAAAAGGGGGAGCAAAACCCTTGCCGCCGCCAGCCATGGCCGACGAGCTGGACGAACTGATTGGCTTCCTTTCCGACCGCAACCCGCAGGTGCGGGGCGCGGCCG
169	LG1	Tag_1843	79.9	Chr01	21719278	TCTAATGATGATGACGATTGTAGCATAAGTTGGAGACATAGAGATTTTTTCTGAGGTCTCGAGAAGCACGCAAGCCTTCCCCCAATCCTCATTTTGAGACCTTCACAAGGCCATGCTCTTGCTTCTTCAGCCAAGGACTAAGGCATTGCTCTGCGCAAAGATCAAGGTTGTCAAGTGACTCAAGCAAGGGTTATGCTTTC
170	LG1	Tag_3615	79.9	Chr01	22023539	CCAACCCAATAAAGAACTACCTTTAAACGGGTTTATTGCCATTTGACCATCATGACAAGTTGGTTTCGCCATTTTGCTATCATCCAAAAGGGTTTCACCTTTTTGCCATTATCAAACAGGGCTCGATTGCTACAATGCCTTTTCCTCCATTTCAGATCTTTTTTTCCTCGAACAATGCAGGAGAGTTGCGCGCCATTTCA
171	LG1	Tag_11346	79.9	scaffold_20	400676	GCATCTGCATCAACATTATCTTGGGCGGGTGTGTTTCTTGGACGCTTCCGATTCCTAACATAGGTCTGTTTGACAGCAGTAGCAGCACGAGCAGCAGCAGCCCTAGGCAAGTGACGCCCCCTTAGACCTTGAGTTGCACCAGCCACTTCATCCACAGCAGTCCATGTCAAAGAATCGCCATCACTATGAACTGTTTCAGA
172	LG1	Tag_8328	83.2	Chr01	33195775	CAATGTTTGCTATGCAGGCTTTTATAATTGCATCAACTGCTAGTGAAGAGGAAATGCTTCGCTGGTAATTTCATAGTTTTCTTTGCTTGTTTTGTGTAATGTTGTAGAGGTGCTGGGGAACTGTTCACTCAGTTTATAGTTCCTCTTTATTGGTAGGAACAAAAAGTTCTTATTTAGATTATTTATTATTTTCGTAAGTG
173	LG1	Tag_8323	83.2	Chr01	33197522	TTATGACTGGAGAGTCTAATAGGGTAGTGTACAAATTCAACTAACACGATTGGTCAGATCTAGAAACTTGAATCTTAAAGCATGTGCACGTCTTGAAAATGTGAGGCTGCTTCCTTTTGTTGGTGCTTAATTCCACTTTATCAAGTCTGTTATGAGAGTAGCCGTCGCAAATTAACCTCATGATTAATGTTTTCTAGTAG
174	LG1	Tag_2089r	84.9	Chr01	33369951	GGGCGAGTTCAGTACGTGTACGGATGAGGATCCACGTCCACATAGACATGCTTGTGGTGTGGATCCACCCGTGACCGTGACGCCGCGTGGTGAGACGAATCAATCCATCTCGATCTCGCCTCACCCTCGCCCTCGCGCCGGATCCTCAGTCTCCATGCTCGCCTACGAACTCGCGGTTGGTAAGTCCAAAATCCCTAGAT
175	LG1	Tag_10854	85.4	Chr01	33517655	CTGCTTGACAAGCGACAGGCGCCTGTCCATCTTGTGGCCGTTGGCGCCGGCGGGCCCGCGCGGCAGCGAGAGCGCCCTGGTGACCTCGGCCCCGCCGGCGAGGTCCTCCCAGTCGGTGTTCTTGTACGGCTCCTTGCACCCGGGGCAGGCGCCGCCGCCGGCCTTGACGGCGTCCGTGAAGCAGTCGGCGCAGATCCTGA
176	LG1	Tag_17113	86.5	Chr01	34434880	CGCGAGCGCGTGGGTGGGCGCTGTGTGTCGCGCCCTCGGCTCGCCGGGGAAGACGACGAGATCGCTCGTACCGCGACGGCACTGCACCATAACACCTGAGCCGTTTGGCCGGTTCCCCCGGCCGACACTCTTGTCTCTAGCGCCGCCCAATCAATCACGCATGCCAATTGCCAACCTGCCAGGGGCGGTCCCCGTCCGGA
177	LG1	Tag_10224	86.5	Chr01	34553236	ATTAACTTCCCATCGATAAGAATAGTTTTGGGTACTGTGGAATTGAGCACGATCACAGACAGATTCACAGGTGACTCTGTTCATCGGCTTTGCCCCCACTCCCACTGCCTCTCTCAAGTGAGGTGATTTCTGATTTGGCCCGTTGAATTTTTGCTGCCCGACAAAAGAAGATTGGATCAGTCTTCCGTGTCCACTCTAGT
178	LG1	Tag_2788	90.4	Chr01	35763029	TTGGGTACCTCTTCAGACATATTTTTGGAGGAATGCAAAAGCTCAACCGAGTGTTTTAGGGGTTCGAGCACTCGAATTTTTTCAACCAATCCAAGAATGCCATGCCACCCTTCTTTTCCAACTCCGGCCGGCGAGTTTAGGGTTCGGGGTGGAGGTTAGGGTTTGGGGTTGGGGTGGGGGTTACCTGTGGTCTCCGGACA
179	LG1	Tag_20406r	92.6	Chr01	35860028	GCTGCTGGTGCTCACCGCGCAGCCGCTCCTCCCCCTCGGATACGTCTCCGCCGCGGCCTTCGGGGCCCCATGTACGTACCGTACCGTCGGTCGCCTGACGCCGCCCAAGCTATAGTTTTTCTTCTCTTTTTGTTTTCTCTCTCTGATTTCCATGCTCGCTTCGCTTCATTCTCCATTGTGGTTGACCGGGATGCTTCGAA
180	LG1	Tag_15548r	94.8	Chr01	36228690	GTAGCTGTAAATTTTGCCCTCCAGCACCAGACTTCTGAACATTTATGAGACTGTCTGTATGATGCAAATATGAAACCTGTGTATTACTGTAATACACAGCGTATATTGTTGTGTCCCCTGAGTACAGGTGCTTGTCATTCTTGCTACTGACATCAGAAGCTGTTCAGTTCTGCCGTGGTCAGGGCGCTGTACGTGGATAT
181	LG1	Tag_12586r	94.8	Chr01	36182353	TAAAATCAGCTCCTACATGAATCCCAACAAAAAGAAGCATTGGATTTTTTTGTGGGAAAATTTAGTATCTATTTTAAAACTCTATTTATTTTAATTATCTTTAGTTACAAACTTAGCTCGAATACATCAGCTATCTTGTACAATAGTGTATGAATGTGGATTTTGGCTTTCATCAAGTTTTTATAGGATTTGGTAGCAGC
182	LG1	Tag_1824r	94.8	Chr01	36299875	ACGCGCTGGCTTGCTTTGGACAGGAGTACAGGACAGACGGTTTGGAGGAGCAAGTAGCCATGGACTTTGATAGACATGCACCCACTCTAGACGTGGCTATGCAAGTCGATCGATCGCTGTTGCTTGAGTGTTTGATAATACTTGCAGACGAGAGGATCTTTTTCTATTTGCATGCGCCGCACGGGAAGTTCCTTCAGATC
183	LG1	Tag_1819	94.8	Chr01	36345560	TAAGTTTATTTTGTGGGCATTACAGTGCTGGAATTCTAGTTAGTAGCGCCTGAACCATTTAAGAATTATGATGATGCAGCTAATTGTGATGCCACTCCTAGTGCCCAAGCTAGGTGAACGGAAGCTACTTACCATAGCACTTATAGCGAGCTGCGGGAATGTAAGGATCCTGCTTTGTTCTATCAACTGCATAGCTTTTT
184	LG1	Tag_17687	96.5	Chr01	36580272	CACCTTGACCCTATCTGTTGCACTTTAAAGGATAAAAAACCAGAAAAATAACTTTTGAGTAGTTCTGCAAAACGAAAAGCAAAATGCATGATACTCTCTCCGGTCATTAATATATGACGTTTTTTATATAATTCATACTAAAAACGTCATATATTAAAATCCGGATGGAGTAATATGCTACGAGAAGTAATGCATGAACA
185	LG1	Tag_16449	97	Chr01	36669060	TGTTAGGCAGGAAGACTATGTCAAGATCTATCTACCTGGTCCTATTTATGGCGCTTATTCATTCATTCATATTGACAACGACATGGAAATGCTTGATAGCCTTGGCCAGAGTTCCAAAAATATGGCTGAGGTTGCTGTAGCAGCCAATATAGTTGAAAGACTTGCGAAAGGTACATTTGAAGGCTTCCTTCACATAACAT
186	LG1	Tag_9198	97	Chr01	36859610	ACTTCTCAAACTGACTAGTTGAAAAATATATTAGGATTTGCAATATCAGATAATTGAACTAGCAAACATATTTCATAGTGGGTCTAGTGAAACTAGTGGACATGGACACATGGTAGATGTTGCTGTATTTTTCTATAAATTTAGTTAAGAGTTAGAGAAGTCTGACCTATAACAGAACTAAAATGACCTATAATTTGTAG
187	LG1	Tag_4208r	97.6	Chr01	36976928	TGACTCAGCGATTTGTGCGAGGGCGGAGCTTCTTTGGGACCGAGGATGACTTTAATCTAACAAAGTTATAAAGAAAATGCTTAAGGGCATCCCCAATGAGACGATTTGAACCGGCTATTTGCCGATGACTAGGCCTGTGTAGATGACATGGAAGAGAGAGGCAAATAAACTGAATCCGTAGGGCTTCCCTCCTCGCTAGC
188	LG1	Tag_17252r	98.1	Chr01	37010035	ATAGATGGGGACTTGGGGAGGGTGGGGCCTTCAACGATGAAACTAAAGTTTTCATTGCCGTTGCGACAGATTGCAGAACCTATACATGAGGCTAGCTCTACCAGACCATCCATAACTATTTTTTACGTCCCCATTTGCACATCCATGTTCACACCTCATCCGCATATAACTCTATAAAAGAGCGAAGTTAATAGAAATTA
189	LG1	Tag_6946	101.4	Chr01	38101006	AGGGGGGGATGTCGGCCCTTAACTACAGGGTTGTAACACTGGAGGTAGGGGCGGTAAAGGGCCCTCAAATTTTAGCTAGGAATTTTAAGGATCAGGTCTAAAACGGATTGGATCATATTCCTATTCATTTTTGAACTAAAAATCATCAAAGGCTCATTTGGATTGGGAAGAAATATTTGGGTCCTGACCCACTACCACCC
190	LG1	Tag_6952	101.4	Chr01	38099789	ACAGCAGAGGTTGCACGATCAGAAGTTAAATACATAGTTTGTTCCTACTTAGTCCTTAAGTAAGAACAAATGAAATGGAAGGCAGAAGATAGACTGCAGGCTACAAGGAAATCTAACATTGCAAAAATTCATCTGATCCAGTTTGAAATGGAGTAATACAGGAATGAGGAATGTGCATTGTTTCTTGCATTAAACCAAGT
191	LG1	Tag_22209	101.4	Chr01	38232629	TTTATATAAATTTATGGGATACATTAAAATATTTTTATAATGGCAATTTGTATGCAAATTTAGATGTTACTTTAATTAATTCATCTTTTGTAATAGCATGGAGGGTAATTTATATTTAAATTTTGAGGTAACTTATATTTGAATTTCAAGGTTACTCTAATTCATCTTTTGTAATAGCACGGAGGGTATGCAAATTTAGG
192	LG1	Tag_24440	102	Chr01	38766978	ATTGTCAACTTTTTTACTGAAAAGGATAGCTGATTTATTCTAGTTAGGAGTCTGACCTGAATGAGAACAGAAATGTTGAAGAACTTCTTTAATTTTCATAGCTTCCTGTTGAGTTGCTTGTCCACAAATTATGAGATCATCTGCAAAGAGGAGAGAGTGAATAGCTGGACAATCAGGCCCCAAACTTATCCTTTGAATTT
193	LG1	Tag_4412	102.6	Chr01	38974041	AAAGCGTGTTGCCGAGAGGTCTCGCTCTGGTCTCACCGCTCGAGCTGTGCTCAAAGCCTCGCAGAATGCGGTGTATAACGCGCTGATCAACCTGGCCAATTTCAAGGTCGACGAGTTCATGGTGCTCTTGGAAGACGTCAACTGGGTATCGGAGGAAGCCCCGGACAACGCCAATGACTACATGAACGAGGTCCTCATCT
194	LG1	Tag_12444	103.7	Chr01	39105385	CAACAGATAGTCAGATATTTCATAGAGTTTATCATATGGTTTCATTAGAGAATCACTTTCAGCCACAGAATCATTTCTCCCAAAAATATCACTTCTAACAAAAAATCCGAATCAGTGGGAGGTCTATCAAAGGCAGTCCATTAATTAGGGTACCTAGCAGTGCTGTGCTGGCAATAGATGCAGCGGTACTCCACTCCTGC
195	LG1	Tag_3121r	103.7	Chr01	39389578	GAGTTTGTTACAGTATTCGGTTTAGAGGCCGGCTAATTTCTTGCTCCTCAAACCCAACAGTCAGCATTGGCCCCTCCATGCATGTGCTTCCCGAATTTCTGCTATCGACAAGAGATCGGCCGCCCAATGGGCAATGGCTCCACCGAGGCCAAGGAGACTGCTGGTGAACATTTGCAATGGCAATTGACTCCCGCTGTCCT
196	LG1	Tag_22400	103.7	Chr01	39422196	TAATTTCTATGCTTTCTTGAAGCAGTCAGCATGTCTTTGACAATTGGAAAGATTCACCAGAGACAATGCTGCCATCAATAAAAAGACTCGTGTCGAGTGGCACAAGAATATGGCTGTACAGGTACATATGCTTAGCTTTATGTGCATCAAAATACTTAGCTGAATGTGCTACATCATAAGAACATGACTTAAACTCTCCT
197	LG1	Tag_3820	103.7	Chr01	39418036	CCTGGACCTTAGTTAGTGCCCTGTTCTGGTTGTGAGTGTGTTTGGTATTCTGTCAGAGTGTTTCTGTTATGTGTTGGGTGTTTGACTGAGGGGTTTTACAACCTTTCGGGTGTTTGTTCCTTACTCTTCTGAACGAAATGACGCACAGCGGTCCTGCATTATTCGAGAGAGAGAAAAAACAACCAAAAAACGACAAATAT
198	LG1	Tag_3118r	103.7	Chr01	39388271	ATGCCACCAATGACCAACCATTCTCTACCACGAATCAATTACCCTGATGGTCTCATGGCTGATGCTATGTTGAGACTACTGTCTCTATTGCTACTGCTGCATTGCCTGCCACTGTCAGCTTTTCTGGGACACGGTATCTACATCCACGCATAACACTCATCATCTACTTACTCTGACGATCCCTGGTCAAAAGTAGTATT
199	LG1	Tag_12446	103.7	Chr01	39108900	TAGATAGATAAGATAAAAATACAAAAATCTATTAAAGTATAAGCATATAATAGATATTGAATAATAGTAATTTTTATTAATTTGTGAGTCTCAAATTTATATATAAATTTCTCACATTTATGTTTCATATTAGTCCTAACCCGTGCTTTGCACAGTGTTGATGTACTAGCTACTACTAATTCAATTAGGCTTAAAATAAC
200	LG1	Tag_22672r	103.7	Chr01	39070116	TAACTATGATTTTAAATTTTCCATAATTTCATAATTTTTTGTCAAAAAAGTCAAATGATCTGTAAATTGGACCGGGGGAGTAATTGAATTTGGAGATGCCCTGCCCACAGCAAGAGGAGGTGGAGATTACTCAACTGTTTAGGTTCTCGGTGGAACCTGCACACCGTAGGAGCCATCGACTCAACATGTATGCTCATGTC
201	LG1	Tag_3823r	103.7	Chr01	39428780	TACTGCTCTGACTCCCTACTGTTCCCTGCTGCTCCCGGCCCTGTTGGGTTGCAGCACACATCCGCTCCAGCTCCCATCAACTTTGTCAGAGAGGTGGCATTGAGGAGAATCGGCGGAGAGCAGTTTTTTTCCGCTCCTAGATCGATGTACAAAAATGGTAAGTGATTCTCATGGATCCCTAGGAGCAGCAGGCACCATTT
202	LG1	Tag_6604	105.9	Chr01	39563989	TGCCAACCCTCTTGGCATCAAGGTGAACTAAAAGAACCTCTTATTACCAAAATAAATCATACATATACATGTTCTCATATGAAAAATGGCTTGGAAAATTTGGGTTGCAGGTGAGTGACAAAATGAACCCCACTGAGTTGGTGAAGCTGATTGAGATATTGAATCCATCAAACAAGCCCGGGAGGATCACCATCATTACA
203	LG1	Tag_18512	106.4	Chr01	39610878	GCGCAGGAATGGTCGATTTGGGTTGGGCTAAATTTTTTTTGCCGATGCATGGTTTGGGTTTGTATTTGGTTTTGGGTAGGCCGGGCCATCTGTTCAACTTCGGTCTTAAACAATAACTATAAATTATTAAATTGCAAAGGTTGCCATACTTCCGTAAGACCATCCTCAATGGCATACGATATTCATCTACTATTTTAACT
204	LG1	Tag_16030	107	Chr01	40063148	CTTAGATGAATTTTTCCATTATGCTCTGCTTCATGGTAACTGCCATATAAACATGAACTAGCAGCTGTAATGGACCCAACACTGTCCTCCTGTAGAAGAATAAAGTTTCGGTTGAGCATTAACAGCAAGAACCTCATGGTACATGATAAAAGTTCAGGATGTCATACATTGATTTGCTTAAGCAAATGATACCAACATTG
205	LG1	Tag_21727	107	Chr01	40151330	GCCACTAGTTATCTGGTGATGCGGTAGTTGTCAAAAAGGCTCTTTGTCAAGTGTCATCTCGCCTTCATGACAACCCATCAAAGTCACAGCATCTTCTTGCATCCAGCATGACCCATCCTTATCCAGGGAGCTCCCACCTTGGTAGTTCCTCAACTGCACCTGTTGTAGGGATCACTTCTGTAATTCCTCCTTATGGAGGA
206	LG1	Tag_17128	107	Chr01	40033363	TCTCTACAAGTATATATATACAAAGGCCACGATATGGCTTCTTTTGCATTTGATCGTTCAAGCAATGAGCCTCAGGAAATAAATGAGATCAAACGGTACAAATGCAAGGATGATAACTGCTATTGAAGCAGTACATAGGTTGTTTGGTTTCCCTTTGTACTCCATGTCACCACCTGTATTGCAGATGCAAGTTCACCTTC
207	LG1	Tag_20067r	107	Chr01	40327112	TGTGCCGGCAGATGCACCAAAGACCTGGAGGCCAAACCGAAATGGAAAACTTGCTGCCCACGTTCTCAAAGAAAAGAAAAAGAACCTGGAGGAATAATTGGTTCCTGCCAAAAGTTTTACAATATGAGAGTTGGGACTCCTCGACGGTCGGTCATCAATTTGACCATTCGATCGATACAGCACAGGGGAAGAAGCATTGC
208	LG1	Tag_13210r	107.5	Chr01	40542350	CGCCGCTAACCAGAAACGCTCACGTTTGCGGGCTGAAAGCAACATGGGCCTCTCCAACTTTCGTCGGGTGTGGCCCAATAGGAGGGCAACCGCTGAGCAGTACATGGGCCTCTCACGGATTGATGAATGATCGATGCAACGAAGGCACAACATGCTTAAAAGCTCCTCGATTCTATGCAGATGGGTTTAGCGGGCGCTAT
209	LG1	Tag_9974r	109.2	Chr01	41899745	TTTATTTTGCGTGCGTTTTGTTTTTGAAAAGTAATATTTTTTACGTGTGATGTCGGAGAATAAAGACAGACACATTTTTTATAATACAACATGCATCATTACCATATAAATAAATTTCAAGCCGCCACATATAGGCGCTTACATATATGCATGCACCCTCACGGAAATGAACATAAGCACACAAAACATACCCGTATGAA
210	LG1	Tag_2580	109.2	Chr01	40921234	TGTGCTACATGGGCTGCTATTATTGGCCCATCTATTTTGCAATCACACCCAAACCACCCCTGGTTTTCTTAATCTCATCCCAAACAACCCATTTTGTGATCTTAATCTCATCTTAGCTCTTGTTTTCTTCAACATCCATGGTTTTAACAAGTCATCTCTTGTTATTTTGAACACTGAAAATAAGTCGAGCGACTTTTTTG
211	LG1	Tag_20459	109.2	Chr01	41069603	GTTAGTATGAGTAAAGCCCCTCATTGAATTCCATTTTGTTATTGGATTTTTTTGTAAGTATAGCTCTGTTCAGAGTTCTGATCCATATGCATGATTCACGCAGGCAAGAAAGAGCCAACACTCGGAGTCAGTTGATTCATCTGGTGAAGAAGAGTAAGCTCTTTGCCCTAAGTTGCAAGTGCTAACCATATGTGTTTACA
212	LG1	Tag_24598	109.2	Chr01	41853548	ATATCTTCATTCTTAAAAGAGTATTACTCTTTCCGTCCTTAAAAGAGTATTACTCTTTCCGTCCCAAATTGTACGGGGTTCTAGGCTCTACTAAATTCATTTATTTTTCCATGTATATATATTCAATACGTGTCTACATTCGTCAACATCTATATGAACATGGACAAATAAAAAGTGAGCTATAACCTCTTACAATTTGG
213	LG1	Tag_6774	109.2	Chr01	41149864	AGTGTTATACCCTGTTTATCGAAAGCTGCGTGAGACCCTTGTTTTTGTGTTTCTCTTTCTTCCACCTCGGATGCAAAATGACGTGGGCTGTCGATTTCGACACCACTGGAGAAAAAAAAAAGTAAAATAGTATTTCTTTCCCTTCGGCTCGTTGGGGACGCCCTTAGCGTGAGCGATCCAAACAAACGGCGCAAGGAACA
214	LG1	Tag_12758r	112.6	Chr01	42688078	TAAAAGTAGTTTGAATATGACTTGTATTTTTACATTTTTAATAATTTTTTGAACAAAACAAATGATTGAATTTGTGGAAAAAATCAACCGCGTAATACAATTCTAAGAAAGGGGGAGTCTGATTTACACTCCAAATGTACAGAAGCACATAAAAGTTTAGACATGCCTGCGCCATTGGTGATGAGAGTAATATCTATGCC
215	LG1	Tag_16822r	113.1	Chr01	43070284	TTTCCTTCCATGCAATTTGGTAGGTATTAAAAAGACTAATTTATCAATATGTGCTTCTGAATTGGTTAAAATCTTATCTTAGCACACATAAATATAAGAAGTTTATGGATAATTTAGTATTCACAACTAATGCAAAATTATTTAGTTGCTACAAAATTGTAACCCATATGTTAAGATAGCTATTGTGTCTTTTGTGTGTT
216	LG1	Tag_18537r	113.1	Chr01	42738774	AACTCCACAGTCTAGTTCATTGAGGATAAGGTTAGTAAGGCCCATGAGATTAGGCAAAGTCCAATAAAAGACATATCTATTTCGATGCCTCCATGTCCATAGGAACCAACCTCCCAGTATGATTATTAAATTTGGCCCCTATTGAACCTGTCCAGAAACAGCATTGCTGACCCAGCGCCACCAATCTTCTAAGGAAAGCT
217	LG1	Tag_19896r	113.1	Chr01	42728793	ATATGGAAATGACTTGTTCAAAGTTTGCTGTGGAATTTAACTTTACAGCATTCAGCATGTGCAGTTTGCATTTCCTTTTGAATGGATTCTAGTGGGTATACATGTTTGCTGATGAAACATCAACATAATTTCCTTTCATGTCAGCTTCATTTAGTTATAGGATATTGTCTAATAGCAATTTTTTTTAATGCTTGAGTGCA
218	LG1	Tag_22721r	113.1	Chr01	42746122	TTCGATATTCCCTGTCTGTCCGTGCTAATGTTCCCCGCCTCCTTTGATAGAGGATAAGTCGATAGGTTAACAGACAACTATCATATGTATGTGTAGAGCAGGATTTATCAATCCCCCTTAGACCAGGCACTATGATTCGGCACTGCTGCGTGTCAAGGTATTCTCTTCTAGAGCATACAATGTTTGGTGGATGAGAGATG
219	LG1	Tag_17680r	115.3	Chr01	43405077	GCAGCGACGAGGAGAGCGATGATGGCCTCCGCATCGTGCTCAATGAAGACGCCGGCGCGCCGCTGCCGCCGCCCCCTGTGGGCCGCGGCGAGGGGTGCGTGGCTGACGGTGATGAGGGGGAGGATTTGGATAGCTGTGTGAAGGGCTCATCAGTTAACGATGGCGGTTGGGCAACGGTATGCTTCCTGAATTGGCTGAAT
220	LG1	Tag_20138r	115.3	Chr01	43583615	CCAGAAAGAATGCAATTCTAGCTTCGTCCTAAGTCAAACAATTGTAAGTTTGACAAGTTTAGTGCCATAAATGTTGATGCTATTATCTACAAACTTGATCGAACTTAGGATAGTTTGACTTAGGACAAAACTAGAATTGCTTCTCTTTTTTTTTTTTTGTTGGAGGTAGTATCTTATGAGCTATGAGTAGTCCTGTAGTA
221	LG1	Tag_18962r	115.8	Chr01	43763542	GATTGAACCCAGCAATAAAATCTGCAAACAACCCTTTGGAACAATTCACAGGGTCTATAATCATGCGATTTCGTTCACCGATCGAAACCCCATGGAGCCACACGTTGCACAAGAGAGATTTGACACTGGACCATGTCGTCGCTGCATTGAAATGCAGCATGTTTGTGACTGGCCTGCATGCATGCTATGCTGACAAGCAA
222	LG1	Tag_10789r	116.9	Chr01	43884065	GGACCAGACAGTGTAAAGCTATCTACTCAACATGAATATTCTGGTATCGTTTTGGCACTATAAACGATACGACACAGAGTGGAGCGAAAAATAAAAAATAAGGATACTTGTTATAGATAGCCTAAAGCTGAGCTCACTAGGGAGTCCAAATAGTTGTGCAAAATACTGCACGGTCAATATAGATTTAAAGGAACTTAAAA
223	LG1	Tag_12308r	120.3	Chr01	44403466	CACTCAAATTAGTGCATTTGTTTGGAAAACAAATATAAGAGGCGGAAAATATTGTTTGCTAAAGAAAATTTCTAGCCTGTGCATGCAGATGCAATGATCGATTTAATAGCTTTACTAATAAGAAGAACAATGAATGTACCACAGATGGATCGGATCGGATGACAAAAAGACCACGCACAGGAACGACGGCAAGTTTCAAC
224	LG1	Tag_21652r	121.4	Chr01	44749188	GGATTAATTTTGGTTGAATTAGAAAAGGACAGTATATCCATGGCTCCCTCCCCTTCGATGCTTGTTTGGATGTAAGAGTATTAAAGGGAAATGAATTGGATTGAATTACTCCAATCTTTTTCAATACTCTGGCATCCAAATAATCCCTCAAGATTTTGCTAGTGTGGCAGGCCTCCCGAGTCCTGATTCGGAGATTCTTT
225	LG1	Tag_15658r	121.4	Chr01	44769666	ATGCATCTTCTACCTTATTGTTGCTGTTCATAGGTAGGTTATTTTTGCTTAATACAAATTGATTCCTTTGCATTATGTTTTCCCTTTTTCTCTGCCTGCCTTTTGCAACTAGTTCTTCTCACTTGATATTTTATGTCCTGTTCTAAAAATGAGACCAACCTAGGAACTAGATGTTTTCCCACCCAATCAGTTGAGCTAGG
226	LG1	Tag_18262r	121.4	Chr01	44822588	TCTAAATTCAAACTGTTGCAAATAAAAACCTTCTCTATCTGCCCTTTCCACTTCTCAGGCTGTGGAACTTTTCTCGGTGCACTTGTCTGCTCGTTGAGCTCTGGGTTCATGAAGTCCTTTTCATCTGATTTTGCAGTCCCTTCATCAAGTAATTTGTTGTAGTACCCAGTAATTTTCCTAGCACCAACACCCACAAATGC
227	LG1	Tag_22757r	123.1	Chr01	45094279	ACCGGATTTAAAAGTTTTGTATTGTTGCTCCCGAGTTCAATAACTGTACAAAACCCCGAAAATAGCTTGTTAGATGCGCTATTGGTTTAGATTCGTTCTAGATCTAGCGCTCCTGATGATGGAGCCTGGCACATATGTGCCTTTTTGGGCTATGTACTAACTCATATTTTGTGGATGAACTGGGTGCCATCGGCAGTTGT
228	LG1	Tag_17827r	124.2	Chr01	45248716	GCGTGTGATGGACAAACATGGGAGGAGGAGCGCTGCTAGGTGCTAGCTCCTGTTGTGAAGACGCCCATATCTACAGTTTTACACTTCCACTGCCACCACAAGGAGTCATGGACGCGGTGGCCGACGTCTGCCGTACGAAAAGCAACCTCAACTGCCGCTTGAGATCACATGGGAGTTGGGATCTAAACCGTGTTCAACTC
229	LG1	Tag_19771r	126.4	Chr01	45649931	TTGAATCAAAGCTGTACCTCCTTATCACCACCTTGCTTGGTAAATATACCCTTCTTCCGTTTCTGTTTAGTATCTGCTACCTGAAAGCATCCAGATATATCGTGGAGAGAACACTGTCAACTTTCCAGCCACGGGCCAGGAAACTGAAAACAAGATTATAAAGTTCACAGACCAATAGACCATAACTGACATTATGAATG
230	LG1	Tag_12751r	126.4	Chr01	45708324	ATGTAGCAACTAAGAAATGGGTTAAGACCCTCAGTCCCTCAGTCAATCCAATTTTCTCTAGTGTGGAACATGTGTCCCAGATGTCATTGCAGATTTCAATATGAGCCTGTATTTTCATGACTTTACAAGGTTTCTAACAATGCATGGTATTTTTCAGGTAGCACTAAATTTACTGTCAGAGAGAGAGAAGGATGAACTTG
231	LG1	Tag_22529r	128.6	Chr01	46469812	ACCGTATTGCTAGTGGAAGTCGAGGGTGCTCTGCTTAAGTACGGAGGTCGCATATCACTCACGGTGTCGTGTGGTGAGGGGAGGGAATAACGAACACATGTGTTTGCTTGCCTTGATCGGCGCATAGGAGTGAGGCTCTAAAGGCTAGCTAAAATTTCATCCATGGCCTTTTTTTTTTTTGGGGTGGGGCGCTTCTCGTT
232	LG1	Tag_6241r	128.6	Chr01	46481743	TTTAAAAACATCTCAAATTCCAATTTTTTTTGTCAGGTGGATGAGGTGGTGGACGAGGCGATCAAGATGGCGAACGCCGACGACGGAAAGACGGTAGACGAAGCCCAGTTCAAGAAATTGCTCACAGATAGCCTTGGGGCCGTCATGCTGCAACTGAGCGGCAACCCCGTTTTCGTCTCTACCAACATCGTCGTGCAGGA
233	LG1	Tag_16219r	128.6	Chr01	46482724	TACAGTAATTGAACATACTAGTATTAGTTTGCTTTAGTAAGAACGATGATGCATGCCCAAACTCTCGACACTGAAAAGATAAATACATCAACACAGACTGCACAACAACCAACAGGATTCACACAAGCATGTTTACTCTGGCTATCCCAAGCTTGTCCTATTGCCCGGCCAGGGCAGGGCAGCTCTCAACCTCAAGAAGC
234	LG1	Tag_5670r	129.7	Chr01	46612904	TTCCTTTACTTCGGCTTTATAAGGCTTTTTCACAGGCAGCAAACATCAATGACCAAATCACAATATCTCCACTGCTAACAAGAAGAAAAAACTGCTTCTGCACAGTCATTCAGATGTTCACAGCCAGAAGAAAACTTCAACACATTTATTTGGATGTGACATGACCGATTAGCGATTAGCATGACTAATCAGCGACTAGT
235	LG1	Tag_5667r	129.7	Chr01	46628293	ACATGGTTCATTTTATTTCTTTTGTTTTTCTTACAATTTCTGGGAGCTATATGTTCACACTAGAGGCAGTTAAGCTGGGTTCTTAGTTCTAACTAAACATTTAAATTGTAATATTTTATTTATTTCTTCTGATAACATGTTTCAAAATACTGATTTATACTGCATCTGGAGGTACAATGATACTTCTGAGATGTATTTAA
236	LG1	Tag_12725r	131.3	Chr01	46913668	ACACATGCCCAGAGTAGTGTAGTCCTCGACAAGATCACGTGATGTGCAAGCTCCGTGTATCGCTCGCCATGTCAACCCCTGTGTCCTGTTGGCGAGTCCAGTTTCATTTATGCGATGCGTTCCGCGGCACGAGGTTCTGAAGTCGTCCATGAAAAAAAAACTCTGCAGGATCGGAGGTCAGATTTAAAAATCAGCAGTGG
237	LG1	Tag_13947r	131.3	Chr01	46968557	AGAGTTGACAGCCTGACATATCATATCTCTGCCACTTCTAAAAATTGTATTAGACAGGATTTTCAAATTAATTTATCAATGTTTGTAGGAACGTTCAAAACCAGCATACAAGGGTCATATTTTTGTTAATTCAAACTCGCTCCAATCTAAAGCTGTGAGCATAAATACCTGAGTTTCACCTCTTGTCCGAGTTTCGAGGC
238	LG1	Tag_15795r	131.3	Chr01	47142323	ACAGAGCTTGTCACAATTTCAGAAAAGGAACACCACACGTAATTTGGTCAGTCTCCTTGTGCTCGTTTGGCTGTAATTGAGGTGTGTGGCCTCCTTGATGCTTAACTGTCTGACCTTGAGCTGTAAACCAATGTTTACTCTGTGGCTCCTTGGTCTTTGACCGATGGGCTGGGGAATGAAATCCCTTGAACTCTAAAAAA
239	LG1	Tag_11464r	131.3	Chr01	47280798	GTGCGCGGCCACCAGTAGCTCGCAGGGCGAGGACGCGAGGAGCGAGCTCACGAAGGACGCCGTGGGAGTGACGGCCAGCACCCGCGACGCCGGCGAGAGCGCCCCCGCGGCGAGCGAGCGCTGGAGGCTCGTGCCCGCCGAGTCGAGGAAGGACCAGTCCTTCTCCACGACGTCGGCGATGGCGACGCCGTCGGGCACCG
240	LG1	Tag_12714r	131.3	Chr01	46927125	CAACACAGACAAGCAGCTAGAAAACACACTGAGACAATTGCTTTTCAGCGCACTAACACAAGGAATGTCCAACAAATACTATCTCCAGTCAGATAAAGTTGATGTTTACGACAATTACATTGCGACGCAATAATACCTGCATCTAGCACATTTGTATTGACTAAAATGTCGCCTTCTGCTGACTGGAGGGAGTTACCAGT
241	LG1	Tag_11608r	132.4	Chr01	47475198	CATCTTTTGTGTTGCCAGATAATCATGCATTTCTTCAGAGAATAACCGTCAGCTAATCTTTTGCCTGACGAACCAGTGACCATTTGCCAACTTAGTTTTTGAGAGATAAACATTGCTGAAATATATACCATACAACTGACTTGTCCAGCTTAGCAAGGGAGCTGTCCCACGTCATACGTGCAGCCCCTATATATTTCACG
242	LG1	Tag_21074r	132.9	Chr01	47520844	TGGGGTCCAATTGGCACCAGCCTCACAAGCCTGATAGGTATTCTGTGCCAAGGCAGTAGTTAACAAGCCCGAAAGAAACTGGAAATGGAGGGAAACTTCATTTCATTGTTTTTAGATATTGATAGCCCCGGTAGCCTCACAGTACCAGGCCTGGGCAGTAAAATCTTGGCTAGAATAAAATGGAGCCTTTCCTAGCCCCA
243	LG1	Tag_8488r	132.9	Chr01	47563692	ACAATATAAGAGTCCTTCGATATTTCTACCATCCTAACTTTTTTTTTTATATTGTGCATTATTCATTTACATTGATTGGATTTGCAATTATCATATCTATTTGCTTGCTAGGGACTAGGGAGTTTCTTTTGGGCTGTTGATTTCAGTTTGTGTTCACTAACTATCATTCTACTGTGGCTTGCTGTACATCATTATGTTAA
244	LG1	Tag_20374r	134	Chr01	47887777	TCCTACAACGGCCACCTTCTGGCTCGCGTTCAGGATCTGAAGGCAGTCTGCGAAACTGTCGCCAGAGCACAGGTGCTTGCCGTCCACGGAGCTGAAGCAGATCCAAGAAGGGACCTGGATGTTCTCCTCTTCCAGAAGCTCAACCAATGCCTGGAAGTTAAAAAGGGTTCGGTTTGAGCATGGGACATGATCAAGCTCAA
245	LG1	Tag_13738r	134	Chr01	47983456	CGTGTCCCAAACAACGATGCACGGCGTCTCGGCGCGACGCGCTCAGCGCACCCGTCGGCATCAAACTGTGCGCGGGACGGTACGGGTCGGCTGGGCTGGGTCTGAGCTGAGCCCGCCGGCGCCCGAGACCGAGAGGATTGCTTGGCGCCTTCCCGCTTGGCCCCGGGCGCACGCCGTGGGGATGCCGCGGGGCCGCGACG
246	LG1	Tag_3865r	134.6	Chr07	9312735	CTCGTCGCTTTAGGCCTCTTTTTATTTCTGTTGTTGTTACTATGTTCTGATCTGTCCTAATTGACTGTTTGACAGCAGAGGATCATGTTATCTATCTATTCTATCTTTCTTTCTGTACTATAGAAAGCGAGTTAAAATAAAACTGTTTTTCACCGCACATGCTTCTAGCCACGTATATTGTCCATGGTTAGATTTTTCTG
247	LG1	Tag_3864r	134.6	Chr01	51392876	GAAAAAACTACTTGTCCTGAATTTTTAGGAATTTATAGACTATCTGAAGCAAATTGTACATTTTGTTGCTACCGCCTACCATTTGTGTTCATGCTTCATATCTTGATCTGCAAAAATCAGGTGTGATTAAAAAGAGAAATTAGATCAGATGTAGTTGATTGTTCTGAAACAGCCGGAGCAAGTGTTAAAATATGTTTGCA
248	LG1	Tag_18607r	135.2	Chr02	17164265	GAGTGGTTTCATGGAAAAGGGTAAAAGGAATATCAGGAGCATAACCTTTGACTAGAGAATTTTATAATCGAACGCGATAAGTCGCGTCTTTGCATTAAGAAGGTAGAAAATTACATCTACAGGGAGTAAGCCGCGGTTTACGAACCATGATAAAGAAAATACAAAGAAAGAAACCTCTTAGCACACCAACGCCCCCCACA
249	LG1	Tag_15319r	135.2	-	-
250	LG1	Tag_23662r	135.2	-	-
251	LG1	Tag_1783r	135.8	Chr01	48563026	TGTGAAGTTGCTGTCCAAATATACTCCATCACCGTTGACCTGACAAGCCAAAGTTAAGAATGGTCACAAGTTCACAATCACACAAAGAAATTATGAAAAATACAGAATAGCATACCCCATCAAGCGTCTGCCAAACTACACGAGTTTCTAAATAATTAGAATCAGTGACTAGAGAATTTAATACTCCATTGATCTGCATA
252	LG1	Tag_9175r	135.8	Chr01	48180433	GAGGTCCTTGCCCTAATTGGAGTTTGATCCAAGCTGCTGTTTTTCTAAATATCTTGTAGCCGTCTGATCATGTTAAACAATTGAATTCTTAGTCTGAGTTTGTTTGCGTGAATCCCGGAGAGATTAGTCCCTGTTCCGGCATCGGCGCCGTTGGATCCGAGTATCCGACACGTGCGCGAGCTGCTCCGCCGCTTGTTGGT
253	LG1	Tag_9184r	135.8	Chr01	48179651	AAGTAATCGTCTGCCGGTACACCATTAAAACAGCAAAAGCTGGAGAATTTCTTCAATAAATCCATTTCTTGGGTCAGACTTAGCTTGGGTTTGGCCCGTTTGGGGCTGTAATTTACAAAGAACAATCCTATAGACATATAAAGAGGCAATAAGGACTCGCATGTCTACATAACCATTTTGCTTCTGTCGCTGAAAACCAC
254	LG1	Tag_9252r	136.9	Chr01	48809340	CAAAGTTCTGCTTGTTGAAATCTCATTCCAGGTTTTCAGCAGCAGAATATGTATTCATAATTCATGTGCTTTTGGTTGCTGCAAAATTTAGTAAAGTCTGCTGGTTCCCATAGTCTACCCAGATATTCTTTATATCAGAATAATGAGGTTGAAATCTATCCAGGAAATCCTTACTGAACTTTTTCTTGCTGTCCAGAAGC
255	LG1	Tag_3954r	138	Chr01	48969399	TATATGCTACACTGAAACATATATGTGGACTAAAAACTCCGCTTATTATCTGATGCCTCGATTCCTCGCGTTCAAATAATTTTACCATTTTCAAGTTTATTGTTTCTGAATGTTAATAATTGTTGACTAGTATCGACATCCTGGAACCTGAGACTACGACTGGCAATGGCTACCATACAATCGTATCGTATCAAACTTAC
256	LG1	Tag_7899r	140.8	Chr01	49159031	ACAGAATGTGCAAAGATAGCTCTTGTTTGTGCTGTTATTGCTCTAACGGTACGTATTACTGTCTGAATATCCTAAATTGCATCATAGAACTTTGTAGCAAAACATCTCTGTCAGCCTCTACTCAACTCATGCAAGGAGCGAGTGCTCAAGAACACAGTGGAATTTTGTGCTGCAAGTGCAGCTTTTTTTCTGAACTCTAA
257	LG1	Tag_8576r	140.8	Chr01	49173956	TGATGTTTGATTAGAATCAGCAGCTTGCAGGTTCTTGGCATTTTGTTTTCAAGATGCATGCATATGCTACTTCATTCAGGTTGTCAACCAAAAGGTCACGTACATCATTGGGGCCGAAGAGGCATAACCAAAAGTAGGTGGCATTATTGAGAAACCGCACCTCACTGTTACAAATTGCATACTCCAATGTTAAGTGCCGT
258	LG1	Tag_8590r	141.9	Chr01	49329869	GAAGCCGTCCAACACTTGACACGGCATAGCCGATCTGAACTGACCGTTGCAGAAGAAAAAAAAATCCTTTGTGGCCGCGCGCTACTTAATGTGGGCTGGCAGTGGGAGATTTTTTTTTATTTGTACATTTTTATTTTATTTTTTGCAAAATAAACACCGGTTGGAAAAATTTACATTTTTAGACTTATGCAAAACGCTGT
259	LG1	Tag_10936r	142.4	Chr01	49364669	CTTGCGGGATTCCTCTACTGCAGAGACGACCCAGCGGCGCCTGCACCTGCACGAGCACGCTTGAGGAAGAAATGGCGACGCAAAGTCAGACGATTTTTTTCGGTAGGACTGATTTCAGCAGTTCGTCTATCCTATTCTTCTATCTATTATTTTAATTATTATTATATAAACACTACAATATCATTTTATACTATACACGA
260	LG1	Tag_13920r	143	Chr01	49538978	TCAGCAGCTCAGGAGGATCATTCCGTTAGGCTGTCTCCAGGGTTGCCCAGATGAGCTGACACTGGTACAAAACGACACAATAACACTACGGTGGACAGAGAAAAAGACAGTTGGAATAGTAATATGCAAACCCATTTAGGCAACCATTGGAAACGGTCTTATACTCCGTATATGTGAACTAATTGAACCCTGCAAGAGAG
261	LG1	Tag_13921r	143.6	Chr01	49539225	CGAATTTGTATGGGGCTACCGATCAACGTGGCATATGGATCAGCTCCTGCACTGCATGATTTGTACTAGGAGTATATCCTTGAGTCGTAGTGTTATGTTTATTCTTAATGAGACAGAATTATCTGCAAGACTAATCGTCCATGGTCCCAAACACGCATGGCCCCACCCCAACTCGTTCGCATCACCATTCACCACCATTA
262	LG1	Tag_21864r	144.2	Chr01	49614347	GTGAAATCCTGACAGGTACGAATGTTTTCAGAAAGTCAGGATAGCAGAATCGTGGTGACCTGCAGGCCAGGATAAGATTCTGCTGTTCTGGTTCGATGAATGCCATCCAGTTGCCCTTCTCGAAAAGTGATTCCACGCTGTAGTGCAGAATCCATGTAAAGATTGAGAGATGCATGGAGCTCAGTGGTTAGTAGTACCTA
263	LG1	Tag_12533r	144.2	Chr01	49674423	GTTATACGGCTTGGTAATAAAGAACGAGCTCCTCATATTATCAAAAAAAAAAAAAAGAACGAGCTCCTCTTGGATGTTTACCTGCAATCCATGCTTTTGCTATACAGCATTGGTCATCGTTCAGAGGTATTCTAGCCCCTGAAATAACTCAGTACAGTACTTTAAAAAGCAGGACTAGCTTTGATGCCCCAATGTAACAA
264	LG1	Tag_7680r	144.7	Chr01	49692085	AAAGGCTGCTTTCTGTTTGAAAAAGTTTAGTGTATACAGTACAGCTCAATAAACATTTTACAAGTAGCCTCATCTTTCTACGGCAGCTTTCCACTGACGAAACAACAACAGGCGTGGTTTTTAGTCAAAGAAGCAAAGAATTCTTCCATCTACGACCGGCCACCAACGTCGTCAGCAAGATCCGTCATCCGGCACACGGG
265	LG1	Tag_4531r	145.8	Chr01	50091846	ATTTCAAAAAGAAAAAAAGTGAGCACAGCTCAACTAGAGGCTGAGCTCAAAGAGAGAGAAAAAAAAGCTCAACTCAACTAGAGACAACCTCAGTCCTGAGTCCTCTCAAAACTCAAATATGGCTGTATGTTTATTTTTATTGAAAAATTGCCTATTTTCTCCTAGGTTCATCTCGGTTTTTACCATCTCCTTTAACCTTC
266	LG1	Tag_11019r	146.9	Chr01	50651035	TTTCGTACTGTAGACGATCATATACACGATCACTTGGACTTAAATTCTAATCTAAACATACAATTTCATCGTGTATAATGTATTAATGTACATGCAGCTCGGTTAGTTACCCTGCGATTTGAGCAACCTTCTAATTAACTGGAGTAACCTCAAATTAATTGAAGAAATTCCGCTCCGTTAATTTGTGCACGCACGGACGC
267	LG1	Tag_19114r	146.9	Chr01	50537017	CTAGACTGTGCAGTAGAGCGCTGCTCGAAATGGCACTTCAGATTCAGGTTCAGGATGGGACGGGACTGCAGGTGACGACGCTGCTGCAGATCGACCGATCGACCTTGTTGATGACGAATTGAAGCAAAGCAATGGAAGAAGCCGCATCCCTCAGCCTGGTATACACATGGAGTAATCCTATTGATGTGGGCCATTTGGAG
268	LG1	Tag_9684r	150.8	Chr01	51477601	AAAGGGAACCATATGCTTATTCCAATATTCCATGCTTTGCTTTTGTGCAGTCCCAAGGAAGGCATCACAAATGGAATGAGTTCTTTTCACTTTATATATATGCAAAACTTTATCGATTATTCTTCTGGATGCATCTGGTCAGAAAAAAACATTTTAATTTTGCTCTTGTAGTGTATGAATAAGAAAATATACTCTCTAAT
269	LG1	Tag_17746r	150.8	Chr01	51402283	CTCGTGCGCGTCTACTTGAATTGATCAATCTCCAAACACCTATCACTCTACTACTAACAAGATCCACACCGCTAATACGTACTGTACGACTCTAGAGTGTACAGTACAGTAGATAGTAGTAAATAACAAGCTGGGAGCAAATAACAGTAGTACAGACCATGCTGTCTTTATCAATTATCAGGACCTAAACAACATCACCG
270	LG1	Tag_21772r	150.8	Chr01	51373324	CTGAAGGGCGATTTCAGAGTTTTCCTCGATTGGTATGGCCTTTAGCTTGTACGTAGCTGGAGAACAGCTACGACCAGATCCCAATTTAACTTGTTACCGAGCTGCTTTTGCTTTCTATATTGCCTTTGGAATCTGCACGATGCACTGCAGTGCAAGCCTGAATCTTTACACTACTAGTAATCTAGGATGAACGGCTGAAC
271	LG1	Tag_19694r	150.8	Chr01	51514541	CAAACTTCAGTTGCCCCCGTATCTGTTGGCTAGGCTCATGTCATGTGAAATGAATAGATGATTTTTGAAAGATGATTATATTGTGATACATAACCCTAGGTGCTTTGCTTTTGTAGTCAGGTGGCTGAGAATTATGATACGCTTATTTATTGTTTTAGAGACTTAATCATAAGTAAGTATAGGATCTTATCACAAAAAAT
272	LG1	Tag_23312r	151.3	Chr01	51993438	CTAGAAAATATAGTAGATTTAATGGCTAATATTATTAGTGCTAGATGGACGGCCAAAATTTTTAGGATTATCTTTTTTTCTAACACGTCCAGTGATGATTAGCGTGGAGGCTTCAAAAGAAGTCTCCAATTGGTAATAGTAAAATTTAGCTCATTGTGAACATAAATCATGTGCCTCCAAAAAACCAAATGTGAAAATAT
273	LG1	Tag_2904r	153	Chr01	52730139	AATTCTCTGTAGGTTTTTGATGCAGGGAACCATGCCTCCAAGTCATATTTTTTTGCAGCGGCATCGTTAAGAGCACCAGAAACAATGGAGACAACCTGATATGGTAGGCCAATCTGCATGATGGGCATGAAAGAGATGTTTAGACAGGTTTCAGATGAGGGCAGTTCAAGATGGAAGAAACGGAGTTCAAGGCTCACAAA
274	LG1	Tag_8112r	153	Chr01	52625340	ATGCCAAAGACAAACTGGAATTCATGGAAAGAACACTGAGACGGCGCCATCTTGCTCCTACGGCTCCAAACAGTCTAGGTAACTCTTGGCCTCCAGCCCAAATTGGCATATCAACTGTCAAGATTGCTGGGTTAAAAACTAGCATTATGGTTGCTCATTTATTTTTATGTGAACCCACAATTGGTTTGATGGTCAATTAT
275	LG1	Tag_2909r	153	Chr01	52714872	TGTAAACACTATCCGCAAGATGCCCAGTATACATCAGGCTCGATCCAAAAGGCAGGCTACAGCTGCTATCAACAGGTTTCTTTTGTATGTGACTGGCACTGCAGTACATGCATGGACCATGGAGATGGATCCATCGAAGAACCCAGAGAGAGGGGAGAGGGGAAAGGGGAATGGAAGAAGAGTACCAAAGAAGAAGAAGA
276	LG1	Tag_19339r	153	Chr01	52567191	TTGGTAGGGTGGAGGTGGGTCTTAGAAGCTTGTGGGTCGGGGTGGGGTGGGTTTATGGCTAGCACAGGTTGGGGAGGGTTGCATGGCCTTGAACCGAGAGCCTCCTGGGCGAACGCATCCTTCGTGACCTTGGCCGCCGCGGCGTCGCCGAGCTCGACGCGATGGGAGAGGCCGAGGTCCTGGAGATCTGCGCAGGCCCC
277	LG1	Tag_21642r	153	Chr01	52761429	GCTAATGCCAGATGGTCGAATTATGGTAAATTGTGGTGGAGCAGACGCTGAAGAATCTCTTGCATCGTCCTGGGTTCAAAATGCTACAGTTAAAGCACTATGTTCTGCATTTCCAGGGCAGGTATGATACAATTCATCAGTCACGCGCAAATTCACACTTCAAATACTACAGTCATTTATTTTCAACTGTTAGTCTGCTA
278	LG1	Tag_20637r	153	Chr01	52793623	CACTCAGACTGATATCTCCTTAATCTCCAAAATTATTTTAGTCTTGGACTTGGAGCATGAGAAAGCTCAACTTGCTTGGGACTAAAAGGCTCTGTTGCTGTTATTGTACTTGGAGCACGAGAAAGGAAGAAAATTAAGTTCAGTAGTGCTTCAAGGATCAGGGATGTTGGTGTTCAAAATGAACCCAGACATCAGTTAAA
279	LG1	Tag_12145r	154.7	Chr01	52971441	GTTATAGAACATACACAAAGGATAATGTCAGCAGCAAGACGGCGCAGCAAGATATTGAGGTGACTGTGTTATATTTCTTGTTACTTAAGTTTATTAGGGAGTCCCTTTCCAATTTTTGAATGCAGATATTTTGTCAAGAGATCTTTTCTTTTCCGTGGATCTATAAGCTAATTAATATTTTGGTCATTGATATTCCTTCA
280	LG1	Tag_4385r	156.9	Chr01	38933345	GCTACAAATGGTGAACACAGCATAGTCTATAGTATGAAGCTTCTATGGTGAAAACTGTTGAAATTAATTCCTTAAATCTCTCTTTAAAAAAAAATGCCAGTTCTTATTTCTACATTGCATTATTGCAGGAGTCTCCTCAAGCTGCTCGTGTTAAGGTTATGGCAAGTGGAAACTCAGTAGAAAGACGATTCAGGTTATAC
281	LG1	Tag_12296r	158	Chr01	53784077	TGGCGCAGTGCCTGGATACATAGAGCAGCTTGTAAAATTTTAGCATGAGTATAGTGTCAAGAATGAACAACGTGTCCTCAGAACTAAATGCAATCAGATGTAAATATGTCATCACTCAGTTTTAGAACACATACAGCAGACCTTTTGACTCGTGAACAAAATAACTTCCCCCGCAAACTGATGATTGGCAACTTATTGAC
282	LG1	Tag_8710r	158.5	Chr01	53874313	TACTGATCATCCTGAAAACTAAATAGCAATGTGTATCTTACATATGACTATATGAGCTAGTTCTTTGGCTCCAAAATGCTGTTGTGTTAATATTTTTCTTATGTGTACTATAGGATGCTGCCCAATGAAGTGCTTTCTTTAGCTACTGTCTTCCTGGCACTGTGGAACCAGACTTAATTCTACTAGAAGGGAACCCCCAA
283	LG1	Tag_8320r	159.6	Chr01	53983628	AGCTGGCAGCGGCAGTGCGATGCAAGATTGGGGTTGGGGCCTCCGGTCTGGCATGGATGGGTCGCGGAGGCCGGCCGCCCAAACGCAACCACAGTGGCGCTCCACAGCTGTGTCAGCTCGATCGAAGCAAGCACATTCATTTTGTATATGAATGAACAGACAGACAGAGACGTAGCAGCGCAGCGGGTTTGCTTTGTTGA
284	LG1	Tag_21749r	159.6	Chr01	54048718	CATACTGAGGGATGTACATGCTGCCAAGGAGCGTGGGAGGCCGTATGTCATTGTTTTCGTTGGGGTGAATGGAGTTGGCAAATCCACCAATCTTGCAAAGGTATGCTTTTCCAGATATTACCATGAAAAAAGAAAAGGAGAGAAATCGTTACCTGGTAAATTGATTCATTTTGTCTGTATCTCGAACTTAACAGGTTGCT
285	LG1	Tag_18902r	159.6	Chr01	54129065	ACCTGAAGTACTTCGAGAACGCAGAAATCCTGCAGCATTCACACTTGTTGATATACTGGTAGATTGATGAGGTGAAGCTAGCAAAGAGGGTGTAATAGTTGCCTGCGTTGAATGCATAGGTCAGGGGAACTGGTAAACAGGAGTCCGTATGCAAATATTACAGAAAGGGAACTGCATTTAAGCGTCTTGCTGTCACAAAT
286	LG1	Tag_20704r	159.6	Chr04	5811933	TAATCATCTACTAGCAATTGACCCGTGCGTTGCTACGGGCAAATAAAATTTCCTAAAAACCGAAATGCAAATAAAGTGTCATAGTTTTATGAGGAAATCTAAAATATAAAAACTGCTTTAGAGAACAATATTTAGAAACCCACTATGTGAAGCACATTATCAAAATATTTGAACATTGAGAAAAAAATTGAGACAAGAGA
287	LG1	Tag_21099r	160.2	Chr01	54052292	TAAATGCCAAGGTAGGCTATATCACGCACAATTAATATTCTTGTTGGAATGTTAGTGTGCATTTAGGGAAGGTTCTTCCTGTCTCGACTTACCCAAGTTTGTTTAGCTTTCTCAAGTATGTTCGTCCAAAAATCAGACGACTACATCATCATGGTTCGCTAGATCATGAAAGATATATTCTTAATTTCCTTTTCGTCAGC
1	LG2	Tag_390r	0	Chr02	845939	GGATAAGTCTCTCTGCTACCCGCTCATCGTCTGTAACATTAATTGCTATAGAAAGGATTCGAATATCTGCAACTAATGCAAAGATAAAATAAATTCGCTACGGAGAGCAACCAACACGAGGATCACAAAATTAAAATATCTTTTAAATGCTGCGACCATTCAAATAATCTACTGCAGCGTCTTGAAACAAATATAACATC
2	LG2	Tag_1770r	0	Chr02	356423	ACACAGCCGTGTTGAGGATATTGCTCTTGTGGAGCAATTGGATGGACAAAGTGAGAGTCTTACAAGGATAGGAACTAAGGACATTTCTGAAAAAATCACTCTGGCACATGAAAAGGAATCCTATAATGATATGATGATAGATTCGAAGAATTCAACCAATGGTGAGACACCATGTCGTTCAGCTACAGTACAGTTAAAAG
3	LG2	Tag_21868r	0	Chr02	687236	TCACAACAAACTTTGAAGGATCAGTTGCTGGAATGCAGAGTGTGGGATCAACAATACAAAATGCTTGCAACGCAACAATATAAGGGAGTGCGTGAATTTCCATCTCATTAGGAGCTCCCTCCTCAACCTTCACAACAAAGATGAGCAAGAATCAATCTCAATAACACATACTCAATATCATTATCAGACTCGGTCAGAAA
4	LG2	Tag_410r	1.1	Chr02	879970	CATGCATATAGTGCTATTATAAAAGATGAATTAAAATCACACATAAATTTGTATATAAAATATCTATGTGCCCCTATGAAATAAAAATATTAACTAGAGTATGTTATATATATAGATAAGGTAAAAAACTATATGTACACATATGCTCTATTAAAGTATGATCATATGAGAGATATTGAATAACAAAAATTTTAATCAAT
5	LG2	Tag_402r	1.1	Chr02	876142	CCCGGTGGACGCAAGGGGGAGGGGAAGGAGGAGGGCACATCAGGTCCAGCTCTGTGCCATGGGGCTCGTCGCCGGGGACGCAGAAGGGCCTCTCGGGCTCTCGGTGAGCCCTTTGTTACTTCCCCCTTGCCTTCTGTTCTTGATTTTGTTTCGGATGAATTTGATGTGGGAGCTGAATGAGACGAGTAGCCTGGCGATAC
6	LG2	Tag_413r	1.1	Chr02	900238	ATGTCCACAACACCTTCAGTTTGGCAGGTAATATCGATTCTTTGCAAGGAGGAAGGGCAAGATATTAGTCGTTCTTCTGCACCCGCTGCTTTTACAGGGCAAGATATCACCAGTAGCCACCGCAGGAGCAAGAGCCATCCTTGAAATGATGGAAGCGACTGGAGTCACGCACAATGATCTCATGGTCGACAATCTTGGAG
7	LG2	Tag_11598r	2.2	Chr02	1267830	GCTAACCAAAACGGGCAAACAACGTGAATTTGTTATATATACAGATCCACCAGGTAATAATAACCACCCTTGATTGCTAAGACTAAATGGAATCATACACGAGAGAAGGAAAAAGAAACACCTGTTTGTTTAGCACCCATGTTATAATCCAATCTCTAATGTTGTTGTTAAAGTGAATTTACACAGCAGAGTTAGGTGAG
8	LG2	Tag_12513r	2.2	Chr02	1314949	TAAATTATTCTAAAGCAGCCCAGCATCTTCTAGCCCTTCCATCTTCCAATGGATACGATTCAGGTATCTAATAAAATCTTCAAGACTGGCTCTGAAGTCTGACCATTGATAAAACTGAACTGAACGCTGCCAATTATTCTCTCGGGTATACCAGGGGTAGCTGGACAATCTTGCGGTAGCTAGAGAACCAGCAGGTGATA
9	LG2	Tag_6349r	2.8	Chr02	2327589	AATACTCAAATTGCAGCAAATATACTCGAGTTACTATTCAAATATTTTGAGTTACTATTCACTGCACTATTCAAAACATGTGAAACTATTCAAAATACTCTAATACTATTCAAATTCTTGTCAATATTCAAAATATGCGGAATATAAATAGTGAATGAGCCCTGAGAGTGCACTTCCTCCACTAAGTCTTCTTTGCATGC
10	LG2	Tag_440r	2.8	Chr02	1604115	TGTCCCCTTTGTGAGAGGGCTACAGTGCTTCAACGGCACAGCTAGCGAATGCAGTGGAGGGTGGCGTTTGATCTGCTACTGGGATAAACTATAGAGTATCATAAATGCAGAGTGAAGAAACCAGAGTTGTACATAGTGCGTTGCTTCGTTTTGGCACGCTAGGATTGGGTGCATTTGGATCCGGAGGCTAAAATTTAGTT
11	LG2	Tag_6517r	2.8	Chr02	1997184	CAATACAAAATATAATGTTTTTATAAAAAAAATTCTAATATGAGTTTATATTTTTCTAATTAAAAAGTAAATTGGTTACTCAGAGTATAACCTAACCCCACCTACTGCTAAGAGGGTCATGGCAGTACCCACAACTGTCTTTCCGTGACTCATACACGATCGGGAAGATGACACATTGACACCAACCTGATAAATGACAC
12	LG2	Tag_436r	2.8	Chr02	1673571	AGACACCCCATAAATTTCCGCTGCTGTCAGCTACTGCCTGTGTTAAAGGATGGATCCATATGACTGTGCTGCTGCTAGATGCATTTGATCCGTCTGAAGTTCCTACCCTGTTTAACTGGATCTGATTACGAAAGTACTACATCGTCAGGCAATGTAGCTAACAAACTGAAGGAGCCATTTTATCAGCCTTTTGTCTTCAA
13	LG2	Tag_8832r	2.8	Chr02	2472149	TCAGTACTGAAAAGTGGCGGGACCAGGACTAAGAATTTGGTAAGACCTACTGGCCATCGTGCTTAGATAGATGGTCATGAGTTTGCGCTTAATTAATTTGCAACGACCATACAGAAGCTAGAACTGCAAGTGGGATGACCGAGTGCAAAATTATATTCTGCAGAAGCCCGAACAATTTTCCTTGCATAGAACATATTTAA
14	LG2	Tag_13965r	2.8	Chr02	1498828	TGAAGAATTTTTTCCAAAAAAACGCTACATCATATATATTTCAGCTTTTCTTTTTTGGCCGCTAATCTTCCAAAAAATCATAGCTCTACCATATGCACTCGGACCAGTGGTGAATCTAGAAATTTATATCACCAGGGTCTCTCTTCTGCACATGATGATATTCTAAAAGAGATTTACTATTTTTTTCAAAATAGAATTGT
15	LG2	Tag_12150r	3.3	Chr02	2726818	CAGTACTGAAACTGTAGTGTTTGGTTTCTGTTCTCCAACATTACATATTGTCGCCAGTACCAGCCGGACAAACTTAACTACGTAAACAAACGTCATCTCACCATGACCCATCACACGTTCACGAGTACGGAACATCAGGTAGGGCATCATTGCTACCAACCCATGCAAAATTTCATTTACACAAACGTCAGCCACGCATT
16	LG2	Tag_23292r	4.4	Chr02	2910014	AATATAGTTTAATTAAAAACTAATTACACAGATGATGACTAAACGGCGAGACGAATTTTTTAAGCCTAATCAATCCATAATTAACGAACGTTTACTGTAGCATCACAATCGCTAATCATAGACGGTTTAATAAATTCGTCTCGCCGTTTAGTCCTCATCTGTGTAATTAATTTTATAATTATACTATATTTAATACTTCT
17	LG2	Tag_23530r	5.5	Chr02	3087218	AGGCCCTAACCATCATCGTCAGCAGTAATCAAACCTGGGACCCATACATATAATATAGATTCATTCATGCAAGACTGCCAGTGCGTAGTCCCCGTTCGTCCTGTGTCGGCGGCGTTTCCCACAGCAGTCTGCTCGTACGTTTCAGCGCTGGCAACTTGGCGCACGTCGCAGGCAGGCAGGCAGGCTGGCTGGAAACTGGA
18	LG2	Tag_15621r	8.3	Chr02	3414568	GAAGGGCATGATGGTCTTTTCTACTTTCTGCTAATTCTGCCTCGTGCTTCTATCGCGACTTTAGTTTTGGGATGGAGGGAGTAGCATGCAAGGTGTAGGTTTGATGATGTTATTAATGGCATATTTCGTCTTGATCATTGAGATGAAATATGCTTATTGGATGTTCGATGCCTGCATGCACTGGCGGATCTAAGGCCCGG
19	LG2	Tag_14471r	13.3	Chr02	3886482	AATGGGAACCTTACAAACTTTTAAGTAGTAGAGAAGAGATTTATTTTTAGAACTGCAGTATGTTTTGGTGTCAGAATGTTATATAGAACATGCTTTTCTTGTGGAAGTATAGGTTTGAGTTGTGCTGCTTAACTCCTTTATCTAAATAACATTACTGTAATGGGCTGGCAATTACAACGGTACAGAACAAACGCCTTATA
20	LG2	Tag_2840r	13.3	Chr02	3984553	GCGCCCGCCCGCCTGCGCGTGCCTCCAAGACGGCTGCAGCGCCGCCCATTTGCGTGCGCGCCCACGCGCCTTCAGGAGCAGGGTGGCGGCCGGCACTCCTACGCGCTCACGCACCCGCTCGCCTACGGGGCGGGGTGGTAGCGGCGTGCGCCCGCTTGCCTCTAGGGCAGGGTGGCAGCGGCGGCGGCCCGTGCGCTCGG
21	LG2	Tag_16649r	14.4	Chr02	4428854	CATCCCTCATACGTCCATGTTCGGCATATAACCGTGCATGCCATGGGAGAATTACAAAATACTCACATAGATTGCATCGTATGGCTAAGTTATAACAATCAACCATATGTACTAGAATCAAAGTCTTGCGCTGCTCCCGCTTGGAACAAACCAGGACACAGACAGAGAGAGCGAAATTAGATCTCTTTGGCATGCATTTT
22	LG2	Tag_14843r	14.9	Chr02	4509096	GGATTCTTTGGGCCGCACAAACAACCCATATGGGTGTGATGTGGAAGGTGGCTAATGGAAAACGGATCCATTTTTAGGATGATCACTAGTTTGGCTATTCTAGCCTATCAATACAATATTGGGATATATATCATTAGTAATGAAAAAGGGGCTACCATTCTAGAGGCTTGGAATGGTGTGGAGTTGAAACTAACCTTCAA
23	LG2	Tag_6256r	15.4	Chr02	4720171	TTTGACGAAGAGCCAAATTACGCTAAGCTTATTTCTCTCTTTGATGGTTTGATTGAAGCACCTGCCTCGAGACCAATCCGAATCGATGGGGCTCTCAAGGTCTATCTCCTTATTCCCTACTTTCATATATGGTTACATTTCTCTGTCCTTATCTTGTCTCTTCCTATACTATAGGTTGGGCAGAAACGTGGGAGGTTGCT
24	LG2	Tag_1668r	17.6	Chr02	5165537	GCCTCCACCTCGGCGCCTCGCCCGAACGCCGCTCCTCCGCCTCCGCCTCGCCTCCTCGCCCAACCGCAGCTCCCCCGGCCGCAGCTCATCCGCCTCCGCCTCGCCTCCTCGCCCGGCGGTGGCCTACTGGCCTGGTGAGTCTCCGTCCGCCTCTCCCGGCCGCGCCCTCGCCTCGGCCCCGCCTCCTCCTCCCCCAGCGG
25	LG2	Tag_14256r	17.6	Chr02	5024875	AGAGCGGGATGCCGAGCGACTGCGCCTGCTCGAAGGTGCGCTTGGACGTGGGCACGCCGACGATCTTCTCGAGCTTCCCCGCGGTGAGGAGCGCGCCGATCTCGGCGACGGCGAAGGCGGCGGTGGAGCCGGTCCCGAGCCCCAGCACCATCCCGCTCCGCACCTGCTCCACAGCGCGCACGGCGGCCAGGCGCTTGAGG
26	LG2	Tag_7417r	17.6	Chr02	5504089	CGGAGCGGCCAAAGGAAAATGCTGATCCTCAGGTCTCGTTCATGGATGTCAGGTGCATATATCTATAGCTCGATGGATGTCAGGTGCATATATGTCAGGTCTCGTCCAAAGGAAAATGCTGATCCTCAGGTGCATATATCTATAGCTCGATGCTTCAAACATGAAGGTGAGGAAAATGGACACAAGAGGTCTCTACGGTA
27	LG2	Tag_23752r	18.1	Chr02	5612428	AAGGCCTTGAGCACGTCACCACTCGCCCCATATAGATCAGGCCAAATCTGGAACCACCTCATCTTACAATTACTAATTGAAATTCTTTTTAAAGTCTTCAGGTTAATCCTAAACAGATGTGCGAGAAAAAAAGAAAAATTCTAGAAATTCTAAAAAAAAGAAACATCTTTTCTAAAAAAACTCAACGTGCTACTATGAAA
28	LG2	Tag_11820r	19.2	Chr02	5689132	CTAGCTCAATAAGAATGTCTAGGAGAGATAATTTATGTCAAATTTTCACTACAAAGAAGACAAGCACCCAAACTAAAGGCGAAGAGAGCGCAAAATTAGATGCTGGGTGCCCACATCCACATACCTAGCAACGGTAAGCTGCAATTAAGGTATATAAGCAGGCATTTGCCACCTTAGTGACAGAACCATGACTATGCTTC
29	LG2	Tag_6535r	19.2	Chr02	5771861	GAGGAACAGCTGGGATCAGACTCTCTTGGGTATTTGCCAGAGCTGTCTGCGCCCGACAGAGTTTTCAGTGCGCATATGCATCATGCGCTTATGCAGAGCCAGTGCTTGTCATGGTTTTGTTCAATATGCAGGTGAGCATTTCATATACTTTGGAAATCTTATCCCTACGTGTGAAGTAACTTCAATGGCTCATCCTAAAG
30	LG2	Tag_6533r	19.2	Chr02	5772814	GAGTCAGGCCAGATGTACGTTTGTCTACTGGTATCATTGTGCTGTTGATCAACGTGTGAAGACTCACTGCACCACTCCTCTCACTGTCTCAACAGGCACAAAATATCCTGCAGTTGGGGACCGAACACTGAAGGCTAGCTGCACTCCCAGGGGCGGGATTGAAGGCTGCCAGATCGATGTTGCTGAAGGAAATAGTGCAT
31	LG2	Tag_7892r	20.9	Chr02	5897018	AAGAAATATGTAAATCACTATGGTATCAGTGGTAGTTTGAAATTTTTTCTTGAAGCTTTAGTTTACTAACCTTCTTGGTAAGGCATAAACAGTTACTCCTTCGATTTTGCAACATGTCCATTCTCTAGGGACGCATTGCTTCCCCACCCTTGGTACAATTACGGGTTTAGTTAACTATTTTTTATGTTATTTCCACATGT
32	LG2	Tag_6418r	21.4	Chr02	6023989	CCTCTAGCACCAGATGAGTAGCCGCCACCGCCGCCGCCGCCACCATAGCCATAGCCATCATCAGAGTTCCTAGGTTGAGCTTTGTTCACAGAAATATTACGTCCATCCAGTTCTCCATTATGCATTCCCCGAATGGCAGCGTCCACAGCACGAGGTTCTGAAAATGTGACAAATCCAAATCCCCTGGAGCGGCCTGTGTC
33	LG2	Tag_15293r	22.5	Chr02	6066150	CTGAATATGATGTATGCATTTCTTCCTCAGCAACAGAGCAAGCGAACGAACTGTTGTTTTATTCGTCTGGTGAAAAGACAGCAAGCAGGATTCCCTGCAGCAGAGTGATGCGTTAATAGGCCTTGCATTGAGGCCATCGATCGCCAGCGCAAAATGATTATAGTTAAAAAATGATAGAGATATGAAGGTAGGTATATACT
34	LG2	Tag_7387r	22.5	Chr02	6105034	TGCTCGTTTGGTTAATGAACATTCAACAGTTAGCATTATTTACACCAGAAAAGAAAATTGACTTACAATTTAGCAATGACGCTAATGAAATCCTGGGGCGTCACGTTGGCATGGAGAGCATCCGAGCAAAACCAGAGCAACCAACCGGTGTCACAGACAATCAGATCTAAGCTGGCCTCCTTTCTTTTGAGACGGCTGTC
35	LG2	Tag_15610r	23	Chr02	6143634	CATCACATTGTAGATAGTCTTATTCGCTAAGAATAGGTAAACACACAACAACAAAGCAACAAGATCCACACTAAACAGCCATGTAAAAAGAAGCATTTGAAACATATAATTTGGCACCCTACTTCTAGATCGTTCAATGCTAGCTTGCAGTATTAATTAGACCACAGGCATAAGAAGGAATACATTCGAGCAGACACAGA
36	LG2	Tag_1376r	24.7	Chr02	6765010	TAATACAAACAACTGGCATCTCGGCAAAGGTAGCATCTGATTAATGTTTCGTGACAGCATTTTATTCCAAGTAAACAATATTCTGTTCAGTGACTTCAGTCATGGAAGCTAGCCGATCTATGGTCAATCGGTTACAACTCACAACTAGAAGTTGATGCACACATTATTTACATGTTGATGCATTTATTGCAGGATATGAT
37	LG2	Tag_1372r	24.7	Chr02	6752496	GGCTGCTGGCACTTCAAAGGACACACCTGGATTTAAAGAAGATGCCCCAGCAAGGGTCTTACCACCACCACCACCTCCACCACAATCATCTAATTTACCACCTTTACCTCCAAGGCCCCCAATGCAAGCTGATATGCTAGCTCCTGGAGTCATGAGATTTCCACCACCTCCGCCGCCACCAGATTCAAGGCCATCACATA
38	LG2	Tag_1382r	25.3	Chr02	6815608	TATTTGAATCGTCCGTTGTTGTACTTCTGCCTAAGTTATCTTTAAGCAATTTGCTGAGTTACCTCTTTTGCTTTGGAGGTCTAGAAATTCCAGGACTTACTGATATTCACATAATCACATCCGAGAAAGAGAAGGAATTTATATACATCAGAGAAATTCTGCATTATGGCGAGCAGAGCTATCTATCTATACATCTACAA
39	LG2	Tag_1387r	25.3	Chr02	6818717	ATCTTCTCATGATATTGATGAACCATCTTCTCCTCATGGGAGTCAGCTGTTTATAGCTCTATCTACAGCAGCCTCTACTGGTCAGTATGCCCCATCAACTCTGAAATTTCGAGGTACTTTGTTTGGGCAAGATATTTTGATTTTAGTAGATTCTGGGAGTACTCACACATTTGTCAGTCACTCTATTGCTGCTAAAATTC
40	LG2	Tag_19598r	27.5	Chr02	7477557	TAGGGCTCCAATATCTACGAATGAAACGTTTGGTAGAGTGCAAAACCACACTTTAAATAATATAAATAACAGTCATGAATACAAGCAGAAAAAAGTATAGAAATAGGAACAAATATGTTACAAGATAATGTAAACATAGCGTTAGTCCAAAAAATATTTGCAGAAAAATTTTGGTACTAGTTTCATACTTTCATTCTTAT
41	LG2	Tag_10290r	27.5	Chr02	7375292	ATAGCTAGACGATGGATGCTGGGATGTTTTGATTTTTGTGAGAATTCTTAAATTTTATCTTTGCATATGCAAATTTAAAAATTATTTTAATTTATATTTTATGATGGTATATTGGGTAATTTGTATGCAGATTTAAAGTTTATTTTAATTCATCTTTTACAATGGCATGTCGAGTAAAATTTAAGCGGTTATTTTAATTC
42	LG2	Tag_25275r	27.5	Chr02	7427347	CTCGGGGCGCGCGTGCCCTGTCACCGTCACCACACTACTCGTCGGAGTCGCGCCTAAGCCTCGTGCACAATGGTCACGCCATCAGTGGTGGCACCGCCAGGCAGCCTCCTACATCTACTGGACATGCACTTGAACCCCACCGTACTCTCATCACCACGACTCATTTCCGGCAACGACGACACTGGCAAGTGCCGATTCGG
43	LG2	Tag_23138r	28.1	Chr02	7462293	AGTCTCCGCCAGGCCAATCCCAAACATACCTCTGCACTCCCCACATCACAGCAGTCAAAGATGACTACAAACAACCCAGGCCTCCACAACCCCTATTTGAGCAAGCATCTGAAGACCTCCTCTCTCCTTCACCACAATGATAGCCATCTGTTCGCACCCTGCAGCACCCCTCTTTCCCCAGTCCATTTTTGGAAAATGGT
44	LG2	Tag_19599r	28.1	Chr02	7477592	GAGTGCAAAACCACACTTTAAATAATATAAATAACAGTCATGAATACAAGCAGAAAAAAGTATAGAAATAGGAACAAATATGTTACAAGATAATGTAAACATAGCGTTAGTCCAAAAAATATTTGCAGAAAAATTTTGGTACTAGTTTCATACTTTCATTCTTATTTAAACATTAGTTTTTTTGTGTAAATTAGTTTTTG
45	LG2	Tag_24386r	29.2	Chr02	7613573	ACGACGTCTTCATCCTACCCCGTACCTACTCTCGTGTGTGCTTCAACTGCATGCCGGCCATCGCTGTACGTGCCGCGCGCATTATATAATATAGGATTGGATAGGACTCAATACCCAGCAATGTTCTCCATAGGTTTCTTTAAAAAAAATAAAAAACAGCGGCGCCTGCCGGTTTAGCCACAGGCCGTTTGCGATTTGAT
46	LG2	Tag_19600r	29.2	Chr02	7478923	AATCACTTACATTTGACGGGGGAAGAAGTTTCAGACTTAATTGTTCCATTAACATCGTTACCAAAACTTCATTTAATCGGCTACAGATAGCAATTTAGAAGCTCGTTCATGAAAACCAGTATGGTTACACTAAGTAAATAAATGATCTAGGGTGAAGCCATCACTCAACATTAGAAGAGACAAATAGCATCGTTGTGTTA
47	LG2	Tag_17407r	29.2	Chr02	7603122	AAACAAGGACCTATATCTCTTGAGTTGGCCGCCACTGGTGTGACGTGTGATGCTTAGGCTGCAGCTGCTCCGCGGTGCTAGGCCACCGCCACTCCACAGGAGCAAAACAAGCGTAGGAGCTGTGCGTGCTAGGCCGCCGCTCCACCGCTGCCGCCGCGCACAAACTGCGCGAGACCATAGGAAGAGAGCTGTCGTCATGC
48	LG2	Tag_22760r	30.8	Chr02	16935747	TAAACGCATGCACTGGATCTAATATAAGAAAACAGACTTGGGTCGCATGCGCTGGGCTGTAGGCCGCGGGCCACTGGGTCGCGCTATCCTGGCGCCCGCGAGACTGCTCGCGCAATATCTTTTGCGTACAATAAAGATGGGCCATCTATGCGCATGCCGCCGAGTCCATAGGCCAAGAAGGGTCGCGCGTTGCTGGCTCA
49	LG2	Tag_3333r	30.8	Chr02	7714501	GCTCCTGCTAGCTGCCTTGTTGTCTGCCATCACCCTGAAGCCTGCATTACCGGCCAATAATATCACTGTCCACCACTCCACCCCACCTACTGAGACTCCTCCATGCCTTGCTGCACCCTTGTGGCCACATGTACTATGTGTCCGGTTCGCTGTTGTGCTTCTGCTGTATGGCCATGGTGAAGCAAGGTTGGATGAGGAGG
50	LG2	Tag_11526r	30.8	Chr02	17208878	TCGGGCCTGAGCTCCTGCACGAGCTGCGGGTTCTGGAGGAAGGTGACGAGCGGGGCGGCGGCTTCCTCGAGCGACCTGAGCCTGGAGACGACCTCGGCGCGGCGCTTCACCATGTCCTCGGGGACGTCGTCGGTGCCGTGGAGCGACTTGTGGATGTCCATGGCGTAGTCGACCATGTTGGTGCCGCTGAGGAGGCGGAT
51	LG2	Tag_17747r	32.5	Chr02	17454936	GCTAGCTAGGCACTGGGGGCACCTGGAACACCATGAGTGTTTACATCAGGTTGCAGGCTTCTGTCTGAATGTGATCTGCAACATCTATATGTGTTTATGCTGCATCAGCACAGTACTGCACTGCCACCTGTCGTTCACTTCATGGTGTGTTTGCCACTTTATCACATGCAGAGCTATCTCCAACAAGGGTTGGCATTTTC
52	LG2	Tag_14476r	33.6	Chr02	17592788	CAATGAGACACTAGGAAGGATGTTAAATAAGATTAAAACAACTCTAATAAGGGTAAATAAGGATAGGCTGTATTTTAAAAAAGATCGGTACCGGTTTCGTATTTCTTCCTAATTTAAAATGAGTTCCACGGTTAAATCCTCAGGCGATAATCTAACGGCCAAAGGTTATATATGTATATTTTAGACGATTGATTAGACAG
53	LG2	Tag_23928r	33.6	Chr02	17663629	AGTCCATTTTACAACCTTGAATTATCACCACAATCTGATTTTTAACCCTGAAATACAAAATCGTGTAGCGAAGGCACATGGACTAACTAAATCAGAAAAAAAAACCTCCCTTGGTCCTAGCGAAAGCGGTATTATAGGGTGGCTTTCTATTTAAAAAATAATAGAACCTTATTTAATATATGAAAATTTATAATCATTTA
54	LG2	Tag_14475r	33.6	Chr02	17593457	CGAGCACCCACCCGGTACGCCCGCCCATTCCCTTCTCTTTGCTTCGCGCTGTGCGAAAAAGCGAGCACCCCAAACCTGAATGCGAGCTCTCTGTATTCGGATCTGACCCCATCACAGCCAGTGCGCGCTTCGATTCTGTTTTGCGAAACCTACATGCTGTACATCCGTGCGCTACACTGGGTCCGCCTGCCCTCAGTATA
55	LG2	Tag_14891r	34.1	Chr02	17740389	TTGAGTAGATACGCTAATGCTGTTACCAGACCTATCTTTATCCGAGTCAATAGTTTTCATGCCATTTTTCTTTGCAGTATTTGCACTATCAACATCCACAAGCGTCATACTTGCTATAGGAATGGCTTTAGGAGATCCTAGTTGACCATCGTTTTCTGCAGAACTAACCTACAGAACATATATAACACAAAAGTTCTTAG
56	LG2	Tag_7236r	35.8	Chr02	18425658	AGTACAATTTCCTTTAGACTAGAGGAAGCAAACTAGAGGAATATAAATCAAAATAAAGGAAAGACATGAGTCAACTTGTTGATTGCATCTCCCACAACCTCACCACTCGCCGGTGACAGATTTACATCGATCGCAAGCGACACCTTCTGCTGGCCTGCTGACGATGCCGGCATGGTCGAGCAACGCCCACAGGAGCGTGA
57	LG2	Tag_14954r	35.8	Chr02	17966472	TTATTTGCAAACCTGAAAGGTAGGAGCTAGGATATGTGTTATACAAAAAATGATGTAGATAAAGGAGACAATGTTGTTTTTCGTAGCAGCTGCAGCTGCATGGAAAGGAAGTTTTATAGTTAATCAGGTCTTATAGTGCCACCAAGACCATTTTGACAGACTACTCACAGCATGCTATATTCGTTGCTAGCAAAGAGCCC
58	LG2	Tag_16552r	35.8	Chr02	17863516	CATATAGGGAGTTTGCATCATGTACAGCTTGCCCTGAATTGCCACCTTAGCTGTTGCACTATGCTCCCAGCTTGACAGGCTACACTGTCTACATCATCAAATGCAAGCATGACGGTGGTAACTCCAGCACTGAAGCAAGCAGAAGCGCAGACTCTGCTGGTAAGCTTTTTGATCCGGTAGAGCACAGGGCAGCTGAGCAG
59	LG2	Tag_17471r	35.8	Chr02	18019081	ATCTACCATTGTATATTTGTATGTCATATGTGCCTTATCAGATTTACTCTCTTTCAATTGACTAATATTTATCTATCCATCAGTCAAATTGTTTTTTTATATGCTTTGTGTCTGTTTTGTTAAATTACTACATATATATAAAAAATTACTATATATTGTTACACCGTAATTTTTTTACTGTGTTATGTAATTTTGGTACG
60	LG2	Tag_18319r	35.8	Chr02	17774926	CAGACCCTAAAAAAATAAGGCCTTTTTCCTCTCTTGGTTTCAATGACACCACACTAGTACATCACTAGGCCAACATAAACGAAGGATGACTGCCTGCAGAATCATAGTTATGATTTGACAAGGTGGCATCAAACCGGAGTCATGCAGACATGGCAACTTAGGTAGCAACACCAAAGGATAAGAGCATACACATGGGTACC
61	LG2	Tag_11663r	35.8	Chr02	18184989	CTCGCGGGATCTAGTTGTCGTCGTGGTTTTCGGTTTTATGTCCAAATGTTGTTCGAATTGTGTTGACCTCTGATCCCACCAAGTTAGTTTGTGAATTAGGCTGTATAGTGTGGTGAGATCTTGTGGCATTTCTGCTGACGATGCGGATCATCAAGTATGCTATTTATCTGTTTGATCTGCGACTTGCATGTGGTAGTGTT
62	LG2	Tag_9479r	36.4	Chr02	18501780	CATCTTATTAAAAAACAATGCAAGTACGGAGTATCATTTATTTTGCTGTGACTTGTTTTATCCTTAATGTATAATGTTACTTTAACAATGACTTGTATTTTTGTATATTTTCCCATATTGAATAAGAAAATTGGTCAAATTTCCTGTCCAAAATTCAACAATGTTATACACTAAAAAAATTGAGGTAGTACTTTAGAAGT
63	LG2	Tag_3646r	37	Chr02	18610763	GTAAAACCGGCTGCAGAGATGCACATGCATGAATGCACGCCTCACTGGCGGGAGATGATGGCGATAACGCATATATTTATACAACATTATGTTATAGGAGTATATATTTGTGAATCATCCACCTCAACTGCTTACTTGCCTACGCCCAAACAAATGGCAGCAGCAATGTACTCAGATCTCGACCGCACGCGCCAGCAGCA
64	LG2	Tag_16250r	37	Chr02	18529007	CTCTACTTTTCCAATCTCTTTTGCAGTTCTCCTTGCGTCTCGACGACGACTTGGAAGCGTTCTAAGTGACCTGCAGATCCTAGACCAACCCTACGATCTCTTCTCCCTGACGGGTTACTCCTGGGAGATTGGATCTAGGTCCACCCGAGCTCCTAGGGGCTCACCGGATAGTCCGGCACACGTGGTCGGACAATCCGACG
65	LG2	Tag_10167r	38.1	Chr02	18812022	CATGAATGATACTGTAATTCTAAAGTTGGAGCCTCAAGCCCTGAATACCGTCATGAGACAACATAAATAAAGTGTCTTCGTGAAAAAAACACTCTATTAACCAAATTACTAATGACATAAACTAAACACTATTTTTGGCTTTTAAATCAGGTTAATAGGTTATAACATACTTGGGCACACGTATGTTACTGTGTACAAAA
66	LG2	Tag_10172r	38.1	Chr02	18811377	GCCTGGTTAGGTGCTTAGTTTAGGTTAGGTGCTTAGTTTAGGAAAAGACTTTGCAAAGACAACAAATAATTTTGTAAAGATGGCAGTCATACTCATAAAAGCATACAGGAAAAGAACTTTATACTGGGAAGCATGGTTAGAATGATGGCAGTCATATGCATGACAGAATGATCCTGGACAACTTGTAATTTCACCTTGTG
67	LG2	Tag_8560r	38.7	Chr02	19288325	GACGAGGAATCCAACCAAAGATAAGCCTATACATCCGGCACAGTCACATCTATATAAAGATGTGGAAGATGAGTTGGAGTGTTACAGTAGTACAACTAGAGAGGGAAGGCTCATGGCACCTTGCTAGAGAAAATAGGAGATGGAGGCATCAGGAACACATACGATTTTCAAGGGATGCAATCGCAGATATACCACTAACC
68	LG2	Tag_421r	38.7	Chr02	19680721	TTGAGACCGGGGGCTTAAATCTCTGGCTTGGTCCCTGCTCATATGGGCTACAGTTTAAGAGACACGTGTATTAAAGCATGTAGATAAATTTCATGATATATAGGTGTAGTTATGGTTATTTTTATTTAATTTCACAATAACACATGTTAATAATTTAGATGTAGGTTTGGCCGTTTAGTTCATGTTTACTAAAGGCAGAA
69	LG2	Tag_4212r	38.7	Chr02	19110538	CTGTGGATCTCCATTTAGATCAACAAGCCCAAAAGCTATTATTACTGATAAATAAAAGATAAAGATGGCTTAAAATAAGATAATTCTATTACTTTTCTGAAATTACATATTGTGTCATTGCTGAAGATGATTTCTAGCAATCTCAAATTAAAGTTGTAAAAACCACCTACTCTAGCATTATTGAGGATGATATGAAGTAA
70	LG2	Tag_19869r	38.7	Chr02	18886149	CCCGCAGTCGGTGCTGCAAGCACCATACCCAGTAAAGCATTTCCGCATCCTCTCTGTCATGAGATCCATATTGGGGAGACATTTTGCTTCAATTATCTGTATGTCCAGGTCTCCATGCAAGAGCATACTAACCCCCGACTCAGCAGAGTGCTTCCCCATTGTATCACAGTAAGAGAAAAAGTCTCCAGATAATAAGGTGC
71	LG2	Tag_23659r	38.7	Chr02	18844236	TTTTAAAATTAGTCTCTTTTGATCTATTTCTAGCTCCGCCACTGTCGTATCAATTCCTTTATGGGCACATTTGTGGTTAATTTTTTCTAGATTTAGTCCAGGCTTATGTTGGCAAAGTGCTAAAGTCTAATTGGGTGTTGCCGCTACTAAATGCCTATATAGCCAACTATGCCCAAATCAAATATAGTCTAAGTGCTGAA
72	LG2	Tag_1580r	38.7	Chr02	19594800	GGCGAGTGAGCGAGTGTGAGGTCGTTCCGAGGCAAGCTGCAGCTATCCCTGGGCGCCAACAGTAACCATAACTTTGACGACAAAGAACAGACCTTGTTGACGCAAATTATTTCTGCTATATATAATTAATTATTTTGTGTATAGTTGGTGTGCGCTTTGATTTCCATCTGCATTTATTTGGTCGTCCAAGCATGCTCACC
73	LG2	Tag_18020r	38.7	Chr02	19063736	TAAACGGCGATTAAATGTTGCTTAATCGTATTTTCAATAACCACGAGTACTCACTAAAACTATGCGGGAGGCGGAGGGAGCACACCAGTCCGATTCTCTTTATGGACGCATCGTTTTGTTTCTGTGAAAATGATAGAAAGCAACTGTTCCTTTCTGTTGTCCAACCAATGGATGGCGCGTACTCTTTATATCCTGTTATT
74	LG2	Tag_18021r	38.7	Chr02	19065110	TGTTGATGTAAATGCTGCTACAGAACACAAAATCAAAGTTGCGCGGATACCTGGAAGTACTACAGGAAATGCAGTCTCTTGCGCAGAAATGGCTATCTATCTTACTCTTGGTGTTCTGCGTAAGCAAGTATGTGTTGAAGTTTTGACCACTTGGAAGTTTGAAGTGCTCTTATGTTGTTTCAGTCATTTTTCAATCTTCT
75	LG2	Tag_16556r	38.7	Chr02	19081300	ACATTGGCTAGAGCTATTGGTATTGTTGGTACTAGTTCTTGTTCCAACAGAAGGATAGTGGAAATTTACATGTTTTCCGTATTATATTTCACACATCAAATGACATTCTTGATCGAACTGTTGCTCTCTTTGCCTGCGCCTGTGTGCTCTCAACCTGTAGGGGGCAATTTCAGTCTCTTGTGTTGCTTTAGATTGCTGTC
76	LG2	Tag_415r	39.8	Chr02	19831126	CGGTTCTCTAAACTCTCAGAGTGCACATCCCAGTCCTTAAACTTTATTTGAATCTCACCGTGGTCCAAACAGATATCACTTCATTTGTGTTAGCACGTGAAGTGGGTCAAAACCATTCGGACCTCTAATGACACTTAAACCAAGCTTGGGAACTGGAATGTGCACTTTAAGAATTTAGTACCGGAATGACACAAATTACA
77	LG2	Tag_417r	39.8	Chr02	19725379	ATAAACTCAGTTTCTTTACAATATTTTGACTTACAATTTAAAATCAAATCAATTTTAGCTGCAATTAATCAATAGGGACATGCTATTGGTTCTTGACATTTTAAGGGCAAACACTTGGCAATTTTATATTAGCGATTGACATAACTCTGTTCAACATAATTAACATGAATTACGCTTTCCATGGTCCCAGGTAGAAAACT
78	LG2	Tag_14935r	39.8	Chr02	19940183	GAGAAGCTGATAGCTAAATCTCATAACACTAATCTAAGTTGCTTAAGGAAGAGAAATCCAAGTGGGATTTCTGAATTCTGATGCCATGCTATGACTAATAAGGGGCAGCCTGGTGCATGTGCTCCTGCTTGTGTGGGGTTCAGGGAAGGGTTGGACCCACTTGGAGTCTTTAGTCCGAAGCCTTGTTATAAATAATGCCA
79	LG2	Tag_18644r	39.8	Chr02	19950310	ACGTATAGAGTGAAGTGGGATTTGAAGAAATAAGACGAGGAGTGTTGTTGGAGGTAGGCTAAGGAAAATTACTGATACGCCAAAGCCTTGCCAACGTGTAAAGATACTTTCCCTAATGATTAATATAGTTTCCCTGGGGAATTAAGCCGCTGCATAACAGTACTTATTAATAGCCAATAATTAGCTACAAATTTATTTGT
80	LG2	Tag_19672r	40.9	Chr02	20027188	ATGCAAGTTCACGATTTTTGTGATGTTGAAATTAGTATTTTTTTTCGGTGTTGAAGATATCCATTTCAAATGTTGCACCGAATGTTGCATAGTTTCTCTTGAATCTAGATGAACGTGATGAATTTTTTATTCGATTCGTGGGATGTCGCGATAGTTGAATCTAAGTATTGTATATGCTTTTTTCGATGTTAAAGATATGC
81	LG2	Tag_8104r	43.1	Chr02	20321394	TGATGCTATTGGCCTTATGAAATGCTTTCCCTGCTTGCAGAAGCTCTATGTCAGGGTAAAAAAAAAAAACGTTCCATCCACGTTCTGTGTTCTTATTTCTGACCGTTCAATCTGTCTCCATGCTGAACCATGAGGCAGTAGCCCTCTTGACGTTCTGTTTTTTGCATTCAGATATCTCTGAGCGAGAGGCCAAAACGAGT
82	LG2	Tag_8102r	43.1	Chr02	20337012	CGATGAACTGTAGACTACCAAGGTGTTATCCTCATCTGGAATTGCTAGTGCTGTCTGTGTTTCCATGTAGAAGTAGTACTCAGAAGCAAGTTTTACCTGCAGTCATCAATAACACATGAGACATGATATACTCTGTGAGCTTCCATGAAAAGGGAAGTAGGAATGGCACTATAGAAAAATGTAGGATGATCTTACTATAT
83	LG2	Tag_8101r	43.1	Chr02	20337547	CGTGTAAATGGTAGACATATATACCACAATAATGCCGCTAAATTTGTCTCAAAGTGTATAACAGTATAGACAAAAAAATATTTTAAGGATGCACGGTTCTCTCTGTGCTTTCGAGAAAACAAAGTATATATAGACACTGTGAACTGTGTACAACATATGCAAGCTTTGGATGTGCTTTTCCATTTGGTGGTCTAAAGAAA
84	LG2	Tag_8098r	43.1	Chr02	20338243	TGCTCAATAACAGCATCAGCAATTAGAGAGCCTTGTGTATCTCCAGGAGCACGCATTACAGATTTAGATGTATTATTTGTTTTGCAGACCTTGATGTCAAATGACAGAGCACCCCAGTTGTACTTCTTCAAACTAGATATAATAGTGCCTGGTATCAAGGGGCTTGCATCTTCAGATATCCCCGCATTAATTAACATATC
85	LG2	Tag_23234r	43.6	Chr02	20377402	GTTTTTTCAGCAGTGGGTTTGATAGGCCCTTCTGACTTGGAGCGGTTTGAATTGGCCTCTTGGTTTCAAAACTTGCACGTTGGTAGAGCATTATGTAGAATTTGATGTGTGAATGACACCGCACGGTGTTATTGGCTGCAGTTACCGCCGTCATCTCTATTGGGTGACAAACCCATCTCCTGATGCATGTACTATTAGAG
86	LG2	Tag_6485	45.8	Chr02	8474447	CGTTCAATTCCGTGGTGGCCAAGTAGCTAGCTTTTAGCTACATATATATATAGGAGTAGTTCGTACGACCAGTCACTGCCGCACCTTCCACGAAGCAGCTGACCACGGCCCACCGGCCGGATCATCATCAGGCTCGCTCTCCGGCCCCTCCGTGAAGCCCATCTGGCTCGTTTCTGCAGTCAGGCTCACTTTGTGACGAC
87	LG2	Tag_7552	45.8	Chr02	8596715	TGTTGTGTTTTTCAGGATCAAGCTCCCCTCTGGTGCTAAGAAGATTGTCCCGAGCAGCTGTCGTGCCATGATTGGCCAGGTTGCTGGTGGTGGCAGGACTGAGAAGCCAATGCTGAAGGCTGGCAATGCCTACCACAAGTACCGTGTGAAGAGGAACTGCTGGCCTAAGGTGCGTGGTGTGGCCATGAATCCTGTTGAGC
88	LG2	Tag_20227	45.8	Chr02	8524315	CAAGAAGGAAGATGTGCAGTATTGGTCAAATCAGCCTAAACTGGTCAGAGAGGAAATTCTAGATTGCAGGATTATAAATTTGATTTCCAATATTATAGCTTAATAAAAACAATTTGAATCCAAGTTGTGGTCATCATTTTCAATTTCTCTATGGTAACATCCAGGTTTATAAAAAGCGTCTTGGGCATGATCTTTTCAAA
89	LG2	Tag_17725	46.4	Chr02	8748888	ATTCACAAAAGGTACTCCCTCTCACTCTTCTCTTTCTTTTATGTCACGAAGTGCTAGCATCTAGCACTCCTCTAGGACTTCTCACATGCTTGGTTCCATGGGCGAAGCTACATACAACATGCACCCCCTATGACTCAAGTGCATGCACCAAGCTGGCGGACTCAACCTGTGTAGGCGGTAAAAGAATACTCCCTCCATTT
90	LG2	Tag_7276	46.4	Chr02	8792032	GGACAATCTAAAGAAGTGGTCGTAAGTAAATCTTCAACTTTATTTTTGCAGTTATTGTCCTTAGGATCTTCGGTTATTTTCTGTGTTCCTTCTTTTTTAATTTATCCTATTTCAAAGTTCTATTAGTTACAAGCAGGTGCTCTGTTAACTGTGTTGATCTGATTTAAAAACAAGATGTGTGTCCCTTCCAAAAGAACATA
[truncated: 1,508 more rows]

## Sheet: F1-AH-Genome
order	linkage group	Tag name	distance	Paspalum-v3-Chr	Paspalum-v3-Pos	Tophit-Seq
[truncated: 1,654 more rows]

[truncated: 6 more sheets: F1-HH-GBS, F1-HA-GBS, F1-AH-GBS, F2-HH, F2-HA, F2-AH]
