# Supplementary material for: Genome of Paspalum vaginatum and the role of trehalose mediated autophagy in increasing maize biomass
Source: Nat Commun. 2022 Dec 13;13:7731. doi: 10.1038/s41467-022-35507-8 (PMC9747981; doi:10.1038/s41467-022-35507-8)
Supplement: Supplementary file 5 — Supplementary Data 2 [file 41467_2022_35507_MOESM5_ESM.xlsx]

## Sheet: KA
	Sorghum	Setaria	Oropetium	Rice	Brachy	Paspalum	Maize
SynPair9073	0.022286	0.041832	0.072406	0.056671	0.075779	0.040863	0.032779
SynPair65064	0.020433	0.023996	0.071378	0.098202	0.085035	0.031091	0.047025
SynPair38235	0.047961	0.021765	0.038577	0.041588	0.061427	0.017118	0.005771
SynPair25526	0.023142	0.053059	0.136332	0.171593	0.140739	0.06019	0.04899
SynPair45313	0.024721	0.108603	0.16859	0.142913	0.23384	0.111175	0.028139
SynPair25442	0.017057	0.030241	0.070555	0.067095	0.05568	0.02915	0.149036
SynPair65100	0.00704	0.019418	0.034855	0.033386	0.030126	0.011955	0.0142
SynPair22423	0.026755	0.031431	0.096054	0.061888	0.096677	0.063358	0.05269
SynPair43128	0.023951	0.065707	0.11414	0.073619	0.069562	0.067787	0.045988
SynPair59492	0.008186	0.013861	0.045028	0.03556	0.039979	0.016314	0.035682
SynPair31296	0.00728	0.010563	0.0163	0.014527	0.025249	0.021151	0.003247
SynPair37301	0.007811	0.009515	0.102466	0.102625	0.110209	0.022052	0.023447
SynPair6147	0.010195	0.025934	0.036847	0.077789	0.056381	0.038364	0.023542
SynPair57450	0.006281	0.011465	0.031549	0.019785	0.043218	0.011318	0.027499
SynPair29619	0.013905	0.085708	0.064613	0.086098	0.09748	0.043042	0.01727
SynPair2081	0.01983	0.02869	0.088266	0.070021	0.073635	0.055811	0.025893
SynPair17112	0.011178	0.01748	0.033798	0.00881	0.070544	0.031591	0.014414
SynPair57948	0.023602	0.028181	0.051359	0.059794	0.112813	0.044521	0.02372
SynPair5228	0.007218	0.011974	0.036127	0.042393	0.027684	0.018171	0.008287
SynPair57534	0.066881	0.033912	0.062635	0.099624	0.075678	0.05149	0.072547
SynPair10017	0.006927	0.013827	0.035735	0.014756	0.045548	0.011392	0.010748
SynPair32255	0.007897	0.026644	0.084814	0.054939	0.04069	0.012684	0.00692
SynPair57698	0.020877	0.02229	0.016201	0.038549	0.076178	0.024575	0.016919
SynPair1042	0.03633	0.134493	0.068503	0.042877	0.103331	0.030114	0.07425
SynPair11329	0.013448	0.022533	0.037992	0.059056	0.146538	0.024027	2.1e-05
SynPair10173	0.042117	0.066175	0.133588	0.062288	0.090312	0.110113	0.057505
SynPair41132	0.01099	0.004145	0.032265	0.028624	0.019401	0.008122	0.011132
SynPair63370	0.033967	0.019274	0.052912	0.086054	0.079742	0.014258	0.109623
SynPair21663	0.026435	0.089996	0.068171	0.02962	0.107816	0.022927	0.040517
SynPair43163	0.040869	0.058549	0.155708	0.130155	0.137098	0.047905	0.044785
SynPair39388	0.049157	0.016474	0.039667	0.022899	0.037967	0.006244	0.016999
SynPair9394	0.011158	0.015888	0.085059	0.093129	0.094792	0.023418	0.028162
SynPair44066	0.009887	0.01192	0.074798	0.046155	0.14567	0.045227	0.050855
SynPair27940	0.011942	0.023301	0.036037	0.052336	0.055655	0.022053	0.019073
SynPair9038	0.01968	0.011943	0.057816	0.040081	0.047602	0.024973	0.017796
SynPair18109	0.014827	0.013147	0.075051	0.056081	0.052177	0.023915	0.021536
SynPair25409	0.007031	0.014212	0.039306	0.029957	0.042454	0.012403	0.018349
SynPair47309	0.003901	0.016059	0.122837	0.035386	0.023554	0.01099	0.018418
SynPair4395	0.000569	0.007432	0.011109	0.005181	0.007182	0.005669	0.004134
SynPair56489	0.007004	0.014395	0.178931	0.036939	0.031442	0.018341	0.051041
SynPair17391	0.007901	0.019259	0.027401	0.045483	0.062233	0.026561	0.015798
SynPair13257	0.013217	0.047714	0.024576	0.060946	0.067363	0.058897	0.021355
SynPair37182	0.002443	0.009139	0.010584	0.006315	0.014339	0.001244	0.004833
SynPair55682	7e-06	0.010256	0.010126	0.012339	0.041365	0.006955	0.006016
SynPair1009	0.009132	0.014172	0.055065	0.049929	0.041066	0.02911	0.02399
SynPair2366	0.008867	0.0227	0.049995	0.074548	0.044642	0.037407	0.02062
SynPair51620	0.010308	0.018773	0.038897	0.029174	0.05719	0.033236	0.01293
SynPair29982	0.008412	0.025558	0.085761	0.033215	0.144086	0.040821	0.016729
SynPair31171	0.017537	0.032848	0.075643	0.073351	0.066717	0.046612	0.030738
SynPair14352	0.018265	0.035904	0.084904	0.06955	0.035246	0.036241	0.009228
SynPair57867	0.017903	0.055847	0.12621	0.108799	0.084343	0.040835	0.043003
SynPair7356	3e-06	1.6e-05	0.015073	0.018794	0.025496	0.009019	0.009146
SynPair17159	0.027531	0.041174	0.109027	0.110619	0.108845	0.060799	0.048045
SynPair28408	0.005755	0.017189	0.027149	0.033534	0.03881	0.021188	0.003846
SynPair56641	0.005454	0.012853	0.028437	0.033475	0.039175	0.012499	0.036371
SynPair51894	0.022823	0.017075	0.048352	0.024574	0.049641	0.043817	0.046427
SynPair14236	0.020076	0.027513	0.074496	0.076611	0.059803	0.032336	0.028561
SynPair6068	0.020194	0.027509	0.06228	0.056448	0.075961	0.083583	0.086978
SynPair4039	0.004587	0.037389	0.132585	0.078024	0.253216	0.018662	0.009245
SynPair55952	0.043141	0.052168	0.074135	0.069106	0.057167	0.05099	0.050713
SynPair29736	0.014478	0.003057	0.023225	0.033264	0.032343	0.036212	0.008625
SynPair5263	0.016722	0.035709	0.045022	0.085277	0.209098	0.057428	0.051542
SynPair35723	0.012655	0.013769	0.039669	0.027764	0.050997	0.025583	0.024015
SynPair17561	0.003174	0.01865	0.060028	0.022184	0.039746	0.03522	0.090499
SynPair15530	0.017294	0.022781	0.047881	0.05115	0.078055	0.053487	0.02919
SynPair48761	0.015129	0.026727	0.050292	0.036706	0.058462	0.037441	0.038587
SynPair6534	8e-06	8e-06	2e-05	0.002326	2.3e-05	8e-06	5e-06
SynPair4919	6e-06	0.002026	0.020733	0.024532	0.016206	0.00547	0.01134
SynPair32892	0.008434	0.024098	0.025177	0.033236	0.030123	0.019046	0.01555
SynPair15828	0.003703	0.000582	0.014398	0.016413	0.020352	0.006618	0.011566
SynPair17405	6e-06	0.017001	0.027429	0.0356	0.037413	0.012021	0.004704
SynPair4401	0.015289	0.008463	0.037777	0.044453	0.0504	0.022199	0.007098
SynPair11592	0.023565	0.015947	0.094061	0.081442	0.126557	0.086684	0.067853
SynPair15454	0.023576	0.081233	0.206886	0.181142	0.193774	0.055349	0.060147
SynPair31781	0.005866	0.019622	0.029918	0.028815	0.038071	0.017858	0.006132
SynPair35997	0.008126	0.0146	0.054134	0.029739	0.048342	0.012525	0.015837
SynPair1431	0.009562	0.010619	0.031449	0.022983	0.04875	0.014636	0.00845
SynPair52177	2.3e-05	0.033965	0.073247	0.056876	0.039954	0.012991	0.190283
SynPair10818	0.012336	0.017662	0.036403	0.048944	0.045427	0.022214	0.029281
SynPair12849	0.004366	0.017946	0.048472	0.02745	0.045232	0.020534	0.271414
SynPair10464	0.028861	0.024114	0.045112	0.069695	0.037998	0.047584	0.018254
SynPair50126	0.001248	0.004422	0.131215	0.057424	0.034764	0.011864	0.017781
SynPair30713	0.003293	0.007319	0.01101	0.003651	0.038662	0.001493	0.007033
SynPair3978	0.028939	0.037078	0.060367	0.060329	0.043714	0.050761	0.036525
SynPair50042	6e-06	0.001429	0.014598	0.004392	0.017373	0.00143	0.001431
SynPair31935	0.018409	0.012548	0.037173	0.029024	0.035449	0.016771	0.00829
SynPair5493	0.013981	0.033763	0.074276	0.074399	0.090804	0.069559	0.040833
SynPair38646	0.003777	0.024657	0.025405	0.021846	0.019577	0.017562	0.019349
SynPair22298	0.0056	0.020571	0.058029	0.047627	0.053255	0.027567	0.016764
SynPair63580	0.011418	0.013334	0.041181	0.045226	0.075618	0.016905	0.033311
SynPair46873	0.00874	0.023983	0.071665	0.051393	0.062476	0.041493	0.017829
SynPair39578	0.006786	0.018423	0.046249	0.054909	0.043919	0.028784	0.082529
SynPair47731	0.014749	0.015216	0.046958	0.045764	0.065627	0.02584	0.030596
SynPair38722	0.007447	0.034805	0.087907	0.064327	0.06693	0.034381	0.01462
SynPair63898	0.023506	0.035746	0.164875	0.06388	0.060197	0.038272	0.040322
SynPair26196	0.015051	0.00907	0.021251	0.030624	0.046246	0.012916	0.019819
SynPair8492	0.010504	0.021345	0.034663	0.027702	0.050035	0.010489	0.013439
SynPair42665	0.010146	0.019948	0.046114	0.040365	0.053143	0.01835	0.04067
SynPair41812	0.009295	0.021261	0.035041	0.047074	0.029244	0.017022	0.016007
SynPair43843	0.00946	0.023484	0.034123	0.079898	0.047608	0.038608	0.023592
SynPair1806	0.030112	0.052687	0.139866	0.195374	0.134169	0.08842	0.045933
SynPair860	0.037684	0.047835	0.148659	0.08783	0.074274	0.043553	0.040672
SynPair51337	0.00344	0.009505	0.022222	0.014871	0.024253	0.011258	0.05093
SynPair33437	0.017299	0.030281	0.031489	0.070979	0.163493	0.035726	0.044378
SynPair30758	0.004059	0.054322	0.044502	0.037303	0.063624	0.02114	0.012398
SynPair578	0.015552	0.015611	0.065856	0.064492	0.067716	0.021026	0.026048
SynPair12966	0.01092	0.043167	0.10011	0.28221	0.072413	0.081687	0.111015
SynPair33553	1.5e-05	0.032304	0.110598	0.04256	0.076254	0.012817	0.011829
SynPair4682	0.018115	0.02575	0.064215	0.082584	0.040796	0.02593	0.087985
SynPair13890	0.010339	0.0259	0.0689	0.092114	0.100452	0.042257	0.021404
SynPair57068	0.020987	0.049914	0.098634	0.060284	0.095912	0.029597	0.037795
SynPair30888	0.020633	0.04439	0.111904	0.061085	0.097943	0.050691	0.026564
SynPair36563	0.012754	0.030437	0.013525	0.023033	0.085805	0.028596	0.097233
SynPair3787	0.026707	0.02319	0.066351	0.069927	0.058482	0.041042	0.019459
SynPair10783	0.01223	0.026609	0.091818	0.038479	0.10983	0.033724	0.038109
SynPair34456	0.0097	0.015753	0.024676	0.029421	0.031834	0.01345	0.050113
SynPair5610	0.008495	0.018993	0.029473	0.051652	0.084299	0.030288	0.019239
SynPair17832	0.011013	0.030838	0.048583	0.055287	0.060839	0.03659	0.014674
SynPair36407	0.006678	0.00737	0.010929	0.019683	0.020182	0.010653	0.008975
SynPair52290	0.001252	0.012561	0.035525	0.014879	0.025639	0.010346	0.051169
SynPair13588	0.011721	0.016897	0.052232	0.042413	0.045547	0.017582	0.010603
SynPair58394	0.018375	0.005134	0.018628	0.012926	0.02258	0.005987	0.006337
SynPair9683	0.011978	0.021991	0.030256	0.07996	0.047431	0.031315	0.025493
SynPair62841	0.018575	0.292041	0.057553	0.166786	0.10004	0.042618	0.023259
SynPair43474	0.003932	0.006537	0.015659	0.007351	0.031561	0.005311	0.006493
SynPair8611	0.015118	0.09151	0.18389	0.163219	0.339166	0.080782	0.077701
SynPair46444	0.012646	0.01998	0.053552	0.054683	0.068414	0.02606	0.046456
SynPair67915	0.004729	0.010612	0.021428	0.026069	0.041276	0.014836	0.051569
SynPair61882	0.006127	0.009286	0.035851	0.050562	0.043225	0.027636	0.010032
SynPair67569	0.006008	0.030828	0.05119	0.046672	0.060631	0.025453	0.05917
SynPair9953	0.005433	0.011057	0.020464	0.023871	0.044808	0.015376	0.039163
SynPair58219	0.006263	0.00888	0.029065	0.014621	0.035316	0.011302	0.020513
SynPair8928	0.053518	0.050558	0.130526	0.051562	0.05223	0.063726	0.116251
SynPair64543	0.005686	0.006287	0.027218	0.020305	0.026266	0.010467	0.01994
SynPair22196	0.014044	0.021229	0.062095	0.06603	0.084971	0.025397	0.017013
SynPair38548	0.001393	0.011119	0.023828	0.02027	0.031896	0.002724	0.013999
SynPair65719	0.014187	0.021874	0.035829	0.040974	0.033698	0.030753	0.09144
SynPair46701	0.031944	0.01862	0.07381	0.040753	0.097572	0.075651	0.041038
SynPair26134	0.074958	0.193914	0.167345	0.258301	0.138246	0.065292	0.078473
SynPair46665	0.018883	0.027017	0.060442	0.05834	0.049471	0.032155	0.022359
SynPair45812	0.007138	0.011497	0.039673	0.027117	0.032382	0.013201	0.017825
SynPair26298	0.033265	0.025944	0.031778	0.029881	0.116031	0.212805	0.027375
SynPair44598	0.002207	0.004355	0.018237	0.010175	0.041566	0.004753	0.045193
SynPair67898	0.012723	0.020906	0.086739	0.093609	0.048649	0.045438	0.033109
SynPair14464	0.005885	0.019458	0.048487	0.023746	0.041557	0.026067	0.043417
SynPair5431	0.010129	0.01653	0.04249	0.066327	0.046219	0.033388	0.030009
SynPair16435	2.9e-05	7e-06	0.21023	0.020496	0.037165	0.005259	0.010608
SynPair55218	0.00141	0.002819	0.016786	0.020492	0.030657	0.005694	0.002829
SynPair37518	0.003006	0.009165	0.008726	0.011366	0.023313	0.004059	0.006091
SynPair49751	0.045268	0.032444	0.070368	0.143284	0.141867	0.010185	0.071251
SynPair37964	0.011912	0.033874	0.0846	0.064734	0.104989	0.042467	0.03671
SynPair32684	0.010011	0.072704	0.113872	0.094605	0.109418	0.038455	0.027555
SynPair889	0.015337	0.024533	0.02348	0.027632	0.031054	0.016747	0.014385
SynPair56013	6e-06	0.002714	0.005512	1.3e-05	0.019963	0.005507	0.008156
SynPair30905	0.044513	0.040126	0.104552	0.083496	0.111865	0.074426	0.061119
SynPair11530	0.003983	0.005983	0.009418	0.010669	0.041505	0.015053	0.006988
SynPair49881	0.040733	0.046228	0.087825	0.069165	0.064973	0.049383	0.262754
SynPair2534	0.010868	0.035321	0.088426	0.07821	0.093371	0.048028	0.029789
SynPair52279	0.008384	0.016218	0.033952	0.02703	0.048241	0.024369	0.021232
SynPair32954	0.016633	0.01828	0.032488	0.047074	0.046995	0.01843	0.018834
SynPair51116	0.009875	0.022169	0.042196	0.041486	0.043276	0.01824	0.007758
SynPair11454	0.026559	0.047367	0.075766	0.092773	0.077793	0.059084	0.050358
SynPair6596	0.021104	0.043358	0.098154	0.074856	0.07292	0.038487	0.030709
SynPair15592	0.014942	0.009438	0.043945	0.032986	0.034377	0.016247	0.017676
SynPair46582	0.015715	0.009534	0.032179	0.044491	0.036584	0.027127	0.024201
SynPair27089	0.016471	0.020629	0.066537	0.072056	0.050083	0.028402	0.018665
SynPair22271	0.023399	0.02205	0.057676	0.025916	0.05745	0.022341	0.004525
SynPair9895	0.013512	0.04139	0.057403	0.084825	0.111247	0.039841	0.038557
SynPair66559	0.030381	0.017357	0.027511	0.084778	0.056187	0.02532	0.052904
SynPair8963	0.002636	0.006925	0.013004	0.018777	0.022198	0.005493	0.012888
SynPair38503	0.003133	0.002179	0.006575	0.003395	0.021998	0.003942	0.004653
SynPair39759	0.008192	0.021077	0.061332	0.036018	0.046839	0.027375	0.021125
SynPair62987	0.003969	0.008585	0.013164	0.017981	0.034836	0.008389	0.012028
SynPair8807	0.005531	0.017899	0.055119	0.033091	0.042912	0.023861	0.015706
SynPair64810	0.023912	0.01339	0.041267	0.04625	0.096945	0.018914	0.062998
SynPair47474	0.022868	0.035652	0.098414	0.088718	0.088157	0.052334	0.133515
SynPair25374	0.03116	0.038376	0.074358	0.072437	0.100289	0.036147	0.024992
SynPair65636	0.004274	0.030956	0.05238	0.037514	0.089213	0.008785	0.027716
SynPair712	0.00321	0.005065	0.024732	0.030946	0.031984	0.018013	0.008629
SynPair32407	0.015593	0.016088	0.054336	0.037212	0.082186	0.026797	0.022379
SynPair676	0.003768	0.055039	0.019962	0.016406	0.035566	0.014694	0.009952
SynPair12614	0.009722	0.014678	0.04782	0.050685	0.028441	0.018187	0.015963
SynPair14783	0.014241	0.008596	0.038012	0.017354	0.063338	0.006465	0.018328
SynPair48424	0.015637	0.022473	0.056259	0.057939	0.04931	0.043664	0.019176
SynPair3991	0.008136	0.018184	0.045575	0.040018	0.049285	0.022687	0.013798
SynPair28375	0.024007	0.005273	0.060112	0.0426	0.079424	0.025902	0.033663
SynPair16966	0.014196	0.025718	0.049435	0.045652	0.04267	0.055466	0.029839
SynPair48540	0.009021	0.010925	0.041496	0.040218	0.050603	0.031775	0.029874
SynPair51395	0.038042	0.01565	0.057062	0.152217	0.098815	0.034275	0.036445
SynPair56058	0.007049	0.035679	0.066181	0.064215	0.071132	0.027768	0.004978
SynPair7933	0.01396	0.018122	0.04451	0.030965	0.057136	0.018227	0.018881
SynPair14937	0.018259	0.003244	0.008487	0.003296	0.007322	0.000653	0.003562
SynPair34204	0.007504	0.014302	0.05036	0.027626	0.059658	0.014141	0.017154
SynPair50493	0.036839	0.031956	0.114758	0.060873	0.055684	0.05446	0.110508
SynPair6249	0.004691	0.005293	0.02749	0.028505	0.037432	0.011726	0.035964
SynPair49246	0.049608	0.022025	0.048835	0.051119	0.056587	0.020921	0.027148
SynPair14017	0.009267	0.022899	0.032363	0.033914	0.044248	0.020802	0.011844
SynPair16122	0.013758	0.016269	0.056859	0.060119	0.064609	0.016512	0.046
SynPair29473	0.00438	0.005185	0.020365	0.011647	0.010593	0.001325	0.004493
SynPair34360	0.002943	0.014751	0.031752	0.027856	0.036196	0.016715	0.040005
SynPair56460	6e-06	0.097977	0.06298	0.083551	0.082754	0.02785	0.0603
SynPair5126	0.006462	0.012102	0.030156	0.026711	0.053897	0.027424	0.015612
SynPair48178	0.009369	0.011463	0.02549	0.027204	0.026394	0.01731	0.159754
SynPair15085	0.013343	0.041872	0.071707	0.08145	0.063255	0.04704	0.054117
SynPair31350	0.004932	0.008099	0.12629	0.008676	0.029378	0.019209	0.007705
SynPair13112	0.026226	0.092101	0.133428	0.048269	0.151794	0.062802	0.192167
SynPair33301	0.108287	0.125709	0.046713	0.074014	0.165618	0.045234	0.175411
SynPair10319	0.018137	0.024954	0.060136	0.041209	0.062708	0.02164	0.095476
SynPair1228	0.00505	0.017461	0.045596	0.041825	0.051545	0.009934	0.01744
SynPair31234	0.014083	0.011673	0.015621	0.012915	0.092508	0.023192	0.036299
SynPair2023	0.019508	0.043601	0.079511	0.111831	0.067112	0.104089	0.018871
SynPair51565	0.004216	0.028196	0.048082	0.025104	0.085571	0.037931	0.017905
SynPair33265	0.003253	0.004216	0.012511	0.01725	0.037906	0.007242	0.008319
SynPair25628	0.030575	0.037229	0.10402	0.063398	0.081951	0.065401	0.032112
SynPair24472	5e-06	1e-05	0.007164	0.003091	0.016289	0.006917	0.003609
SynPair22999	0.01355	0.020693	0.027287	0.040963	0.043716	0.028469	0.013827
SynPair9219	0.014472	0.027628	0.050921	0.051821	0.092839	0.028068	0.022242
SynPair8043	0.011551	0.048282	0.094516	0.039131	0.065856	0.031345	0.013965
SynPair59928	0.016685	2.3e-05	0.00623	0.056428	0.021132	0.010633	0.010999
SynPair22481	0.015025	0.060737	0.201982	0.149458	0.115702	0.049899	0.036612
SynPair66005	0.012384	0.021643	0.051482	0.064059	0.054892	0.022852	0.013961
SynPair59554	0.010772	0.013414	0.060657	0.063457	0.054593	0.021967	0.046662
SynPair43226	0.08921	0.094127	0.166949	0.14092	0.100027	0.127089	0.132874
SynPair43342	0.002684	0.011687	0.020672	0.028087	0.051015	0.014228	0.021056
SynPair61100	0.005154	0.010068	0.02719	0.021157	0.02723	0.014099	0.033838
SynPair25584	0.072713	0.085338	0.129497	0.103485	0.150035	0.158594	0.077087
SynPair38297	0.132022	0.036007	0.061455	0.076044	0.072295	0.043365	0.024091
SynPair1307	0.014266	0.016928	0.024065	0.034936	0.050152	0.031283	0.009033
SynPair14294	0.011414	0.008714	0.028311	0.046502	0.062575	0.003146	0.013079
SynPair12303	6e-06	0.323997	0.017704	0.00753	0.030107	0.010095	0.006908
SynPair29794	0.022171	0.045938	0.054034	0.033784	0.067478	0.020673	0.061586
SynPair3356	0.02021	0.030296	0.072703	0.084165	0.074474	0.018307	0.184914
SynPair50610	0.010402	0.008624	0.040211	0.029336	0.136218	0.037751	0.017954
SynPair205	0.015466	0.020246	0.040222	0.032269	0.056845	0.031554	0.01661
SynPair1263	0.021834	0.03428	0.084788	0.069704	0.097866	0.039133	0.040591
SynPair52725	0.009941	0.018195	0.03151	0.039572	0.04985	0.01672	0.022228
SynPair3232	0.041836	0.025817	0.040473	0.094915	0.062499	0.046099	0.039489
SynPair4253	0.007855	0.016883	0.026436	0.031149	0.037966	0.029967	0.024182
SynPair35015	0.017598	0.045196	0.051367	0.062857	0.071132	0.04991	0.025476
SynPair33182	0.002652	0.008853	0.028134	0.013965	0.030787	0.013829	0.005105
SynPair48057	0.007522	0.014719	0.032868	0.028571	0.042179	0.014219	0.031726
SynPair7058	0.011184	0.01282	0.041942	0.038109	0.033367	0.013916	0.021712
SynPair30389	0.151186	0.048242	0.103214	0.059718	0.123013	0.060128	0.073702
SynPair14138	1e-05	0.009506	0.025088	0.029446	0.009809	0.0094	0.063083
SynPair56857	0.006456	0.009373	0.00898	0.017919	0.017235	0.007972	0.004432
SynPair48133	0.001185	1.6e-05	0.014295	0.011054	0.011684	0.009549	0.003606
SynPair22766	0.002222	0.010434	0.0287	0.042632	0.044291	0.010998	0.013258
SynPair62224	0.189735	0.022514	0.045461	0.029842	0.035513	0.009639	0.027863
SynPair21911	0.01587	0.028986	0.046393	0.040893	0.058634	0.029887	0.012529
SynPair21875	0.014766	0.029194	0.134836	0.053312	0.065579	0.030793	0.024853
SynPair23458	0.089614	1.4e-05	0.017809	0.008719	0.015166	0.004315	0.008712
SynPair22602	0.004983	0.010332	0.017422	0.01923	0.023052	0.019266	0.006899
SynPair65321	0.129436	1.6e-05	3.7e-05	0.015502	0.023424	0	0.09941
SynPair24439	0.004185	0.014763	0.040992	0.031545	0.039721	0.020714	0.013447
SynPair47163	0.007425	0.026485	0.047334	0.044187	0.030216	0.038575	0.013546
SynPair25663	0.01636	0.033601	0.044475	0.07425	0.064479	0.044474	0.022136
SynPair8008	0.016156	0.020785	0.026223	0.029996	0.065913	0.021948	0.019708
SynPair26970	0.017713	0.005252	0.023737	0.021657	0.025807	0.012062	0.012816
SynPair58745	0.005726	0.004288	0.010103	0.011582	0.015483	0.006738	0.03597
SynPair27756	0.006009	0.014284	0.037227	0.035752	0.034517	0.013947	0.018766
SynPair45056	0.01081	0.013893	0.031437	0.023539	0.039159	0.014056	0.016476
SynPair8836	0.01272	0.042822	0.11374	0.086193	0.08254	0.047871	0.049553
SynPair64821	0.016685	0.017971	0.034872	0.032541	0.211541	0.023462	0.031709
SynPair63790	0.00392	0.010596	0.031558	0.019128	0.028069	0.012814	0.00691
SynPair22088	0.101864	0.009372	0.041919	0.033103	0.046629	0.022262	0.211857
SynPair47445	0.014373	0.021598	0.028439	0.044507	0.084617	0.020603	0.029487
SynPair59039	0.070464	0.036141	0.146666	0.156197	0.223981	0.057115	0.082352
SynPair8952	0.00936	0.011962	0.035299	0.023495	0.030677	0.031559	0.016757
SynPair39768	0.038821	0.05279	0.05598	0.018263	0.147349	0.105807	0.073862
SynPair38532	0.005778	0.006707	0.015785	0.011513	0.028974	0.006172	0.010337
SynPair61975	0.023479	0.043772	0.140439	0.104927	0.082069	0.054857	0.057376
SynPair62702	0.046897	0.008051	0.036817	0.043641	0.030176	0.024964	0.038421
SynPair44486	0.099146	0.056995	0.087846	0.089322	0.092107	0.038977	0.256658
SynPair59395	0.021319	0.04033	0.041796	0.06092	0.095011	0.019302	0.034604
SynPair63924	0.022417	0.033563	0.043716	0.030745	0.0629	0.043438	0.027885
SynPair42511	0.005075	0.022856	0.052396	0.041941	0.037215	0.016331	0.03238
SynPair18995	0.013661	0.093082	0.146349	0.092842	0.131395	0.029531	0.057227
SynPair42809	0.009736	0.013649	0.128022	0.093319	0.065807	0.024379	0.070398
SynPair42475	0.032581	0.043734	0.092498	0.047979	0.076775	0.037699	0.045166
SynPair48571	0.01333	0.012994	0.025395	0.052218	0.03652	0.00813	0.008994
SynPair55262	0.002495	0.013073	0.053161	0.055527	0.077842	0.020513	0.115536
SynPair34769	0.007824	0.038425	0.057433	0.055756	0.156182	0.021054	0.054764
SynPair17771	0.011037	0.04426	0.020526	0.013632	0.031325	0.005977	0.005917
SynPair31591	0.005984	0.023688	0.029746	0.031774	0.036533	0.02642	0.014168
SynPair12589	0.034312	0.033712	0.043736	0.048861	0.076392	0.031937	0.046332
SynPair2786	0.024658	0.021242	0.055451	0.051649	0.041351	0.034081	0.052172
SynPair13803	0.014705	0.025184	0.057928	0.030898	0.044339	0.03398	0.022926
SynPair3670	0.007989	0.032013	0.056715	0.070226	0.047161	0.033717	0.010361
SynPair32436	0.080607	0.039523	0.122146	0.093018	0.40248	0.037797	0.062507
SynPair30467	0.01979	0.012225	0.045213	0.066166	0.055343	0.05123	0.04512
SynPair1621	0.054466	0.080491	0.171287	0.265453	0.223799	0.155741	0.029651
SynPair36494	0.013888	0.016344	0.038487	0.04216	0.045868	0.027235	0.031137
SynPair31759	0.013042	0.050236	0.046375	0.056751	0.050203	0.027378	0.02427
SynPair30503	0.007812	0.023549	0.012544	0.014087	0.311235	0.008493	0.016569
SynPair23051	0.019431	0.047034	0.102751	0.059589	0.082403	0.040934	0.076396
SynPair42926	0.004707	0.006689	0.056195	0.048514	0.070411	0.027161	0.052846
SynPair46984	0.011281	0.007898	0.038571	0.044685	0.042327	0.018684	0.026904
SynPair26105	0.00918	0.017487	0.06069	0.052732	0.055049	0.021657	0.032563
SynPair44605	0.003394	0.028749	0.035152	0.058693	0.10298	0.0157	0.019032
SynPair8401	0.032375	0.024608	0.043151	0.060957	0.048052	0.046788	0.037805
SynPair62899	0.007299	0.01868	0.071392	0.015673	0.051779	0.045066	0.05718
SynPair26061	0.012198	0.031719	0.077845	0.071849	0.058126	0.030556	0.039933
SynPair44761	0.020012	0.03243	0.126612	0.057102	0.073622	0.044438	0.025633
SynPair8565	3e-06	1e-05	2.8e-05	0.002805	0.007022	0.004219	0.027675
SynPair64572	6e-06	1.3e-05	0.006557	1.7e-05	0.011138	1e-05	0.002182
SynPair13848	0.015399	0.010734	0.050453	0.032452	0.063699	0.032658	0.010095
SynPair30850	0.018207	0.025562	0.059495	0.05382	0.059597	0.039189	0.033001
SynPair34996	0.007008	0.007087	0.026824	0.026776	0.02248	0.00527	0.014456
SynPair32801	0.028805	0.019063	0.079814	0.098594	0.110076	0.067547	0.079737
SynPair51043	0.028581	0.033177	0.09319	0.067832	0.109861	0.049064	0.032037
SynPair4492	0.008309	0.006667	0.038512	0.038805	0.045654	0.012892	0.009998
SynPair768	0.041535	0.029814	0.090987	0.083028	0.144204	0.031838	0.019316
SynPair2979	0.009756	0.095287	0.110973	0.109944	0.055915	0.041137	0.024765
SynPair55229	0.003841	0.007376	0.010839	0.020865	0.01648	0.012886	0.005366
SynPair35904	0.008083	0.062104	0.050317	0.046669	0.081235	0.024084	0.015322
SynPair7949	0.029771	0.015629	0.032777	0.034723	0.082489	0.024608	0.014827
SynPair5564	1e-06	1.7e-05	0.000106	1.6e-05	6e-05	0.036357	4.3e-05
SynPair34722	0.125473	0.007438	0.13181	0.045913	0.101779	0.017764	0.159733
SynPair16560	0.015829	0.02957	0.050945	0.048789	0.054499	0.040425	0.011314
SynPair7451	0.017323	0.042277	0.079939	0.084291	0.072298	0.054137	0.070545
SynPair14455	0	0.006941	0.047297	0.029336	0.027944	0.015764	0.026079
SynPair49604	0	5.9e-05	0.005237	8.7e-05	0.027677	5.5e-05	0.005211
SynPair30780	0.003188	0.006652	0.088482	0.029686	0.087127	0.021661	0.046349
SynPair16878	0.031804	0.109913	0.091149	0.098646	0.170912	0.0787	0.02088
SynPair29155	0.021875	0.035755	0.110267	0.035062	0.075164	0.038165	0.045253
SynPair16404	0	0.002915	0.044924	0.012512	0.006202	0.018977	0.00314
SynPair34646	5e-06	1e-05	0.016795	0.010596	0.029713	0.006075	0.067971
SynPair10593	0.017179	0.033217	0.099178	0.092872	0.101841	0.050676	0.045789
SynPair35140	0.019606	0.007298	0.022577	0.019877	0.043487	0.012396	0.012104
SynPair17302	0.02411	0.075536	0.294241	0.110998	0.212396	0.078732	0.043331
SynPair28653	0.003841	0.009887	0.042999	0.022455	0.03762	0.026701	0.0181
SynPair2291	0.177747	0.086079	0.157531	0.116695	0.161954	0.145465	0.113197
SynPair48102	0.037426	0.055783	0.137416	0.084693	0.10277	0.054869	0.038105
SynPair28737	8e-06	0.005393	0.010529	0.008989	0.016264	0.01952	0.006523
SynPair17266	0.03922	0.018446	0.061166	0.146686	0.10816	0.029792	0.033908
SynPair4262	0.006063	0.019696	0.113739	0.025507	0.021081	0.010571	0.007057
SynPair57724	0.005792	0.007333	0.039415	0.031243	0.040216	0.012649	0.01384
SynPair6233	0.021803	0.015597	0.034746	0.043221	0.044468	0.021126	0.012768
SynPair15237	0.002989	0.010794	0.042611	0.013365	0.02647	0.009326	0.004254
SynPair51963	0.004851	0.010596	0.017319	0.020631	0.024385	0.009644	0.013641
SynPair36183	0.006028	0.027996	0.031958	0.060737	0.069805	0.036301	0.022984
SynPair234	0.023922	0.039565	0.076715	0.085301	0.091805	0.052711	0.040181
SynPair5394	0.017654	0.02279	0.053086	0.055936	0.062323	0.033569	0.018692
SynPair3203	0.024515	0.014156	0.027861	0.049967	0.055743	0.016464	0.012572
SynPair30170	0.007962	0.017416	0.062529	0.046715	0.054521	0.025956	0.023959
SynPair52670	0.012831	0.021766	0.077839	0.067342	0.046411	0.031801	0.017937
SynPair13168	0.011891	1e-05	0.030314	0.00595	0.017951	0.005839	0.017918
SynPair26941	0.001536	0.010159	0.016636	0.020796	0.017282	0.006478	0.00243
SynPair25736	0.006449	0.013997	0.0301	0.042049	0.043588	0.050457	0.015239
SynPair22887	0.006429	0.01525	0.035812	0.013471	0.021045	0.000938	3.5e-05
SynPair18236	0.008755	0.02274	0.056003	0.031648	0.043677	0.02454	0.036808
SynPair9307	0.021476	0.030587	0.06082	0.06261	0.089045	0.027308	0.026662
SynPair46308	0.017514	0.074602	0.034959	0.048882	0.044753	0.047311	0.093557
SynPair18352	0.001524	0.004023	0.01265	0.003359	0.006027	0.004031	0.004614
SynPair27603	0.027368	0.03074	0.072219	0.053251	0.066485	0.037009	0.039711
SynPair22633	0.007911	0.016884	0.050473	0.042507	0.038039	0.018085	0.034669
SynPair21844	0.009792	0.03465	0.046623	0.055911	0.041748	0.025977	0.017334
SynPair23469	0.026585	0.033288	0.046704	0.07158	0.16414	0.032988	0.023471
SynPair22757	0.026223	0.020851	0.060624	0.027207	0.074307	0.033983	0.021068
SynPair8395	0.031429	0.061814	0.106907	0.102284	0.208793	0.09462	0.089041
SynPair55492	0.036565	0.009985	0.069113	0.04066	0.093493	0.040807	0.01172
SynPair11016	0.017137	0.053643	0.080504	0.074086	0.119336	0.033358	0.034522
SynPair3248	0.007451	0.020627	0.052687	0.035461	0.04223	0.016991	0.015925
SynPair4185	0.011994	0.026286	0.050722	0.080297	0.081341	0.040239	0.026868
SynPair17181	5e-06	0.023387	0.060334	0.037884	0.042661	0.048149	1.9e-05
SynPair2012	0.00758	0.013449	0.03316	0.025074	0.02911	0.012656	0.006848
SynPair12379	0.027242	0.018998	0.062833	0.052481	0.061793	0.080474	0.00675
SynPair51430	0.007218	0.003558	0.029349	0.018676	0.022985	0.008943	0.012942
SynPair3080	0.007716	0.007674	0.081816	0.022767	0.02635	0.033902	0.026023
SynPair14142	0.016194	0.014763	0.036285	0.066306	0.0639	0.027526	0.032253
SynPair49313	0.010796	0.017619	0.042915	0.031853	0.050131	0.017818	0.080561
SynPair30297	0.058906	0.042308	0.082066	0.137304	0.170462	0.052278	0.05262
SynPair4229	0.016437	0.050445	0.088071	0.089801	0.074566	0.043752	0.023983
SynPair34235	0.011245	0.014235	0.016105	0.004201	0.031045	0.01096	0.014988
SynPair7022	0.007479	0.00933	0.030898	0.040533	0.045284	0.018215	0.015487
SynPair23422	0.009679	0.011428	0.047742	0.040761	0.046859	0.028397	0.024542
SynPair22678	5e-06	0.013774	0.021172	0.020108	0.058359	0.049777	0.009139
SynPair40178	0.01151	0.010316	0.02893	0.033779	0.06003	0.019501	0.020591
SynPair27998	0.017531	0.017986	0.045489	0.109628	0.119625	0.029544	0.018447
SynPair63160	0.008118	0.00703	0.030507	0.032145	0.038583	0.007184	0.013012
SynPair61055	0.040997	0.077645	0.167066	0.145902	0.148449	0.092032	0.049027
SynPair39198	0.001843	0.005494	0.014957	0.007282	0.017023	0.005535	0.00557
SynPair9184	0.016213	0.014223	0.058546	0.055897	0.115665	0.050861	0.036222
SynPair8072	0.001366	0.006859	0.02306	0.014948	0.010015	0.008222	0.013722
SynPair39234	0.006578	0.008959	0.055372	0.008994	0.102365	0.01457	0.038807
SynPair59919	0.012726	0.011533	0.041577	0.033095	0.049757	0.015367	0.011794
SynPair9228	0.012382	0.031954	0.061655	0.082236	0.080067	0.022602	0.017525
SynPair46227	0.008736	0.025218	0.080155	0.09036	0.102321	0.037175	0.023261
SynPair59565	0.01663	0.025944	0.03503	0.048043	0.047446	0.03949	0.030978
SynPair62096	0.057595	0.001264	0.008461	0.01522	0.021441	0.009677	0.02027
SynPair8116	0.090644	0.097076	0.14223	0.182884	0.110646	0.179074	0.150853
SynPair39350	0.00867	0.016299	0.03353	0.033892	0.049541	0.02191	0.015729
SynPair66150	0.009788	0.024095	0.065541	0.054918	0.057567	0.039785	0.030381
SynPair25438	0.004746	0.01339	0.030731	0.013345	0.026254	0.027646	0.025388
SynPair59744	0.009554	0.014218	0.065643	0.053047	0.157911	0.023328	0.013779
SynPair44057	0.006298	0.010998	0.017132	0.01571	0.021496	0.012725	0.015252
SynPair27971	0.005583	0.020978	0.028393	0.023326	0.033511	0.017498	0.011287
SynPair63341	0.030228	0.029618	0.08521	0.080899	0.09987	0.036761	0.03469
SynPair25794	0.018059	0.014779	0.039658	0.06567	0.077161	0.083684	0.016206
SynPair40359	0.009734	0.014568	0.035648	0.040896	0.036479	0.010034	0.00771
SynPair23603	0.006166	0.010092	0.027075	0.026549	0.019668	0.009137	0.007638
SynPair21652	0.000892	0.014961	0.032337	0.044738	0.037191	0.006948	0.013229
SynPair18294	0.017239	0.039715	0.077253	0.055611	0.070745	0.038658	0.031349
SynPair14207	0.075593	0.042921	0.091587	0.070327	0.09687	0.034046	0.095385
SynPair1394	0.008253	0.030331	0.074647	0.102912	0.092135	0.110224	0.024229
SynPair28921	0.009689	0.007928	0.069884	0.028133	0.035343	0.016296	0.021368
SynPair56714	0.0089	0.024657	0.033487	0.047238	0.04322	0.049251	0.031472
SynPair4008	0.014976	0.016925	0.034819	0.060142	0.04188	0.019413	0.01186
SynPair55963	0.049485	0.097102	0.102771	0.109273	0.211002	0.092081	0.061205
SynPair296	0.010752	0.014967	0.019501	0.079526	0.043377	0.01193	0.010294
SynPair15139	0.010933	0.012362	0.024723	0.032346	0.047084	0.02444	0.01697
SynPair49132	0.002554	0.010623	4.9e-05	0.00287	0.068925	0.025675	0.00499
SynPair29663	0.016753	0.024106	0.042162	0.060152	0.059976	0.030107	0.038513
SynPair17168	0.067937	0.047956	0.028891	0.039611	0.023712	0.029261	0.03801
SynPair34170	0.02387	0.05045	0.05546	0.180177	0.116829	0.04053	0.070049
SynPair11353	0.00616	0.006398	0.023229	0.022154	0.032594	0.013481	0.007513
SynPair6291	9e-06	0.003627	0.025492	0.012169	0.019913	1.3e-05	0.035623
SynPair13302	0.02176	0.030051	0.045947	0.035759	0.160714	0.035493	0.045183
SynPair3069	0.02024	0.017514	0.091287	0.06246	0.12017	0.036688	0.023852
SynPair50953	0.009518	0.027982	0.131846	0.094661	0.081794	0.036208	0.029212
SynPair13266	0.031852	0.035987	0.080816	0.104139	0.132661	0.061206	0.039751
SynPair41148	0.019507	0.023748	0.053522	0.081725	0.102043	0.03046	0.020182
SynPair24585	0.010089	0.026762	0.049035	0.068269	0.051575	0.037347	0.077989
SynPair22412	0.005268	0.002309	0.024058	0.017584	0.032336	0.010223	0.02772
SynPair93	0.010375	0.024441	0.041419	0.034916	0.062665	0.031121	0.041048
SynPair60101	0.012423	0.01331	0.071617	0.054335	0.053745	0.01152	0.072745
SynPair21619	0.003082	0.015625	0.041726	0.042959	0.059769	0.004121	0.059769
SynPair67160	0.012841	0.014073	0.070467	0.051063	0.061907	0.016209	0.036047
SynPair38360	0.018416	0.031855	0.062748	0.050762	0.053317	0.032497	0.022719
SynPair25473	0.010684	0.017574	0.023099	0.028544	0.043514	0.008741	0.019431
SynPair67004	0.00641	0.026647	0.074773	0.062373	0.037078	0.025189	0.011859
SynPair61193	0.012625	0.025531	0.070407	0.050847	0.060684	0.020641	0.063307
SynPair8218	0.027686	0.014282	0.040607	0.052154	0.03948	0.011609	0.017635
SynPair23480	0.039866	0.085349	0.101533	0.150868	0.116852	0.093317	0.027923
SynPair34297	0.005941	0.008091	0.019749	0.01902	0.032831	0.012641	0.173703
SynPair3146	0.015375	0.021869	0.06703	0.083273	0.071494	0.028299	0.014012
SynPair32300	0.014	0.024281	0.063225	0.05821	0.058104	0.052545	0.014251
SynPair14084	0.018144	0.02642	0.040583	0.037357	0.039424	0.022069	0.016932
SynPair13349	0.018005	0.032249	0.045058	0.063243	0.072324	0.021845	0.023106
SynPair52451	0.018006	0.014154	0.024508	0.027684	0.039698	0.017591	0.171367
SynPair1117	0.014189	0.013508	0.064634	0.047303	0.052941	0.020019	0.018931
SynPair2278	0.004813	0.007684	0.011239	0.018115	0.020506	0.009458	0.010389
SynPair12077	0.035325	0.039801	0.066013	0.060048	0.06958	0.064974	0.040122
SynPair1073	0.004871	0.01123	0.040637	0.031438	0.036284	0.022855	0.01145
SynPair15016	0.0934	0.060771	0.095843	0.077068	0.107023	0.059257	0.079799
SynPair35205	0.009945	0.012465	0.045987	0.042502	0.054441	0.026476	0.07338
SynPair4043	0.015758	0.006474	0.036901	0.024369	0.026285	0.007706	0.011047
SynPair28516	0.054524	0.049153	0.390862	0.121829	0.129166	0.090384	0.06383
SynPair49179	0.228591	0.01133	0.133458	0.132925	0.188809	0.023146	0.016357
SynPair6176	0.05192	0.035744	0.132931	0.118301	0.135073	0.077978	0.080051
SynPair37330	0.016714	0.025642	0.044394	0.05217	0.075666	0.047951	0.106128
SynPair15172	0.014687	0.025967	0.068192	0.054539	0.059403	0.034151	0.029432
SynPair28472	0.004463	0.007807	0.023462	0.012752	0.042989	0.011546	0.011598
SynPair35361	0.006375	0.005915	0.017241	0.019698	0.030175	0.011207	0.019852
SynPair56367	0.003853	0.018757	0.043916	0.018789	0.04875	0.018363	0.014147
SynPair5621	0.025295	0.063425	0.110696	0.149216	0.267575	0.080675	0.043227
SynPair16625	0.010603	0.022979	0.062	0.048471	0.041941	0.033563	0.014538
SynPair17803	0.025618	0.039053	0.060909	0.059219	0.067184	0.038908	0.034709
SynPair57059	0.003204	0.013218	0.037359	0.050168	0.055121	0.00936	0.033025
SynPair6932	0.006631	0.019483	0.045959	0.03902	0.060211	0.027466	0.010361
SynPair15936	0.003198	0.01803	0.03165	0.029993	0.022912	0.006918	0.013008
SynPair2488	0.04252	0.103244	0.204801	0.17306	0.21693	0.132052	0.096943
SynPair12687	0.017393	0.144574	0.013228	0.003008	0.015693	0.145433	0.016112
SynPair7714	0.024408	0.015971	0.0295	0.080701	0.062829	0.019566	0.021389
SynPair1683	0.03398	0.031675	0.073856	0.076092	0.082502	0.0613	0.038845
SynPair10906	0.002732	0.014508	0.019526	0.019584	0.039318	0.009423	0.01164
SynPair31533	0.003559	0.014053	0.036492	0.017657	0.035696	0.027946	0.023887
SynPair35889	0.01843	0.019125	0.066562	0.026839	0.046988	0.01672	0.043725
SynPair13771	0.020474	0.022923	0.058717	0.047183	0.053252	0.030931	0.032083
SynPair3902	0.000957	0.018616	0.040757	0.047378	0.032965	0.008536	0.00869
SynPair51262	0.005419	0.005214	0.040409	0.060618	0.015265	0.029415	0.00524
SynPair12957	0.145622	0.046445	0.166096	0.05264	0.03621	0.03184	0.026118
SynPair935	0.018676	0.020665	0.087749	0.059332	0.065951	0.045073	0.015723
SynPair6786	0.00528	0.017532	0.077101	0.061398	0.054593	0.021814	0.01717
SynPair13615	0.004016	0.010547	0.02507	0.029736	0.022885	0.006324	0.005947
SynPair51306	0.013801	0.018359	0.026208	0.020916	0.040803	0.018648	0.031525
SynPair12833	0.010586	0.002232	0.017456	0.021443	0.02482	0.017072	0.036601
SynPair16589	0.024228	0.027804	0.08902	0.169394	0.119329	0.053657	0.036243
SynPair67924	0.0065	0.008954	0.024197	0.021545	0.031545	1.3e-05	0.0174
SynPair38758	0.005634	0.015496	0.071214	0.091474	0.096727	0.032547	0.044779
SynPair65975	0.012407	0.280991	0.049678	0.057042	0.015498	1.4e-05	0.025392
SynPair24375	0.015729	0.017909	0.044643	0.091466	0.113617	0.038003	0.031851
SynPair63986	0.006412	0.00733	0.025432	0.014778	0.030877	0.019635	0.02134
SynPair9806	0.009524	0.008265	0.025866	0.102124	0.062003	0.024797	0.041397
SynPair44424	0.01488	0.014622	0.036265	0.037576	0.072848	0.008172	0.009845
SynPair43445	0.013339	0.020856	0.047064	0.054256	0.068901	0.026253	0.036141
SynPair26088	0.011656	0.018909	0.039374	0.074672	0.048899	0.024105	0.047654
SynPair30722	0.017135	0.017648	0.073604	0.157336	0.091449	0.032739	0.048683
SynPair3949	0.010303	0.006524	0.039046	0.014971	0.04177	0.019817	0.010109
SynPair10531	0.022381	0.041615	0.074479	0.036358	0.059462	0.043333	0.087764
SynPair51229	0.018039	0.024223	0.05298	0.052198	0.053894	0.030457	0.016331
SynPair12404	0.036855	0.014941	0.036321	0.024109	0.029662	0.018026	0.075394
SynPair14593	0.017542	0.02911	0.073925	0.066291	0.074256	0.036237	0.042907
SynPair1400	0.043953	0.065621	0.095234	0.128041	0.097909	0.067863	0.046367
SynPair29093	0.0069	0.009511	0.048288	0.033889	0.041231	0.011491	0.016811
SynPair34780	0.018135	0.031262	0.095542	0.072438	0.075318	0.063026	0.079819
SynPair49812	0.010674	0.005934	0.030941	0.025672	0.040159	0.029538	0.145283
SynPair34850	0.030269	0.047732	0.114557	0.063347	0.097439	0.071732	0.058664
SynPair48634	0.007769	0.032485	0.031124	0.050126	0.03689	0.024989	0.038245
SynPair15465	0.018008	6e-06	0.060394	0.117178	0.005906	0.005824	0.017907
SynPair17848	0.001392	0.00722	0.011653	0.008088	0.009998	0.004212	0.004249
SynPair34548	0.006574	0.002263	0.048188	0.025345	0.084702	0.02353	0.011795
SynPair37743	0.001566	1.1e-05	0.008473	0.009989	0.015091	0.001573	0.002062
SynPair4928	0.009318	0.014362	0.031416	0.045332	0.05187	0.023993	0.014775
SynPair36519	0.005466	0.009896	0.028132	0.028164	0.035255	0.011622	0.009447
SynPair60416	0.006675	0.017293	0.043778	0.040587	0.027649	0.012768	0.031858
SynPair42654	0.006988	0.016706	0.048769	0.039276	0.119283	0.016729	0.050503
SynPair62447	0.005713	0.011893	0.024961	0.01747	0.017923	0.010347	0.009754
SynPair38713	0.007922	0.012272	0.031722	0.039651	0.036327	0.016679	0.021974
SynPair65542	0.002527	0.015891	0.037045	0.019392	0.058676	0.014341	0.03295
SynPair58042	0.016789	0.040155	0.088645	0.078036	0.079538	0.037877	0.033004
SynPair67513	0.000988	0.012837	0.021296	0.013706	0.018566	0.014879	0.049487
SynPair65426	0.011955	0.013064	0.042033	0.03191	0.045187	0.031454	0.020275
SynPair22651	0.014569	0.072399	0.045655	0.038452	0.023805	0.038119	0.025505
SynPair64284	0.008278	0.013306	0.02487	0.031246	0.034545	0.018331	0.010907
SynPair8293	0.008772	0.022819	0.044373	0.049517	0.052096	0.02287	0.043711
SynPair42100	0.028757	0.016749	0.064728	0.13154	0.146131	0.02227	0.054663
SynPair21942	0.010272	0.02586	0.047201	0.06208	0.086742	0.063819	0.018539
SynPair42064	0.125316	0.091575	0.174932	0.026326	0.031534	0.02253	0.012509
SynPair60226	0.02162	0.052902	0.069597	0.08839	0.06844	0.040714	0.039091
SynPair18254	0.001668	0.003322	0.011162	0.007268	0.011691	0.006611	0.007528
SynPair9201	0.010323	0.01741	0.03983	0.045009	0.054146	0.023053	0.041493
SynPair38047	0.009519	0.040141	0.073454	0.05423	0.061542	0.033626	0.020886
SynPair47054	6e-06	0.00146	1.6e-05	0.001174	0.008429	1e-05	1e-05
SynPair67323	0.026877	0.031622	0.133963	0.225803	0.091019	0.04877	0.040428
SynPair59428	0.015011	0.062674	0.167373	0.064837	0.228394	0.176143	0.049529
SynPair39379	0.036163	0.04791	0.051002	0.061668	0.069953	0.037093	0.229845
SynPair9365	0.001966	0.01718	0.04082	0.025593	0.038392	0.017168	0.018661
SynPair26847	0.002028	0.008208	0.012447	0.024028	0.017169	0.007632	0.004169
SynPair38123	0.011411	0.016902	0.031625	0.029179	0.041611	0.023993	0.011344
SynPair10265	0.014534	0.025894	0.070307	0.047465	0.063946	0.083354	0.049303
SynPair50727	0	0.026124	0.032326	0.018113	0.005937	0.011738	0.005873
SynPair57896	0.016365	0.016529	0.053157	0.037471	0.053622	0.024174	0.014256
SynPair33319	0.02422	0.026216	0.043342	0.08385	0.150563	0.10661	0.096587
SynPair51419	0.008328	0.006173	0.035411	0.042337	0.083388	0.032219	0.025557
SynPair31348	0.001487	0.004352	0.013231	0.003042	0.015569	0.004427	0.006652
SynPair1354	0.027235	0.032905	0.086252	0.06044	0.054949	0.038346	0.022043
SynPair56804	0.013391	0.016649	0.041218	0.116296	0.130306	0.02092	0.027746
SynPair29817	0.033613	0.031807	0.104304	0.059532	0.09868	0.091756	0.134734
SynPair56478	0.003258	0.005365	0.010548	0.009498	0.009582	0.006554	0.004076
SynPair28631	0.013844	0.024589	0.064822	0.052391	0.038613	0.046376	0.018508
SynPair6251	0.015176	0.023585	0.067255	0.050075	0.086407	0.060878	0.065452
SynPair56960	0.038121	0.03223	0.058036	0.047502	0.141761	0.042303	0.08566
SynPair12198	0.008795	0.023716	0.048338	0.049215	0.054997	0.027584	0.017205
SynPair48004	0.003003	0.005371	0.024788	0.011523	0.055994	0.011757	0.017882
SynPair17204	0.013822	0.018041	0.078283	0.041693	0.130838	0.020646	0.023188
SynPair2397	0.00436	0.014854	0.034617	0.031386	0.050974	0.017461	0.007891
SynPair11393	0.033233	0.015243	0.09278	0.118712	0.130094	0.016617	0.027056
SynPair4200	0.035143	0.029147	0.06227	0.026677	0.031306	0.021631	0.017656
SynPair35046	0.007577	0.009525	0.024722	0.030265	0.035102	0.026325	0.016223
SynPair59507	3e-06	0.009311	0.05248	0.021138	0.044153	0.012062	0.00726
SynPair42383	0.005613	0.008973	0.017229	0.029587	0.031327	0.007349	0.028972
SynPair41188	0.004931	0.008342	0.027166	0.024652	0.015701	0.017093	0.01185
SynPair66132	0.002554	0.007316	0.02175	0.026393	0.020689	0.012531	0.00948
SynPair67368	0.009114	0.015906	0.014462	0.038283	0.056673	0.013765	0.024869
SynPair65339	0.010847	0.024076	0.049842	0.064865	0.129783	0.033026	0.033329
SynPair64163	0.025373	0.035407	0.109151	0.12493	0.151284	0.042592	0.06058
SynPair65095	0.013318	0.030117	0.072881	0.100696	0.118128	0.035801	0.032401
SynPair9082	0.023901	0.035071	0.147956	0.139721	0.074514	0.047765	0.029312
SynPair23440	0.02865	0.033498	0.126766	0.065721	0.496968	0.037967	0.107263
SynPair45286	0.004823	0.008408	0.015885	0.015983	0.01788	0.00131	0.006208
SynPair43311	0.001907	0.025141	0.041063	0.051237	0.050486	0.036119	0.021185
SynPair41224	0.006655	0.021015	0.03849	0.049652	0.057712	0.022601	0.035491
SynPair21909	0.005627	0.012421	0.044943	0.035653	0.059834	0.016554	0.010207
SynPair23958	0.015629	0.034301	0.131178	0.150476	0.099862	0.122478	0.044498
SynPair7124	0.01221	0.018559	0.055006	0.054602	0.070762	0.031427	0.020987
SynPair5175	0.022668	0.002078	0.021976	0.034872	0.055302	0.009923	0.009455
SynPair16171	0.006396	0.022985	0.036994	0.025703	0.023234	0.015588	0.015728
SynPair7040	0.007121	0.011922	0.029321	0.034889	0.03193	0.010709	0.018701
SynPair14044	0.017723	0.023465	0.0611	0.054857	0.060836	0.021338	0.016593
SynPair30391	0.005219	0.005275	0.010188	0.012418	0.011732	0.003372	0.017169
SynPair16015	0.021244	0.017396	0.100264	0.108694	0.0698	0.040792	0.024023
SynPair34257	0.004623	0.017881	0.025206	0.021663	0.019846	0.006907	0.014904
SynPair56557	0.051276	0.054755	0.149247	0.059455	0.137851	0.063209	0.232461
SynPair10182	0.008877	0.017846	0.036518	0.0321	0.038674	0.018593	0.047651
SynPair51536	0.006235	0.084253	0.100782	0.059641	0.125711	0.057985	0.038136
SynPair31267	0.001787	0.01958	0.02636	0.037777	0.048974	0.014858	0.008034
SynPair17087	0.009675	0.022192	0.050653	0.038873	0.038535	0.013357	0.017457
SynPair4083	0.020066	0.014004	0.051633	0.063187	0.052251	0.012745	0.010461
SynPair37294	0.018325	0.017149	0.027353	0.038429	0.047059	0.025496	0.015778
SynPair13141	0.006598	0.018409	0.039247	0.029225	0.05182	0.00831	0.047454
SynPair31303	0.018805	0.032479	0.040725	0.040257	0.17706	0.057851	0.049011
SynPair48287	0.006669	0.017441	0.037732	0.033605	0.041697	0.023488	0.029683
SynPair52305	0.006377	0.014421	0.059081	0.044157	0.052565	0.019993	0.033966
SynPair625	0.221285	0.154735	0.132743	0.109959	0.124162	0.039862	0.030849
SynPair10616	0.011668	0.027215	0.028923	0.022389	0.068359	0.005805	0.025953
SynPair13861	0.012632	0.009573	0.047796	0.033918	0.047493	0.020581	0.019183
SynPair16781	0.002322	0.008936	0.020502	0.030931	0.043688	0.017135	0.016629
SynPair741	0.013421	0.005912	0.039118	0.044245	0.695117	0.052682	0.034075
SynPair1727	0.019653	0.027901	0.03142	0.040249	0.040944	0.028087	0.114238
SynPair11528	0.001011	0.00261	0.006242	0.004107	0.00974	1.9e-05	0.010023
SynPair49899	0.007459	0.009424	0.029358	0.091788	0.019189	0.018788	0.008383
SynPair3776	0.024923	0.039456	0.294805	0.124724	0.122691	0.055156	0.047073
SynPair15892	0.009578	0.014243	0.040621	0.041971	0.049475	0.02083	0.014345
SynPair4717	0.00135	0.012218	0.018369	0.019024	0.018935	0.011874	0.010967
SynPair57251	0.019242	0.032388	0.034885	0.079549	0.123039	0.026074	0.019286
SynPair7960	0.029534	0.028635	0.103827	0.115233	0.134628	0.050864	0.05357
SynPair31497	0.000938	0.00195	0.025554	0.043288	0.017205	0.002904	0.007769
SynPair15742	0.004376	0.000809	0.007642	0.015491	0.018088	0.003613	0.002176
SynPair48513	0.015206	0.034232	0.077097	0.088815	0.102913	0.045812	0.025219
SynPair16935	0.004962	0.002954	0.019277	0.019532	0.016425	0.006749	0.00793
SynPair12997	0.027734	0.033413	0.069793	0.081413	0.080573	0.042326	0.021424
SynPair5429	0.036193	0.010742	0.083434	0.043107	0.094009	0.042189	0.029379
SynPair17677	0.019086	0.048275	0.180849	0.104472	0.091553	0.046194	0.075006
SynPair14800	0.002003	0.014633	0.032322	0.027017	0.046594	0.02617	0.006913
SynPair4673	0.009139	0.056926	0.065758	0.030722	0.15158	0.019304	0.022772
SynPair35435	0.012363	0.022259	0.051732	0.041735	0.046075	0.034698	0.017217
SynPair37818	0.009222	0.031521	0.068316	0.05367	0.033173	0.021153	0.019513
SynPair42573	0.097673	0.103403	0.083785	0.077075	0.061162	0.081657	0.161527
SynPair63946	0.01443	0.034357	0.103593	0.054309	0.099149	0.091128	0.134838
SynPair61917	0.024103	0.055807	0.059301	0.111825	0.073822	0.140329	0.031321
SynPair62760	0.011552	0.025372	0.068879	0.055469	0.038813	0.045418	0.016182
SynPair42417	0.030434	0.043102	0.035661	0.067372	0.071044	0.024114	0.036525
SynPair26280	0.067637	0.058574	0.08452	0.05814	0.122559	0.041562	0.019951
SynPair8784	0.008201	0.019944	0.057058	0.030048	0.036723	0.018195	0.004608
SynPair65665	0.009299	0.021269	0.029408	0.031461	0.015889	0.036246	1.5e-05
SynPair38434	0.011765	0.014002	0.031006	0.042683	0.044767	0.016753	0.014382
SynPair64843	0.005669	0.01712	0.092928	0.055933	0.06888	0.024996	0.015821
SynPair66976	0.137442	0.045034	0.079092	0.069721	0.059759	0.03473	0.01331
SynPair9716	0.022215	0.045594	0.0866	0.109102	0.089135	0.031623	0.026365
SynPair64927	0.026899	0.045666	0.142059	0.141581	0.212298	0.052228	0.072239
SynPair5506	0.024369	0.05847	0.121321	0.125303	0.184486	0.069108	0.058676
SynPair14553	0.01751	0.022943	0.05047	0.087439	0.130202	0.033787	0.034153
SynPair7557	0.004854	0.007511	0.063196	0.034473	0.016666	0.004081	0.137324
SynPair3989	0.004186	0.015866	0.031625	0.034026	0.044217	0.012871	0.021268
SynPair31614	0.019053	0.015016	0.045421	0.079081	0.077056	0.066198	0.034558
SynPair1608	0.020898	0.056109	0.112402	0.12477	0.124605	0.046471	0.045566
SynPair32863	0.009545	0.01577	0.025006	0.021106	0.027627	0.019519	0.0156
SynPair11407	0.00595	0.022546	0.031487	0.042338	0.05351	0.020855	0.018911
SynPair3659	0.029723	0.031164	0.06742	0.051379	0.04186	0.036125	0.069285
SynPair33645	0.003478	0.014267	0.024573	0.016129	0.022775	0.011871	0.014212
SynPair32907	0.008076	0.015307	0.018893	0.035196	0.041513	0.010253	0.00973
SynPair31770	0.006539	0.033328	0.041527	0.058794	0.049604	0.010073	0.006753
SynPair2567	0.014269	0.033798	0.04691	0.031895	0.043184	0.025081	0.020283
SynPair11563	0.00456	0.021326	0.025894	0.038468	0.025839	0.029528	0.023427
SynPair39625	0.009285	0.031818	0.051345	0.057309	0.202246	0.026303	0.053968
SynPair45841	0.091851	0.027429	0.049044	0.032837	0.067984	0.035351	0.068529
SynPair24136	0.010911	0.00306	0.021097	0.014449	0.028028	0.007396	0.059196
SynPair46636	0.002319	0.015404	0.021747	0.03631	0.034009	0.01973	0.06938
SynPair26167	0.051777	0.01452	0.051228	0.048595	0.053134	0.018958	0.014252
SynPair25208	0.021048	0.040065	0.028556	0.038127	0.052122	0.008736	0.010584
SynPair8507	0.006756	0.002074	0.027289	0.023108	0.033249	0.022004	0.007519
SynPair45559	0.018805	0.032802	0.104665	0.061602	0.064691	0.022558	0.061927
SynPair42694	0.0014	1e-05	2.8e-05	0.002809	0.007031	0.005636	0.012624
SynPair26003	0.00552	0.012472	0.019702	0.034041	0.040279	0.016023	0.017281
SynPair46882	0.007907	0.021874	0.054074	0.078718	0.068148	0.030951	0.0613
SynPair43762	0.004378	0.035067	0.115823	0.156704	0.206687	0.01506	0.312784
SynPair42944	3e-06	0.023542	0.026634	0.037077	0.037486	0.007726	0.012777
SynPair43606	0.016203	0.013576	0.048334	0.049367	0.097818	0.03352	0.021193
SynPair58082	0.016068	0.045262	0.083599	0.093827	0.08975	0.044033	0.045595
SynPair41657	0.012969	0.028318	0.050364	0.025716	0.045572	0.05019	0.051112
SynPair22048	0.024035	0.040506	0.067979	0.087784	0.078685	0.041191	0.026966
SynPair25385	0.015278	0.025734	0.062766	0.056856	0.068771	0.034987	0.02911
SynPair41512	0.004678	0.009128	0.02893	0.031837	0.018928	0.010746	0.01004
SynPair23212	0.001588	0.006307	0.020031	0.010503	0.024807	0.007913	0.009912
SynPair42719	0.005002	0.006176	0.026475	0.025367	0.042804	0.009012	0.014688
SynPair26222	0.010461	0.014342	0.033947	0.023035	0.019664	0.017699	0.020272
SynPair65917	0.021762	0.070933	0.045577	0.091174	0.078607	0.038061	0.036559
SynPair45778	0.006296	0.007491	0.035298	0.032846	0.031726	0.01952	0.040739
SynPair39560	0.017421	0.015754	0.042193	0.066113	0.046315	0.031015	0.04306
SynPair8726	0.012417	0.037107	0.051414	0.060428	0.066455	0.04398	0.025247
SynPair9864	0.016109	7e-06	0.064095	0.022449	0.044795	0.016172	0.025837
SynPair9418	0.006558	0.006685	0.021222	0.022702	0.032855	0.009045	0.010592
SynPair22280	0.000598	0.011969	0.017216	0.017687	0.025499	0.008266	0.004837
SynPair11742	0.020619	0.033901	0.050754	0.083405	0.054511	0.020709	0.022813
SynPair57397	0.022555	0.013366	0.031703	0.01778	0.036847	0.014371	0.045097
SynPair31551	0.020554	0.027351	0.047821	0.046665	0.048894	0.055632	0.039614
SynPair10964	0.005682	0.009346	0.024621	0.028633	0.039823	0.01515	0.007367
SynPair15684	0.006373	0.017115	0.056241	0.054496	0.096709	0.01158	0.01093
SynPair12549	0.004182	0.016997	0.062916	0.05486	0.063105	0.027949	0.023026
SynPair13713	0.014424	0.034044	0.043985	0.039153	0.060014	0.022499	0.015918
SynPair12851	0.017992	0.019561	0.068285	0.060027	0.077211	0.041307	0.034636
SynPair2622	0.016838	0.017336	0.073375	0.040844	0.041945	0.021534	0.006968
SynPair1855	0.038757	0.084162	0.016336	0.028096	0.030971	0.022774	0.006739
SynPair13677	0.01306	0.01471	0.075755	0.0347	0.088214	0.02943	0.028364
SynPair16997	0.047413	0.02957	0.089272	0.068037	0.084451	0.03048	0.020494
SynPair31435	0.019694	0.029123	0.053272	0.052832	0.081689	0.026686	0.011236
SynPair49447	0.022223	0.024942	0.06067	0.031627	0.046426	0.015383	0.022702
SynPair34879	0.00597	0.01169	0.017833	0.026524	0.035443	0.028791	0.022974
SynPair7612	0.001421	0.009589	0.034404	0.026251	0.03621	0.049444	0.028272
SynPair17861	0.005096	0.013847	0.029915	0.028754	0.036059	0.018552	0.017631
SynPair15830	0.02486	0.028589	0.04987	0.045762	0.050215	0.083808	0.027493
SynPair56305	0.034556	0.062979	0.073999	0.074488	0.060069	0.044422	0.025453
SynPair4419	0.00277	0.011101	0.023794	0.020246	0.03182	0.002722	0.007019
SynPair17905	0.017529	0.025058	0.068607	0.05853	0.08183	0.045906	0.048034
SynPair14772	0.025129	0.036338	0.056531	0.051438	0.075583	0.031916	0.023043
SynPair4901	0.002806	0.006896	0.019061	0.020181	0.030703	0.005133	0.006816
SynPair29272	0.020225	0.017413	0.046844	0.036354	0.046299	0.046396	0.052805
SynPair6950	0.013492	0.036074	0.075347	0.074038	0.086703	0.030692	0.027816
SynPair17579	0.019684	0.047272	0.09433	0.053715	0.072428	0.03845	0.041931
SynPair56261	0.065605	0.052869	0.060283	0.047646	0.055691	0.051626	0.057871
SynPair39957	0.016695	0.019476	0.050096	0.02948	0.070177	0.027352	0.01937
SynPair46944	0.018315	0.038087	0.075118	0.070842	0.076588	0.069517	0.029156
SynPair45657	0.001042	0.002614	0.00625	0.004116	0.009754	2e-05	0.00588
SynPair47606	0.016592	0.026671	0.072343	0.050359	0.094277	0.027331	0.046723
SynPair38615	0.003746	0.005271	0.015307	0.016186	0.01973	0.008223	0.015521
SynPair22167	5e-06	9e-06	0.015136	0.001668	0.011533	1.6e-05	0.001666
SynPair40667	0.03372	0.156718	0.170932	0.101872	0.208228	0.226143	0.023874
SynPair42636	0.008458	0.003043	0.027113	0.022535	0.034133	0.023168	0.022301
SynPair23259	1.2e-05	0.005252	0.002816	0.002813	0.037117	0.005305	1e-05
SynPair62541	0.013717	0.02632	0.090476	0.115879	0.050565	0.03488	0.031217
SynPair40703	0.377311	0.046271	0.06096	0.102422	0.020691	0.035846	0.02429
SynPair42752	0.019734	0.040432	0.06084	0.037269	0.064214	0.035737	0.030083
SynPair41925	0.002163	0.002184	0.008683	0.013029	0.006474	0.004354	0.015344
SynPair48656	0.017803	0.01123	0.047949	0.038462	0.044283	0.029659	0.01968
SynPair30588	0.01323	0.023496	0.080381	0.070984	0.105219	0.022168	0.002164
SynPair13590	0.004291	0.023396	0.037021	0.04942	0.057081	0.022489	0.033636
SynPair4452	0.008638	0.01456	0.048753	0.043327	0.04242	0.02187	0.017677
SynPair49870	0.004381	0.000785	0.007665	0.015519	0.018075	0.003639	0.001457
SynPair35614	0.007236	0.016845	0.045564	0.024968	0.037248	0.023323	0.009057
SynPair5608	0.011314	0.015616	0.06339	0.023199	0.075743	0.014625	0.011128
SynPair4536	0.002026	0.004662	0.010772	0.034237	0.020475	0.009326	0.024355
SynPair13888	0.011743	0.013034	0.04515	0.028438	0.076335	0.022632	0.015064
SynPair30890	0.03744	0.061447	0.075086	0.109902	0.080785	0.07534	0.018857
SynPair56186	0.010616	0.01883	0.044884	0.050543	0.067792	0.009931	0.016439
SynPair11709	0.010381	0.018744	0.018979	0.047544	0.040414	0.015629	0.039856
SynPair12502	0.031152	0.031223	0.084757	0.050375	0.062798	0.049491	0.029962
SynPair7989	0.031847	0.028585	0.099777	0.072004	0.081678	0.037354	0.040595
SynPair31802	0.012169	0.009125	0.059798	0.065093	0.053109	0.030204	0.011999
SynPair48986	0.009737	0.02768	0.070634	0.049417	0.159237	0.032565	0.019073
SynPair404	0.032777	0.050923	0.067056	0.107011	0.154552	0.049501	0.057328
SynPair12466	0.004568	0.007056	0.025453	0.017904	0.024493	0.025374	0.023328
SynPair50855	0.002497	0.007019	0.01526	0.021088	0.02793	0.018231	0.00892
SynPair52478	0.010682	0.018791	0.035981	0.059002	0.03941	0.021992	0.013587
SynPair11331	0.0056	0.006742	0.005856	0.012474	0.011904	0.003369	0.006742
SynPair51673	0.006651	0.012526	0.050516	0.031463	0.080282	0.030122	0.034208
SynPair15393	0.014146	0.023113	0.044021	0.048833	0.036955	0.016538	0.01918
SynPair28693	0.012318	0.025046	0.074762	0.039027	0.069306	0.04909	0.026629
SynPair51717	0.006939	0.00565	0.071331	0.034845	0.076633	0.021815	0.022801
SynPair33017	0.001067	0.012119	0.033968	0.075282	0.097248	0.025504	0.118394
SynPair11255	0.055899	0.099376	0.038536	0.042551	0.03025	0.043186	0.039993
SynPair57680	0.025637	0.008764	0.04399	0.028288	0.066894	0.026252	0.025133
SynPair29765	0.032912	0.060593	0.155205	0.128744	0.094648	0.160757	0.031981
SynPair36027	0.009331	0.005018	0.039582	0.023099	0.04015	0.005454	0.008122
SynPair49150	0.035335	0.054306	0.099827	0.070518	0.109687	0.052212	0.069675
SynPair1292	0.007223	0.021874	0.04686	0.091135	0.066418	0.035064	0.029818
SynPair44399	0.008429	0.014914	0.023107	0.024582	0.020344	0.074489	0.011255
SynPair67381	0.009313	0.010945	0.034386	0.027505	0.030935	0.008677	0.011995
SynPair25692	0.029218	0.027627	0.015061	0.041732	0.041028	0.054524	0.003032
SynPair60128	0.009066	0.006726	0.027875	0.016359	0.020763	0.018122	0.009048
SynPair26981	0.009991	0.010557	0.023828	0.044472	0.035628	0.010493	0.010524
SynPair58418	0.007266	0.008342	0.087616	0.01966	0.111781	0.01627	0.038181
SynPair44151	0.023256	0.030325	0.081492	0.070846	0.104318	0.065872	0.022374
SynPair59642	0.004365	0.016797	0.055862	0.037079	0.089373	0.015864	0.013178
SynPair21884	2e-06	0.002718	0.005518	1.4e-05	0.019996	0.005532	0.008191
SynPair8231	0.006116	0.002067	0.023364	0.009856	0.053753	0.018502	0.018295
SynPair64226	0.013932	0.028297	0.065715	0.118635	0.066954	0.029159	0.027905
SynPair66277	0.17933	0.075399	0.101873	0.085849	0.107894	0.136101	0.21793
SynPair28574	0.015981	0.012134	0.039592	0.045488	0.028884	0.023311	0.027345
SynPair28908	5e-06	0.01153	0.009267	0.009114	0.025519	0.00689	0.002336
SynPair17141	2e-06	0.015988	0.066696	0.123835	0.052087	0.033085	0.039592
SynPair51594	0.030138	0.028843	0.020491	0.016824	0.046427	0.036052	0.087059
SynPair4145	0.013952	0.021278	0.036123	0.027822	0.025528	0.034761	0.018628
SynPair57403	0.007532	0.012028	0.020102	0.025489	0.043508	0.0175	0.026678
SynPair37352	0.054039	0.036314	0.101434	0.08325	0.098773	0.035654	0.037645
SynPair48341	7e-06	0.011994	0.015308	0.012599	0.024015	0.01654	0.01793
SynPair56989	7e-06	0.002487	0.008812	0.014243	0.03302	0.002495	0.022929
SynPair33138	0.014483	0.032832	0.045271	0.047705	0.067376	0.035579	0.018469
SynPair32206	0.025212	0.005595	0.011214	0.032949	0.043381	0.017174	0.009505
SynPair34391	0.016508	0.023767	0.073869	0.065883	0.054576	0.034784	0.020631
SynPair9144	0.017957	0.049537	0.074284	0.03592	0.073452	0.029705	0.015802
SynPair64309	7e-06	0.006334	0.031785	0.02561	0.037681	0.003095	0.013152
SynPair47311	0.01533	0.010494	0.039528	0.029718	0.036758	0.008731	0.011708
SynPair27440	0.006073	0.025666	0.09714	0.053321	0.082305	0.02221	0.020388
SynPair18111	0.014065	0.045168	0.082391	0.071515	0.07514	0.028556	0.022087
SynPair45340	0.003037	0.01969	0.099147	0.063934	0.057661	0.017138	0.087177
SynPair65037	0.003231	0.015613	0.029344	0.015685	0.069039	0.016761	0.068467
SynPair38266	0.010431	0.026173	0.048562	0.050434	0.042541	0.018178	0.043431
SynPair60007	0.005014	0.02071	0.063397	0.083186	0.075619	0.017136	0.022088
SynPair22968	0.061832	0.057799	0.176028	0.091981	0.177807	0.063894	0.058887
SynPair66190	0.028082	0.020596	0.054139	0.0365	0.068682	0.022415	0.022243
SynPair45188	0.012748	0.027302	0.038972	0.049585	0.071866	0.023009	0.014939
SynPair22514	0.007879	0.014622	0.02822	0.034154	0.04863	0.024282	0.018435
SynPair40214	0.016384	0.049883	0.051936	0.03998	0.043486	0.03387	0.029687
SynPair60163	0.01156	0.017763	0.018343	0.05148	0.042278	1e-05	0.024158
SynPair62132	0.022695	0.019165	0.07998	0.103106	0.053676	0.046956	0.016224
SynPair22470	0.0092	0.010612	0.020898	0.015449	0.01814	0.014162	0.034992
SynPair40732	0.042929	0.048228	0.083755	0.083669	0.103191	0.088924	0.069148
SynPair23268	0.013014	0.012926	0.031351	0.017537	0.037065	0.014439	0.008047
SynPair43539	0.033454	0.018035	0.026819	0.05329	0.078331	0.032217	0.035758
SynPair8594	0.009053	0.01399	0.028278	0.010615	0.033604	0.010157	0.011423
SynPair40656	0.051815	0.033586	0.190307	0.124496	0.193816	0.090309	0.241134
SynPair22156	0.021537	0.014815	0.07329	0.070304	0.058785	0.020372	0.043092
SynPair42607	0.034771	0.037605	0.071129	0.152979	0.077497	0.050557	0.036208
SynPair44790	0.007389	0.012724	0.0226	0.021824	0.028308	0.014843	0.009912
SynPair39802	0.005782	0.005714	0.031926	0.007119	0.019995	0.026007	0.030168
SynPair45666	0.087828	0.045567	0.050004	0.035852	0.0282	0.029758	0.082891
SynPair18437	0.004579	0.038388	0.014085	1.4e-05	0.069754	0.014023	0.004581
SynPair67424	0.01272	0.007599	0.020727	0.052393	0.030247	0.014883	0.092454
SynPair9462	0.012409	0.026355	0.040361	0.055642	0.040863	0.024575	0.021002
SynPair43695	0.011646	0.014475	0.029315	0.014942	0.041943	0.007865	0.014397
SynPair45702	1e-06	0.005698	0.005841	4.3e-05	0.032856	7e-06	0.024456
SynPair39966	0.014229	0.013579	0.03357	0.039046	0.07074	0.029063	0.097915
SynPair44924	0.018116	0.032465	0.099829	0.106546	0.077266	0.029959	0.044396
SynPair31833	0.012607	0.021959	0.027561	0.035406	0.041415	0.018491	0.009866
SynPair57289	0.001976	0.004086	0.008245	0.011458	0.013901	0.003912	0.003959
SynPair1453	0.009863	0.014554	0.053288	0.030226	0.044161	0.016557	0.010802
SynPair435	2e-06	0.003895	0.269434	0.021009	0.048662	0.007398	6e-06
SynPair33862	0.006936	0.010858	0.003252	0.014831	0.017459	0.012615	0.009884
SynPair32720	0.009958	0.020025	0.033156	0.038381	0.037633	0.019429	0.027298
SynPair33906	0.006963	0.009854	0.028888	0.016034	0.023538	0.016151	0.006965
SynPair1537	0.006069	0.03109	0.050337	0.041217	0.078557	0.023702	0.109576
SynPair34967	0.022988	0.043936	0.10255	0.051743	0.068429	0.045078	0.128862
SynPair48703	0.008833	0.014164	0.027358	0.03944	0.030891	0.020425	0.015006
SynPair15552	0.034907	0.050777	0.059878	0.087506	0.102712	0.032711	0.024938
SynPair49559	0.012567	0.003854	0.039823	0.015159	0.035956	0.009811	0.007731
SynPair35741	0.009693	0.001433	0.005663	0.006056	0.008131	0.005662	0.004563
SynPair4507	0.012562	0.009749	0.040878	0.023766	0.060587	0.024229	0.0585
SynPair16759	0.017967	0.05771	0.060097	0.079475	0.067655	0.047571	0.041258
SynPair11494	0.027972	0.036299	0.085302	0.053946	0.052716	0.03924	0.019509
SynPair6432	0.040423	0.081863	0.136597	0.122372	0.07234	0.051536	0.028542
SynPair55174	0.003612	0.020145	0.037636	0.013225	0.023768	0.027752	0.023561
SynPair799	0.00398	0.050479	0.059551	0.021168	0.029984	0.002963	0.015227
SynPair7668	0.006441	0.014801	0.035706	0.014723	0.032304	0.017218	0.007495
SynPair15436	0.015223	0.018243	0.046034	0.066399	0.089149	0.015467	0.01205
SynPair49841	0.005589	0.014838	0.024188	0.020278	0.036511	0.00703	0.010798
SynPair64664	0.001994	0.007899	0.037596	0.005978	0.027888	0.012076	0.003956
SynPair67813	0.042471	0.036092	0.134612	0.098605	0.14836	0.037675	0.074574
SynPair9429	0.018879	0.024002	0.097965	0.137653	0.093786	0.041494	0.030778
SynPair46542	0.017537	0.007243	0.030599	0.023956	0.026827	0.013579	0.018019
SynPair8717	0.000631	0.003682	0.014035	0.027937	0.020943	0.007428	0.117959
SynPair39551	0.011561	0.010352	0.023206	0.020983	0.049526	0.005469	0.0096
SynPair47718	0.039169	0.056679	0.198934	0.088999	0.198878	0.303718	0.110456
SynPair22079	0.018203	0.072198	0.120599	0.11668	0.117957	0.077129	0.04984
SynPair23347	1.1e-05	0.024649	0.012637	0.054544	0.052971	0.02239	0.030633
SynPair21316	0.012642	0.055171	0.140511	0.044444	0.080488	0.07579	0.066443
SynPair30496	0.022797	0.036424	0.106212	0.079119	0.059736	0.035598	0.078493
SynPair52396	0.03199	0.061564	0.133872	0.130598	0.128224	0.064405	0.05292
SynPair4930	0.017382	0.045668	0.087577	0.090127	0.076181	0.029818	0.020677
SynPair49512	0.039082	0.057016	0.150688	0.122148	0.103347	0.081179	0.099915
SynPair7747	0.006408	0.020198	0.072613	0.04099	0.053727	0.029928	0.019729
SynPair15519	0.17178	0.036761	0.138589	0.097782	0.145833	0.133389	0.024379
SynPair5716	0.008756	0.006509	0.04016	0.052136	0.048055	0.02309	0.005801
SynPair16712	0.052319	0.041478	0.124477	0.107244	0.133587	0.293203	0.049418
SynPair14627	0.054047	0.047407	0.084726	0.067754	0.182971	0.042741	0.164971
SynPair4854	0.012045	0.03221	0.051911	0.05639	0.075715	0.032131	0.043681
SynPair13996	0.010815	0.006708	0.019141	0.028981	0.024498	0.022233	0.00457
SynPair16676	0.046093	0.017809	0.036731	0.036311	0.045213	0.0144	0.059921
SynPair15801	0.04254	0.035893	0.069728	0.078479	0.091	0.067976	0.055504
SynPair56334	0.027822	0.032669	0.135225	0.140579	0.111843	0.069571	0.136965
SynPair34434	0.013364	0.011374	0.041168	0.036145	0.067813	0.020515	0.02576
SynPair11617	0.015689	0.02059	0.058648	0.052411	0.059621	0.027039	0.012611
SynPair12860	0.144192	0.035832	0.048916	0.154583	0.06353	0.041696	0.041335
SynPair17780	0.009314	0.013165	0.033045	0.029911	0.030356	0.023251	0.011595
SynPair31878	0.009333	0.025557	0.074208	0.094081	0.084831	0.027363	0.025227
SynPair802	0.027369	0.044616	0.041599	0.083082	0.09102	0.052209	0.018975
SynPair33829	0.026007	0.101373	0.138187	0.073735	0.211276	0.092369	0.058004
SynPair10831	0.148864	0.051204	0.07352	0.143703	0.096639	0.161982	0.061433
SynPair13646	0.016253	0.037422	0.077195	0.077157	0.079019	0.05055	0.027268
SynPair3835	0.014568	0.029797	0.080702	0.062278	0.099897	0.042109	0.046915
SynPair1418	7e-06	0.008531	0.008606	3.5e-05	0.008606	2.7e-05	0.0173
SynPair966	0.003453	0.010372	0.024612	2.3e-05	0.027977	0.010451	0.00696
SynPair51231	0.012471	0.026291	0.054395	0.052355	0.05509	0.03017	0.01569
SynPair13722	0.018641	0.038849	0.048826	0.060766	0.099575	0.031707	0.020025
SynPair10955	0.010758	0.023314	0.042296	0.047587	0.079863	0.099663	0.057448
SynPair1020	0.002696	0.008815	0.009355	0.018264	0.033014	0.009445	0.005079
SynPair3071	0.003299	0.006726	0.018952	0.021324	0.030399	0.010386	0.001389
SynPair6289	0.009922	0.008428	0.035508	0.025158	0.045816	0.016031	0.011865
SynPair16086	0.003349	0.016101	0.021212	0.017075	0.043822	0.013651	0.020297
SynPair5082	0.009643	0.015649	0.048482	0.039337	0.047622	0.022495	0.009956
SynPair35332	0.008934	0.011931	0.04544	0.036614	0.057062	0.008662	0.013618
SynPair57432	6e-06	0.012382	0.036688	0.067911	0.013902	0.021747	0.013418
SynPair4174	0.021787	0.026459	0.053237	0.057702	0.050639	0.022272	0.035166
SynPair17170	0.012207	0.019294	0.044026	0.029215	0.064068	0.033848	0.042844
SynPair28421	0.022321	0.098218	0.155333	0.037325	0.039808	0.055383	0.021554
SynPair48370	0.010747	0.015834	0.054326	0.045603	0.045744	0.027586	0.018279
SynPair15121	0.024547	0.045028	0.076889	0.076064	0.116286	0.042962	0.022673
SynPair55463	0.044963	0.02812	0.059782	0.042425	0.047534	0.034787	0.031615
SynPair35256	0.009437	0.015901	0.036699	0.04901	0.032277	0.02625	0.010552
SynPair4010	0.019553	0.033811	0.138245	0.094875	0.105172	0.054577	0.036343
SynPair68007	0.018622	0.085354	0.069122	0.09023	0.109197	0.055459	0.039182
SynPair37207	0.018613	0.018738	0.080168	0.048182	0.120398	0.028839	0.021792
SynPair12388	0.016017	0.039082	0.068091	0.07482	0.069802	0.048483	0.029404
SynPair31390	0.008105	0.009175	0.054614	0.037332	0.066514	0.006256	0.030771
SynPair44287	0.011792	0.036779	0.110699	0.011882	0.059946	0.086637	0.040077
SynPair42310	0.008583	0.017734	0.032213	0.047349	0.057776	0.011401	0.015911
SynPair8083	0.016271	0.006223	0.023408	0.014151	0.021721	0.005688	0.008036
SynPair22441	2e-05	0.006157	0.011853	0.014728	0.013449	0.007356	0.0058
SynPair22959	0.011957	0.017321	0.037976	0.058267	0.052343	0.020821	0.015713
SynPair40225	0.016389	0.050374	0.058784	0.04637	0.067789	0.041734	0.02337
SynPair47244	0.013958	0.009319	0.043897	0.023744	0.028048	0.008463	0.015885
SynPair43382	0.038108	0.063554	0.13038	0.133859	0.130023	0.08129	0.049544
SynPair64338	0.021444	0.042133	0.065951	0.15109	0.171956	0.050328	0.053809
SynPair38333	0.003996	0.006808	0.009443	0.016066	0.024376	0.004054	0.005125
SynPair45371	0.003844	0.025015	0.030515	0.036508	0.031264	0.013941	0.007913
SynPair18120	1e-05	0.022326	0.075136	0.011408	0.02337	0.028225	0.036993
SynPair27471	0.004444	0.011845	0.042542	0.011293	0.045033	0.01134	0.056767
SynPair57479	0.013645	0.021219	0.04058	0.036661	0.054007	0.020873	0.017824
SynPair51992	0.107639	0.025244	0.049338	0.051864	0.068149	0.039863	0.017802
SynPair13199	0.008045	0.023466	0.046987	0.033029	0.055369	0.034089	0.021806
SynPair57961	0.000882	0.013266	0.005548	0.010294	0.019111	0.007316	0.000875
SynPair11264	0.015129	0.01964	0.02673	0.045234	0.028716	0.015744	0.16061
SynPair2260	3e-06	0.021301	0.030506	0.008367	0.025852	0.163619	0.004176
SynPair50864	0.006128	0.009561	0.023172	0.018566	0.027569	0.024891	0.011503
SynPair55784	0.013556	0.02835	0.101873	0.046657	0.07821	0.029082	0.022844
SynPair30349	0.019201	0.048632	0.094091	0.10057	0.117784	0.039259	0.022572
SynPair169	0.005481	0.043276	0.022856	0.024742	0.066619	0.027819	0.009671
SynPair51642	0.006074	0.064096	0.014802	0.035222	0.025808	0.032885	0.007126
SynPair17297	0.002562	0.009622	0.041457	0.03586	0.030884	0.012156	0.004734
SynPair32318	0.023841	0.080538	0.132709	0.167706	0.153704	0.078569	0.042563
SynPair4293	0.01136	0.020681	0.061823	0.041945	0.055136	0.020825	0.05489
SynPair23498	0.002101	0.006337	0.022294	0.048711	0.11156	0.006155	0.006328
SynPair59717	0.015013	0.03407	0.069756	0.048019	0.071525	0.025628	0.050762
SynPair66246	0.009615	0.006106	0.018326	0.019835	0.024976	0.01657	0.009251
SynPair8364	0.011595	0.013672	0.053534	0.065576	0.043041	0.038087	0.016615
SynPair27846	0.028195	0.038438	0.129041	0.104559	0.106083	0.069337	0.118156
SynPair25817	0.00245	0.003914	0.021459	0.015904	0.050037	0.01163	0.00617
SynPair59673	0.064737	0.017657	0.055606	0.058232	0.136446	0.017166	0.014977
SynPair23980	0.003793	0.014892	0.068297	0.038127	0.059076	0.02939	0.011042
SynPair67178	0.015191	0.028472	0.079741	0.058076	0.069385	0.03853	0.041081
SynPair44160	0.051003	0.04269	0.116298	0.126214	0.141344	0.056641	0.02905
SynPair23650	0.010845	0.001701	0.026806	0.010352	0.027707	0.006531	0.069927
SynPair41150	0.011474	0.003046	0.059316	0.038546	0.051266	0.020698	0.01601
SynPair23515	0.008129	0.011585	0.041878	0.029191	0.039408	0.025786	0.013407
SynPair63133	0.020473	0.02947	0.078571	0.091267	0.08868	0.039134	0.036055
SynPair58608	0.04548	0.01078	0.098388	0.107905	0.078726	0.044995	0.040332
SynPair46310	0.002985	0.009034	0.037009	0.019824	0.016243	0.00926	0.010245
SynPair64036	0.002905	0.012453	0.015903	0.024064	0.020027	0.013991	0.009384
SynPair11121	0.003852	1e-05	0.060655	0.003514	0.008268	0.011648	0.015508
SynPair15183	0.010922	0.018627	0.026745	0.041452	0.042829	0.018679	0.014369
SynPair14075	0.00932	0.017728	0.025423	0.02419	0.025114	0.011795	0.011013
SynPair36237	0.00748	0.003608	0.017454	0.045718	0.092769	0.008327	0.009938
SynPair5020	0.008692	0.012583	0.05361	0.022025	0.043087	0.014204	0.006334
SynPair56566	0.006895	0.003139	0.022164	0.012338	0.043198	0.021498	0.353411
SynPair16024	0.007038	0.021065	0.03607	0.022085	0.056654	0.013315	0.00479
SynPair1082	0.012256	0.012033	0.050883	0.062617	0.048696	0.02578	0.019775
SynPair49340	0.02372	0.023677	0.02996	0.026633	0.028258	0.016184	0.013463
SynPair57658	0.017181	0.02871	0.047541	0.090653	0.0554	0.031259	0.017232
SynPair2289	0.005125	0.008431	0.014427	0.02766	0.02817	0.005174	0.00763
SynPair59419	0.010611	0.010274	0.037937	0.043887	0.039644	0.029014	0.053003
SynPair45150	0.034843	0.042924	0.044818	0.078873	0.179574	0.042126	0.182132
SynPair18301	0.004476	0.004898	0.011469	0.007044	0.018157	0.006542	0.001911
SynPair9354	0.006722	0.008361	0.046471	0.042554	0.072889	0.022829	0.009636
SynPair65343	0.003482	0.008342	0.049394	0.032057	0.043213	0.017024	0.04234
SynPair59901	0.004673	0.128983	0.059072	0.052824	0.07922	0.032193	0.064048
SynPair47065	0.015697	0.022781	0.039433	0.032347	0.060488	0.039101	0.028857
SynPair9230	0.011523	0.026367	0.038517	0.036463	0.037314	0.014365	0.020238
SynPair26912	0.006555	0.005491	0.011037	0.015574	0.045554	0.010699	0.013469
SynPair65227	0.015939	0.032178	0.073297	0.061883	0.138723	0.058684	0.021607
SynPair60217	0.019947	0.018835	0.043511	0.078487	0.039486	0.027282	0.028653
SynPair42055	0.012057	0.012755	0.090002	0.020059	0.030114	0.011294	0.003978
SynPair58993	0.010486	0.003457	0.022594	0.013394	0.046445	0.01179	0.018602
SynPair21817	0.008369	0.017403	0.049188	0.036431	0.056136	0.022004	0.013982
SynPair22660	0.008176	0.01254	0.029121	0.058356	0.054233	0.024561	0.146499
SynPair63178	0.010157	0.028346	0.043033	0.043707	0.04785	0.037535	0.021223
SynPair42131	0.009809	0.012459	0.031988	0.025494	0.031957	0.012583	0.01532
SynPair48035	0.011071	0.01997	0.041011	0.039675	0.070477	0.010762	0.019033
SynPair15264	0.005143	0.021887	0.030988	0.03725	0.036806	0.019725	0.012561
SynPair6260	0.010598	0.034042	0.081121	0.094473	0.083091	0.027753	0.01853
SynPair29942	0.003274	0.007938	0.055094	0.07306	0.173565	0.036463	0.040034
SynPair57777	0.021574	0.056464	0.085588	0.10755	0.119503	0.046995	0.062856
SynPair6304	0.01022	0.009503	0.065853	0.108163	0.058823	0.033017	0.027764
SynPair48151	0.009179	0.007279	0.010021	0.009191	0.016752	0.005474	0.007317
SynPair34349	0.025103	0.131313	0.036339	0.062497	0.088182	0.034911	0.017002
SynPair56449	0.013605	0.042035	0.064283	0.068439	0.064827	0.03787	0.028404
SynPair33328	0.030751	0.011379	0.091442	0.086915	0.147671	0.052019	0.056535
SynPair1365	0.008619	0.047058	0.048262	0.052777	0.038955	0.015279	0.018083
SynPair303	0.014745	0.02629	0.051639	0.034352	0.076798	0.023326	0.015462
SynPair29692	0.005689	0.007105	0.051972	0.030448	0.033414	0.012029	0.043908
SynPair10254	0.041167	0.047931	0.146455	0.097073	0.142005	0.071553	0.072823
SynPair17199	0.017242	0.004349	0.024599	0.020461	0.050595	0.013985	0.01421
SynPair56681	0.034458	0.070455	0.165218	0.123405	0.12645	0.073429	0.051651
SynPair267	0.017592	0.019549	0.06718	0.068689	0.164357	0.037041	0.039171
SynPair14392	0.003971	0.012101	0.006629	0.012233	0.046396	0.013885	0.013342
SynPair15494	0.011356	0.018534	0.043968	0.036442	0.058917	0.038806	0.017657
SynPair12759	0.0133	0.059281	0.051758	0.037497	0.030551	0.032398	0.081606
SynPair31741	0.011945	0.052606	0.08914	0.090205	0.085453	0.056977	0.038674
SynPair32936	0.010133	0.015518	0.060763	0.018645	0.05795	0.023732	0.017301
SynPair6490	0.016812	0.018084	0.03108	0.03826	0.043184	0.02934	0.034131
SynPair57187	0.019529	0.037099	0.071323	0.085239	0.090714	0.042619	0.091656
SynPair30967	1e-05	0.004695	0.025984	0.019659	0.009652	7e-06	0.237109
SynPair51010	0.005725	0.00657	0.026422	0.01436	0.024552	0.016692	0.011802
SynPair1639	0.011621	0.022462	0.065228	0.045475	0.049371	0.037472	0.022316
SynPair33674	0.02519	0.032679	0.051577	0.032586	0.044567	0.032983	0.007557
SynPair51174	0.007426	0.015745	0.036772	0.032507	0.043576	0.024734	0.016867
SynPair49987	0.011252	0.017923	0.05064	0.063042	0.060048	0.013118	0.009982
SynPair5453	0.01343	0.020529	0.047612	0.031045	0.049782	0.0241	0.01803
SynPair34615	0.016232	0.02761	0.086336	0.070735	0.088459	0.025603	0.043671
SynPair37862	0.019038	0.0129	0.040463	0.034096	0.026437	0.017522	0.017417
SynPair4609	0.005172	1.3e-05	0.007843	0.005379	0.021866	0.010428	8e-06
SynPair32782	0.020179	0.03171	0.06928	0.067963	0.068537	0.034024	0.026187
SynPair12591	0.003724	0.009508	0.052804	0.018995	0.03616	0.011137	0.00776
SynPair37906	0.00372	0.009977	0.010377	0.027964	0.017873	0.009039	0.011511
SynPair29062	0.03127	0.044181	0.096645	0.153187	0.093638	0.223414	0.032619
SynPair5537	0.01021	0.024914	0.027402	0.036046	0.049448	0.032821	0.023281
SynPair12889	0.034101	0.012839	0.06824	0.063036	0.087296	0.039912	0.010635
SynPair56071	0.003285	0.034818	0.043529	0.059967	0.082986	0.059929	0.03825
SynPair34771	0.007864	0.011612	0.147236	0.042033	0.150582	0.014636	0.030491
SynPair31891	0.007403	0.017588	0.189634	0.029102	0.118434	0.018839	0.011092
SynPair15738	0.016831	0.030954	0.07128	0.068437	0.083798	0.035693	0.033854
SynPair48569	0.024862	0.042391	0.066059	0.112484	0.114103	0.050858	0.051614
SynPair497	0.008523	0.018653	0.039436	0.038113	0.042966	0.028681	0.011714
SynPair7566	0.008123	0.00603	0.008673	0.008241	0.016755	0.004118	0.004398
SynPair63858	0.001385	0.037192	0.070516	0.049091	0.036003	0.026919	0.051448
SynPair41666	0.194609	0.171089	0.041136	0.098886	0.08105	0.025554	0.039081
SynPair61511	0.004965	0.005341	0.038442	0.030633	0.039154	0.010747	0.021873
SynPair42509	0.023567	0.023716	0.104595	0.156702	0.093643	0.039746	0.030429
SynPair22258	0.0652	0.053776	0.052456	0.039269	0.109708	0.059794	0.08691
SynPair23002	0.095309	0.019878	0.047293	0.033678	0.05871	0.018859	0.005417
SynPair25239	0.010006	0.007879	0.067675	0.042341	0.0161	0.007984	0.078651
SynPair8536	0.010372	0.019877	0.045769	0.042038	0.052457	0.018478	0.025185
SynPair38956	0.020692	0.01704	0.048582	0.047686	0.06442	0.027419	0.022643
SynPair45568	0.021867	0.035772	0.052377	0.054978	0.087777	0.023577	0.024651
SynPair46607	0.065021	0.060873	0.031898	0.023605	0.035464	0.033939	0.10376
SynPair63788	0.052574	0.066874	0.121719	0.097596	0.095785	0.062804	0.051629
SynPair22090	0.018674	0.014792	0.044947	0.043852	0.061172	0.140466	0.017548
SynPair64839	0.004434	0.001046	0.009811	0.0108	0.019294	0.002504	0.00605
SynPair47821	0.001701	0.018775	0.0314	0.017967	0.029541	0.016985	0.009773
SynPair66414	0.012822	0.02187	0.034621	0.06599	0.037661	0.009687	0.020608
SynPair38832	0.009394	0.018819	0.055437	0.045801	0.036741	0.015621	0.012926
SynPair37829	0.019586	0.034987	0.051609	0.092618	0.126669	0.032225	0.021735
SynPair51293	0.010766	0.017097	0.016919	0.025387	0.044442	0.010524	0.015532
SynPair5418	0.105108	0.018371	0.059158	0.041937	0.068729	0.018844	0.029857
SynPair28317	0.011457	0.041702	0.085206	0.131097	0.120307	0.047883	0.030288
SynPair17646	0.006304	0.009068	0.031781	0.044228	0.044894	0.009808	0.045728
SynPair15617	0.046317	0.047149	0.13532	0.089999	0.1123	0.073215	0.03564
SynPair7449	0.057238	0.040902	0.07324	0.067811	0.058027	0.044184	0.084959
SynPair16860	0.002155	0.002149	4.5e-05	0.025116	0.011242	0.002162	0.002161
SynPair37455	6e-06	0.002241	0.017979	0.007013	0.0161	0.001159	0.006046
SynPair30798	0.033308	0.056674	0.164141	0.121619	0.20216	0.057584	0.045306
SynPair7951	0.009232	0.009514	0.03942	0.033751	0.040144	0.017486	0.025825
SynPair16578	0.00515	0.007029	0.023574	0.026553	0.035149	0.010223	0.01051
SynPair3897	0.003416	0.008493	0.030786	0.021134	0.028501	0.018997	0.01633
SynPair14529	0.028777	0.031798	0.099308	0.065803	0.083806	0.048797	0.044338
SynPair48522	0.00575	0.014263	0.020657	0.01708	0.03491	0.012891	0.005735
SynPair30550	0.029335	0.021541	0.085881	0.069497	0.15882	0.02625	0.037303
SynPair1716	0.050504	0.067227	0.608731	0.237241	0.214373	0.111569	0.066091
SynPair14685	0.007581	0.030744	0.081514	0.065064	0.072314	0.049927	0.026896
SynPair770	0.036444	0.069714	0.09993	0.05875	0.063345	0.110994	0.039055
SynPair2961	7e-06	0.008454	0.028807	0.058612	0.066613	0.02171	0.011492
SynPair12712	0.0116	0.014021	0.047086	0.032419	0.056853	0.046844	0.024791
SynPair13934	0.006954	0.005832	0.031226	0.015142	0.024459	0.005508	0.009868
SynPair3747	0.019971	0.017769	0.053574	0.073749	0.081927	0.021621	0.027815
SynPair32819	0.006626	0.004818	0.063438	0.05328	0.056568	0.016102	0.019487
SynPair13850	0.006123	0.014195	0.093455	0.026636	0.044172	0.017505	0.037464
SynPair2479	0.01536	0.040089	0.040119	0.119949	0.108281	0.079453	0.053894
SynPair9727	0.010331	0.025395	0.064557	0.075246	0.084268	0.042036	0.017053
SynPair45523	0.004254	0.004331	0.004266	0.002138	0.02261	0.004242	0.112503
SynPair27223	0.013091	0.028116	0.07525	0.035502	0.066968	0.058999	0.034281
SynPair8901	0.003006	0.004574	0.030781	0.017136	0.019667	0.006836	0.002999
SynPair26079	0.013571	0.029591	0.054384	0.062327	0.157918	0.01727	0.054739
SynPair47416	0.012588	0.017009	0.039195	0.02919	0.036939	0.013298	0.02606
SynPair38879	0.003319	0.014168	0.054765	0.00996	0.044273	0.039544	0.011372
SynPair9993	0.080106	0.073414	0.104394	0.068722	0.092842	0.096057	0.085251
SynPair22377	0.018425	0.020852	0.048314	0.049049	0.033036	0.046963	0.030893
SynPair43718	0.00324	0.001065	0.003433	0.005588	0.011545	1.3e-05	0.005383
SynPair41749	0.023851	0.018292	0.045948	0.070496	0.034726	0.040746	0.02054
SynPair23049	0.007927	0.02063	0.04075	0.049922	0.044611	0.023642	0.014879
SynPair39497	0.016944	0.037702	0.082458	0.102665	0.056721	0.032144	0.040773
SynPair61926	0.005569	1.7e-05	0.003796	0.212298	0.01219	0.003738	1.9e-05
SynPair31672	6e-06	1.2e-05	2.1e-05	4e-05	3.1e-05	0.002552	0.042929
SynPair34992	0.044908	0.057396	0.088155	0.050779	0.047003	0.161024	0.156673
SynPair13430	0.010183	0.014012	0.044668	0.044204	0.062329	0.026908	0.020792
SynPair2465	0.019193	0.031777	0.096754	0.098876	0.05656	0.054945	0.045229
SynPair13554	0.053747	0.055319	0.059629	0.101292	0.127064	0.058473	0.091548
SynPair37681	0.0043	0.006745	0.014602	0.029647	0.029196	0.008419	0.004292
SynPair55181	0.014231	0.023744	0.046311	0.060597	0.046031	0.036918	0.03127
SynPair33747	0.021202	0.013714	0.058243	0.049905	0.079925	0.045074	0.026438
SynPair4496	0.001544	0.00847	0.020921	0.01256	0.04191	0.013247	0.01891
SynPair13928	0.005046	0.01461	0.028939	0.027795	0.042973	0.013093	0.013744
SynPair56026	0.022208	0.041433	0.131979	0.133146	0.127799	0.056719	0.037507
SynPair16564	0.021949	0.035023	0.053714	0.060149	0.049779	0.064806	0.035237
SynPair49764	0.009931	0.028355	0.067404	0.073703	0.057424	0.02579	0.038535
SynPair33897	0.007894	0.011495	0.075568	0.034209	0.092033	0.017471	0.02482
SynPair29151	0.017001	0.01653	0.051097	0.080326	0.046235	0.046052	0.014422
SynPair35418	0.013822	0.016078	0.054532	0.052494	0.049451	0.027415	0.019879
SynPair7829	0.020331	0.035967	0.043679	0.024378	0.018109	0.027819	0.039295
SynPair10597	0.010722	0.012225	0.034489	0.030783	0.056954	0.010615	0.027437
SynPair36613	0.008172	0.077344	0.039451	0.049616	0.025411	0.020173	0.006689
SynPair49600	0.013752	0.016736	0.042049	0.03055	0.041296	0.016717	0.019769
SynPair23055	0.021692	0.053624	0.061006	0.09336	0.067082	0.053614	0.035217
SynPair9497	0.006766	0.011313	0.031487	0.053292	0.073214	0.010034	0.017888
SynPair46980	0.019834	0.019418	0.06831	0.060208	0.076243	0.043659	0.034488
SynPair60678	0.011608	0.020788	0.025949	0.030376	0.036202	0.023064	0.012503
SynPair42846	0.015691	0.022263	0.067416	0.073664	0.080349	0.017954	0.049841
SynPair45827	0.019699	0.007794	0.028891	0.017908	0.032668	0.018618	0.007826
SynPair39643	0.006384	0.012651	0.036351	0.017413	0.044371	0.016896	0.030755
SynPair64412	0.006433	0.047693	0.102338	0.071025	0.094289	0.02266	0.05343
SynPair8405	0.005891	0.004511	0.054462	0.042947	0.023012	0.017761	0.006283
SynPair65648	0.01194	0.016341	0.048542	0.047152	0.036378	0.031492	0.069469
SynPair46650	0.023839	0.02044	0.064486	0.066636	0.082094	0.053179	0.042855
SynPair38865	0.007007	0.007577	0.015152	0.02264	0.025725	0.007111	0.009918
SynPair47876	0.003357	0.01403	0.138246	0.054888	0.10557	0.047594	0.021989
SynPair47912	0.008317	0.007351	0.027174	0.026708	0.007477	0.00766	0.13823
SynPair57237	0.003101	0.003123	1.3e-05	0.013728	0.020957	0.007195	0.270114
SynPair12895	0.006622	0.014512	0.031234	0.021605	0.034942	0.010034	0.01436
SynPair48575	0.014344	0.033359	0.063661	0.076919	0.105936	0.025935	0.031673
SynPair16953	0.001237	0.009567	0.013427	0.01793	0.023647	0.003988	0.064403
SynPair56109	0.01593	0.015113	0.038519	0.040085	0.052324	0.020824	0.030227
SynPair17611	0.12683	0.011131	0.04781	0.052597	0.066904	0.013724	0.018871
SynPair37402	0.014656	0.018367	0.016194	0.019668	0.037101	0.022609	0.03544
SynPair15640	0.009044	0.003767	0.016377	0.017864	0.02358	0.010527	0.010667
SynPair48411	0.018162	0.024793	0.040067	0.035706	0.060941	0.023972	0.024995
SynPair30463	0.118467	0.098818	0.192113	0.14682	0.162482	0.090202	0.107684
SynPair643	0.039014	0.037996	0.112263	0.099315	0.105098	0.073728	0.036939
SynPair51168	0.001877	0.001903	0.015507	0.013651	0.031531	0.003863	0.012019
SynPair13807	0.036993	0.02591	0.087325	0.068309	0.119314	0.027438	0.179288
SynPair12745	0.011659	0.01649	0.024284	0.042252	0.03972	0.020756	0.010865
SynPair1741	0.026562	0.06698	0.155853	0.203446	0.139151	0.044491	0.069405
SynPair52207	0.010482	7e-06	0.033883	0.01565	0.034006	0.010294	0.006811
SynPair13963	0.0174	0.025852	0.060738	0.094965	0.152695	0.03243	0.057241
SynPair3710	0.026205	0.022716	0.050453	0.049202	0.056301	0.036738	0.029974
SynPair47441	0.011348	0.015171	0.043006	0.040646	0.037995	0.030725	0.020176
SynPair47525	0.008845	0.021115	0.040039	0.046949	0.066594	0.018344	0.015862
SynPair9770	0.009988	0.018747	0.051889	0.034234	0.109411	0.029752	0.059765
SynPair8956	0.008771	0.029655	0.053339	0.063862	0.078259	0.027298	0.038827
SynPair44482	0.011649	0.007228	0.046072	0.040687	0.035636	0.017569	0.107751
SynPair22244	0.029801	0.037563	0.083361	0.141212	0.098913	0.044393	0.046406
SynPair61971	0.019026	0.031373	0.091666	0.092231	0.071296	0.03707	0.035171
SynPair47689	0.006136	0.009472	0.037287	0.049209	0.055608	0.023551	0.068266
SynPair23426	0.012615	0.039733	0.054014	0.060374	0.123964	0.023803	0.022918
SynPair41242	0.008926	0.010357	0.018607	0.095626	0.060177	0.004457	0.005992
SynPair43213	0.084577	0.09057	0.090664	0.107779	0.092621	0.063054	0.049685
SynPair45384	0.184496	0.111731	0.035281	0.048774	0.029229	0.018903	0.017753
SynPair42049	0.021799	0.03767	0.059361	0.072766	0.087089	0.031133	0.019693
SynPair18279	0.00852	0.008701	0.024395	0.024767	0.030442	0.012638	0.012446
SynPair25779	0.008803	0.014991	0.038845	0.033008	0.050355	0.019465	0.007312
SynPair47079	0.010957	0.013725	0.026314	0.024433	0.036932	0.012882	0.008209
SynPair24523	0.010925	0.011759	0.028211	0.03428	0.033018	0.012654	0.0224
SynPair61299	0.020308	0.025707	0.073834	0.08727	0.058202	0.053072	0.033186
SynPair24447	0.008906	0.026954	0.030925	0.041996	0.034118	0.017436	0.02253
SynPair8112	0.024592	0.031094	0.063571	0.064909	0.065115	0.027366	0.032885
SynPair13043	1e-05	1e-05	4.3e-05	0	0.059899	0.546657	0
SynPair2172	0.010786	0.013063	0.054588	0.259455	0.135377	0.015458	0.023872
SynPair11176	0.002864	0.113874	0.031979	0.027197	0.027005	0.022797	0.018272
SynPair6318	0.016512	0.03593	0.076319	0.07052	0.055029	0.036144	0.01902
SynPair30293	0.014323	0.008449	0.024721	0.029145	0.040785	0.014938	0.014393
SynPair14146	0.006623	0.011348	0.036268	0.022518	0.02435	0.01821	0.013027
SynPair36304	0.031005	0.034974	0.117631	0.126053	0.107041	0.03418	0.020699
SynPair49273	0.008475	0.024225	0.049403	0.043218	0.05144	0.033787	0.013154
SynPair14022	0.007233	0.008974	0.010824	0.01085	0.016474	0.007221	0.047656
SynPair29522	0.006813	0.009343	0.028295	0.028034	0.025042	0.010578	0.009796
SynPair5077	0.01051	0.015977	0.059244	0.043092	0.058652	0.017702	0.009146
SynPair18232	0.015582	0.02587	0.078307	0.044068	0.14663	0.031417	0.017938
SynPair67345	0.003489	0.006881	0.01807	0.022139	0.034856	0.004518	0.016256
SynPair24870	0.022169	0.032452	0.05011	0.190764	0.055552	0.032964	0.040861
SynPair27607	0.021136	0.009105	0.069399	0.035037	0.029666	0.030822	0.012766
SynPair47156	0.043607	0.040484	0.098515	0.112308	0.245332	0.078317	0.051682
SynPair25656	0.01707	0.008336	0.153644	0.029154	0.040646	0.036214	0.050619
SynPair8159	0.048725	0.066862	0.178201	0.149107	0.169299	0.085317	0.045279
SynPair26821	0.008746	0.03001	0.055692	0.047489	0.087347	0.029961	0.023483
SynPair9303	0.009231	0.031325	0.071545	0.096281	0.029816	0.026673	0.019574
SynPair25986	0.009079	0.023593	0.069183	0.039851	0.059406	0.010408	0.011012
SynPair41209	0.00485	0.007268	0.014899	0.056027	0.061117	0.00988	0.010666
SynPair8391	0.007042	0.009176	0.020667	0.020909	0.101788	0.027172	0.008072
SynPair42002	0.013906	0.008763	0.036819	0.048908	0.062008	0.027777	0.042157
SynPair21558	0.088897	0.04699	0.131778	0.125058	0.125007	0.060136	0.046561
SynPair26695	0.015537	0.026382	0.0581	0.042829	0.061348	0.03157	0.087767
SynPair23975	0.006798	0.004351	0.018784	0.017314	0.027747	0.011355	0.015685
SynPair48106	0.012692	0.021223	0.029242	0.05898	0.064122	0.012492	0.047814
SynPair37115	0.01975	0.019886	0.076752	0.085599	0.076936	0.033011	0.035512
SynPair29871	0.01011	0.019046	0.070981	0.161834	0.065655	0.028308	0.034764
SynPair4302	0.003562	0.00265	0.013109	0.015753	0.030614	0.004466	0.003574
SynPair35144	0.022017	0.011658	0.035606	0.039028	0.077809	0.01767	0.038817
SynPair5158	0.007545	0.007503	0.026014	0.02128	0.063833	0.017682	0.06264
SynPair28657	0.008831	0.006592	2.3e-05	0.005436	0.013793	0.012525	0.062694
SynPair17306	0.009691	0.005915	0.027849	0.058545	0.038523	0.024043	0.006223
SynPair29915	0.009366	0.02911	0.050501	0.044071	0.05893	0.024638	0.01496
SynPair16038	0.010371	0.036188	0.068014	0.087359	0.116714	0.016652	0.053736
SynPair16394	0.005891	0.010317	0.013492	0.015742	0.019878	0.015644	0.000868
SynPair11059	0.017424	0.026101	0.039736	0.059061	0.082018	0.019629	0.02394
SynPair50741	0.011667	0.007101	0.037458	0.035161	0.031935	0.042746	0.02332
SynPair13008	0.011779	0.019486	0.08625	0.042437	0.05832	0.025654	0.024795
SynPair230	0.009166	0.017588	0.041076	0.033946	0.043247	0.012865	0.012872
SynPair2139	0.015524	0.021944	0.020466	0.044528	0.029316	0.014063	0.015365
SynPair1332	0.019406	0.029338	0.033833	0.041955	0.030847	0.014336	0.016085
SynPair55798	0.010261	0.009071	0.040934	0.080854	0.074246	0.024835	0.014528
SynPair14080	0.011134	0.01881	0.038729	0.061684	0.043999	0.026332	0.036581
SynPair12073	0.001595	0.006152	0.025791	0.010777	0.025343	0.005077	0.006984
SynPair11278	0.015887	0.032953	0.060836	0.061043	0.055869	0.048311	0.030566
SynPair29748	0.088768	0.059143	0.170721	0.126331	0.089718	0.057228	0.201898
SynPair51496	0.002208	0.005033	0.022099	0.028589	0.021067	0.007097	0.016756
SynPair17043	0.01038	0.013045	0.051239	0.038967	0.040871	0.017552	0.00896
SynPair17127	0.006886	0.020829	0.055329	0.027214	0.163795	0.168971	0.015499
SynPair6172	0.016667	0.024682	0.061612	0.058243	0.068518	0.041268	0.024262
SynPair43079	0.006179	0.008811	0.016123	0.03182	0.030716	0.008814	0.016144
SynPair42223	0.019499	0.019998	0.065641	0.064177	0.083076	0.042708	0.035558
SynPair23728	0.004324	0.009746	0.013625	0.020696	0.02868	0.010101	0.011679
SynPair66092	0.006709	0.008151	0.042189	0.021495	0.035302	0.00822	0.013814
SynPair24581	0.007749	0.027116	0.051227	0.056287	0.053561	0.033288	0.014444
SynPair39292	5e-06	9e-06	0.007307	0.00288	0.005825	0.004363	0.002927
SynPair67164	0.017472	0.011782	0.031012	0.022479	0.032786	0.017046	0.084096
SynPair17008	0.011184	0.015832	0.038219	0.035044	0.056637	0.020899	0.017436
SynPair34010	0.005573	0.022587	0.056151	0.056469	0.072535	0.014719	0.01441
SynPair5256	0.015061	0.017498	0.061492	0.046512	0.057599	0.031689	0.017015
SynPair48208	0.002441	0.014162	0.052563	0.059423	0.093962	0.012897	0.012253
SynPair12394	0.00576	0.013497	0.025829	0.027684	0.024304	0.012631	0.005222
SynPair4168	0.133478	0.04985	0.068789	0.087053	0.071141	0.039957	0.064181
SynPair49136	0.006758	0.014917	0.016349	0.01906	0.041437	0.010559	0.012876
SynPair36289	0.00845	0.018157	0.029648	0.071864	0.044679	0.019185	0.024585
SynPair13306	0.008708	0.012072	0.046802	0.055764	0.061235	0.026862	0.016687
SynPair31020	0.022795	0.011783	0.07383	0.033988	0.098351	0.043306	0.029448
SynPair10069	0.01264	0.022141	0.04264	0.054389	0.099125	0.035958	0.019346
SynPair51771	0.01453	0.014387	0.024908	0.02839	0.041735	0.020273	0.014616
SynPair39175	0.005477	0.009413	0.030441	0.024264	0.029088	0.017709	0.022601
SynPair8333	0	0.008811	0.013789	0.002966	0.009054	1.7e-05	0.00294
SynPair58802	0.021464	0.004549	0.036771	0.078722	0.040537	0.018914	0.074495
SynPair21986	0.007087	0.020131	0.038323	0.027952	0.047791	0.017712	0.015225
SynPair44137	0.00971	0.01497	0.039044	0.040795	0.063261	0.02895	0.046452
SynPair25840	0.003782	0.003761	0.024954	0.013905	0.041035	0.006535	0.008458
SynPair59624	0.045526	0.0484	0.180385	0.117378	0.236104	0.068858	0.081379
SynPair25558	0.004902	0.017891	0.0294	0.026381	0.023344	0.010338	0.006454
SynPair40195	0.008911	0.009929	0.020164	0.021122	0.027018	0.012281	0.023738
SynPair47258	0.013715	0.033262	0.037914	0.02834	0.043572	0.022452	0.018894
SynPair45209	0.011227	0.016476	0.043464	0.025169	0.037671	0.035975	0.040036
SynPair27509	0.018659	0.014587	0.082955	0.070511	0.069469	0.020411	0.021788
SynPair59740	0.01323	0.041031	0.075811	0.06995	0.118824	0.142884	0.040639
SynPair25924	0.017395	0.03259	0.038099	0.024663	0.051928	0.047531	0.015181
SynPair22945	0.010044	0.020955	0.062112	0.060091	0.072391	0.028833	0.020566
SynPair26883	0.004362	0.021126	0.034422	0.043664	0.038114	0.032069	0.016083
SynPair21656	0.009561	0.01435	0.045902	0.046767	0.06938	0.016546	0.016468
SynPair43156	0.006439	0.004832	0.006456	0.003417	0.010804	2.7e-05	0.012399
SynPair22821	0.00255	0.014098	0.028682	0.020129	0.026477	0.010993	0.013656
SynPair47090	0.016321	0.029378	0.036014	0.020853	0.17064	0.01954	0.17775
SynPair22101	0.026358	0.025951	0.030683	0.026537	0.028659	0.138647	0.13778
SynPair43876	0.00793	0.017427	0.033459	0.055101	0.02543	0.017109	0.007944
SynPair42650	0.015859	0.032617	0.040649	0.069812	0.053615	0.021795	0.01075
SynPair62527	0.019208	0.097817	0.067407	0.082123	0.084572	0.034307	0.029435
SynPair45755	0.005848	0.005018	0.035643	0.021293	0.022984	0.008385	0.009588
SynPair46922	0.016737	0.01939	0.060028	0.053225	0.045453	0.037895	0.03075
SynPair23193	0.003493	0.018643	0.03671	0.041682	0.041627	0.022746	0.008936
SynPair9551	0.008476	0.01737	0.038494	0.055769	0.233071	0.022302	0.055606
SynPair38717	0.007756	0.019829	0.051775	0.046315	0.042052	0.022833	0.020543
SynPair45631	0.01146	0.023968	0.033242	0.038539	0.042146	0.031194	0.01007
SynPair42980	0.013225	0.022515	0.028366	0.02381	0.027832	0.013592	0.03548
SynPair44817	0.006203	0.019006	0.037063	0.029679	0.097167	0.015369	0.015253
SynPair48884	0.019351	0.036061	0.027853	0.021711	0.05546	0.041158	0.03548
SynPair32777	0.036196	0.032087	0.080628	0.085864	0.181913	0.048269	0.059104
SynPair3531	1.3e-05	0.0685	0.036452	0.060723	0.089319	0.025879	0.030426
SynPair52026	0.012524	0.02184	0.077335	0.046946	0.040083	0.075161	0.031737
SynPair12564	0.011953	0.040815	0.074446	0.06052	0.086245	0.099807	0.029601
SynPair29097	0.010542	0.022299	0.061803	0.037847	0.092216	0.035967	0.014337
SynPair1404	0.014541	0.020223	0.017951	0.058603	0.03762	0.014348	0.010276
SynPair36479	1e-05	0.00471	0.021753	0.014372	0.013574	2e-05	0.009747
SynPair4848	0.012114	0.02119	0.028067	0.038322	0.043324	0.024613	0.01144
SynPair4434	0.011512	0.028832	0.047533	0.041128	0.062577	0.040183	0.023032
SynPair49816	0.002901	0.016066	0.038898	0.050225	0.049175	0.020049	0.019948
SynPair13492	0.0406	0.079995	0.138917	0.066695	0.058681	0.19816	0.232785
SynPair34930	4e-06	0.003612	0.003949	0.012173	0.007443	0.0024	0.004837
SynPair17928	0.016934	0.013572	0.029294	0.026873	0.034525	0.022446	0.017522
SynPair51181	0.005666	0.007693	0.019266	0.004261	0.030414	0.006397	0.007113
SynPair33681	0.017162	0.028044	0.03814	0.031353	0.067088	0.029434	0.016499
SynPair4550	6e-06	0.006476	0.010368	0.034715	0.267093	0.012964	0.003243
SynPair46969	0.011809	0.034188	0.022433	0.022234	0.035672	0.028591	0.022979
SynPair40482	0.010648	0.017837	0.031044	0.027138	0.047394	0.027703	0.017734
SynPair67920	0.004599	0.045061	0.043008	0.01587	0.047178	0.010904	0.016175
SynPair67844	0.00462	0.008599	0.019412	0.013563	0.030129	0.013053	0.016997
SynPair65469	0.003858	0.031145	0.00698	0.019631	0.033824	0.010175	1.6e-05
SynPair8624	0.029454	0.041284	0.091328	0.088473	0.074608	0.045363	0.118274
SynPair8588	2.2e-05	0.003769	0.004223	0.013374	0.020789	0.011778	0.008697
SynPair60459	0.012904	0.024863	0.106194	0.061748	0.026031	0.015705	0.022063
SynPair43959	0.003627	0.004434	0.016572	0.013597	0.02436	0.00971	0.008376
SynPair23274	0.007383	0.012561	0.021766	0.026778	0.042996	0.020725	0.015349
SynPair43525	0.054194	0.017808	0.091083	0.104972	0.091852	0.077866	0.175522
SynPair8890	0.008617	0.008626	0.049709	0.077595	0.110483	0.031989	0.022135
SynPair64887	0.007608	0.061942	0.038567	0.051024	0.083546	0.023613	0.024808
SynPair32988	0.009166	0.022183	0.041439	0.030125	0.049963	0.023261	0.020826
SynPair2994	0.009936	0.024666	0.079553	0.0987	0.10423	0.046886	0.008399
SynPair34463	0.018419	0.014022	0.025698	0.034691	0.082909	0.013113	0.015808
SynPair56363	0.006493	0.006506	0.002157	0.071636	0.011192	0.00425	1.1e-05
SynPair15856	0.028373	0.07073	0.085051	0.099897	0.112116	0.070622	0.043038
SynPair6852	3e-06	0.005893	0.00208	0.008009	0.014048	0.016085	0.00596
SynPair16621	0.016008	0.040665	0.142533	0.125005	0.13951	0.08636	0.069443
SynPair7710	0.01035	0.010659	0.032603	0.034675	0.042052	0.028093	0.019514
SynPair12683	0.001884	0.004429	0.008823	0.009028	0.022775	0.011017	0.235456
SynPair15932	0.003833	0.006505	0.006468	0.012353	0.012617	0.003387	0.001874
SynPair12953	0.017908	0.038042	0.076292	0.054283	0.063237	0.03809	0.048114
SynPair3906	0.008251	0.014073	0.030901	0.014825	0.027039	0.009778	0.008684
SynPair13775	0.021168	0.036384	0.081739	0.080567	0.066334	0.039881	0.04241
SynPair12837	0.062471	0.065224	0.136777	0.162259	0.148473	0.080945	0.191515
SynPair5589	0.01431	0.019818	0.040763	0.027907	0.170138	0.028525	0.02938
SynPair33402	0.050141	0.027852	0.069523	0.107894	0.061608	0.059563	0.029083
SynPair50158	0.003451	0.001683	0.017692	0.034857	0.021007	0.012011	0.026946
SynPair57295	8e-06	0.005606	0.019512	0.020552	0.019005	0.014301	0.019526
SynPair13611	0.006459	0.015924	0.032225	0.021895	0.021757	0.013787	0.012623
SynPair3862	0.01649	0.034683	0.077613	0.04631	0.046117	0.036821	0.022161
SynPair30609	0.014789	0.03476	0.146532	0.110528	0.156716	0.051493	0.024593
SynPair429	0.004374	0.010619	0.027542	0.034549	0.034766	0.011857	0.009458
SynPair11202	0.018138	0.051062	0.04915	0.066597	0.104998	0.040956	0.02368
SynPair4391	0.078119	0.001507	0.0091	0.006097	0.136367	0.053908	0.043592
SynPair17395	0.01049	0.008679	0.038709	0.010799	0.060097	0.004842	0.013752
SynPair33040	0.004338	0.150845	0.020174	0.011514	0.174722	0.008852	0.014426
SynPair2206	0.037625	0.031854	0.046798	0.034132	0.043034	0.0311	0.065158
SynPair13337	0.008982	0.015288	0.036183	0.087108	0.053472	0.008675	0.020281
SynPair31175	0.024013	0.041974	0.044827	0.061689	0.089068	0.030396	0.048673
SynPair33124	0.00129	0.012824	0.032837	0.030435	0.034086	0.017574	0.016511
SynPair2362	0.011531	0.021147	0.062291	0.0375	0.070524	0.024198	0.005752
SynPair56645	0.012228	0.041367	0.054073	0.047379	0.047699	0.027762	0.010724
SynPair5303	0.012216	2.8e-05	0.030797	0.004237	0.021582	0.00407	0.054426
SynPair51588	0.005044	0.006575	0.035792	0.014972	0.036573	0.011265	0.012034
SynPair3294	0.02409	0.036067	0.079384	0.081589	0.081092	0.041693	0.045512
SynPair16307	0.023809	0.005891	0.018941	0.018012	0.041959	0.020681	0.005077
SynPair29656	0.041974	0.07423	0.082275	0.067124	0.150559	0.051599	0.071837
SynPair57863	0.014103	0.046834	0.070324	0.08863	0.120432	0.049453	0.292375
SynPair14356	0.02551	0.006295	0.070948	0.04306	0.124028	0.021582	0.02518
SynPair7352	0.021041	0.011989	0.042358	0.030732	0.040201	0.024732	0.020472
SynPair55956	0.018811	0.012885	0.060277	0.040052	0.034546	0.044558	0.016351
SynPair17039	0.00192	0.001903	0.015504	0.013655	0.031524	0.003862	1.8e-05
SynPair56721	0.026388	0.028838	0.05085	0.028167	0.031136	0.035376	0.080341
SynPair51890	0.041737	0.060137	0.078628	0.13259	0.136882	0.067383	0.06603
SynPair48239	0.004128	0.006759	0.029326	0.032964	0.055739	0.019434	0.01193
SynPair57907	0.015	0.040289	0.083127	0.065671	0.073447	0.051464	0.056469
SynPair22810	0.0186	0.02619	0.020973	0.022335	0.051018	0.012216	0.033582
SynPair43003	0.032303	0.03863	0.089041	0.100648	0.100571	0.036221	0.038703
SynPair21703	0.079544	0.080203	0.149172	0.087266	0.14623	0.189155	0.127304
SynPair42259	0.01715	0.050328	0.090635	0.096686	0.111539	0.036781	0.02991
SynPair27694	0.020071	0.051709	0.071551	0.079356	0.14429	0.049224	0.039042
SynPair22974	0.010254	0.015464	0.040778	0.028799	0.050327	0.022147	0.015142
SynPair22508	0.018253	0.034999	0.096053	0.119841	0.144033	0.050774	0.038536
SynPair9390	0.002466	0.005932	0.026284	0.014553	0.07159	0.011867	0.008319
SynPair23752	0.022866	0.020248	0.349601	0.03596	0.34962	0.017433	0.018544
SynPair64271	0.010245	0.015729	0.047056	0.073066	0.082968	0.024294	0.075761
SynPair39020	0.005329	0.017035	0.031989	0.033218	0.02944	0.012423	0.008943
SynPair58833	0.002505	0.01446	0.018403	0.02425	0.024785	0.006715	0.007009
SynPair9158	0.017059	0.025746	0.067328	0.04151	0.054263	0.022139	0.016935
SynPair8302	0.009931	0.01163	0.047793	0.034924	0.066199	0.0364	0.004801
SynPair66344	0.024805	0.033108	0.083933	0.060305	0.110196	0.033505	0.034507
SynPair32099	0.029131	0.038531	0.066795	0.138401	0.117582	0.03781	0.05487
SynPair35354	0.015198	0.015669	0.045665	0.032985	0.091165	0.041488	0.03556
SynPair68105	0.046703	0.014789	0.004988	0.01514	0.024019	0.004029	0.080572
SynPair50799	0.015657	0.017135	0.038982	0.053845	0.03898	0.028989	0.028352
SynPair28447	0.005548	0.016817	0.043304	0.108098	0.19636	0.020848	0.015702
SynPair2085	0.008005	0.012579	0.046882	0.062201	0.046984	0.019816	0.019029
SynPair57828	0.005135	0.010124	0.039243	0.037494	0.04936	0.026587	0.020831
SynPair35230	0.010081	0.0117	0.032558	0.062558	0.035823	0.01547	0.013937
SynPair57530	0.016742	0.00399	0.084626	0.074341	0.114715	0.020275	0.015658
SynPair4076	0.010155	0.01094	0.012752	0.014738	0.016958	0.007021	0.006476
SynPair14279	0.126769	0.013576	0.017938	0.039003	0.04807	0.014055	0.016184
SynPair15023	0.149787	0.072096	0.123354	0.050324	0.132508	0.091851	0.069356
SynPair13218	0.018922	0.04482	0.104567	0.102264	0.112336	0.051416	0.052237
SynPair1122	0.028629	0.032492	0.057324	0.0758	0.068687	0.028484	0.014312
SynPair10177	0.003798	0.004156	0.181835	0.03456	0.046095	0.015658	0.00774
SynPair2329	0.015751	0.007566	0.031193	0.036596	0.08431	0.020547	0.023232
SynPair21898	0.01782	0.030036	0.072759	0.091912	0.068753	0.043003	0.015343
SynPair25522	0.014235	0.016736	0.017247	0.032061	0.032281	0.015282	0.019822
SynPair25446	0.014532	0.035204	0.082772	0.079178	0.065816	0.062157	0.12158
SynPair9113	0.005399	0.030562	0.006513	0.002929	0.035965	0.009185	0.003821
SynPair43280	0.026563	0.016597	0.044696	0.047529	0.058945	0.029069	0.160876
SynPair22427	0.018309	0.050295	0.141744	0.059787	0.133635	0.035203	0.025474
SynPair62165	0.037089	0.045879	0.102203	0.116939	0.170457	0.080284	0.059931
SynPair42212	0.016117	1.9e-05	0.022081	0.009204	0.02244	0.00388	0.074632
SynPair44385	3e-06	0.004777	0.031252	0.004628	0.006262	0.006837	0.068783
SynPair8181	0.009377	0.017128	0.032928	0.047955	0.05628	0.012522	0.013215
SynPair24188	0.016861	0.023801	0.064047	0.120689	0.087359	0.034444	0.022573
SynPair23245	0.020284	0.035679	0.085186	0.054146	0.07973	0.041801	0.006642
SynPair58390	0.044599	0.049075	0.060454	0.013102	0.03974	0.051956	0.084896
SynPair66983	0.007302	0.018219	0.051464	0.045654	0.047688	0.019879	0.012832
SynPair23321	0.007455	0.011209	0.030811	0.019288	0.042309	0.012299	0.006266
SynPair60468	0.019305	0.015445	0.064904	0.032678	0.041796	0.02371	0.04031
SynPair43470	0.022616	0.025	0.038125	0.062739	0.046284	0.015796	0.023456
SynPair24340	7e-06	0.005322	0.020457	0.032995	0.037703	0.016958	0.007512
SynPair9957	0.024548	0.032333	0.055742	0.057966	0.120432	0.029337	0.039831
SynPair64766	0.010315	0.019552	0.03374	0.036736	0.070189	0.020325	0.064017
SynPair39537	0.004171	0.023815	0.022373	0.012181	0.046105	0.027713	0.017038
SynPair14991	0.018196	0.023403	0.036031	0.062569	0.072174	0.026901	0.078046
SynPair51333	0.009833	0.023746	0.081658	0.048916	0.11427	0.024232	0.063635
SynPair864	0.010888	0.029349	0.063513	0.041663	0.053088	0.028106	0.026905
SynPair13620	0.031146	0.036996	0.102775	0.082732	0.036266	0.022783	0.026396
SynPair30638	0.015842	0.007781	0.026396	0.048551	0.039852	0.018688	0.015747
SynPair900	0.005784	0.010604	0.023323	0.016444	0.028445	0.010889	0.011706
SynPair4686	0.003175	7e-06	0.013388	0.014436	0.012091	0.026671	0.101674
SynPair37491	0.060506	0.089642	0.065207	0.077092	0.120857	0.085564	0.123289
SynPair13744	0.031457	0.100006	0.08467	0.085243	0.079793	0.043908	0.139071
SynPair48482	0.014632	0.009511	0.053672	0.047527	0.045915	0.030894	0.350895
SynPair14725	0.023351	0.015581	0.020787	0.016254	0.012894	1.6e-05	0.009111
SynPair17952	0.026956	0.026004	0.091385	0.094211	0.12926	0.050307	0.043235
SynPair5770	0.01096	0.011518	0.03119	0.021969	0.043241	0.012808	0.03599
SynPair34536	0.006379	0.022808	0.018009	0.020416	0.029656	0.004638	0.01469
SynPair36403	0.002989	0.005992	0.010108	0.012373	0.019095	0.002984	0.023757
SynPair7645	0.017017	0.026172	0.043834	0.049638	0.078574	0.021992	0.007077
SynPair17836	0.023361	0.016405	0.044442	0.029792	0.027806	0.036243	0.014766
SynPair14641	0.035624	0.037178	0.053153	0.125103	0.088058	0.040345	0.056147
SynPair49410	0.01027	0.017254	0.065333	0.115526	0.084554	0.035957	0.074786
SynPair37659	0.000619	0.008898	0.01527	0.021369	0.029513	0.008956	0.009256
SynPair30594	0.015765	0.023281	0.061944	0.039846	0.055623	0.01824	0.024557
SynPair52294	0.025615	0.018794	0.032848	0.043727	0.084431	0.043456	0.018142
SynPair57108	0.011595	0.023246	0.044275	0.061399	0.034353	0.025858	0.029507
SynPair56352	0.041839	0.144053	0.201775	0.157631	0.116331	0.054958	0.044093
SynPair15867	0.033578	0.038962	0.125787	0.060169	0.147489	0.077604	0.047487
SynPair39418	0.016002	0.042908	0.045171	0.087038	0.116004	0.056821	0.061097
SynPair64649	0.06434	0.083189	0.103785	0.149862	0.103265	0.070173	0.146582
SynPair67526	0.008736	0.00707	0.029516	0.019208	0.108975	0.023632	0.009881
SynPair38726	0.010803	0.038924	0.050409	0.048934	0.043578	0.054095	0.031266
SynPair22054	0.016865	0.02994	0.043394	0.028595	0.027122	0.030113	0.027477
SynPair8496	0.025992	0.018184	0.044671	0.093394	0.081446	0.015097	0.020522
SynPair43923	0.016466	0.017623	0.024076	0.041527	0.05206	0.018883	0.033871
SynPair41972	0.014264	0.042326	0.064156	0.06547	0.051696	0.053866	0.022164
SynPair22130	0.038422	0.040881	0.067902	0.037715	0.053801	0.038024	0.070705
SynPair42661	0.054307	0.01779	0.074273	0.092499	0.061706	0.050828	0.031804
SynPair47981	0.008581	0.025076	0.105492	0.11553	0.067864	0.056835	0.039036
SynPair60423	0.007014	0.008925	0.028296	0.031037	0.112648	0.009328	0.010188
SynPair34901	0.003385	0.012685	0.048962	0.060446	0.043803	0.022016	0.018252
SynPair37776	0.029229	0.041648	0.094635	0.096709	0.091339	0.052392	0.056099
SynPair17565	0.035247	0.050786	0.069686	0.081425	0.15666	0.025303	0.114182
SynPair1799	0.011684	0.031938	0.112771	0.07554	0.083706	0.044357	0.040191
SynPair36448	0.026658	0.017888	0.040798	0.04393	0.065045	0.01837	0.019858
SynPair34865	0.019456	0.049007	0.138181	0.140559	0.170737	0.047948	0.079569
SynPair17401	0.002842	0.008663	0.029794	0.008906	0.014301	0.005659	8e-06
SynPair11596	0.018945	0.005478	0.111411	0.034512	0.040798	0.016305	0.012928
SynPair35643	0.039607	0.077026	0.116133	0.103516	0.179692	0.057453	0.048391
SynPair4405	0.00669	0.009473	0.024787	0.019912	0.031288	0.013433	0.009289
SynPair51378	0.010043	0.020005	0.051941	0.045934	0.108269	0.018313	0.047592
SynPair1849	0.00993	0.01553	0.045605	0.031298	0.01925	0.009689	0.017783
SynPair12929	0.025821	0.024499	0.129658	0.042881	0.105501	0.033002	0.017483
SynPair28398	0.02388	0.090397	0.068527	0.085284	0.093602	0.027292	0.043017
SynPair15698	0.006611	0.009668	0.029083	0.04758	0.055805	0.014394	0.014378
SynPair33960	0.027425	0.016459	0.030967	0.063324	0.126367	0.047028	0.070593
SynPair10978	0.139219	0.077567	0.072176	0.060155	0.064153	0.305093	0.092775
SynPair30717	0.004877	0.006616	0.023288	0.017532	0.022443	0.011999	0.008568
SynPair30536	1e-05	0.008047	0.026993	0.045501	0.051563	3.6e-05	0.127538
SynPair52236	0.005516	0.017346	0.030682	0.084658	0.039244	0.01547	0.030791
SynPair1770	0.031135	0.040312	0.096628	0.136621	0.212798	0.092334	0.075263
SynPair17894	0.024581	0.042992	0.106679	0.109357	0.087665	0.047086	0.108063
SynPair716	0.029422	0.037848	0.127062	0.116618	0.109328	0.063307	0.047193
SynPair10725	0.039346	0.035366	0.084408	0.117741	0.249424	0.036088	0.049071
SynPair3721	0.019614	0.020503	0.091425	0.083561	0.093734	0.039392	0.033035
SynPair13952	0.018948	0.058932	0.102504	0.111657	0.186188	0.055081	0.0605
SynPair12610	0.00618	0.007116	0.017586	0.032816	0.040932	0.009036	0.016341
SynPair672	0.003032	0.026562	0.023784	0.038365	0.030761	0.020772	0.017844
SynPair31608	0.010942	0.038336	0.139011	0.109779	0.085448	0.042375	0.030344
SynPair7783	0.027949	0.060703	0.010904	0.061479	0.050246	0.043352	0.026436
SynPair1614	0.013027	0.011703	0.036923	0.035766	0.055452	0.020758	0.020145
SynPair4588	0.00639	0.01994	0.052037	0.046438	0.042152	0.023343	0.027484
SynPair51159	0.013093	0.018327	0.018737	0.1209	0.031841	0.016902	0.010583
SynPair34594	0.070038	0.033019	0.0708	0.108823	0.086298	0.04678	0.088907
SynPair33659	0.000357	0.018447	0.033076	0.045495	0.071708	0.013693	0.014505
SynPair14857	0.013226	0.026673	0.06017	0.042879	0.134984	0.032281	0.027362
SynPair34638	0.019282	0.02462	0.014638	0.039409	0.035934	0.029923	0.16948
SynPair7853	0.187385	0.160454	0.10289	0.076395	0.096439	0.066791	0.057175
SynPair6675	0.030895	0.089538	0.098807	0.100705	0.094931	0.090128	0.034296
SynPair16806	0.140026	0.13617	0.052681	0.100116	0.06012	0.034863	0.041986
SynPair10489	0.038949	0.042053	0.118173	0.095605	0.106701	0.064435	0.039366
SynPair17744	0.015772	0.05959	0.039614	0.055122	0.088477	0.023848	0.011475
SynPair33491	0.006088	0.009108	0.030511	0.015097	0.034008	0.012396	0.012245
SynPair51391	0.011336	0.029249	0.073282	0.077794	0.066004	0.042593	0.025473
SynPair13682	0.016189	0.029306	0.054617	0.0585	0.062113	0.030402	0.024427
SynPair5966	0.016742	0.024051	0.164552	0.085169	0.066605	0.038225	0.042287
SynPair42440	0.017269	0.030309	0.09615	0.068305	0.099532	0.039459	0.078271
SynPair22311	0.017327	0.040118	0.067664	0.056324	0.054609	0.015324	0.019971
SynPair62653	0.013693	0.012755	0.034555	0.011472	0.089832	0.01671	0.046691
SynPair9589	0.003342	0.001121	0.004963	0.007227	0.009692	1.2e-05	0.064323
SynPair63911	0.013575	0.041296	0.074586	0.069077	0.075588	0.036983	0.02947
SynPair23383	0.004563	0.05305	0.08967	0.092004	0.161654	0.281311	0.026571
SynPair25214	0.017556	0.037805	0.089174	0.090113	0.08803	0.057793	0.05226
SynPair45545	0.003919	0.02077	0.025478	0.070715	0.044008	0.027516	0.01079
SynPair42688	0.009566	0.04592	0.031806	0.012354	0.039924	0.003935	0.166955
SynPair8967	0.050696	0.082836	0.156862	0.096129	0.125605	0.086758	0.087949
SynPair25370	0.073263	0.047446	0.072359	0.058584	0.054242	0.081996	0.07804
SynPair47470	0.007835	0.01138	0.022261	0.025804	0.059818	0.019307	0.09723
SynPair9625	0.001866	0.010559	0.034147	0.062274	0.034018	0.013963	0.039693
SynPair8803	0.023123	0.056502	0.052655	0.087169	0.044601	0.026972	0.042515
SynPair57329	0.002836	0.007207	0.022529	0.04505	0.06094	0.006364	0.002823
SynPair14460	0.061872	0.066334	0.160918	0.211283	0.265903	0.102086	0.028561
SynPair35855	0.058421	0.060104	0.03017	0.031751	0.039596	0.03076	0.127009
SynPair595	0.019622	0.017342	0.048715	0.036601	0.140055	0.011945	0.037406
SynPair16555	0.011492	0.049611	0.095223	0.035147	0.115132	0.036173	0.026574
SynPair29004	0.02019	0.029351	0.078079	0.09075	0.088812	0.040383	0.032285
SynPair56017	0.019054	0.058157	0.034888	0.037448	0.048382	0.039108	0.053355
SynPair5551	0.008574	0.012541	0.058587	0.048113	0.129794	0.017589	0.030367
SynPair49755	0.012743	0.029259	0.075288	0.053027	0.080225	0.047214	0.025609
SynPair31727	0.012947	0.029448	0.038271	0.047856	0.06511	0.03918	0.04255
SynPair6592	0.016502	0.042955	0.059633	0.066694	0.080127	0.028426	0.030587
SynPair13401	0.007048	0.016714	0.035721	0.006358	0.037051	0.01974	0.022627
SynPair639	0.004824	0.003544	0.015584	0.020232	0.079784	0.00293	0.008054
SynPair2454	0.015812	0.024803	0.052433	0.043164	0.082493	0.040553	0.02437
SynPair5799	0.010295	0.019267	0.03295	0.031344	0.038922	0.022526	0.030438
SynPair30865	0.158286	0.029637	0.034695	0.018667	0.078622	0.028366	1.4e-05
SynPair32448	0.014961	0.030494	0.07176	0.047262	0.03514	0.029797	0.028807
SynPair22192	0.009328	0.00866	0.026133	0.089024	0.076734	0.013302	0.045908
SynPair64547	0.045587	0.041741	0.132654	0.124684	0.351146	0.065221	0.094587
SynPair8550	0.005906	0.023012	0.056668	0.066494	0.031191	0.031392	0.013203
SynPair60481	0.006588	0.004321	0.011574	0.007272	0.021233	0.027069	0.01195
SynPair26054	0.002974	0.002988	7.5e-05	0.011913	0.021036	3.2e-05	0.049789
SynPair43499	0.00148	0.003115	0.009173	0.007571	0.020681	0.004796	0.007797
SynPair65679	0.045428	0.047486	0.077957	0.094316	0.110303	0.045545	0.03251
SynPair64423	0.015912	0.04027	0.049077	0.072527	0.084606	0.03693	0.030392
SynPair39672	0.010874	0.050429	0.085415	0.070488	0.074927	0.049987	0.042553
SynPair66472	0.029656	0.045726	0.06849	0.076922	0.202033	0.142149	0.048502
SynPair26130	0.025105	0.035583	0.0626	0.067478	0.093158	0.034113	0.022328
SynPair43651	0.029756	0.050764	0.129258	0.088004	0.097414	0.070272	0.024807
SynPair23100	0.023875	0.022518	0.064602	0.05687	0.049738	0.043742	0.042544
SynPair8798	0.017566	0.042396	0.084084	0.089987	0.091284	0.043158	0.042646
SynPair23064	0.020634	0.054114	0.089332	0.176161	0.017746	0.078904	0.020448
SynPair27882	0.011431	0.017955	0.10157	0.073654	0.061207	0.052399	0.018731
SynPair21871	0.014627	0.011586	0.061076	0.025337	0.042302	0.015801	0.017439
SynPair39082	0.005065	0.014901	0.026154	0.040492	0.045573	0.024845	0.024176
SynPair66282	0.020789	0.02397	0.080787	0.049061	0.046777	0.044016	0.027902
SynPair60315	0.0265	0.050542	0.047026	0.08251	0.115948	0.033661	0.053555
SynPair18367	0.003962	0.007973	0.030674	0.020785	0.031721	0.011493	0.025276
SynPair9332	0.001487	1e-05	0.013151	0.010166	0.025681	0.007483	0.004563
SynPair47167	0.014081	0.009919	0.030579	0.030326	0.047481	0.035951	0.026105
SynPair8168	0.00396	0.00642	0.016605	0.028467	0.03232	0.008595	0.011383
SynPair27752	0.048313	0.020533	0.057128	0.042874	0.11289	0.030629	0.063395
SynPair47003	0.004491	0.008818	0.014698	0.014551	0.025137	0.002389	0.009992
SynPair24559	0.01283	0.008882	0.036754	0.037098	0.046282	0.011856	0.020832
SynPair29790	0.013594	0.049039	0.080364	0.153199	0.086092	0.037367	0.012046
SynPair14290	0.01242	1.5e-05	0.006012	1.3e-05	0.006123	5e-06	0.07688
SynPair30145	0.01582	0.026887	0.091065	0.07639	0.106612	0.067636	0.033743
SynPair1303	0.108912	0.085735	0.089705	0.071276	0.089514	0.100489	0.118855
SynPair52645	0.015007	0.027648	0.082786	0.063785	0.060515	0.0409	0.026692
SynPair51832	0.018174	0.03919	0.096402	0.062715	0.175463	0.055838	0.071454
SynPair3236	0.002022	0.029107	0.020415	0.02669	0.063387	0.019602	0.004849
SynPair51956	0.023064	0.008408	0.114579	0.031027	0.046617	0.01642	0.0358
SynPair52721	0.010787	0.007235	0.042135	0.153585	0.055403	0.025192	0.119871
SynPair1267	0.007168	0.003465	0.011789	0.014023	0.018065	0.008151	0.00594
SynPair13039	0.022668	0.018002	0.051555	0.031972	0.036261	0.019217	0.02457
SynPair48053	0.008938	0.018462	0.037296	0.033335	0.060622	0.015949	0.012455
SynPair29924	2e-06	0.015086	0.087147	0.041709	0.043091	0.02381	0.01763
SynPair14058	0.00379	0.008007	0.015966	0.018893	0.021669	0.007028	0.031913
SynPair29558	3e-06	0.016889	0.021277	0.004524	0.226158	0.001519	0.004308
SynPair35011	0.007528	0.0303	0.109747	0.063902	0.088612	0.135343	0.00986
SynPair4257	0.004909	0.014843	0.025322	0.034382	0.041757	0.018296	0.013429
SynPair33186	0.009223	0.027074	0.067417	0.069801	0.050564	0.033068	0.049087
SynPair51686	0.006065	0.014666	0.041251	0.043965	0.05139	0.017982	0.04724
SynPair15366	0.025471	0.02125	0.050098	0.064813	0.085455	0.058672	0.027952
SynPair4333	0.002215	0.010507	0.009369	0.00836	0.019771	0.011322	0.006308
SynPair66165	0.015364	0.011673	0.053732	0.046579	0.067315	0.030566	0.022474
SynPair59434	0.070599	0.059698	0.047774	0.04319	0.01357	0.076701	0.046261
SynPair8123	0.009384	0.009985	0.02339	0.03084	0.034965	0.011768	0.010541
SynPair46376	0.007868	0.027123	0.05287	0.043991	0.033833	0.030924	0.023298
SynPair66001	0.005948	0.014539	0.058289	0.066436	0.092797	0.024251	0.038867
SynPair26543	0.010353	0.035602	0.035182	0.029576	0.038839	0.01782	0.01178
SynPair22485	0.006433	0.021087	0.039171	0.030686	0.073795	0.010827	0.021246
SynPair25748	0.017164	0.017613	0.066772	0.040854	0.061474	0.032836	0.051373
SynPair41273	0.012919	0.0137	0.048779	0.056468	0.045132	0.015515	0.017307
SynPair40029	0.012346	0.028539	0.064361	0.073921	0.06533	0.02653	0.01646
SynPair25898	0.010362	0.022313	0.06437	0.029744	0.120478	0.01672	0.016118
SynPair42078	0.02261	0.014022	0.019872	0.022262	0.074586	0.025263	0.092042
SynPair25580	0.031774	0.042422	0.099979	0.111594	0.103639	0.084392	0.063426
SynPair43346	0.008453	0.079981	0.047236	0.077054	0.045604	0.027581	0.054223
SynPair18080	0.011798	0.017812	0.042894	0.04081	0.072519	0.027596	0.022537
SynPair61104	0.010156	0.007914	0.025628	0.021203	0.03068	0.00614	0.010018
SynPair12184	0.025258	0.063617	0.172031	0.10803	0.100452	0.076177	0.059815
SynPair5046	0.007662	0.011993	0.032265	0.025191	0.033156	0.021026	0.013913
SynPair34200	0.008531	0.017259	0.030834	0.0328	0.042099	0.021722	0.043675
SynPair32397	0.004543	0.03868	0.100827	0.109475	0.107818	0.05091	0.01538
SynPair29513	0.034337	0.029196	0.0407	0.091156	0.04799	0.056635	0.019684
SynPair36335	0.043105	0.028768	0.04903	0.031671	0.044826	0.031141	0.05341
SynPair4378	0.036048	0.036994	0.050213	0.014441	0.052391	0.022845	0.022681
SynPair5122	0.008821	0.023248	0.030664	0.02403	0.114471	0.022197	0.027669
SynPair34364	0.018635	0.034474	0.102201	0.096809	0.090581	0.050548	0.050074
SynPair3319	0.011561	0.009494	0.032487	0.028323	0.037284	0.023571	0.010084
SynPair57592	0.017631	0.046596	0.0918	0.148277	0.133096	0.048087	0.02737
SynPair51405	0.027103	0.010055	0.030115	0.02855	0.064322	0.015823	0.019378
SynPair15081	0.010072	0.019466	0.021087	0.039657	0.090937	0.0586	0.024415
SynPair51879	0.031195	0.039929	0.040778	0.037705	0.029661	0.038393	0.032337
SynPair1348	0.022484	0.031878	0.047813	0.056092	0.048157	0.037811	0.01411
SynPair33261	0.018056	0.031999	0.047532	0.064806	0.1065	0.027269	0.032712
SynPair11023	0.01341	0.022432	0.075489	0.053583	0.059482	0.039875	0.030817
SynPair13072	0.048366	0.078135	0.147276	0.05532	0.141448	0.082906	0.046272
SynPair34554	0.003981	0.010394	0.017423	0.026176	0.029385	0.013832	0.009386
SynPair56254	0.0063	0.018887	0.031923	0.020538	0.025743	0.020077	0.005002
SynPair6519	0.001846	0.002848	0.018656	0.032093	0.038451	0.009488	0.021377
SynPair30492	0.004053	0.02992	0.044125	0.042765	0.172483	0.020575	0.02365
SynPair17930	0.016713	0.011856	0.062377	0.079425	0.044966	0.039001	0.009609
SynPair7743	0.009045	0.01603	0.065121	0.058036	0.032494	0.026892	0.13993
SynPair16672	0.004174	0.068474	0.036969	0.06652	0.03552	0.041992	0.033518
SynPair13992	0.015092	0.009555	0.037959	0.040586	0.036462	0.005802	0.013511
SynPair7627	0.010118	0.025032	0.075549	0.059866	0.071273	0.025778	0.023612
SynPair15479	0.025796	0.011105	0.016419	0.042563	0.059771	0.024452	0.007854
SynPair49472	2.2e-05	5.5e-05	0.002084	5.6e-05	0.002084	5e-05	0.004241
SynPair4850	1e-06	0.003462	0.021073	8e-06	0.017322	1.4e-05	0.003433
SynPair31400	0.012452	0.019422	0.019096	0.008038	0.092844	0.019875	0.006619
SynPair12418	0.007619	1.2e-05	0.025367	0.04646	0.023692	0.014871	0.007646
SynPair37597	0.031836	0.031811	0.072075	0.047097	0.11034	0.095481	0.052495
SynPair13642	0.015032	0.036259	0.088585	0.055414	0.122507	0.048574	0.018254
SynPair806	0.013652	0.020094	0.058005	0.049575	0.056283	0.030032	0.015604
SynPair17784	0.013558	0.023815	0.032994	0.019175	0.033	0.011622	0.013558
SynPair12864	0.013913	0.027828	0.066408	0.077292	0.067143	0.031095	0.037464
SynPair51351	0.010054	0.01688	0.046659	0.032593	0.077766	0.014831	0.010212
SynPair3955	0.040113	0.17201	0.140311	0.126533	0.098818	0.125017	0.065055
SynPair51235	0.011253	0.003654	0.012014	0.085993	0.023616	0.006399	0.025516
SynPair31918	0.014675	0.021762	0.053945	0.112711	0.079932	0.037392	0.026808
SynPair962	0.011893	0.014792	0.04355	0.051291	0.043746	0.023485	0.021613
SynPair27129	0.02092	0.019378	0.067299	0.040596	0.049327	0.032573	0.118888
SynPair42480	0.001299	0.005973	0.028559	0.031572	0.049115	0.013495	0.017312
SynPair39929	0.015867	0.015742	0.026115	0.013493	0.068653	0.010418	0.032295
SynPair65922	0.028722	0.073617	0.048505	0.086733	0.078042	0.034795	0.049294
SynPair66885	0.00732	0.042297	0.042042	0.058887	0.047692	0.030036	0.019406
SynPair62827	2e-05	0.001423	0.024452	0.032891	0.05963	0.006784	0.012092
SynPair40619	0.01643	0.01831	0.031123	0.037436	0.04461	0.031035	0.01973
SynPair9781	0.017904	0.037111	0.074933	0.068456	0.17421	0.044918	0.059976
SynPair1457	0.007439	0.029941	0.035152	0.024549	0.035143	0.021099	0.012767
SynPair30611	0.012608	0.029609	0.072183	0.069727	0.107865	0.039248	0.055112
SynPair12453	0.014142	0.010153	0.033051	0.043774	0.040517	0.028603	0.015416
SynPair5591	0.034688	0.029901	0.08466	0.090941	0.152916	0.09004	0.047904
SynPair50140	0.036092	0.028889	0.065625	0.08655	0.108287	0.045525	0.048871
SynPair11658	0.028391	0.028097	0.227052	0.137685	0.166594	0.055847	0.036618
SynPair12537	0.005253	0.029415	0.050888	0.054171	0.052217	0.020826	0.031072
SynPair30775	0.018032	0.007888	0.066594	0.072561	0.087699	0.039784	0.018229
SynPair35895	0.016374	0.024456	0.087011	0.017576	0.014488	0.017407	0.030548
SynPair50024	0.008038	0.017522	0.035057	0.030013	0.040018	0.015659	0.017231
SynPair31953	0.081194	0.047569	0.038862	0.037051	0.056064	0.022893	0.046463
SynPair57045	0.017168	0.029951	0.064119	0.071233	0.068071	0.044586	0.015542
SynPair4503	0.018472	0.027849	0.048802	0.048555	0.149862	0.038089	0.011119
SynPair28056	0.008999	0.013355	0.034658	0.025336	0.02944	0.028153	0.010108
SynPair5759	0.006652	0.020036	0.042881	0.041198	0.048029	0.014705	0.018265
SynPair2494	0.008705	0.04231	0.25591	0.160614	0.121027	0.036214	0.026108
SynPair31683	0.003423	0.012848	0.027085	0.042406	0.039984	0.01145	0.013289
SynPair7708	0.011877	0.019001	0.063466	0.056494	0.044735	0.025664	0.016153
SynPair15556	0.009461	0.015941	0.024575	0.025572	0.02715	0.017608	0.00458
SynPair57121	0.016305	0.019937	0.062477	0.092212	0.075254	0.032072	0.040039
SynPair41910	0.008682	0.015986	0.032663	0.036948	0.047684	0.020463	0.017223
SynPair42767	0.024857	0.012523	0.051905	0.087452	0.098662	0.046578	0.024644
SynPair8888	0.011652	0.021869	0.057809	0.058498	0.055873	0.028596	0.019411
SynPair23308	0.010175	0.013876	0.021351	0.025107	0.036777	0.020563	0.009465
SynPair8590	0.006861	0.007034	0.028937	0.022376	0.035698	0.010833	0.018524
SynPair64587	0.01452	0.040524	0.038897	0.093297	0.047893	0.062897	0.011332
SynPair9466	0.011412	0.027912	0.041712	0.038299	0.044703	0.025197	0.0109
SynPair27162	0.014209	0.014306	0.036734	0.029689	0.03157	0.036083	0.013957
SynPair67420	0.003259	1.5e-05	2.2e-05	1.8e-05	2.4e-05	1.8e-05	0.041481
SynPair26338	0.042267	0.019539	0.061408	0.055571	0.122818	0.015941	0.051034
SynPair47757	0.002562	0.032288	0.061927	0.034085	0.039599	0.019155	0.086989
SynPair38744	0.00171	0.017678	0.094288	0.03573	0.038623	0.014185	0.022085
SynPair43691	0.006652	0.012567	0.052009	0.055747	0.040389	0.023341	0.049801
SynPair18557	0.02262	0.021452	0.077295	0.071933	0.062451	0.064186	0.091479
SynPair27006	0.011522	0.018084	0.018299	0.036082	0.048539	0.132534	0.016242
SynPair42197	0.021081	0.032866	0.048032	0.052188	0.058401	0.043986	0.009981
SynPair64213	0.002706	0.002968	0.017569	0.008235	0.030364	0.011195	0.010889
SynPair27926	0.005226	0.004334	0.019572	0.018939	0.028775	0.009882	0.010691
SynPair38218	0.023713	0.012287	0.066046	0.091124	0.094306	0.081246	0.090629
SynPair59677	0.011836	0.028911	0.067359	0.007599	0.033125	0.017841	0.043929
SynPair25813	0.00791	0.017536	0.021599	0.038577	0.029339	0.011098	0.019419
SynPair27842	0.016228	0.032443	0.090567	0.094776	0.070952	0.037937	0.041411
SynPair21605	0.022583	0.053365	0.118329	0.106959	0.127461	0.065379	0.037766
SynPair61223	0.045049	0.052577	0.054156	0.042806	0.085157	0.055697	0.034803
SynPair57801	0.00627	0.01774	0.036606	0.042619	0.048514	0.015449	0.015996
SynPair14334	0.019487	0.020895	0.053712	0.061207	0.09887	0.060608	0.02539
SynPair28812	0.092122	0.034736	0.059799	0.061123	0.063331	0.084794	0.100089
SynPair30185	0.053777	0.069206	0.137399	0.118933	0.162695	0.080357	0.07427
SynPair57519	0.005138	0.017728	0.039297	0.057143	0.041508	0.016781	0.02871
SynPair3392	0.040393	0.026237	0.039474	0.043619	0.072635	0.194912	0.196959
SynPair55934	0.006644	0.004303	0.018896	0.065188	0.041139	0.02792	0.010624
SynPair5205	0.007376	0.017629	0.026552	0.025816	0.090481	0.03256	0.018388
SynPair2264	0.015378	0.048252	0.112113	0.070153	0.064795	0.03586	0.018035
SynPair33022	7e-06	5e-06	0.021571	0.010557	0.016338	8e-06	0.07306
SynPair17293	0.014242	0.025293	0.056939	0.069075	0.057981	0.030083	0.026066
SynPair33146	0.024964	0.021333	0.05533	0.055952	0.048135	0.055092	0.04752
SynPair14098	0.009957	0.006941	0.038693	0.022975	0.030469	0.014674	0.016644
SynPair48093	0.006804	0.016107	0.031053	0.027149	0.026412	0.02547	0.048283
SynPair25788	0.040589	0.031638	0.053036	0.090978	0.081869	0.049611	0.129606
SynPair22839	0.010184	0.078665	0.06272	0.044693	0.06317	0.025412	0.043954
SynPair59590	4e-06	0.002187	0.04763	0.02734	0.027967	0.007506	0.006224
SynPair63239	0.021375	0.027212	0.092224	0.065552	0.071782	0.061137	0.04047
SynPair22521	0.018675	0.010438	0.063104	0.112207	0.061698	0.040704	0.00611
SynPair18040	0.002403	0.015012	0.023345	0.007911	0.038608	0.019182	0.010045
SynPair27511	0.026884	0.026717	0.06265	0.048579	0.058701	0.042765	0.243389
SynPair59758	0.029597	0.032256	0.050952	0.08869	0.127433	0.039039	0.048691
SynPair64258	0.008126	0.029649	0.048538	0.051795	0.050423	0.021754	0.022507
SynPair39009	0.054395	0.022643	0.063703	0.098375	0.068561	0.020366	0.038308
SynPair47240	0.005008	0.016325	0.039969	0.02381	0.038943	0.010975	0.020548
SynPair25540	0.021465	0.041138	0.044724	0.095309	0.117807	0.043379	0.013754
SynPair38337	0.020814	0.025497	0.043005	0.055434	0.054561	0.013697	0.027058
SynPair33069	0.010548	0.014205	0.022285	0.028218	0.033822	0.021829	0.014908
SynPair32357	0.012769	0.026123	0.053104	0.06254	0.0648	0.038746	0.023057
SynPair3111	0.00509	0.006991	0.033228	0.042554	0.110635	0.014682	0.018438
SynPair16082	0.039141	0.019325	0.093092	0.064529	0.091704	0.02418	0.041115
SynPair15289	0.056989	0.04956	0.071558	0.117054	0.094738	0.073129	0.160272
SynPair126	0.00734	0.011915	0.0333	0.039228	0.027159	0.023073	0.024676
SynPair30306	0.022346	0.052535	0.089154	0.069413	0.059072	0.048008	0.038832
SynPair28859	0.007334	0.011204	0.054069	0.040621	0.049726	0.012582	0.011044
SynPair4170	0.220143	0.029071	0.049703	0.080399	0.063415	0.014734	0.031787
SynPair57436	0.013135	0.023239	0.045767	0.052723	0.060592	0.025164	0.015731
SynPair35336	0.003854	0.011852	0.016352	0.005162	0.03281	0.009273	0.004048
SynPair1388	0.028789	0.035551	0.084366	0.102666	0.078382	0.05819	0.028263
SynPair15041	0.023823	0.028315	0.088331	0.066187	0.095695	0.061089	0.049069
SynPair57773	0.017094	0.018505	0.066423	0.101386	0.128975	0.08688	0.06512
SynPair29946	0.023919	0.024171	0.049954	0.025823	0.030069	0.020224	0.012108
SynPair6264	0.008423	0.007036	0.062041	0.068854	0.079804	0.015402	0.02729
SynPair10098	0.029457	0.064629	0.142773	0.177888	0.163391	0.075081	0.040559
SynPair13293	0.028006	0.02106	0.09558	0.171345	0.124095	0.046789	0.057721
SynPair56831	0.009829	0.010743	0.034947	0.017597	0.046379	0.0056	0.030133
SynPair1361	0.026523	0.047861	0.123179	0.102819	0.097244	0.051387	0.032426
SynPair52627	0.015977	0.030389	0.061754	0.102368	0.178838	0.044752	0.080017
SynPair51850	0.008145	0.077186	0.027828	0.094562	0.072778	0.02518	0.033158
SynPair32176	0.032997	0.065332	0.04424	0.082882	0.058321	0.012921	0.076706
SynPair3330	0.026172	0.037214	0.083899	0.116065	0.1238	0.074949	0.034
SynPair12201	0.013135	0.044723	0.065792	0.046969	0.056547	0.023157	0.028329
SynPair14396	0.011443	0.124794	0.058632	0.056605	0.095164	0.042392	0.029105
SynPair32012	0.007862	0.057781	0.214895	0.043471	0.052907	0.044498	0.035921
SynPair3254	0.020526	0.024735	0.081257	0.077934	0.073309	0.037349	0.186721
SynPair4199	0.035265	0.029127	0.06227	0.026668	0.031333	0.021657	0.017702
SynPair29696	0.013182	0.017844	0.082545	0.074864	0.090659	0.054509	0.032155
SynPair34185	0.029048	0.025471	0.057215	0.042355	0.173744	0.015186	0.02778
SynPair10250	0.175337	0.045505	0.163896	0.065808	0.080714	0.053987	0.048384
SynPair9350	0.006672	0.023728	0.032592	0.033016	0.048638	0.021575	0.014364
SynPair23792	0.007939	0.035956	0.07509	0.060669	0.092925	0.056138	0.036703
SynPair47105	0.013422	0.02264	0.091571	0.117975	0.074954	0.04781	0.043384
SynPair25605	0.03234	0.037065	0.128915	0.112106	0.149103	0.078068	0.075861
SynPair47061	0.018513	0.014775	0.023339	0.007841	0.052522	0.018946	0.038972
SynPair59905	0.00296	0.10879	0.087208	0.014779	0.052416	1.2e-05	0.031346
SynPair39228	6e-06	1.1e-05	3.4e-05	0.037303	0.032059	1.1e-05	0.018344
SynPair59579	1.1e-05	0.003459	0.007018	2.1e-05	0.018274	0.003496	1.8e-05
SynPair66028	0.02138	0.036626	0.085168	0.087194	0.095138	0.055153	0.029707
SynPair27730	0.043008	0.037245	0.030457	0.100341	0.105006	0.025653	0.017277
SynPair60213	0.011379	0.014365	0.046164	0.04927	0.046495	0.023184	0.020526
SynPair42051	0.036827	0.028149	0.120347	0.114966	0.171382	0.076423	0.076625
SynPair39184	6e-06	0.002266	0.021503	0.027911	0.023493	0.020986	0.068656
SynPair46197	0.011566	0.015857	0.039216	0.03431	0.047647	0.025088	0.010604
SynPair9198	0.008891	0.036118	0.0837	0.081761	0.050381	0.013046	0.010876
SynPair42135	0.026702	0.023152	0.053578	0.058704	0.059303	0.027934	0.022822
SynPair21813	0.043551	0.06827	0.109093	0.072864	0.082663	0.057377	0.092367
SynPair2121	0.0112	0.014421	0.05125	0.037228	0.055422	0.030038	0.045864
SynPair30008	0.012285	0.01576	0.033447	0.041108	0.028295	0.02599	0.014596
SynPair28487	0.088048	0.045961	0.076134	0.084824	0.098725	0.055063	0.06148
SynPair5388	0.020371	0.019321	0.02411	0.027312	0.042477	0.022854	0.009386
SynPair2045	0.016453	0.017971	0.039061	0.036847	0.051196	0.036188	0.016065
SynPair57494	0.008471	0.003754	0.023223	0.031222	0.04238	0.019696	0.017345
SynPair16020	1.2e-05	0.017375	0.040444	0.018048	0.04809	0.013394	0.013648
SynPair35038	0.002748	0.010436	0.030029	0.02798	0.031802	0.010548	0.008715
SynPair8	0.160935	0.028893	0.193843	0.153305	0.079856	0.06507	0.030771
SynPair36233	0.002891	0.006935	0.016161	0.010479	0.020849	0.021953	0.02012
SynPair32291	0.028049	0.038661	0.068837	0.053509	0.128569	0.047136	0.047346
SynPair56406	0.01856	0.025263	0.053737	0.024899	0.056074	0.036256	0.097292
SynPair12082	0.016129	0.01439	0.028921	0.024307	0.037777	0.013724	0.017525
SynPair29869	0.011018	0.018443	0.074987	0.029155	0.046557	0.027647	0.106167
SynPair1086	0.011333	0.013515	0.041661	0.03073	0.042261	0.035188	0.019744
SynPair18186	0.010507	0.019907	0.062539	0.039549	0.076497	0.026848	0.109128
SynPair43240	0.006103	0.010091	0.020919	0.021569	0.021865	0.01339	0.028986
SynPair38395	0.003568	0.009552	0.047817	0.032168	0.029455	0.015955	0.019202
SynPair23511	0.009531	0.02839	0.080057	0.069072	0.098752	0.033351	0.035798
SynPair23475	0.010742	0.016598	0.050608	0.034106	0.045772	0.020401	0.031775
SynPair21858	0.031624	0.064553	0.105072	0.146288	0.108695	0.061266	0.039045
SynPair39307	0.006122	0.007298	0.018263	0.030757	0.037867	0.01646	0.010935
SynPair59456	0.023036	0.042831	0.082502	0.098197	0.064888	0.056562	0.074465
SynPair24570	0.014825	0.028198	0.038211	0.112471	0.086275	0.060956	0.018601
SynPair46270	0.002659	0.01167	0.048674	0.059987	0.062438	0.035576	0.133561
SynPair39263	0.013072	0.025341	0.103988	0.062682	0.067483	0.040184	0.019345
SynPair64032	0.03355	0.019949	0.04578	0.045799	0.064267	0.029783	0.01879
SynPair8025	0.019247	0.014617	0.025474	0.022996	0.050158	0.012779	0.035897
SynPair8905	0.005169	0.001706	0.003469	0.009039	0.010835	0.008596	0.003435
SynPair8579	0.022277	0.013033	0.082838	0.046405	0.093059	0.008996	0.019873
SynPair9647	0.014411	0.021725	0.057848	0.065813	0.059742	0.061308	0.03552
SynPair46648	0.012938	0.017105	0.03964	0.056608	0.07379	0.020386	0.015304
SynPair23285	0.013897	0.035574	0.132841	0.053671	0.128284	0.023343	0.015735
SynPair23129	0.005914	0.005975	0.006916	0.021492	0.032593	0.015144	0.014828
SynPair21178	0.008925	0.013439	0.043385	0.045245	0.036557	0.030943	0.018681
SynPair60660	0.003558	0.013292	0.033279	0.011764	0.025928	0.015625	0.10554
SynPair61922	0.018652	0.029704	0.032506	0.046821	0.210182	0.269973	0.051977
SynPair63973	0.005569	0.018973	0.059533	0.060378	0.061764	0.043896	0.024875
SynPair14449	0.041325	0.040181	0.072779	0.054175	0.191316	0.050204	0.061024
SynPair13784	6e-06	9e-06	3.2e-05	1e-05	2.4e-05	8e-06	1.7e-05
SynPair49618	0.009101	0.037644	0.043277	0.054162	0.089285	0.028346	0.019893
SynPair29149	0.011786	0.022025	0.042284	0.040766	0.0474	0.021513	0.011391
SynPair4646	0.012222	0.023954	0.041544	0.035453	0.03361	0.018957	0.008268
SynPair17642	0.01244	0.014313	0.023871	0.027513	0.042835	0.017371	0.015715
SynPair7831	0.019472	0.021932	0.030743	0.022556	0.019684	0.031002	0.022271
SynPair51297	0.055389	0.049497	0.031854	0.040908	0.025892	0.034825	0.093828
SynPair16900	0.023975	0.032549	0.110447	0.076633	0.099586	0.085257	0.035813
SynPair48526	6e-06	0.012456	0.009812	0.023021	0.045352	0.007106	0.015878
SynPair7529	0.012884	0.040664	0.037208	0.033348	0.046356	0.016682	0.019197
SynPair10897	0.010959	0.028071	0.069509	0.062207	0.056201	0.032973	0.02859
SynPair4722	0.016077	0.043628	0.084554	0.08655	0.083786	0.058863	0.027463
SynPair2519	0.016193	0.015963	0.037882	0.057552	0.038787	0.021557	0.00937
SynPair32505	0.05264	0.054445	0.112695	0.124474	0.112376	0.058281	0.039554
SynPair13930	0.015788	0.006015	0.03433	0.005326	0.075135	0.003808	0.011901
SynPair14681	0.077164	0.031411	0.033583	0.040542	0.081849	0.06339	0.029525
SynPair55199	0.017935	0.019895	0.062053	0.058991	0.044352	0.026134	0.014401
SynPair2965	5e-06	0.002375	0.004769	3.9e-05	0.007178	0.007073	0.002346
SynPair774	0.00568	0.014089	0.033495	0.036179	0.050098	0.015615	0.012343
SynPair11479	0.020628	0.00631	0.01167	0.043353	0.013375	0.006137	0.048174
SynPair1676	0.005195	0.013305	0.040772	0.022145	0.043589	0.017695	0.025101
SynPair11805	0.003009	0.003482	0.010559	0.012368	0.02631	0.007689	0.004831
SynPair52330	0.010997	0.018767	0.054425	0.052718	0.036013	0.021321	0.024001
SynPair4996	0.015176	0.030843	0.047646	0.055348	0.037854	0.019061	0.026505
SynPair23162	0.009497	0.00655	0.034816	0.019479	0.036972	0.02066	0.015631
SynPair18989	0.006706	0.005549	0.017863	0.010076	0.029032	0.013895	0.041135
SynPair21133	0.002542	0.012273	0.051921	0.054137	0.076232	0.01872	0.020873
SynPair38682	0.218509	0.176895	0.035184	0.081692	0.070914	0.044223	0.031669
SynPair23006	0.0055	0.020293	0.042498	0.017351	0.076835	0.016403	0.015397
SynPair43757	0.005524	0.010172	0.014471	0.019941	0.05298	0.010412	0.008446
SynPair63938	0.012828	0.01272	0.047251	0.037119	0.040173	0.016961	0.016803
SynPair26036	0.017176	0.015167	0.060646	0.050725	0.06768	0.020158	0.030908
SynPair66574	0.016259	0.022626	0.059431	0.030715	0.059197	0.032907	0.022486
SynPair46603	0.027259	0.056097	0.034389	0.023658	0.034775	0.028675	0.134801
SynPair25359	0.013486	0.05494	0.064288	0.058286	0.069515	0.031453	0.031697
SynPair22094	0.009837	0.016674	0.024517	0.023591	0.029464	0.0202	0.037211
SynPair40794	4e-06	0.016071	0.031209	0.02119	0.046222	0.02769	0.011797
SynPair28190	0.018135	0.033898	0.072332	0.070699	0.073652	0.072591	0.033362
SynPair13507	0.010252	0.029341	0.073798	0.055819	0.08667	0.023388	0.012129
SynPair30807	0.032687	0.04066	0.17704	0.157114	0.220153	0.035489	0.0326
SynPair17609	0.016557	0.036274	0.089171	0.062561	0.078968	0.031472	0.067717
SynPair37866	0.009227	0.020963	0.046785	0.066779	0.051798	0.03702	0.017674
SynPair7562	0.004124	0.015976	0.037116	0.033431	0.042385	0.024237	0.024552
SynPair36724	0.009088	0.021616	0.038131	0.037295	0.045504	0.024063	0.013688
SynPair14566	0.010718	0.032321	0.095333	0.066127	0.072312	0.041093	0.026629
SynPair48911	0.002219	0.002228	0.006167	0.011187	0.020787	0.005514	0.010184
SynPair56075	0.004252	0.009909	0.029752	0.039959	0.030464	0.039579	0.011958
SynPair5533	0.007235	0.010885	0.044612	0.026081	0.043037	0.022921	0.010236
SynPair29540	0.07614	0.022759	0.057078	0.137001	0.084332	0.026505	3.9e-05
SynPair16011	0.034828	0.029131	0.070103	0.097861	0.084727	0.044154	0.063333
SynPair35009	0.011882	0.008667	0.030234	0.061851	0.049465	0.007483	0.005728
SynPair7044	0.013485	0.016353	0.028713	0.025437	0.029561	0.024728	0.007311
SynPair52495	0.009443	0.018774	0.058638	0.049617	0.06028	0.024305	0.021528
SynPair14040	0.005759	0.008235	0.038543	0.006216	0.02845	0.020501	0.003491
SynPair49211	0.00378	0.014586	0.039465	0.027728	0.040983	0.024303	0.014646
SynPair13021	0.002188	0.123207	0.014865	0.013892	0.019561	0.004059	0.001301
SynPair32068	0.00963	0.000731	0.009592	0.005973	0.032554	0.005248	0.001718
SynPair2074	0.009238	0.021568	0.035683	0.049441	0.085626	0.018118	0.017013
SynPair51532	0.055407	0.023808	0.074922	0.110266	0.105666	0.052886	0.040991
SynPair14288	0.002877	0.006469	0.02504	0.032698	0.028642	0.018231	0.006317
SynPair2110	0.012851	0.014666	0.040882	0.049106	0.073495	0.024899	0.02101
SynPair4087	0.028342	0.050883	0.11413	0.079632	0.087405	0.068909	0.032547
SynPair68090	0.003137	0.00479	0.018144	0.016801	0.019259	0.004742	0.035943
SynPair29788	0.009382	0.019129	0.042118	0.036232	0.033145	0.023089	0.022478
SynPair8014	0.013932	0.020124	0.034192	0.031685	0.057118	0.025413	0.019669
SynPair38008	0.007822	0.02919	0.062946	0.038838	0.110233	0.039978	0.041287
SynPair24541	0.007513	0.019435	0.038447	0.073585	0.043858	0.023814	0.018186
SynPair59503	0.01964	0.035894	0.076557	0.072376	0.109025	0.022962	0.085165
SynPair64167	0.015136	0.011664	0.030205	0.026164	0.0346	0.01949	0.016305
SynPair23838	0.012342	0.01012	0.043018	0.030967	0.044379	0.02053	0.020346
SynPair43315	0.011879	0.007195	0.038145	0.024961	0.187867	0.022052	0.018935
SynPair23444	0.123	0.085837	0.164751	0.141916	0.21067	0.330997	0.086528
SynPair65091	0.009148	0.006328	0.02152	0.012266	0.0384	0.011644	0.002009
SynPair23520	0.022366	0.016415	0.22216	0.061033	0.0847	0.040241	0.126774
SynPair30072	0.004803	0.008452	0.022438	0.077972	0.041506	0.012375	0.012599
SynPair1234	0.014716	0.031361	0.048771	0.03266	0.049634	0.018364	0.028844
SynPair10261	0.015996	0.026954	0.097592	0.041796	0.088753	0.048557	0.018121
SynPair1350	0.008715	0.015889	0.040733	0.023284	0.040132	0.015982	0.009884
SynPair3301	0.007973	0.017379	0.026396	0.028613	0.033723	0.01158	0.016285
SynPair28599	0.020559	0.027001	0.045105	0.108044	0.078293	0.062621	0.086946
SynPair28635	0.014427	0.011109	0.036888	0.047426	0.020619	0.043305	0.029549
SynPair17364	0.003807	0.01785	0.044743	0.052371	0.059944	0.012496	0.025663
SynPair56800	0.012505	0.026119	0.048536	0.058148	0.071779	0.011825	0.031009
SynPair28751	0.011736	0.02698	0.06626	0.094563	0.105036	0.028983	0.022244
SynPair35042	0.024555	0.022965	0.026786	0.04354	0.056673	0.017705	0.017381
SynPair4204	0.003263	0.005761	0.011499	0.017981	0.024052	0.006892	0.002183
SynPair11397	0.009479	0.011109	0.043045	0.040011	0.056802	0.018028	0.081092
SynPair1198	0.011974	0.013756	0.101918	0.101342	0.047614	0.007131	0.02254
SynPair56964	0.048355	0.060533	0.094043	0.109082	0.146578	0.086176	0.109208
SynPair36249	0.011576	0.02224	0.041146	0.027828	0.032835	0.01012	0.008541
SynPair23873	0.021236	0.020441	0.05373	0.050938	0.050433	0.032045	0.016082
SynPair18098	0.013058	0.026133	0.090601	0.087833	0.150684	0.07376	0.03695
SynPair22655	0.058008	0.072296	0.181771	0.103685	0.226728	0.049571	0.045458
SynPair40031	0.015527	0.021053	0.060588	0.049768	0.230068	0.030673	0.018716
SynPair22731	0.008435	0.033431	0.062544	0.067383	0.034983	0.042371	0.017417
SynPair26927	0.016635	0.023252	0.042344	0.038113	0.049521	0.02537	0.013729
SynPair9205	0.160273	0.029718	0.034412	0.021729	0.048901	0.017252	0.017376
SynPair64048	0.012671	0.014008	0.073748	0.051234	0.0848	0.00834	0.025757
SynPair59548	0.020682	0.027072	0.04157	0.057793	0.073383	0.045642	0.028798
SynPair67243	0.006862	0.0204	0.041792	0.037267	0.029969	0.025188	0.016184
SynPair43196	0.009029	0.035326	0.083525	0.055572	0.064862	0.031458	0.017127
SynPair38127	0.004168	0.010777	0.036987	0.032038	0.018669	0.009871	0.047972
SynPair9361	0.010141	0.007364	0.035958	0.036531	0.038146	0.023311	0.033846
SynPair45165	0.007487	0.012423	0.036522	0.070239	0.063759	0.024723	0.015116
SynPair26163	0.015493	0.02949	0.038827	0.054352	0.074413	0.030687	0.069628
SynPair47814	0.008878	0.018276	0.045936	0.036006	0.034032	0.013509	0.053552
SynPair47468	0.004971	0.004689	0.018826	0.008296	0.013859	0.004373	0.010897
SynPair39621	0.014589	0.032758	0.05554	0.050461	0.043101	0.052591	0.033372
SynPair46632	0.009383	0.021859	0.04926	0.043983	0.045011	0.034188	0.017666
SynPair64968	0.001451	0.004979	0.017009	0.022937	0.042133	0.012222	0.012807
SynPair38963	0.011546	0.027433	0.081345	0.083468	0.125779	0.048512	0.040506
SynPair9759	8e-06	0.004798	0.017529	0.005304	0.062788	0.014025	8e-06
SynPair8503	0.009959	0.014252	0.03672	0.018383	0.053286	0.015863	0.014633
SynPair41737	0.021975	0.021122	0.079166	0.102344	0.10325	0.038919	0.062514
SynPair40911	0.012203	0.006298	0.023302	0.019715	0.011439	0.017893	0.004643
SynPair43602	0.0174	0.035276	0.055989	0.057837	0.081057	0.043163	0.037991
SynPair42458	0.00805	0.008877	0.021362	0.025021	0.026004	0.005706	0.005567
SynPair30682	0.014033	0.01418	0.040063	0.036867	0.0816	0.031271	0.025821
SynPair52182	0.021467	0.011026	0.017505	0.032834	0.077615	0.035762	0.035652
SynPair10491	0.022006	0.046586	0.098516	0.091233	0.100927	0.051924	0.031998
SynPair33489	0.003686	0.012027	0.03681	0.021661	0.040715	0.00913	0.008157
SynPair4758	0.023818	0.053805	0.131643	0.110739	0.23023	0.056004	0.021756
SynPair35806	0.017884	0.02677	0.019342	0.097098	0.085609	0.046655	0.070446
SynPair30836	0.020799	0.021991	0.057117	0.065774	0.147562	0.053949	0.052662
SynPair33641	0.003259	0.005764	0.022254	0.018136	0.024442	0.002306	0.011346
SynPair12608	0.029987	0.031429	0.081532	0.085118	0.071239	0.045238	0.038955
SynPair31610	0.019449	0.022812	0.01367	0.03769	0.056731	0.008933	0.021507
SynPair32867	0.02033	0.036475	0.102307	0.166705	0.300958	0.027992	0.039938
SynPair2563	0.023682	0.008484	0.048486	0.052187	0.044553	0.012207	0.019575
SynPair1768	0.011827	0.017712	0.042038	0.025685	0.04167	0.021066	0.012029
SynPair32903	0.006657	0.024606	0.043117	0.065869	0.052334	0.031628	0.024904
SynPair13536	0.005402	0.02673	0.059754	0.028229	0.032044	0.04269	0.017687
SynPair4888	0.009793	0.022503	0.026207	0.017428	0.016418	0.013363	0.006762
SynPair34894	0.030576	0.03749	0.09341	0.084073	0.096089	0.042599	0.037442
SynPair8780	0.028059	0.02783	0.064046	0.043835	0.045081	0.032382	0.032987
SynPair22342	0.031198	3e-05	0.030636	0.126437	0.080951	0.018698	0.04836
SynPair63826	0.00205	0.020926	0.015548	0.008643	0.024037	0.039797	0.004483
SynPair42413	0.083853	0.019067	0.036927	0.127711	0.041052	0.149426	0.010792
SynPair44584	0.021586	0.034694	0.089396	0.081636	0.074224	0.047444	0.024695
SynPair27372	0.032408	0.032046	0.121535	0.068443	0.12965	0.038998	0.114949
SynPair44628	0.006802	0.008148	0.023026	0.01443	0.027938	0.009216	0.013451
SynPair38430	0.011294	0.013925	0.051311	0.054886	0.073807	0.0235	0.017685
SynPair9676	0.013428	0.033253	0.100909	0.104368	0.104525	0.043208	0.027408
SynPair46679	0.001426	0.008308	0.034415	0.021267	0.023838	0.014865	0.019485
SynPair47423	0.010776	0.00629	0.056662	0.047488	0.061766	0.022117	0.01104
SynPair43481	0.017521	0.016383	0.057874	0.027317	0.044672	0.045463	0.013796
SynPair64923	6e-06	0.004683	0.00659	0.004818	0.020352	0.006069	0.014008
SynPair25247	0.011317	0.019797	0.027181	0.029838	0.043354	0.026129	0.024065
SynPair9712	0.019148	0.022153	0.033286	0.076803	0.049535	0.036844	0.044751
SynPair5781	0.006891	0.320063	0.02179	0.076923	0.154712	0.060684	0.02028
SynPair13865	0.021883	0.041002	0.177573	0.157968	0.089947	0.047488	0.040548
SynPair30401	0.007582	0.020617	0.030789	0.032205	0.037042	0.020157	0.008029
SynPair1647	0.00626	0.040385	0.04559	0.032859	0.069175	0.013746	0.019318
SynPair13901	0.030452	0.048493	0.111238	0.101556	0.16786	0.06667	0.184523
SynPair3772	0.017556	0.087244	0.083186	0.044784	0.076768	0.129356	0.035294
SynPair30919	0.029685	0.037126	0.0953	0.093721	0.274961	0.056378	0.037649
SynPair30565	0.020439	0.008675	0.038577	0.026086	0.131449	0.016912	0.031528
SynPair48517	0.01703	0.022442	0.057425	0.070786	0.055458	0.02933	0.037172
SynPair57255	0.021939	0.021317	0.040082	0.078541	0.041512	0.032768	0.022823
SynPair4713	0.011294	0.016013	0.04923	0.060658	0.085425	0.016106	0.013558
SynPair895	0.003979	0.007336	0.007892	0.016089	0.011811	0.005385	0.003574
SynPair7964	0.002478	1.6e-05	0.020203	0.129655	0.095004	0.002497	0.017645
SynPair49629	0.006231	0.01139	0.047368	0.043396	0.065299	0.045399	0.077708
SynPair14478	0.020128	0.036905	0.119987	0.105416	0.110424	0.065765	0.04505
SynPair15622	0.031877	0.020555	0.060969	0.150053	0.125344	0.014047	0.060874
SynPair7800	0.011989	0.018649	0.056821	0.025352	0.05536	0.016444	0.009824
SynPair29178	0.00852	0.008739	0.084055	0.064304	0.065027	0.015382	0.025491
SynPair35431	0.013414	0.043377	0.08536	0.059357	0.080926	0.141978	0.024789
SynPair33787	0.019142	0.016682	0.037924	0.037154	0.15155	0.035701	0.01712
SynPair17452	0.015632	0.055258	0.088284	0.097687	0.083996	0.041028	0.025373
SynPair34836	0.003026	0.009086	0.005333	0.009998	0.024098	0.012199	0.009114
SynPair15403	0.005863	0.023591	0.057156	0.033516	0.06849	0.019459	0.007439
SynPair30744	0.014099	0.017202	0.045042	0.064308	0.046047	0.032302	0.016414
SynPair37489	0.103294	0.100332	0.038855	0.068168	0.104255	0.049323	0.059506
SynPair14491	0.015679	0.031344	0.069882	0.072439	0.066468	0.02199	0.052265
SynPair564	0.007064	0.010099	0.058392	0.021165	0.031233	0.021865	0.037907
SynPair33933	0.031426	0.05306	0.168821	0.071225	0.179784	0.11599	0.052332
SynPair29191	0.024858	0.017858	0.069225	0.051759	0.063167	0.063474	0.028699
SynPair50015	0.10844	0.181143	0.140019	0.086251	0.043333	0.153504	0.070445
SynPair32715	0.011901	0.013673	0.047614	0.051859	0.034544	0.011889	0.024365
SynPair400	4e-06	0.007496	0.021361	0.027126	0.030551	0.006818	0.002396
SynPair52120	0.028046	0.026672	0.073597	0.066761	0.149868	0.057297	0.058176
SynPair14989	0.006902	0.00929	0.01119	0.011378	0.021983	0.005341	0.002607
SynPair31806	0.001883	0.005752	0.029845	0.020787	0.029508	0.022891	0.041114
SynPair10433	0.003129	0.001748	0.025461	0.097132	0.030645	0.007607	0.004747
SynPair44911	0.010706	0.005821	0.028788	0.009447	0.037565	0.014404	0.015204
SynPair65524	0.033664	0.017652	0.048138	0.032895	0.108972	0.013198	0.019302
SynPair18566	0.013794	0.024144	0.061193	0.055489	0.094079	0.028338	0.018033
SynPair58024	0.004969	0.008876	0.017555	0.010945	0.017743	0.006405	0.007585
SynPair47602	0.00724	0.01738	0.043324	0.033085	0.043598	0.026172	0.010859
SynPair23095	0.002933	0.002024	0.034392	0.014397	0.071387	0.01049	0.007462
SynPair24358	0.006016	0.01048	0.021331	0.035562	0.027376	0.011507	0.008146
SynPair67411	0.05251	0.025451	0.066005	0.039187	0.143317	0.030924	0.052218
SynPair45653	0.071612	0.038675	0.051658	0.034971	0.024004	0.025334	0.083921
SynPair41845	0.006445	3.6e-05	0.012459	0.01748	0.018646	0.029075	0.005889
SynPair43468	0.014433	0.029951	0.042873	0.023556	0.032004	0.026596	0.021504
SynPair40663	1e-05	8e-06	2.1e-05	0.002322	2.3e-05	9e-06	0.002288
SynPair22163	0.015685	0.019725	0.104479	0.063171	0.083828	0.025562	0.023368
SynPair58388	0.023107	0.02542	0.067309	0.012254	0.04049	0.046613	0.055272
SynPair40707	0.108638	0.027765	0.326683	0.114733	0.027939	0.249173	0.050468
SynPair22007	0.025453	0.0278	0.059064	0.048605	0.051363	0.026911	0.009635
SynPair33978	0.025984	0.046882	0.134741	0.102958	0.109204	0.04664	0.073075
SynPair10960	0.001022	0.002771	0.006801	0.006892	0.019686	0.009298	0.003073
SynPair3964	0.006963	0.011145	0.018812	0.013792	0.024636	0.009233	0.007315
SynPair12931	0.004788	0.00684	0.04729	0.029819	0.029776	0.024152	0.017707
SynPair953	0.01492	0.015859	0.051641	0.053388	0.062077	0.022452	0.022143
SynPair31929	0.087681	0.072929	0.080503	0.057832	0.067926	0.067823	0.063956
SynPair16993	0.020557	0.022503	0.044778	0.050027	0.058939	0.025957	0.037247
SynPair10804	0.034635	0.061479	0.157202	0.130413	0.168675	0.088881	0.043241
SynPair10478	0.01321	0.0178	0.059894	0.036308	0.045309	0.027597	0.018992
SynPair837	0.054594	0.035614	0.056983	0.057302	0.072995	0.096952	0.043416
SynPair12855	0.01145	0.010025	0.043676	0.048552	0.040698	0.019365	0.020558
SynPair1851	0.006238	0.013739	0.030864	0.036977	0.026113	0.019642	0.005006
SynPair28148	0.025024	0.020903	0.096481	0.068632	0.107976	0.042944	0.03284
SynPair56301	0.029113	0.054842	0.099983	0.086297	0.067215	0.031645	0.214942
SynPair4861	0.007347	0.017676	0.031977	0.051212	0.043103	0.028652	0.025873
SynPair49443	0.005934	0.009921	0.018848	0.018802	0.029282	0.009368	0.00938
SynPair7616	0.013488	0.029359	0.082971	0.058123	0.079349	0.058025	0.080626
SynPair56265	0.003206	0.002078	0.006441	0.009958	0.012637	0.00582	0.003073
SynPair17901	0.012392	0.010825	0.022693	0.027116	0.040499	0.014394	0.009678
SynPair4905	0.010115	0.025197	0.06531	0.07868	0.053366	0.022477	0.024021
SynPair49527	0.011859	0.012839	0.033933	0.044532	0.023271	0.016032	0.010772
SynPair64981	0.019427	0.043244	0.155518	0.086235	0.198244	0.050852	0.056234
SynPair43547	0.004877	0.006594	0.021654	0.022151	0.028757	0.008527	0.023072
SynPair47481	0.039276	0.062873	0.095501	0.052149	0.087387	0.03658	0.15564
SynPair46577	0.006894	0.007806	0.033682	0.024361	0.028842	0.016476	0.017138
SynPair8646	0.030254	0.027157	0.130355	0.068496	0.092767	0.045921	0.038747
SynPair9860	0.004855	0.007671	0.018457	0.012802	0.020348	0.00822	0.018352
SynPair26342	0.031717	0.059559	0.147609	0.142135	0.112824	0.062829	0.04845
SynPair42089	0.02515	0.029709	0.105439	0.108761	0.131567	0.045944	0.030706
SynPair58457	0.042734	0.0048	0.011167	0.027547	0.03925	0.060787	0.041915
SynPair27838	0.03504	1.4e-05	0.054463	0.033905	0.06635	0.00236	0.009568
SynPair18071	0.016263	0.016294	0.054388	0.0517	0.09745	0.017597	0.02892
SynPair63208	0.007756	0.011265	0.025138	0.069051	0.04469	0.020937	0.020066
SynPair39394	0.00396	0.01026	0.010331	0.006908	0.011564	0.004519	0.004346
SynPair9388	0.011212	0.011373	0.049385	0.043026	0.051418	0.01161	0.014873
SynPair42241	0.026209	0.023296	0.071164	0.06156	0.061355	0.024789	0.014274
SynPair66194	0.008465	0.027922	0.032846	0.058289	0.060575	0.032121	0.016909
SynPair61259	0.022238	0.048598	0.076052	0.075085	0.070766	0.052063	0.02538
SynPair22474	0.003026	0.013318	0.037497	0.031696	0.034519	0.015263	0.010352
SynPair48221	0.068075	0.020043	0.038058	0.029012	0.051579	0.018381	0.008601
SynPair35263	0.005781	0.005304	0.011242	0.023185	0.020258	0.002842	3.3e-05
SynPair28570	0.017181	0.007786	0.029709	0.029173	0.040967	0.029393	0.066227
SynPair13083	0.02052	0.028893	0.051397	0.057103	0.027524	0.053021	0.033848
SynPair6110	0.163798	0.087507	0.138844	0.190934	0.190856	0.18642	0.120044
SynPair28868	0.005799	0.1363	0.02526	0.024551	0.035286	0.009932	0.008432
SynPair17145	0.011251	0.010879	0.02413	0.021056	0.036802	0.028813	0.03953
SynPair10288	0.006111	0.020172	0.042936	0.052102	0.05047	0.020437	0.018807
SynPair57407	0.027816	0.065052	0.157626	0.1507	0.169621	0.062852	0.035423
SynPair4141	0.015936	0.038609	0.034614	0.077974	0.056307	0.037233	0.023827
SynPair1171	0.015592	0.013961	0.037023	0.038041	0.058655	0.011837	0.024611
SynPair52437	0.011337	0.028882	0.097425	0.066986	0.085868	0.025051	0.07654
SynPair4389	0.084561	0.003995	0.179225	0.007461	0.127634	0.045621	0.026364
SynPair32202	0.001524	0.001519	0.037308	0.05056	0.050911	0.01381	0.021797
SynPair33058	0.005462	0.030778	0.023841	0.043179	0.030426	0.00941	0.005921
SynPair1015	0.01272	0.004563	0.037222	0.048784	0.088695	0.019393	0.028096
SynPair23701	0.021945	0.043686	0.099958	0.09177	0.089209	0.047564	0.039209
SynPair38185	0.016162	0.018981	0.029558	0.037113	0.034012	0.020513	0.011187
[truncated: 14,634 more rows]

## Sheet: KS
	Sorghum	Setaria	Oropetium	Rice	Brachy	Paspalum	Maize
SynPair9073	0.147916	0.287756	0.85847	0.720603	0.676878	0.320329	0.234058
SynPair65064	0.141925	0.145625	0.337687	0.36688	0.372687	0.250523	0.127727
SynPair38235	0.115132	0.139414	0.28273	0.201326	0.316507	0.134674	0.113717
SynPair25526	0.031134	0.088488	0.305132	0.259232	0.191036	0.109585	0.077142
SynPair45313	0.188361	0.209792	1.39923	0.792904	0.919611	0.3739	0.2726
SynPair25442	0.073724	0.130024	0.247114	0.176486	0.253985	0.087159	0.194499
SynPair65100	0.079248	0.139848	0.249537	0.28087	0.2315	0.162048	0.190346
SynPair22423	0.546974	0.311431	0.968176	0.951662	0.806384	0.402323	0.521302
SynPair43128	0.047698	0.122473	0.306291	0.211319	0.18432	0.128108	0.10497
SynPair59492	0.053732	0.144168	0.502734	0.186817	0.236665	0.119632	0.611146
SynPair31296	0.14567	0.234286	0.388833	0.377811	0.458408	0.426421	0.196391
SynPair37301	0.193616	0.28039	0.873716	0.659504	0.888613	0.394451	0.263488
SynPair6147	0.079127	0.127861	0.359715	0.167182	0.32286	0.183417	0.092727
SynPair57450	0.032832	0.077159	0.237533	0.216871	0.217931	0.125544	0.235632
SynPair29619	0.053185	0.192637	0.382743	0.327989	0.279398	0.122906	0.078465
SynPair2081	0.037651	0.123112	0.346574	0.302323	0.349756	0.187288	0.090305
SynPair17112	0.132624	0.219585	0.48045	0.535612	0.738311	0.299727	0.248263
SynPair57948	0.084734	0.24996	0.479838	0.278088	0.322488	0.057872	0.17127
SynPair5228	0.069139	0.061126	0.180026	0.149454	0.151856	0.11162	0.047812
SynPair57534	0.337223	0.239853	0.338595	0.612323	0.587899	0.406325	0.343398
SynPair10017	0.070543	0.125974	0.36979	0.230282	0.751254	0.124994	0.111988
SynPair32255	0.043202	0.131867	0.181541	0.262378	0.141916	0.122758	0.07217
SynPair57698	0.168196	0.192229	0.353731	0.353563	0.601141	0.217503	0.140003
SynPair1042	0.329877	0.82396	0.275115	0.533351	1.67902	0.1993	0.125323
SynPair11329	0.102449	0.360805	0.376579	0.20087	0.855079	0.058982	0.209097
SynPair10173	0.198283	0.361153	0.464362	0.455405	0.469237	0.384428	0.250403
SynPair41132	0.191689	0.245117	0.647235	0.489381	0.83401	0.326532	0.15044
SynPair63370	0.164707	0.502351	0.917064	0.922399	0.496284	0.193521	0.383196
SynPair21663	0.438184	0.22893	0.397156	0.847491	0.408677	0.156558	0.053779
SynPair43163	0.267328	0.140895	1.02672	0.086273	1.36933	0.109731	0.262571
SynPair39388	0.119673	0.143065	0.207134	0.186853	0.24699	0.128199	0.117635
SynPair9394	0.158877	0.180104	0.549306	0.710063	0.555269	0.259366	0.091419
SynPair44066	0.13953	0.189077	0.324372	0.670833	1.40891	0.459779	0.19192
SynPair27940	0.08426	0.11307	0.320901	0.285594	0.227867	0.151165	0.110946
SynPair9038	0.10373	0.192397	0.813286	0.409195	0.320703	0.225646	0.104365
SynPair18109	0.041643	0.086352	0.239372	0.312997	0.255802	0.116447	0.088396
SynPair25409	0.05798	0.105869	0.324208	0.267447	0.233571	0.0969	0.078226
SynPair47309	0.209281	0.18876	1.60933	0.347915	0.56146	0.2908	0.156119
SynPair4395	0.111698	0.25706	0.78901	0.500997	0.968699	0.213088	0.308473
SynPair56489	0.048656	0.053515	0.368931	0.156676	0.169595	0.106624	0.086427
SynPair17391	0.112359	0.203814	0.479299	0.423765	0.66253	0.139965	0.112998
SynPair13257	0.085249	0.112179	0.248788	0.356849	0.201793	0.175314	0.299183
SynPair37182	0.061494	0.143956	0.211494	0.217195	0.193339	0.136528	0.115231
SynPair55682	0.074549	0.167898	0.243482	0.298982	0.288259	0.169603	0.151084
SynPair1009	0.049954	0.191555	0.500558	0.367329	0.401298	0.141983	0.08126
SynPair2366	0.207372	0.402757	0.586839	0.939603	0.799421	0.368575	0.421652
SynPair51620	0.047876	0.122256	0.240857	0.312816	0.237365	0.210733	0.051707
SynPair29982	0.03934	0.085961	0.251315	0.123364	0.811751	0.12791	0.224394
SynPair31171	0.05734	0.11123	0.225688	0.207225	0.200994	0.144733	0.105286
SynPair14352	0.02143	0.061899	0.115331	0.20894	0.303938	0.121744	0.111159
SynPair57867	0.062067	0.109509	0.318286	0.253541	0.307015	0.111149	0.123867
SynPair7356	0.025429	0.161208	0.219249	0.288012	0.160666	0.203532	0.144822
SynPair17159	0.124085	0.169052	0.396114	0.445349	0.519944	0.252505	0.191746
SynPair28408	0.068004	0.104322	0.26567	0.233071	0.363099	0.096951	0.121419
SynPair56641	0.055455	0.091697	0.241423	0.237828	0.185735	0.12565	0.113845
SynPair51894	0.092444	0.134896	0.375103	0.431791	0.457543	0.250303	0.190372
SynPair14236	0.077966	0.123305	0.287354	0.208549	0.255121	0.153311	0.069843
SynPair6068	0.04052	0.148749	0.310968	0.265667	0.252631	0.739986	0.956568
SynPair4039	0.010851	0.038348	0.290117	0.122584	1.16463	0.217899	0.068816
SynPair55952	0.295908	0.071618	0.734037	0.585934	0.294595	0.315855	0.265862
SynPair29736	0.016043	0.095341	0.239084	0.264803	0.158121	0.109783	0.091257
SynPair5263	0.210759	0.243636	0.522662	0.92441	1.69546	0.356671	0.353686
SynPair35723	0.048746	0.123501	0.304972	0.16764	0.268188	0.098863	0.084513
SynPair17561	0.029317	0.069703	0.21009	0.219594	0.123455	0.159494	0.150429
SynPair15530	0.039043	0.202973	0.166403	0.279721	0.247547	0.126209	0.087656
SynPair48761	0.047054	0.091785	0.217494	0.231982	0.201908	0.157276	0.288754
SynPair6534	0.075678	0.079506	0.203724	0.213401	0.22614	0.08465	0.051399
SynPair4919	0.062155	0.154371	0.257652	0.207456	0.219586	0.165701	0.117965
SynPair32892	0.192523	0.305026	0.504299	0.447743	0.897155	0.275453	0.275707
SynPair15828	0.027231	0.112426	0.211161	0.257407	0.188224	0.133807	0.12277
SynPair17405	0.064285	0.181288	0.605615	0.595024	0.735563	0.262377	0.184312
SynPair4401	0.045534	0.100635	0.316368	0.276554	0.303645	0.113808	0.090587
SynPair11592	0.144109	0.200746	0.415726	0.359944	0.407935	0.252141	0.215799
SynPair15454	0.07329	0.441552	0.418781	0.548433	1.25013	0.204841	0.309817
SynPair31781	0.059261	0.136279	0.220065	0.262125	0.138053	0.113895	0.063782
SynPair35997	0.08423	0.218957	0.358005	0.366545	0.412753	0.133419	0.095942
SynPair1431	0.09945	0.303857	0.405799	0.343116	0.851164	0.355336	0.134769
SynPair52177	0.232369	0.113766	0.305869	0.176977	0.250379	0.224874	0.801193
SynPair10818	0.061959	0.135693	0.252856	0.242061	0.215454	0.14075	0.092522
SynPair12849	0.012175	0.092672	0.234003	0.169884	0.208627	0.098275	0.838201
SynPair10464	0.092395	0.1213	0.334196	0.37471	0.284104	0.210487	0.0846
SynPair50126	0.048539	0.107279	0.265828	0.200814	0.187312	0.105103	0.0804
SynPair30713	0.051934	0.042508	0.300556	0.248501	0.195451	0.11454	0.10842
SynPair3978	0.13973	0.168545	0.283117	0.470098	0.314647	0.189784	0.124658
SynPair50042	0.062134	0.070651	0.276145	0.18897	0.16964	0.11886	0.07983
SynPair31935	0.026367	0.118227	0.233657	0.214054	0.233096	0.125737	0.085951
SynPair5493	0.053922	0.132171	0.226263	0.279279	0.206717	0.14978	0.076297
SynPair38646	0.045758	0.101302	0.207689	0.198104	0.23755	0.114271	0.074384
SynPair22298	0.050408	0.125625	0.336787	0.221034	0.385956	0.234834	0.149815
SynPair63580	0.096796	0.250804	0.715265	0.652639	0.81066	0.247732	0.234046
SynPair46873	0.063795	0.152219	0.239317	0.246579	0.243543	0.209918	0.098974
SynPair39578	0.043919	0.094336	0.206854	0.167887	0.192117	0.110042	0.143125
SynPair47731	0.07304	0.215454	0.428699	0.271262	0.728007	0.241739	0.209997
SynPair38722	0.058408	0.277537	0.645991	0.237619	0.623476	0.212162	0.118322
SynPair63898	0.04486	0.166196	1.00285	0.292846	0.357458	0.109096	0.225561
SynPair26196	0.336187	0.269511	0.468901	0.421218	0.649566	0.249551	0.277141
SynPair8492	0.105411	0.214327	0.366729	0.399209	0.295821	0.123151	0.196127
SynPair42665	0.051266	0.126901	0.219195	0.224131	0.233242	0.148408	0.260447
SynPair41812	0.058219	0.116981	0.262785	0.348522	0.227383	0.12994	0.055021
SynPair43843	0.204902	0.362408	0.769602	1.31349	1.00631	0.27834	0.247984
SynPair1806	0.039782	0.109335	0.346764	0.44277	0.256383	0.183349	0.171487
SynPair860	0.086632	0.194101	1.35713	0.378853	0.475937	0.202228	0.10073
SynPair51337	0.051871	0.084948	0.231587	0.253047	0.220124	0.125627	0.106014
SynPair33437	0.051713	0.083469	0.27696	0.312765	0.569401	0.097297	0.133549
SynPair30758	0.19489	0.918426	0.722753	0.571192	1.3133	0.41806	0.204186
SynPair578	0.084421	0.150865	0.304678	0.140945	0.28964	0.129731	0.172627
SynPair12966	0.068692	0.112352	0.438866	0.449899	0.246602	0.275123	0.165342
SynPair33553	0.154473	0.172635	0.549574	0.26493	1.15789	0.288979	0.218666
SynPair4682	0.156741	0.267873	0.444395	0.160378	0.7383	0.258752	0.290924
SynPair13890	0.033749	0.121811	0.227207	0.08449	0.267708	0.060993	0.071883
SynPair57068	0.086208	0.225187	0.616465	0.401831	0.756609	0.191346	0.156691
SynPair30888	0.108195	0.348996	0.499697	0.468825	0.636305	0.473276	0.161242
SynPair36563	0.240534	0.477445	0.69962	0.541351	1.16793	0.378974	1.03757
SynPair3787	0.08328	0.341672	0.53319	0.444558	0.533909	0.138708	0.156565
SynPair10783	0.073667	0.128695	0.461724	0.315858	0.411384	0.256193	0.105214
SynPair34456	0.044522	0.098898	0.323953	0.261495	0.244233	0.127204	0.155489
SynPair5610	0.034495	0.068864	0.285017	0.231761	0.307492	0.157753	0.230009
SynPair17832	0.042983	0.136439	0.226863	0.227941	0.331209	0.229782	0.11956
SynPair36407	0.049386	0.102155	0.245466	0.209468	0.17834	0.13253	0.07348
SynPair52290	0.050208	0.169441	0.230924	0.190019	0.241972	0.174599	0.111629
SynPair13588	0.064005	0.105262	0.258356	0.235781	0.275517	0.132279	0.073175
SynPair58394	0.080555	0.134583	0.32604	0.335975	0.355237	0.14746	0.146735
SynPair9683	0.098572	0.128747	0.22055	0.311772	0.272893	0.161068	0.123629
SynPair62841	0.068423	0.45596	0.296175	0.284899	0.194967	0.13913	0.089747
SynPair43474	0.069231	0.163449	0.308377	0.285328	0.351156	0.196594	0.098985
SynPair8611	0.05183	0.280211	0.669784	0.568724	1.124	0.110982	0.285708
SynPair46444	0.063016	0.103927	0.27698	0.19282	0.265198	0.095273	0.068527
SynPair67915	0.048386	0.114202	0.184795	0.21302	0.186562	0.099092	0.13617
SynPair61882	0.051262	0.087144	0.268559	0.254711	0.211504	0.137861	0.07093
SynPair67569	0.10692	0.41722	0.585582	0.322016	0.187405	0.359753	0.168831
SynPair9953	0.055186	0.105576	0.270308	0.168851	0.155826	0.108681	0.112232
SynPair58219	0.054104	0.103525	0.220981	0.255707	0.195035	0.131396	0.706134
SynPair8928	0.33532	0.206949	0.600553	0.30648	0.672922	0.583973	0.281133
SynPair64543	0.082314	0.175092	0.235477	0.314786	0.308896	0.166332	0.225228
SynPair22196	0.051475	0.128682	0.230842	0.209262	0.213086	0.129798	0.06748
SynPair38548	0.092844	0.165266	0.343502	0.367929	0.312019	0.167664	0.153349
SynPair65719	0.05793	0.077727	0.240439	0.242548	0.200685	0.118518	0.166242
SynPair46701	0.130213	0.326075	0.605091	0.574806	0.627368	0.18986	0.218003
SynPair26134	0.357151	1.2972	0.597826	0.537972	1.29798	0.431563	0.264068
SynPair46665	0.121039	0.214907	0.381127	0.319426	0.250976	0.1484	0.067014
SynPair45812	0.044752	0.13023	0.249117	0.250901	0.221659	0.132648	0.073899
SynPair26298	0.110513	0.450635	0.517902	0.061486	0.623488	1.33537	0.135875
SynPair44598	0.044832	0.089113	0.285215	0.250313	0.138563	0.073876	0.245441
SynPair67898	0.071197	0.150638	0.291937	0.344324	0.170923	0.171533	0.115915
SynPair14464	0.061496	0.089303	0.274006	0.364526	0.327102	0.098979	0.091879
SynPair5431	0.150668	0.282141	0.602857	0.873858	0.577905	0.531271	0.352226
SynPair16435	0.29254	0.073326	0.383729	0.281322	0.453312	0.450716	0.083607
SynPair55218	0.022424	0.082039	0.221538	0.235721	0.187747	0.122696	0.089332
SynPair37518	0.034886	0.136593	0.231623	0.17387	0.197601	0.10753	0.061068
SynPair49751	0.16893	0.100068	0.188989	0.900772	0.342629	0.129346	0.159982
SynPair37964	0.051914	0.11067	0.296344	0.222813	0.248456	0.125136	0.106395
SynPair32684	0.135128	0.493033	0.940803	0.492888	0.516078	0.328343	0.189742
SynPair889	0.043521	0.146948	0.243925	0.178783	0.163533	0.157904	0.059385
SynPair56013	0.058443	0.074819	0.273549	0.132546	0.360089	0.164655	0.085223
SynPair30905	0.053684	0.115906	0.288523	0.321719	0.279114	0.165874	0.14238
SynPair11530	0.125922	0.121125	0.345708	0.311108	0.300913	0.125108	0.126772
SynPair49881	0.126676	0.121088	0.245069	0.276514	0.304842	0.160431	0.788754
SynPair2534	0.048301	0.138832	0.229276	0.2598	0.207006	0.120922	0.067021
SynPair52279	0.048738	0.092862	0.253281	0.285804	0.225712	0.158802	0.076673
SynPair32954	0.133455	0.290471	0.701794	0.580256	0.676092	0.344601	0.246373
SynPair51116	0.04724	0.094555	0.228565	0.366374	0.11533	0.140481	0.063736
SynPair11454	0.13666	0.246703	0.491026	0.759515	0.696401	0.321027	0.187597
SynPair6596	0.061805	0.142462	0.287316	0.228981	0.267449	0.143922	0.075972
SynPair15592	0.107232	0.109276	0.195923	0.279303	0.215829	0.136528	0.094274
SynPair46582	0.193693	0.240911	0.690758	0.4013	0.507751	0.429739	0.277226
SynPair27089	0.06284	0.132113	0.243757	0.236472	0.21161	0.169317	0.094471
SynPair22271	0.165836	0.104086	0.194472	0.314425	0.246284	0.260079	0.106888
SynPair9895	0.082144	0.153638	0.34004	0.371589	0.544364	0.125137	0.188271
SynPair66559	0.816745	0.45616	0.67848	1.03472	0.427707	0.546117	0.643786
SynPair8963	0.115893	0.334731	0.606867	0.442722	0.412344	0.166482	0.170761
SynPair38503	0.05887	0.151894	0.225754	0.197333	0.193133	0.095804	0.080914
SynPair39759	0.062653	0.106653	0.272741	0.244848	0.205119	0.116445	0.080943
SynPair62987	0.057206	0.162099	0.259845	0.242519	0.266406	0.103211	0.171139
SynPair8807	0.069058	0.107215	0.177217	0.196075	0.275849	0.188963	0.065782
SynPair64810	0.140712	0.148742	0.256397	0.551933	1.13596	0.292185	0.317158
SynPair47474	0.068649	0.095376	0.245127	0.261702	0.23933	0.171069	0.215267
SynPair25374	0.090053	0.207278	0.455399	0.439135	0.436053	0.300964	0.137112
SynPair65636	0.185133	0.207678	0.271275	0.437895	0.550159	0.078673	0.215365
SynPair712	0.232938	0.504563	0.296667	0.970373	1.11929	0.436943	0.099035
SynPair32407	0.132286	0.312869	0.480172	0.465748	0.607123	0.332416	0.17744
SynPair676	0.09357	0.195716	0.2921	0.306094	0.276466	0.157814	0.137181
SynPair12614	0.050349	0.109649	0.206551	0.186381	0.148611	0.148761	0.04634
SynPair14783	0.047353	0.161137	0.285663	0.247372	0.341057	0.216031	0.095531
SynPair48424	0.030776	0.071753	0.262361	0.21558	0.246063	0.157833	0.078264
SynPair3991	0.05303	0.220241	0.386901	0.324397	0.653964	0.250282	0.219716
SynPair28375	0.14734	0.192038	0.469051	0.175554	0.819547	0.279047	0.209167
SynPair16966	0.04343	0.141987	0.290667	0.246014	0.171521	0.182431	0.455804
SynPair48540	0.070322	0.142365	0.194979	0.268805	0.284313	0.174561	0.077552
SynPair51395	0.42604	0.156946	0.445704	0.71727	1.11768	0.109728	0.133591
SynPair56058	0.047679	0.070722	0.313931	0.217397	0.310844	0.135667	0.309834
SynPair7933	0.173163	0.311544	0.714784	0.538905	0.788475	0.230126	0.176624
SynPair14937	0.151446	0.167532	0.191017	0.207448	0.251765	0.18527	0.108698
SynPair34204	0.08291	0.094393	0.275524	0.136011	0.19408	0.24312	0.13407
SynPair50493	0.128466	0.267294	0.855103	0.959405	0.369007	0.481576	1.54423
SynPair6249	0.047609	0.119536	0.23501	0.250712	0.24754	0.124462	0.474276
SynPair49246	0.123027	0.111073	0.316307	0.225028	0.285005	0.065322	0.11751
SynPair14017	0.0441	0.120496	0.250952	0.22868	0.179298	0.141697	0.07519
SynPair16122	0.028926	0.078353	0.230741	0.247626	0.181598	0.123623	0.115261
SynPair29473	0.060163	0.112688	0.230697	0.276169	0.197153	0.141552	0.072725
SynPair34360	0.075066	0.138164	0.202429	0.223154	0.171317	0.115044	0.079883
SynPair56460	0.061703	0.110031	0.352981	0.532143	0.396265	0.144274	0.32502
SynPair5126	0.090087	0.123214	0.448384	0.407523	0.458275	0.104085	0.168365
SynPair48178	0.189993	0.258351	0.53955	0.352952	0.289447	0.337307	1.6237
SynPair15085	0.095729	0.121294	0.321871	0.394702	0.267887	0.113359	0.174406
SynPair31350	0.040446	0.151264	0.46995	0.154027	0.130352	0.132126	0.194499
SynPair13112	0.179811	0.248818	0.333879	0.603583	0.571853	0.334064	0.518495
SynPair33301	0.289882	0.89555	0.416012	0.620277	0.927786	0.273682	0.418849
SynPair10319	0.079004	0.13274	0.321465	0.299858	0.264323	0.178892	0.228958
SynPair1228	0.043409	0.206587	0.277996	0.293035	0.181398	0.125495	0.097038
SynPair31234	0.023169	0.136677	0.286148	0.21472	0.599782	0.13427	0.954052
SynPair2023	0.237762	0.217682	1.04974	1.40999	0.791335	1.10866	0.095237
SynPair51565	0.039518	0.161428	0.286445	0.20384	0.280992	0.159232	0.144825
SynPair33265	0.06966	0.079761	0.22273	0.259766	0.298599	0.137257	0.091183
SynPair25628	0.146455	0.413326	0.925929	0.729602	1.34014	0.347865	0.465343
SynPair24472	0.049069	0.098671	0.263851	0.26904	0.159104	0.149045	0.163733
SynPair22999	0.233518	0.345023	0.453979	0.462494	0.575459	0.36209	0.094807
SynPair9219	0.05221	0.115168	0.210537	0.198914	0.322497	0.136183	0.078439
SynPair8043	0.108374	0.36701	0.763027	0.513214	0.667219	0.224661	0.171216
SynPair59928	0.053714	0.232968	0.347241	0.31863	0.314938	0.091737	0.099387
SynPair22481	0.066184	0.216391	0.558589	1.40551	0.492086	0.233693	0.174211
SynPair66005	0.057542	0.143773	0.279635	0.360784	0.350653	0.203937	0.094947
SynPair59554	0.033171	0.0511	0.261459	0.273711	0.275262	0.135457	0.094775
SynPair43226	0.375706	0.308009	0.795467	0.494184	0.449197	0.719876	0.872441
SynPair43342	0.158629	0.177966	0.518343	0.590444	0.504218	0.311138	0.065505
SynPair61100	0.517421	0.593128	0.843739	0.393435	1.03928	0.413918	0.642863
SynPair25584	0.414673	0.315432	0.788825	0.700582	0.642119	0.959707	0.454137
SynPair38297	0.586157	0.335872	0.460056	0.675523	1.31242	0.191092	0.346036
SynPair1307	0.108697	0.33756	0.651651	0.436879	0.800661	0.173527	0.225871
SynPair14294	0.088776	0.041162	0.514671	0.339517	1.14399	0.112049	0.161114
SynPair12303	0.059866	0.624492	0.242439	0.12868	0.125161	0.054696	0.081004
SynPair29794	0.104114	0.287888	0.557087	0.180937	1.09937	0.211416	0.240333
SynPair3356	0.352793	0.262591	0.951375	0.321764	1.00747	0.345564	1.21475
SynPair50610	0.125133	0.166279	0.355806	0.289989	1.32593	0.303829	0.175825
SynPair205	0.219738	0.340975	0.609615	0.517162	0.953144	0.367123	0.158904
SynPair1263	0.147199	0.154333	0.584762	0.364995	0.755582	0.297235	0.121279
SynPair52725	0.063547	0.252368	0.244513	0.324874	0.218813	0.15114	0.059757
SynPair3232	0.193273	0.198297	0.32697	0.332212	0.392113	0.123448	0.169164
SynPair4253	0.153275	0.44907	0.523363	0.327549	0.750446	0.396803	0.082296
SynPair35015	0.243073	0.168521	0.60571	0.518364	1.58557	0.323768	0.176764
SynPair33182	0.04358	0.147899	0.24675	0.253307	0.261979	0.138321	0.100815
SynPair48057	0.128844	0.247746	0.497266	0.443527	0.71299	0.197143	0.209558
SynPair7058	0.053362	0.127765	0.309489	0.25012	0.216336	0.112653	0.065049
SynPair30389	0.223905	0.064962	0.269236	0.287596	0.129083	0.135024	0.045834
SynPair14138	0.100364	0.084467	0.069925	0.21595	0.236524	0.149124	0.168519
SynPair56857	0.057963	0.098146	0.277027	0.231221	0.199348	0.098668	0.110575
SynPair48133	0.053004	0.161523	0.366806	0.422969	0.893739	0.124565	0.079625
SynPair22766	0.099366	0.14374	0.489533	0.45971	0.477092	0.19871	0.09869
SynPair62224	0.238592	0.098013	0.387818	0.252343	0.352929	0.067842	0.166508
SynPair21911	0.042329	0.10004	0.210531	0.163568	0.239685	0.106513	0.084778
SynPair21875	0.040902	0.161533	0.229256	0.207745	0.174615	0.159333	0.212914
SynPair23458	0.544358	0.139468	0.475869	0.493539	0.279956	0.263262	0.130673
SynPair22602	0.063681	0.125645	0.230101	0.232197	0.255593	0.141144	0.143496
SynPair65321	0.140999	0.159392	0.370394	0.457565	0.132503	6e-06	0.105489
SynPair24439	0.047607	0.123851	0.282588	0.254172	0.209653	0.153572	0.051032
SynPair47163	0.03159	0.121217	0.256222	0.158299	0.204828	0.133932	0.073436
SynPair25663	0.301737	0.381268	0.750895	0.693096	0.599343	0.373179	0.26932
SynPair8008	0.073484	0.175506	0.23018	0.348832	0.354306	0.152609	0.391594
SynPair26970	0.33251	0.585658	0.949768	0.394882	1.02244	0.437105	0.462709
SynPair58745	0.034079	0.12451	0.263979	0.230398	0.210321	0.151015	0.116128
SynPair27756	0.042207	0.109413	0.259269	0.210956	0.226807	0.092406	0.104789
SynPair45056	0.099759	0.109282	0.263268	0.202408	0.310906	0.202559	0.152444
SynPair8836	0.056857	0.111409	0.248534	0.266704	0.244358	0.080257	0.062376
SynPair64821	0.092192	0.169982	0.244898	0.445514	0.890909	0.368796	0.099799
SynPair63790	0.057615	0.123647	0.298458	0.322085	0.202777	0.121744	0.133867
SynPair22088	0.608772	0.285752	0.618688	0.406903	0.365668	0.376635	0.993861
SynPair47445	0.070815	0.169145	0.385113	0.422634	0.315298	0.173512	0.061086
SynPair59039	0.191067	0.147921	0.552318	0.657946	0.62797	0.372244	0.144503
SynPair8952	0.088864	0.201987	0.416745	0.347252	0.379409	0.383091	0.16039
SynPair39768	0.209171	0.582228	0.831357	0.798885	1.14142	0.503939	0.274925
SynPair38532	0.086231	0.165498	0.256633	0.296544	0.271527	0.156787	0.079375
SynPair61975	0.060247	0.205405	0.515195	0.497582	0.40605	0.208718	0.187791
SynPair62702	0.06662	0.148981	0.217359	0.273368	0.178517	0.136682	0.311186
SynPair44486	0.794561	0.200849	0.758557	0.581494	0.771937	0.345907	1.49442
SynPair59395	0.080067	0.143425	0.274224	0.542707	0.323761	0.204104	0.168546
SynPair63924	0.228676	0.295264	0.635025	0.284043	1.28783	0.387226	0.292554
SynPair42511	0.049473	0.123423	0.280149	0.166631	0.256726	0.123848	0.082324
SynPair18995	0.226717	0.31099	0.524713	0.53892	0.8477	0.313499	0.157987
SynPair42809	0.047611	0.064257	0.31736	0.27153	0.173059	0.141888	0.135365
SynPair42475	0.070744	0.116178	0.293836	0.247293	0.229503	0.250181	0.054349
SynPair48571	0.118993	0.14653	0.483511	0.489387	0.589566	0.105734	0.106565
SynPair55262	0.034605	0.08294	0.252358	0.180838	0.238309	0.133318	0.158171
SynPair34769	0.085852	0.120078	0.158752	0.21826	0.586708	0.192573	0.107491
SynPair17771	0.047664	0.280178	0.380045	0.319331	0.22488	0.157778	0.068099
SynPair31591	0.006424	0.149135	0.23918	0.269216	0.283951	0.162786	0.054762
SynPair12589	0.218445	0.338893	0.475859	0.409852	1.00085	0.343447	0.255804
SynPair2786	0.176261	0.218026	0.463201	0.56125	0.442525	0.326633	0.166468
SynPair13803	0.032211	0.079211	0.159524	0.188216	0.153803	0.119798	0.096917
SynPair3670	0.189438	0.270993	1.08723	0.581427	0.98212	0.374461	0.185274
SynPair32436	0.46727	0.292471	0.822819	0.764878	1.87537	0.200364	0.471743
SynPair30467	0.140472	0.338935	0.517183	0.342825	0.423567	0.537177	0.091532
SynPair1621	0.072673	0.374214	1.26805	1.71626	1.01692	0.520171	0.249443
SynPair36494	0.075058	0.187888	0.268045	0.414307	0.505631	0.410159	0.215919
SynPair31759	0.243055	0.43453	0.477653	0.522831	1.07129	0.546066	0.254195
SynPair30503	0.02385	0.097466	0.388005	0.200283	0.719561	0.133562	0.073994
SynPair23051	0.063621	0.132582	0.287945	0.227913	0.193904	0.096838	0.117582
SynPair42926	0.075902	0.112396	0.452046	0.322772	0.537356	0.278868	0.216296
SynPair46984	0.026101	0.13341	0.174213	0.241898	0.249124	0.101866	0.137744
SynPair26105	0.03295	0.079082	0.260995	0.242916	0.245107	0.137495	0.132696
SynPair44605	0.139291	0.378753	0.314271	0.373347	0.871112	0.165845	0.145895
SynPair8401	0.075895	0.14622	0.374093	0.227895	0.296377	0.202308	0.464887
SynPair62899	0.021208	0.106096	0.262677	0.267247	0.19692	0.09935	0.18018
SynPair26061	0.041897	0.098002	0.243363	0.205549	0.173912	0.121723	0.120178
SynPair44761	0.035121	0.100415	0.274179	0.277343	0.193989	0.142395	0.148695
SynPair8565	0.02878	0.098087	0.283603	0.198337	0.15025	0.113658	0.083463
SynPair64572	0.062874	0.130971	0.257527	0.169942	0.18268	0.097564	0.131354
SynPair13848	0.129891	0.198351	0.506169	0.240924	0.929934	0.284961	0.184715
SynPair30850	0.063112	0.063636	0.298386	0.328697	0.201429	0.167518	0.057159
SynPair34996	0.053455	0.114346	0.364104	0.153347	0.2425	0.135523	0.055431
SynPair32801	0.168618	0.314945	0.528531	0.696689	0.357566	0.306011	0.231958
SynPair51043	0.053196	0.143617	0.272536	0.161655	0.369268	0.143494	0.071511
SynPair4492	0.092822	0.189437	0.647381	0.395043	0.992798	0.203924	0.125858
SynPair768	0.227094	0.226964	0.808981	0.4332	0.83115	0.282356	0.098467
SynPair2979	0.035673	0.141192	0.276307	0.251364	0.259448	0.148263	0.100229
SynPair55229	0.397018	0.587269	1.34491	0.740947	0.726719	0.721516	0.695148
SynPair35904	0.069348	0.242754	0.279712	0.203699	0.386847	0.16344	0.131669
SynPair7949	0.05293	0.10324	0.295073	0.180936	0.339942	0.061725	0.104646
SynPair5564	5e-06	0.171966	1.06447	0.156516	0.600878	0.150099	0.430527
SynPair34722	0.207813	0.039999	0.639047	0.108522	0.74878	0.149758	1.19604
SynPair16560	0.03467	0.106075	0.269223	0.213106	0.218117	0.139173	0.087202
SynPair7451	0.087186	0.124249	0.464357	0.336643	0.287682	0.19446	0.330802
SynPair14455	5e-06	0.108205	0.215992	0.261524	0.250781	0.148031	0.067107
SynPair49604	2.1e-05	0.594954	1.71824	0.866718	0.597919	0.55394	0.409728
SynPair30780	0.020622	0.086754	0.352627	0.219353	0.319413	0.117537	0.241669
SynPair16878	0.0803	0.152733	0.210511	0.194563	0.204142	0.292741	0.025458
SynPair29155	0.555282	0.224828	1.19817	0.553054	0.671605	0.492156	0.505181
SynPair16404	1.1e-05	0.061215	0.573424	0.287092	0.401896	0.369702	0.247052
SynPair34646	0.04598	0.097213	0.338854	0.201792	0.173447	0.140303	0.191714
SynPair10593	0.05047	0.11331	0.334757	0.273041	0.261542	0.132983	0.08955
SynPair35140	0.097019	0.098712	0.308336	0.263558	0.262933	0.080535	0.071159
SynPair17302	0.126274	0.190573	1.50357	0.424914	0.417487	0.207853	0.092206
SynPair28653	0.228895	0.279202	0.948166	0.717178	0.458744	0.309251	0.221825
SynPair2291	0.317717	0.173079	0.23629	0.439997	0.222791	0.233196	0.241264
SynPair48102	0.199031	0.294419	1.27979	0.764391	0.279289	0.277756	0.144212
SynPair28737	0.081369	0.140163	0.204212	0.196695	0.21902	0.097032	0.16758
SynPair17266	0.453451	0.176944	0.436189	0.813242	1.01143	0.10459	0.07736
SynPair4262	0.155749	0.287622	1.55122	0.382114	0.839985	0.253087	0.151783
SynPair57724	0.044932	0.096307	0.293584	0.27322	0.343614	0.114371	0.117482
SynPair6233	0.108384	0.133727	0.289179	0.291469	0.217143	0.151537	0.123081
SynPair15237	0.062223	0.179512	0.726787	0.303836	0.344707	0.147453	0.118061
SynPair51963	0.097663	0.173699	0.479921	0.35261	0.66366	0.24008	0.178175
SynPair36183	0.212625	0.35883	0.677923	0.426626	0.776043	0.560981	0.026353
SynPair234	0.042534	0.132537	0.309793	0.245936	0.207742	0.157834	0.072353
SynPair5394	0.067054	0.126527	0.265503	0.221634	0.286386	0.148083	0.098248
SynPair3203	0.25965	0.227433	0.455706	0.403983	0.874883	0.156035	0.188321
SynPair30170	0.045859	0.133638	0.260775	0.196521	0.194281	0.115526	0.059663
SynPair52670	0.030075	0.137979	0.274751	0.303187	0.280915	0.148866	0.094531
SynPair13168	0.015444	0.095177	0.367992	0.25093	0.30311	0.127151	0.09775
SynPair26941	0.046705	0.068215	0.214514	0.16365	0.202324	0.132884	0.069278
SynPair25736	0.033824	0.092477	0.248769	0.307124	0.296453	0.208349	0.076472
SynPair22887	0.074355	0.172193	0.410862	0.594092	0.455667	0.233527	0.351941
SynPair18236	0.068603	0.122959	0.373353	0.370648	0.195051	0.178793	0.105156
SynPair9307	0.079372	0.157382	0.314346	0.408461	0.48381	0.190494	0.14379
SynPair46308	0.289894	0.661516	0.363589	0.661049	0.221623	0.248519	0.516366
SynPair18352	0.142433	0.261139	0.18757	0.234959	0.38748	0.150147	0.3147
SynPair27603	0.14407	0.289042	0.624212	0.239916	0.297014	0.174504	0.069243
SynPair22633	0.073787	0.177433	0.239267	0.322809	0.258364	0.111207	0.078762
SynPair21844	0.077599	0.173454	0.338511	0.321678	0.463382	0.147965	0.135623
SynPair23469	0.154777	0.291839	0.4302	0.296772	1.33477	0.217214	0.153017
SynPair22757	0.219839	0.179264	0.422711	0.446569	0.626607	0.178412	0.223441
SynPair8395	0.202219	0.182727	0.633825	0.641768	0.834535	0.311305	0.374115
SynPair55492	0.059863	0.133262	0.523152	0.371516	0.370006	0.142498	0.145636
SynPair11016	0.258475	0.291858	0.750418	0.646281	1.23337	0.528744	0.199938
SynPair3248	0.087793	0.164454	0.593978	0.603306	0.308855	0.146657	0.336211
SynPair4185	0.052918	0.139904	0.250764	0.292103	0.237681	0.114614	0.078869
SynPair17181	0.046401	0.22828	0.232553	0.459563	0.341476	0.300823	0.190347
SynPair2012	0.028123	0.088217	0.251271	0.254655	0.229732	0.131528	0.079638
SynPair12379	0.157861	0.161636	0.986282	0.727147	0.949534	0.33991	0.315777
SynPair51430	0.03207	0.092596	0.182855	0.107819	0.242451	0.073449	0.089837
SynPair3080	0.087235	0.173556	0.274714	0.097704	0.23051	0.158319	0.158035
SynPair14142	0.082112	0.147189	0.140638	0.538089	0.317768	0.28804	0.133388
SynPair49313	0.027645	0.080542	0.226933	0.287072	0.305187	0.1255	0.074258
SynPair30297	0.127692	0.522358	0.403527	0.558993	0.576364	0.244307	0.138458
SynPair4229	0.044197	0.14274	0.23204	0.310034	0.172185	0.081551	0.069403
SynPair34235	0.179476	0.190302	0.334399	0.25824	0.209953	0.154028	0.124318
SynPair7022	0.013469	0.076643	0.193406	0.165426	0.289557	0.056893	0.095825
SynPair23422	0.246116	0.218244	0.909801	0.527684	1.29724	0.495109	0.16499
SynPair22678	0.04742	0.110082	0.263856	0.212566	0.220624	0.16594	0.077918
SynPair40178	0.076075	0.144112	0.25118	0.264332	0.264916	0.147918	0.335052
SynPair27998	0.058332	0.124508	0.208732	0.260959	0.219753	0.124486	0.125817
SynPair63160	0.072874	0.102082	0.297308	0.246204	0.277368	0.147446	0.068823
SynPair61055	0.114106	0.113395	0.429544	0.31415	0.334361	0.202715	0.086257
SynPair39198	0.031783	0.095818	0.3013	0.174485	0.253275	0.126996	0.10557
SynPair9184	0.149531	0.175752	0.49684	0.462237	0.920486	0.254822	0.173305
SynPair8072	0.027714	0.106319	0.186433	0.236935	0.206326	0.167336	0.293446
SynPair39234	0.126669	0.174322	0.400669	0.311724	1.28468	0.10113	0.187561
SynPair59919	0.067515	0.137524	0.254203	0.315179	0.487083	0.37756	0.108814
SynPair9228	0.096836	0.215415	0.473758	0.484492	0.424359	0.140847	0.166992
SynPair46227	0.034232	0.108835	0.334772	0.221109	0.249953	0.120874	0.100948
SynPair59565	0.082833	0.133382	0.29963	0.253603	0.224271	0.167575	0.168427
SynPair62096	0.062979	0.120915	0.225027	0.198974	0.261798	0.148482	0.077929
SynPair8116	0.380741	0.422331	0.556377	0.71258	0.603413	0.242037	0.413965
SynPair39350	0.045558	0.083806	0.214318	0.228772	0.219019	0.151318	0.070403
SynPair66150	0.027822	0.126304	0.247502	0.196882	0.243936	0.10132	0.082074
SynPair25438	0.129286	0.211258	0.331692	0.236659	0.194735	0.210117	0.151314
SynPair59744	0.070986	0.190231	0.404861	0.539635	1.34286	0.48206	0.264684
SynPair44057	0.05615	0.138274	0.276479	0.271613	0.236515	0.176232	0.144079
SynPair27971	0.053274	0.159974	0.23408	0.244083	0.204875	0.134096	0.056869
SynPair63341	0.138396	0.277549	0.418	0.482784	0.316766	0.201115	0.282844
SynPair25794	0.045093	0.108006	0.378078	0.251831	0.24118	0.217975	0.099093
SynPair40359	0.041716	0.100722	0.262264	0.19505	0.183567	0.104694	0.063171
SynPair23603	0.042413	0.1116	0.249298	0.210538	0.211354	0.106408	0.065242
SynPair21652	0.067937	0.143842	0.483195	0.385212	0.578522	0.164113	0.157228
SynPair18294	0.062126	0.089947	0.255677	0.212022	0.222432	0.128082	0.096454
SynPair14207	0.20774	0.192964	0.306577	0.220074	0.347828	0.196636	0.234939
SynPair1394	0.030354	0.082387	0.311121	0.179723	0.162321	0.13893	0.070349
SynPair28921	0.068964	0.091295	0.347505	0.226286	0.207087	0.138158	0.072312
SynPair56714	0.216716	0.124844	0.67581	0.147865	0.559479	0.373781	0.165637
SynPair4008	0.047884	0.19353	0.232281	0.322915	0.320954	0.132695	0.126593
SynPair55963	0.143449	0.311679	0.383449	0.3581	0.842118	0.310316	0.366553
SynPair296	0.028308	0.060837	0.182055	0.241214	0.239534	0.159153	0.07088
SynPair15139	0.052841	0.126304	0.289156	0.192643	0.196303	0.094137	0.09493
SynPair49132	0.25833	0.213655	0.491352	0.550387	1.73982	0.319654	0.097631
SynPair29663	0.106819	0.116784	0.247091	0.36351	0.313641	0.220877	0.119025
SynPair17168	0.260501	0.104231	0.291403	0.211028	0.180407	0.145902	0.134734
SynPair34170	0.127401	0.329557	0.120672	0.814279	0.60736	0.153536	0.102615
SynPair11353	0.061482	0.122401	0.277756	0.222266	0.180186	0.113971	0.062448
SynPair6291	0.089602	0.076935	0.161086	0.179933	0.107042	0.126804	0.438331
SynPair13302	0.075497	0.080895	0.22576	0.385743	0.319244	0.116477	0.064531
SynPair3069	0.059186	0.206407	0.267569	0.875376	1.33283	0.183696	0.178833
SynPair50953	0.052114	0.273295	0.58653	0.197954	0.701729	0.126527	0.174608
SynPair13266	0.095184	0.06901	0.73368	0.483805	0.623737	0.158769	0.192125
SynPair41148	0.035784	0.115057	0.286819	0.244461	0.328496	0.136224	0.103035
SynPair24585	0.05386	0.090426	0.258633	0.220219	0.219706	0.092307	0.179086
SynPair22412	0.060837	0.204525	0.223149	0.250019	0.169651	0.113764	0.078688
SynPair93	0.041468	0.129227	0.255295	0.233325	0.274022	0.149468	0.14709
SynPair60101	0.053224	0.088	0.350041	0.175549	0.236116	0.130821	0.272283
SynPair21619	0.019304	0.0598	0.276619	0.152655	0.28439	0.120668	0.089256
SynPair67160	0.012373	0.09062	0.18128	0.59264	0.579653	0.286506	0.413013
SynPair38360	0.041317	0.12773	0.231093	0.193279	0.212877	0.136159	0.067233
SynPair25473	0.052731	0.171551	0.288797	0.202374	0.238221	0.126258	0.091526
SynPair67004	0.023932	0.090326	0.334996	0.202983	0.159792	0.091813	0.062397
SynPair61193	0.035552	0.139738	0.276695	0.141515	0.168027	0.145532	0.114306
SynPair8218	0.052776	0.113218	0.242644	0.209426	0.176131	0.138711	0.06965
SynPair23480	0.217085	0.219346	0.428928	0.590808	0.846284	0.387834	0.09456
SynPair34297	0.083346	0.159972	0.339526	0.244943	0.222707	0.147378	0.378583
SynPair3146	0.136236	0.198605	0.82261	0.431946	0.724589	0.3417	0.102559
SynPair32300	0.052445	0.150131	0.264079	0.259374	0.205887	0.124138	0.055436
SynPair14084	0.056144	0.269713	0.377533	0.29824	0.601947	0.217524	0.142424
SynPair13349	0.119736	0.291628	0.475462	0.438596	0.955007	0.29288	0.111674
SynPair52451	0.057469	0.108519	0.302968	0.255977	0.279802	0.124143	0.809428
SynPair1117	0.087383	0.135968	0.370483	0.718892	0.212403	0.331571	0.114363
SynPair2278	0.049159	0.10293	0.243867	0.207803	0.173517	0.132345	0.096309
SynPair12077	0.105422	0.189034	0.242984	0.297345	0.34443	0.223812	0.301086
SynPair1073	0.146591	0.232678	0.436019	0.484575	0.521624	0.253417	0.174613
SynPair15016	0.270325	0.230994	0.416471	0.369796	0.494466	0.178519	0.471746
SynPair35205	0.059472	0.101137	0.181182	0.218103	0.251055	0.225934	0.199153
SynPair4043	0.546138	0.38912	0.907509	0.484833	0.676981	0.26488	0.173521
SynPair28516	0.104692	0.097782	0.459643	0.318531	0.270617	0.147513	0.09778
SynPair49179	0.250528	0.572924	0.544395	0.40413	0.535483	0.111743	0.249108
SynPair6176	0.125863	0.1652	0.727092	0.413643	0.308188	0.165766	0.176882
SynPair37330	0.141497	0.171021	0.321023	0.981324	0.420221	0.298582	0.467752
SynPair15172	0.035176	0.136875	0.306676	0.302137	0.253897	0.150571	0.122178
SynPair28472	0.043367	0.144975	0.2328	0.207112	0.28832	0.140036	0.070873
SynPair35361	0.027036	0.165698	0.148241	0.260444	0.219734	0.159879	0.114723
SynPair56367	0.207111	0.409608	0.737326	0.375932	0.48253	0.178067	0.278844
SynPair5621	0.05336	0.146842	0.272905	0.399487	0.476187	0.162314	0.0597
SynPair16625	0.063818	0.102741	0.320917	0.281753	0.299307	0.109722	0.093612
SynPair17803	0.185456	0.240903	0.52121	0.340443	0.429789	0.160668	0.162138
SynPair57059	0.123581	0.176438	0.486833	0.365229	0.564897	0.239349	0.156087
SynPair6932	0.04154	0.103633	0.280935	0.269936	0.250958	0.119141	0.060123
SynPair15936	0.059999	0.120274	0.252628	0.213996	0.191753	0.143456	0.050944
SynPair2488	0.061181	0.09233	0.280072	0.295226	0.219173	0.158399	0.099632
SynPair12687	0.121558	0.081154	0.494378	0.514185	0.421928	0.373459	0.099933
SynPair7714	0.124057	0.134509	0.360384	0.487783	0.546269	0.160569	0.116238
SynPair1683	0.062355	0.114823	0.278529	0.249663	0.224658	0.130137	0.049898
SynPair10906	0.063249	0.146217	0.342112	0.285594	0.272479	0.212095	0.08382
SynPair31533	0.052852	0.146367	0.200696	0.236741	0.12668	0.080217	0.103858
SynPair35889	0.025536	0.092907	0.223264	0.254871	0.31267	0.202441	0.112803
SynPair13771	0.07691	0.16347	0.371032	0.449136	0.561578	0.191871	0.158456
SynPair3902	0.202917	0.139871	0.571376	0.77401	0.888832	0.290093	0.152557
SynPair51262	0.065958	0.22068	0.557128	0.34728	0.301154	0.757884	0.149228
SynPair12957	0.161417	0.181399	0.805083	0.239399	0.184537	0.875719	1.14595
SynPair935	0.081528	0.202004	0.578343	0.413806	0.385534	0.15623	0.152784
SynPair6786	0.096426	0.13778	0.398982	0.284969	0.250593	0.152288	0.051815
SynPair13615	0.084049	0.093327	0.18523	0.186061	0.28361	0.091151	0.043842
SynPair51306	0.218768	0.175324	0.468588	0.287381	0.73523	0.157247	0.265724
SynPair12833	0.082006	0.126602	0.377618	0.378206	0.297729	0.269855	0.239043
SynPair16589	0.074725	0.11435	0.248344	0.493493	0.491795	0.2461	0.137386
SynPair67924	0.036419	0.079422	0.224845	0.234069	0.15853	0.129836	0.072308
SynPair38758	0.160671	0.234781	0.49729	0.189218	0.439181	0.179742	0.117612
SynPair65975	0.021824	0.789401	0.238534	0.296327	0.220287	0.135179	0.164325
SynPair24375	0.089463	0.105735	0.274543	0.277505	0.294647	0.141664	0.109871
SynPair63986	0.27689	0.429171	0.818898	0.466169	1.1078	0.429971	0.282392
SynPair9806	0.05988	0.113028	0.213026	0.993291	0.425003	0.232971	0.230449
SynPair44424	0.055644	0.103537	0.304354	0.166797	0.238626	0.202327	0.121794
SynPair43445	0.100968	0.177037	0.507779	0.529346	0.694362	0.086972	0.294944
SynPair26088	0.368747	0.318613	0.348087	0.633985	0.667216	0.377404	0.292476
SynPair30722	0.082421	0.087268	0.360014	0.443452	0.328855	0.167109	0.193883
SynPair3949	0.008968	0.060257	0.283929	0.165924	0.308409	0.125078	0.180569
SynPair10531	0.085615	0.151471	0.327614	0.160129	0.269711	0.120133	0.156197
SynPair51229	0.13965	0.211185	0.469129	0.351829	0.616091	0.265871	0.118663
SynPair12404	0.181407	0.116791	0.380244	0.276402	0.265815	0.134378	0.535116
SynPair14593	0.17339	0.335337	0.630988	0.810771	1.04638	0.313854	0.20231
SynPair1400	0.072258	0.271526	0.247711	0.353411	0.22425	0.160883	0.088137
SynPair29093	0.055151	0.139961	0.168155	0.247138	0.271048	0.137448	0.151998
SynPair34780	0.063236	0.114335	0.331234	0.262868	0.22833	0.122032	0.173024
SynPair49812	0.058906	0.135247	0.323024	0.200278	0.231202	0.180584	0.322208
SynPair34850	0.061905	0.30054	0.469379	0.366065	0.906492	0.399693	0.161252
SynPair48634	0.092349	0.138419	0.296259	0.270241	0.285896	0.137796	0.293706
SynPair15465	0.031379	0.059116	0.243559	0.5235	0.383965	0.08953	0.224488
SynPair17848	0.025006	0.16193	0.236745	0.189854	0.186514	0.125316	0.099079
SynPair34548	0.172079	0.20927	0.746529	0.495961	0.828598	0.333913	0.230607
SynPair37743	0.066815	0.113038	0.218502	0.203276	0.313869	0.157759	0.201568
SynPair4928	0.073171	0.368768	0.57835	0.477108	0.958821	0.260162	0.213346
SynPair36519	0.056656	0.151051	0.285673	0.277145	0.186371	0.190674	0.081172
SynPair60416	0.091491	0.099399	0.318425	0.241699	0.376251	0.157129	0.136044
SynPair42654	0.170981	0.271237	0.81055	0.583135	0.974694	0.111779	0.157375
SynPair62447	0.069256	0.154681	0.316378	0.234863	0.253435	0.126014	0.068339
SynPair38713	0.039581	0.080553	0.22817	0.269746	0.234917	0.152077	0.108012
SynPair65542	0.099733	0.185736	0.316553	0.300496	0.281328	0.170341	0.156936
SynPair58042	0.129584	0.219131	0.291245	0.255116	0.615096	0.300909	0.296213
SynPair67513	0.044738	0.134155	0.270654	0.288538	0.29016	0.096571	0.13648
SynPair65426	0.066071	0.045184	0.320613	0.21049	0.221184	0.158695	0.332033
SynPair22651	0.064881	0.099886	0.216781	0.164199	0.200161	0.229306	0.129083
SynPair64284	0.08035	0.108898	0.290772	0.31516	0.37616	0.218744	0.105808
SynPair8293	0.058667	0.143246	0.299856	0.322964	0.224001	0.119056	0.379288
SynPair42100	0.098936	0.152816	0.290544	0.734442	0.874214	0.103618	0.147008
SynPair21942	0.070112	0.133717	0.293062	0.18334	0.244472	0.130507	0.099671
SynPair42064	0.881517	0.877031	1.70203	0.407553	1.01212	0.376272	0.434732
SynPair60226	0.06591	0.09978	0.159246	0.239206	0.191012	0.134742	0.116131
SynPair18254	0.206172	0.304406	0.813151	0.412262	0.586845	0.398645	0.193285
SynPair9201	0.055223	0.14078	0.266287	0.227717	0.201856	0.124259	0.0895
SynPair38047	0.035997	0.113583	0.267	0.224724	0.230081	0.111786	0.044319
SynPair47054	0.056943	0.152995	0.156834	0.27809	0.241425	0.10046	0.101922
SynPair67323	0.094804	0.080156	0.581836	0.908496	0.718072	0.257148	0.110682
SynPair59428	0.074539	0.254226	0.426931	0.769059	1.12695	0.809185	0.220264
SynPair39379	0.204601	0.195534	0.43143	0.448741	0.547499	0.300644	1.28445
SynPair9365	0.025596	0.10991	0.233472	0.144236	0.260288	0.153772	0.124371
SynPair26847	0.087547	0.100424	0.333755	0.241852	0.32662	0.171503	0.09215
SynPair38123	0.027283	0.088606	0.201908	0.264243	0.18995	0.188506	0.070584
SynPair10265	0.335343	0.27204	0.773166	0.507367	0.534944	0.375393	0.229373
SynPair50727	7e-06	0.123218	0.302349	0.564324	0.282129	0.077714	0.087587
SynPair57896	0.078942	0.115105	0.290906	0.222205	0.219119	0.116719	0.113297
SynPair33319	0.101099	0.268491	0.497156	0.713677	1.42603	0.393684	0.464683
SynPair51419	0.121254	0.286886	0.222705	0.529653	0.554332	0.144405	0.13365
SynPair31348	0.05121	0.09387	0.219109	0.285134	0.302925	0.087078	0.124586
SynPair1354	0.073865	0.116271	0.223616	0.226779	0.186521	0.130636	0.065754
SynPair56804	0.04966	0.103385	0.191473	0.322705	0.596863	0.139321	0.118758
SynPair29817	0.171957	0.351577	0.531668	0.42492	0.448875	0.464059	0.30982
SynPair56478	0.049403	0.101043	0.271568	0.217328	0.197416	0.110634	0.097416
SynPair28631	0.038141	0.074739	0.310986	0.279225	0.150719	0.174361	0.055955
SynPair6251	0.05016	0.093726	0.277357	0.266704	0.332558	0.375815	0.325935
SynPair56960	0.242853	0.287541	0.468929	0.523072	0.550395	0.255191	0.570331
SynPair12198	0.105069	0.249663	0.602806	0.684686	0.427324	0.217574	0.174699
SynPair48004	0.046827	0.087853	0.273587	0.23487	0.210246	0.129346	0.087011
SynPair17204	0.137077	0.131986	0.382161	0.49559	0.915818	0.082594	0.181408
SynPair2397	0.074028	0.167781	0.410536	0.294858	0.342521	0.17203	0.091621
SynPair11393	0.126113	0.183103	0.289823	0.494885	0.389988	0.20676	0.093264
SynPair4200	0.371959	0.133658	0.501285	0.503758	1.06697	0.116687	0.149344
SynPair35046	0.058868	0.104619	0.236857	0.22795	0.243225	0.155455	0.057701
SynPair59507	0.033856	0.117405	0.284761	0.237064	0.274082	0.123045	0.09924
SynPair42383	0.075892	0.130245	0.33975	0.345812	0.241301	0.085992	0.146529
SynPair41188	0.045106	0.122773	0.28439	0.198349	0.238723	0.125616	0.117775
SynPair66132	0.03369	0.168223	0.392091	0.301719	0.357215	0.137981	0.128206
SynPair67368	0.135846	0.303976	0.430402	0.38162	1.60611	0.202843	0.336125
SynPair65339	0.214722	0.322753	0.775871	0.484545	0.60379	0.169087	0.216808
SynPair64163	0.066193	0.09924	0.221891	0.274506	0.260684	0.102596	0.0853
SynPair65095	0.175227	0.279797	0.695562	0.653488	1.22427	0.438364	0.14251
SynPair9082	0.061601	0.124616	0.512901	0.4067	0.379711	0.148339	0.145411
SynPair23440	0.161588	0.13872	0.36565	0.424652	1.94044	0.196232	0.369366
SynPair45286	0.074285	0.088939	0.232441	0.167764	0.183207	0.146048	0.076307
SynPair43311	0.16855	0.242924	0.33631	0.504946	0.430951	0.241955	0.252001
SynPair41224	0.069662	0.120626	0.293874	0.490995	0.325303	0.150252	0.185697
SynPair21909	0.06754	0.114157	0.263863	0.112224	0.201007	0.123157	0.090026
SynPair23958	0.077406	0.168092	0.313729	0.529692	0.228322	0.569758	0.139165
SynPair7124	0.053061	0.107153	0.300861	0.36043	0.181161	0.149084	0.0713
SynPair5175	0.090624	0.067207	0.37476	0.258936	0.303061	0.210636	0.17807
SynPair16171	0.044569	0.12952	0.333825	0.320109	0.268186	0.15393	0.07668
SynPair7040	0.074073	0.142036	0.246082	0.230046	0.177852	0.105268	0.05623
SynPair14044	0.034641	0.101066	0.191807	0.207094	0.172676	0.126293	0.076008
SynPair30391	0.049505	0.109897	0.198939	0.19466	0.183034	0.106564	0.090993
SynPair16015	0.053859	0.173564	0.434339	0.560728	0.791329	0.20623	0.137047
SynPair34257	0.126456	0.163624	0.253702	0.197335	0.409934	0.187084	0.261271
SynPair56557	0.319286	0.32965	1.27666	0.278554	1.11517	0.441958	1.25884
SynPair10182	0.078844	0.163048	0.239828	0.301969	0.187811	0.135188	0.152989
SynPair51536	0.123305	0.126361	0.327005	1.10618	0.293885	0.392805	0.216543
SynPair31267	0.047562	0.119184	0.252888	0.185414	0.189437	0.07886	0.030608
SynPair17087	0.035062	0.122519	0.241306	0.239917	0.238811	0.118323	0.105205
SynPair4083	0.015395	0.12503	0.229087	0.142029	0.217181	0.157384	0.081212
SynPair37294	0.225075	0.401285	0.556435	0.382829	0.549449	0.272854	0.236409
SynPair13141	0.054259	0.192997	0.335297	0.206795	0.255596	0.113621	0.12884
SynPair31303	0.283562	0.461072	0.471644	0.707446	0.94334	0.596521	0.453033
SynPair48287	0.053395	0.102569	0.256366	0.279587	0.253053	0.166226	0.091535
SynPair52305	0.057639	0.047269	0.262449	0.271531	0.249976	0.113056	0.104814
SynPair625	0.811025	0.176932	0.461915	0.327079	0.373628	0.105725	0.073522
SynPair10616	0.127298	0.068215	0.29144	0.293217	0.44636	0.17922	0.172985
SynPair13861	0.201503	0.209665	0.604315	0.42414	0.810476	0.182468	0.154868
SynPair16781	0.085436	0.183881	0.342166	0.528363	0.358537	0.174919	0.124587
SynPair741	0.190583	0.167249	0.260241	0.166933	0.957187	0.119289	0.135075
SynPair1727	0.391432	0.263843	0.504873	0.384366	1.02427	0.346553	0.787083
SynPair11528	0.057747	0.102612	0.255249	0.300318	0.223599	0.194046	0.109861
SynPair49899	0.050135	0.146081	0.251947	0.249319	0.22507	0.121712	0.075312
SynPair3776	0.045616	0.114686	0.677385	0.308388	0.235258	0.10129	0.093759
SynPair15892	0.044085	0.128872	0.287568	0.285403	0.256572	0.173032	0.10002
SynPair4717	0.028209	0.112945	0.20637	0.187093	0.183572	0.104684	0.062475
SynPair57251	0.027917	0.150099	0.310112	0.537871	0.117822	0.264966	0.325021
SynPair7960	0.188266	0.140875	0.569895	0.771881	0.557819	0.152119	0.146555
SynPair31497	0.045512	0.10105	0.28855	0.232291	0.191203	0.12201	0.113014
SynPair15742	0.039292	0.124623	0.216473	0.210624	0.230396	0.130258	0.073396
SynPair48513	0.059723	0.140662	0.280081	0.411221	0.249892	0.162911	0.064615
SynPair16935	0.055896	0.145005	0.17717	0.206398	0.217551	0.143605	0.119823
SynPair12997	0.113933	0.252515	0.38778	0.525464	0.411279	0.173637	0.048637
SynPair5429	0.198512	0.205082	0.602792	0.5006	0.802252	0.332892	0.17502
SynPair17677	0.071913	0.096706	0.306146	0.276728	0.196931	0.14188	0.110547
SynPair14800	0.064106	0.142475	0.381456	0.210682	0.320375	0.167417	0.121774
SynPair4673	0.107785	0.427273	0.412414	0.2534	1.40192	0.129966	0.141015
SynPair35435	0.088278	0.162202	0.374792	0.303003	0.378857	0.215661	0.223163
SynPair37818	0.062681	0.110715	0.332368	0.216886	0.214301	0.154514	0.075662
SynPair42573	0.313174	0.57744	0.584334	0.790109	1.03054	0.448539	0.944648
SynPair63946	0.139484	0.354658	0.510838	0.35447	0.448779	0.466577	0.327479
SynPair61917	0.174596	0.175669	0.437486	0.934386	0.255301	1.12399	0.383397
SynPair62760	0.051376	0.075718	0.306545	0.274096	0.148064	0.17891	0.17785
SynPair42417	0.160926	0.462148	0.703093	0.75843	0.860264	0.228654	0.15388
SynPair26280	0.431299	0.199589	0.590699	0.337306	1.40172	0.275064	0.236876
SynPair8784	0.096456	0.125141	0.41841	0.263448	0.370073	0.053336	0.121915
SynPair65665	0.10425	0.229968	0.387754	0.418701	0.550497	0.259378	0.145388
SynPair38434	0.037814	0.08309	0.226072	0.213834	0.180799	0.105455	0.08721
SynPair64843	0.041357	0.098673	0.354491	0.313525	0.222675	0.157645	0.093559
SynPair66976	0.641052	0.312177	0.522662	0.393816	0.679414	0.392128	0.021889
SynPair9716	0.078928	0.150539	0.258323	0.319122	0.319502	0.192759	0.087514
SynPair64927	0.115815	0.108861	0.792383	0.815687	0.945382	0.120415	0.13064
SynPair5506	0.107769	0.253057	0.512816	0.379356	0.633089	0.330964	0.265218
SynPair14553	0.038138	0.065192	0.208909	0.272011	0.236679	0.089626	0.095068
SynPair7557	0.015256	0.070205	0.221435	0.277677	0.120673	0.074209	0.247043
SynPair3989	0.02991	0.026039	0.29732	0.192781	0.214994	0.155673	0.09998
SynPair31614	0.337266	0.329181	0.270937	0.534121	0.389977	0.467274	0.457139
SynPair1608	0.043034	0.171301	0.751179	0.536907	1.18917	0.130469	0.082746
SynPair32863	0.019208	0.119504	0.366135	0.521138	0.401407	0.199251	0.250484
SynPair11407	0.028636	0.091598	0.213125	0.162855	0.228976	0.08733	0.076477
SynPair3659	0.084495	0.354566	0.453404	0.325313	0.490059	0.273152	0.347236
SynPair33645	0.074869	0.128833	0.23084	0.183272	0.194451	0.110099	0.080127
SynPair32907	0.057321	0.12508	0.201521	0.263935	0.35172	0.132635	0.106738
SynPair31770	0.061696	0.127395	0.258171	0.250179	0.182135	0.10206	0.058522
SynPair2567	0.245363	0.440992	1.05288	0.68763	0.706133	0.418532	0.332431
SynPair11563	0.01909	0.144662	0.19085	0.194633	0.163195	0.163667	0.116608
SynPair39625	0.127685	0.290484	0.651743	0.423908	0.688225	0.264381	0.226851
SynPair45841	0.668741	0.330774	0.617874	0.23258	0.635658	0.441497	0.522842
SynPair24136	0.076379	0.073552	0.204492	0.159228	0.284437	0.088648	0.168631
SynPair46636	0.016872	0.148214	0.160532	0.169935	0.208276	0.107649	0.173639
SynPair26167	0.165565	0.094776	0.26696	0.244486	0.2356	0.140074	0.159316
SynPair25208	0.126064	0.215768	0.199498	0.363796	0.342634	0.32537	0.168975
SynPair8507	0.080154	0.129621	0.318448	0.270845	0.184776	0.181639	0.085681
SynPair45559	0.051277	0.119884	0.316866	0.266653	0.271491	0.144273	0.11181
SynPair42694	0.024612	0.097812	0.284138	0.199576	0.151484	0.119067	0.084283
SynPair26003	0.038645	0.114684	0.235964	0.195412	0.249094	0.096434	0.192451
SynPair46882	0.110707	0.166923	0.444557	0.330743	0.724133	0.213576	0.231278
SynPair43762	0.121086	0.211334	0.585934	0.532408	0.83628	0.126222	0.431309
SynPair42944	0.025584	0.157528	0.242872	0.383543	0.361954	0.08672	0.128632
SynPair43606	0.0335	0.067779	0.225791	0.220552	0.217015	0.123277	0.049482
SynPair58082	0.203226	0.313538	0.802681	0.800524	0.642236	0.421562	0.39171
SynPair41657	0.12886	0.135516	0.217296	0.196201	0.21793	0.290166	0.190175
SynPair22048	0.164002	0.320332	0.752581	0.710264	0.783397	0.339619	0.233596
SynPair25385	0.051746	0.089502	0.291175	0.264256	0.231954	0.128792	0.073412
SynPair41512	0.10122	0.220267	0.383198	0.384608	0.400596	0.347751	0.127709
SynPair23212	0.056895	0.151317	0.244681	0.246932	0.259034	0.115696	0.094597
SynPair42719	0.048811	0.172197	0.454249	0.308178	0.445477	0.197481	0.147848
SynPair26222	0.257463	0.194919	0.566546	0.562544	0.885263	0.146634	0.399072
SynPair65917	0.215827	0.383298	0.562016	0.792519	1.85125	0.253817	0.316719
SynPair45778	0.084321	0.172376	0.274513	0.328882	0.324399	0.11574	0.218758
SynPair39560	0.15019	0.248731	0.605335	0.889922	0.65712	0.537418	0.194525
SynPair8726	0.105382	0.26589	0.611668	0.574334	0.677476	0.144367	0.117215
SynPair9864	0.032046	0.06751	0.236668	0.243028	0.343114	0.187477	0.126384
SynPair9418	0.191868	0.254694	0.453804	0.523158	0.449204	0.189706	0.125813
SynPair22280	0.059933	0.095022	0.236287	0.165002	0.168475	0.102727	0.088476
SynPair11742	0.043078	0.127762	0.346396	0.3208	0.285189	0.106328	0.090107
SynPair57397	0.095002	0.11549	0.232447	0.209913	0.221914	0.099589	0.265824
SynPair31551	0.082982	0.171515	0.286446	0.261616	0.243945	0.21551	0.272014
SynPair10964	0.139784	0.203542	0.32057	0.298175	0.277385	0.230965	0.107211
SynPair15684	0.106118	0.304507	0.513235	0.84272	0.931061	0.186017	0.307276
SynPair12549	0.039533	0.158263	0.193347	0.219625	0.209837	0.133489	0.066611
SynPair13713	0.06213	0.248277	0.358663	0.335718	0.260731	0.123173	0.210583
SynPair12851	0.063398	0.09081	0.192476	0.171362	0.230241	0.119331	0.087964
SynPair2622	0.067727	0.102133	0.355206	0.315938	0.243782	0.095597	0.061385
SynPair1855	0.137553	0.344452	0.189666	0.369071	0.304716	0.211286	0.078166
SynPair13677	0.096302	0.166019	0.372964	0.67442	0.769996	0.249073	0.172364
SynPair16997	0.047697	0.139634	0.172919	0.240299	0.30281	0.202412	0.122387
SynPair31435	0.061929	0.128133	0.2996	0.267661	0.265944	0.148616	0.075975
SynPair49447	0.04743	0.148541	0.262866	0.163487	0.275621	0.115969	0.098116
SynPair34879	0.071369	0.124826	0.290495	0.360844	0.288404	0.297161	0.12819
SynPair7612	0.114929	0.127802	0.371116	0.383612	0.557332	0.357709	0.14792
SynPair17861	0.030077	0.090261	0.227031	0.180094	0.201336	0.105326	0.080143
SynPair15830	0.426929	0.695089	0.672988	0.387856	0.690525	0.767969	0.53427
SynPair56305	0.127932	0.193269	0.293582	0.319373	0.356337	0.217682	0.148887
SynPair4419	0.088095	0.163938	0.34045	0.363596	0.313507	0.162264	0.171698
SynPair17905	0.12313	0.230978	0.388162	0.415885	0.290009	0.362358	0.185732
SynPair14772	0.077453	0.174712	0.290565	0.220577	0.230714	0.165464	0.120008
SynPair4901	0.050408	0.080525	0.287408	0.278506	0.21675	0.086284	0.067344
SynPair29272	0.094724	0.067995	0.316279	0.197141	0.30125	0.253626	0.210857
SynPair6950	0.078128	0.165261	0.310767	0.21689	0.318382	0.159799	0.115874
SynPair17579	0.083973	0.21056	0.535191	0.393374	0.496968	0.261881	0.183039
SynPair56261	0.361435	0.329535	0.687561	0.563627	0.647392	0.427597	0.31254
SynPair39957	0.058232	0.109115	0.265026	0.262257	0.26747	0.103327	0.099895
SynPair46944	0.065288	0.133461	0.237333	0.257641	0.218168	0.180894	0.10352
SynPair45657	0.064674	0.102334	0.256074	0.298542	0.224096	0.197642	0.141547
SynPair47606	0.135638	0.259181	0.251799	0.296136	0.653957	0.18962	0.185137
SynPair38615	0.046241	0.155488	0.217759	0.233801	0.293217	0.133929	0.100114
SynPair22167	0.051896	0.085391	0.234268	0.205882	0.224675	0.162143	0.16188
SynPair40667	0.173998	1.26558	0.712335	0.862625	0.834853	0.855855	0.094607
SynPair42636	0.063334	0.134268	0.305332	0.262422	0.19124	0.177311	0.146426
SynPair23259	0.120152	0.255517	0.205604	0.211058	0.40693	0.161765	0.098938
SynPair62541	0.071035	0.130056	0.533875	0.243452	0.54923	0.222309	0.118589
SynPair40703	1.01634	0.184404	0.532055	0.354884	0.323483	0.521387	0.594191
SynPair42752	0.051419	0.145857	0.363641	0.32955	0.332556	0.171529	0.12139
SynPair41925	0.038424	0.150544	0.200428	0.19432	0.136178	0.086124	0.090812
SynPair48656	0.101429	0.150764	0.570854	0.411159	0.615587	0.306782	0.189935
SynPair30588	0.040006	0.099271	0.253294	0.257851	0.265765	0.114708	0.091382
SynPair13590	0.220792	0.291867	0.567802	0.322688	0.547054	0.393101	0.101365
SynPair4452	0.022127	0.095869	0.286769	0.264101	0.22041	0.080721	0.044655
SynPair49870	0.038788	0.122441	0.217005	0.208682	0.231506	0.131209	0.05796
SynPair35614	0.067203	0.119573	0.184131	0.180071	0.145102	0.089983	0.073173
SynPair5608	0.122829	0.20907	0.904667	0.518791	0.755006	0.236569	0.120477
SynPair4536	0.118156	0.286276	0.351161	0.415223	0.508963	0.271155	0.20063
SynPair13888	0.116796	0.235423	0.412797	0.466894	0.508906	0.186833	0.165872
SynPair30890	0.131473	0.068159	0.595473	0.094606	0.867736	0.444926	0.178702
SynPair56186	0.044173	0.118611	0.219388	0.194685	0.269844	0.104174	0.09537
SynPair11709	0.156951	0.342134	0.5902	0.317668	0.718931	0.180068	0.249516
SynPair12502	0.049171	0.081797	0.255749	0.284158	0.26412	0.120835	0.094315
SynPair7989	0.022553	0.10795	0.269379	0.197106	0.291129	0.121883	0.075164
SynPair31802	0.091932	0.198011	0.232864	0.637628	0.722466	0.135821	0.155251
SynPair48986	0.240399	0.206828	0.716919	0.538556	1.1256	0.187491	0.096557
SynPair404	0.071457	0.133351	0.277471	0.224612	0.68927	0.173602	0.09106
SynPair12466	0.026654	0.167568	0.274974	0.235434	0.250947	0.171907	0.083318
SynPair50855	0.066709	0.091302	0.212676	0.168274	0.230065	0.12055	0.06645
SynPair52478	0.044319	0.124897	0.198835	0.203622	0.185281	0.103141	0.050107
SynPair11331	0.046791	0.11936	0.304504	0.22471	0.183972	0.133279	0.101844
SynPair51673	0.081365	0.214565	0.233437	0.152566	0.311319	0.094982	0.105005
SynPair15393	0.058684	0.129345	0.226348	0.233123	0.26152	0.130424	0.124433
SynPair28693	0.1539	0.152573	0.430347	0.279471	0.365776	0.278281	0.320361
SynPair51717	0.105108	0.262728	0.576547	0.611414	0.547359	0.109717	0.279103
SynPair33017	0.116869	0.159964	0.531389	0.306942	0.415287	0.293442	0.352027
SynPair11255	0.123531	0.362384	0.370539	0.566977	0.289584	0.382905	0.396743
SynPair57680	0.273968	0.179086	0.425948	0.404702	0.775842	0.353592	0.115106
SynPair29765	0.038152	0.261714	0.613359	0.423211	0.403885	0.621008	0.121375
SynPair36027	0.112136	0.192767	0.589166	0.40332	0.505706	0.306105	0.197685
SynPair49150	0.07291	0.164831	0.392136	0.367437	0.484876	0.182489	0.248303
SynPair1292	0.054177	0.091346	0.141437	0.211609	0.172943	0.130477	0.069514
SynPair44399	0.070877	0.115784	0.233637	0.26484	0.210162	0.303783	0.098587
SynPair67381	0.048065	0.106244	0.307193	0.264469	0.179787	0.112224	0.08253
SynPair25692	0.053987	0.141688	0.568628	0.508749	0.535819	0.119317	0.026758
SynPair60128	0.049234	0.204374	0.479674	0.288178	0.28207	0.140468	0.141051
SynPair26981	0.041386	0.149932	0.180824	0.326208	0.236879	0.166256	0.125048
SynPair58418	0.019464	0.120249	0.234415	0.223372	0.616629	0.28082	0.324655
SynPair44151	0.127723	0.323141	0.701199	0.953791	1.84617	0.526329	0.314531
SynPair59642	0.095701	0.221535	0.625965	0.428795	0.854972	0.24397	0.111341
SynPair21884	0.0246	0.081833	0.265822	0.139483	0.347143	0.164016	0.14305
SynPair8231	0.078199	0.164304	0.340696	0.278491	0.70829	0.293226	0.194995
SynPair64226	0.059246	0.148837	0.283157	0.341507	0.203414	0.155878	0.054287
SynPair66277	0.256432	0.141491	0.349463	0.530561	0.142818	0.364645	0.533573
SynPair28574	0.095897	0.119576	0.204759	0.282721	0.174826	0.158772	0.049941
SynPair28908	0.054857	0.159676	0.32105	0.262634	0.248617	0.147316	0.155428
SynPair17141	0.022407	0.117819	0.296459	0.503298	0.288984	0.046894	0.178334
SynPair51594	0.075702	0.382467	0.327457	0.359342	0.216196	0.181228	0.496807
SynPair4145	0.028127	0.095803	0.244083	0.237855	0.173294	0.142358	0.06809
SynPair57403	0.066148	0.091026	0.290227	0.239085	0.214855	0.12402	0.125664
SynPair37352	0.336443	0.327146	0.604834	0.548167	0.94573	0.311604	0.622237
SynPair48341	0.068333	0.134154	0.269464	0.187733	0.319412	0.17503	0.172862
SynPair56989	0.068713	0.242381	0.265033	0.295341	0.241332	0.107135	0.061719
SynPair33138	0.060561	0.130142	0.277728	0.199888	0.205311	0.127459	0.086696
SynPair32206	0.374223	0.433501	0.572277	0.872192	1.12177	0.708555	0.199207
SynPair34391	0.043544	0.113539	0.214224	0.17517	0.226927	0.122628	0.066053
SynPair9144	0.068772	0.156431	0.261171	0.217779	0.267142	0.142477	0.08693
SynPair64309	0.065649	0.188692	0.398272	0.330509	0.7815	0.111694	0.123779
SynPair47311	0.090369	0.182086	0.244961	0.319126	0.295186	0.117588	0.135351
SynPair27440	0.041732	0.160396	0.187697	0.361393	0.275848	0.117593	0.081394
SynPair18111	0.054266	0.10272	0.245154	0.28575	0.20961	0.065386	0.105401
SynPair45340	0.055184	0.173117	0.340144	0.291126	0.457521	0.077006	0.311766
SynPair65037	0.048854	0.105492	0.314001	0.123182	0.50765	0.173265	0.713445
SynPair38266	0.027516	0.127333	0.235704	0.156766	0.263873	0.150939	0.102478
SynPair60007	0.083063	0.113019	0.272273	0.253769	0.452374	0.110477	0.089919
SynPair22968	0.123881	0.286407	0.552405	0.348232	0.499241	0.215004	0.235885
SynPair66190	0.104035	0.176494	0.421543	0.226788	0.359218	0.229852	0.104074
SynPair45188	0.082537	0.215568	0.339837	0.178308	0.623936	0.191057	0.20973
SynPair22514	0.160649	0.137441	0.342123	0.759147	0.23433	0.244687	0.294385
SynPair40214	0.050321	0.134525	0.269887	0.23573	0.164629	0.132842	0.142568
SynPair60163	0.070399	0.031074	0.66581	0.170638	0.117136	0.104252	0.029168
SynPair62132	0.059936	0.087988	0.334175	0.332735	0.208621	0.125023	0.10013
SynPair22470	0.205238	0.340054	0.344879	0.374843	0.300151	0.373479	0.320599
SynPair40732	0.133289	0.122279	0.581693	0.435364	0.651286	0.690847	0.465386
SynPair23268	0.106364	0.114385	0.221777	0.217686	0.215968	0.096319	0.113425
SynPair43539	0.206827	0.194487	0.361952	0.179883	0.484602	0.248516	0.020825
SynPair8594	0.038303	0.094541	0.348541	0.205504	0.16404	0.141904	0.066557
SynPair40656	0.207965	0.423625	1.12431	1.07226	1.03215	0.482262	1.2611
SynPair22156	0.062989	0.179001	0.699172	0.66298	0.464337	0.313128	0.212433
SynPair42607	0.090519	0.109468	0.436084	0.759096	0.645737	0.213087	0.083525
SynPair44790	0.059677	0.11918	0.217761	0.245862	0.235602	0.12425	0.114744
SynPair39802	0.050268	0.121299	0.294182	0.277819	0.166388	0.224805	0.103374
SynPair45666	0.163135	0.175281	0.285927	0.236412	0.178892	0.12676	0.297939
SynPair18437	0.077313	0.189063	0.206488	0.140154	0.313677	0.108741	0.127678
SynPair67424	0.185198	0.195702	0.412653	0.552618	0.251615	0.217634	0.54404
SynPair9462	0.033431	0.089189	0.244524	0.300907	0.19119	0.123282	0.050277
SynPair43695	0.138906	0.167938	0.32534	0.150077	0.201566	0.117455	0.231466
SynPair45702	2e-06	0.083166	0.11273	0.431351	0.240074	0.072302	0.118521
SynPair39966	0.543897	0.727701	0.836191	0.655299	1.46969	1.43698	1.49669
SynPair44924	0.132956	0.174542	0.274073	0.56109	0.26455	0.177406	0.262585
SynPair31833	0.0683	0.148928	0.320327	0.268666	0.274209	0.097718	0.088379
SynPair57289	0.035304	0.094824	0.19651	0.152652	0.199361	0.117698	0.072814
SynPair1453	0.066195	0.102876	0.668394	0.455834	0.248939	0.151665	0.093667
SynPair435	0.018834	0.033863	0.508252	0.27681	0.489333	0.201276	0.062549
SynPair33862	0.087524	0.205293	0.254333	0.220955	0.267788	0.15555	0.116079
SynPair32720	0.02819	0.101749	0.183322	0.226123	0.242348	0.130279	0.111626
SynPair33906	0.055649	0.082928	0.221491	0.19662	0.155598	0.080233	0.077906
SynPair1537	0.070195	0.099846	0.375267	0.286109	0.207579	0.185809	0.132726
SynPair34967	0.1923	0.38343	0.534635	0.682449	0.842002	0.272269	0.624136
SynPair48703	0.09199	0.093772	0.315881	0.145192	0.27697	0.114972	0.062116
SynPair15552	0.056235	0.201592	0.446433	0.396924	0.455726	0.14845	0.127311
SynPair49559	0.02411	0.105482	0.18769	0.172505	0.120489	0.110318	0.083237
SynPair35741	0.057506	0.088903	0.219409	0.246762	0.251616	0.150541	0.070997
SynPair4507	0.137396	0.130986	0.426104	0.268485	0.553853	0.249125	0.20044
SynPair16759	0.134354	0.085187	0.516705	0.775189	0.398595	0.210388	0.339356
SynPair11494	0.411706	0.253288	0.420489	0.59744	0.998177	0.215157	0.24886
SynPair6432	0.033521	0.15736	0.266734	0.324697	0.087419	0.130801	0.030229
SynPair55174	0.087507	0.114425	0.161345	0.289145	0.202163	0.094785	0.146909
SynPair799	0.076308	0.155728	0.292102	0.29173	0.287712	0.192641	0.094443
SynPair7668	0.06965	0.11841	0.277836	0.185724	0.269086	0.177915	0.272429
SynPair15436	0.173803	0.260751	0.557029	0.602461	1.25699	0.148832	0.173651
SynPair49841	0.086702	0.115204	0.15487	0.185458	0.385635	0.146651	0.335611
SynPair64664	0.098016	0.052766	0.211836	0.205581	0.243798	0.200324	0.109988
SynPair67813	0.122959	0.230667	0.52281	0.628277	0.572108	0.18374	0.330318
SynPair9429	0.046833	0.085222	0.221748	0.694013	0.181699	0.084794	0.100874
SynPair46542	0.081563	0.124508	0.266024	0.299213	0.253047	0.146987	0.08841
SynPair8717	0.062146	0.098733	0.256586	0.271138	0.202394	0.137768	0.312628
SynPair39551	0.035005	0.129116	0.277954	0.215579	0.260722	0.169414	0.091963
SynPair47718	0.053892	0.268572	0.688262	0.573482	1.13602	1.14038	0.367152
SynPair22079	0.092097	0.229196	0.353691	0.392523	0.43679	0.20435	0.145109
SynPair23347	0.112918	0.141959	0.337814	0.116446	0.326191	0.242472	0.056694
SynPair21316	0.181751	0.208663	0.511849	0.427704	0.133845	0.264928	0.25869
SynPair30496	0.041256	0.081309	0.3219	0.196123	0.254015	0.169665	0.193664
SynPair52396	0.095811	0.137551	0.157368	0.267746	0.275513	0.163548	0.072532
SynPair4930	0.048602	0.112334	0.274365	0.286658	0.275681	0.153664	0.051762
SynPair49512	0.154988	0.190583	0.415308	0.269363	0.276056	0.220385	0.329203
SynPair7747	0.038491	0.095541	0.368749	0.3123	0.31835	0.209259	0.058148
SynPair15519	0.274905	0.706065	1.02745	0.639852	0.582144	0.318648	0.363566
SynPair5716	0.041415	0.242478	0.257586	0.359827	0.430398	0.27764	0.130676
SynPair16712	0.152793	0.260282	0.843382	0.455053	0.558994	1.22771	0.248482
SynPair14627	0.270985	0.187109	0.523536	0.792026	1.52826	0.202691	1.25588
SynPair4854	0.038861	0.135438	0.355042	0.357579	0.414459	0.167459	0.189923
SynPair13996	0.039539	0.095214	0.217629	0.188026	0.187346	0.120564	0.110285
SynPair16676	0.107431	0.076871	0.236537	0.208623	0.300922	0.107517	0.127176
SynPair15801	0.087009	0.122356	0.226762	0.370809	0.42552	0.229794	0.164556
SynPair56334	0.02856	0.107167	0.351662	0.342159	0.220834	0.11806	0.322855
SynPair34434	0.059836	0.117751	0.309121	0.156607	0.255511	0.121972	0.055916
SynPair11617	0.230383	0.281775	0.705803	0.807732	0.562165	0.418731	0.205964
SynPair12860	0.585373	0.260703	1.24242	0.475638	0.981189	0.168117	0.143767
SynPair17780	0.348152	0.333923	0.602698	0.439147	0.954667	0.260954	0.230941
SynPair31878	0.057719	0.130167	0.315454	0.278346	0.274613	0.139644	0.072875
SynPair802	0.159801	0.164666	0.560709	0.270773	0.239157	0.304358	0.163104
SynPair33829	0.114354	0.257234	0.374608	0.321922	0.315775	0.232066	0.130271
SynPair10831	1.00237	0.601216	1.18441	0.708128	0.870451	0.713049	0.623959
SynPair13646	0.03778	0.155516	0.252542	0.269108	0.154904	0.124879	0.063043
SynPair3835	0.04988	0.111856	0.291969	0.238637	0.23073	0.12744	0.104035
SynPair1418	0.068656	0.081017	0.749897	0.354043	0.231227	0.273211	0.161904
SynPair966	0.119142	0.158011	0.419436	0.227132	0.56806	0.137783	0.50243
SynPair51231	0.167487	0.200823	0.463414	0.362022	0.618633	0.260588	0.130234
SynPair13722	0.091588	0.092135	0.438616	0.224313	0.275044	0.214947	0.152986
SynPair10955	0.051613	0.15251	0.277322	0.185459	0.273419	0.273818	0.18492
SynPair1020	0.07531	0.09583	0.211395	0.299932	0.19221	0.113252	0.279306
SynPair3071	0.058895	0.15365	0.321805	0.252488	0.152652	0.148212	0.092006
SynPair6289	0.090991	0.179158	0.249088	0.253985	0.260519	0.159511	0.299923
SynPair16086	0.027454	0.085634	0.262615	0.178611	0.204691	0.124803	0.09909
SynPair5082	0.054846	0.09136	0.237843	0.257842	0.184778	0.105475	0.074188
SynPair35332	0.056567	0.09459	0.217025	0.241269	0.255274	0.107089	0.111197
SynPair57432	0.063144	0.150285	0.241905	0.320518	0.19837	0.189614	0.263125
SynPair4174	0.20519	0.341915	0.37367	1.21214	0.730081	0.265012	0.053411
SynPair17170	0.07339	0.156716	0.392084	0.168505	0.248497	0.162947	0.235429
SynPair28421	0.087791	0.222147	0.688068	0.408651	0.242746	0.186961	0.066304
SynPair48370	0.044313	0.098235	0.237868	0.21927	0.266685	0.140161	0.091575
SynPair15121	0.211508	0.352736	1.26606	0.735805	1.8524	0.373913	0.288595
SynPair55463	0.194655	0.19983	0.709668	0.430683	0.44803	0.336284	0.189093
SynPair35256	0.04956	0.107037	0.349826	0.440939	0.222043	0.156671	0.161401
SynPair4010	0.065769	0.131976	0.337006	0.221374	0.246981	0.149619	0.104336
SynPair68007	0.070273	0.455423	1.35859	0.903313	0.57217	0.772328	0.24984
SynPair37207	0.357786	0.200626	1.08802	0.512285	0.766224	0.272836	0.228051
SynPair12388	0.095045	0.351312	0.683414	0.467795	0.749325	0.178319	0.257968
SynPair31390	0.026389	0.292543	0.624205	0.384818	0.205169	0.254391	0.28022
SynPair44287	0.159331	0.498465	0.590949	0.37964	0.805211	0.651514	0.255197
SynPair42310	0.090443	0.226701	0.518852	0.552763	0.838471	0.144534	0.168918
SynPair8083	0.218006	0.212933	0.474887	0.20728	0.535226	0.205644	0.245557
SynPair22441	0.20074	0.351743	0.496323	0.667345	0.181107	0.550602	0.508047
SynPair22959	0.076466	0.08997	0.283652	0.267686	0.297097	0.118883	0.115002
SynPair40225	0.153149	0.35707	0.442758	0.702585	0.499824	0.339464	0.139054
SynPair47244	0.112781	0.223145	0.544106	0.34144	0.214309	0.17712	0.138766
SynPair43382	0.075511	0.105499	0.272404	0.268424	0.240766	0.142934	0.089022
SynPair64338	0.154797	0.234143	0.532161	0.685992	0.856824	0.27244	0.211915
SynPair38333	0.100996	0.146171	0.298539	0.320352	0.289166	0.250996	0.162653
SynPair45371	0.045355	0.080706	0.268704	0.196669	0.235582	0.136923	0.075889
SynPair18120	0.102	0.102409	0.280865	0.216529	0.289436	0.085419	0.116132
SynPair27471	0.122758	0.266425	0.317753	0.240525	0.326307	0.133946	0.225996
SynPair57479	0.071714	0.082928	0.259558	0.229297	0.2376	0.132895	0.098148
SynPair51992	0.195596	0.164924	0.451031	0.248021	0.212451	0.315405	0.091403
SynPair13199	0.052574	0.12184	0.234852	0.217982	0.20749	0.138352	0.073364
SynPair57961	0.041187	0.125289	0.248355	0.313542	0.239517	0.140715	0.116723
SynPair11264	0.104865	0.221197	0.261726	0.495666	0.314217	0.131595	1.02646
SynPair2260	0.033331	0.102701	0.2161	0.444349	0.219391	0.498299	0.083664
SynPair50864	0.040766	0.165457	0.26203	0.166342	0.24248	0.078356	0.083243
SynPair55784	0.169191	0.09533	0.42847	0.353391	0.588415	0.329054	0.09401
SynPair30349	0.084891	0.295686	0.610407	0.700531	1.12527	0.191314	0.0362
SynPair169	0.095903	0.212635	0.363346	0.853154	0.516074	0.31472	0.189792
SynPair51642	0.036867	0.212149	0.328469	0.270356	0.21169	0.085297	0.084555
SynPair17297	0.029136	0.144507	0.238278	0.236302	0.329855	0.106571	0.101299
SynPair32318	0.039718	0.120153	0.244781	0.344407	0.214298	0.143952	0.092222
SynPair4293	0.056887	0.129265	0.225074	0.252021	0.208397	0.114726	0.143234
SynPair23498	0.053037	0.119093	0.505204	0.293179	0.552237	0.232709	0.375418
SynPair59717	0.031714	0.091355	0.232437	0.144621	0.271961	0.112131	0.118478
SynPair66246	0.02493	0.128598	0.164248	0.335299	0.123265	0.158638	0.091626
SynPair8364	0.032435	0.139927	0.204459	0.459953	0.168458	0.152723	0.172005
SynPair27846	0.140199	0.218244	0.456635	0.514713	0.446833	0.272518	0.347448
SynPair25817	0.068363	0.123489	0.237716	0.203799	0.281688	0.076526	0.070863
SynPair59673	0.401469	0.194371	0.367405	0.395739	1.22552	0.246871	0.14432
SynPair23980	0.041819	0.080899	0.244501	0.243557	0.288799	0.152771	0.078148
SynPair67178	0.032634	0.105604	0.275515	0.21987	0.221255	0.158031	0.086471
SynPair44160	0.155757	0.189418	0.384664	0.372707	0.560611	0.201828	0.170559
SynPair23650	0.075673	0.057874	0.312248	0.194932	0.242504	0.124802	0.139018
SynPair41150	0.050275	0.113761	0.292545	0.16134	0.188972	0.102251	0.135997
SynPair23515	0.091126	0.158505	0.240705	0.293739	0.178601	0.112321	0.083647
SynPair63133	0.032486	0.129854	0.298307	0.298459	0.230354	0.126984	0.077354
SynPair58608	0.13651	0.236918	0.4742	0.328695	0.535078	0.232243	0.136668
SynPair46310	0.097419	0.103737	0.200031	0.293271	0.243281	0.134764	0.067797
SynPair64036	0.077862	0.125932	0.319879	0.272804	0.269337	0.308341	0.140088
SynPair11121	0.056775	0.096081	0.304506	0.293027	0.217499	0.167632	0.092688
SynPair15183	0.040959	0.077756	0.204834	0.217045	0.14935	0.115475	0.073162
SynPair14075	0.040924	0.168502	0.254357	0.270106	0.274708	0.114782	0.079339
SynPair36237	0.065992	0.108895	0.302816	0.303945	0.248744	0.09148	0.140314
SynPair5020	0.080064	0.424593	0.834202	0.531059	0.966851	0.351627	0.150752
SynPair56566	0.073597	0.129919	0.191601	0.233949	0.169382	0.130184	0.441679
SynPair16024	0.071897	0.124499	0.277027	0.169296	0.211174	0.11042	0.065607
SynPair1082	0.060533	0.071575	0.158796	0.22865	0.147424	0.114774	0.052803
SynPair49340	0.099375	0.080731	0.281323	0.290843	0.175635	0.11192	0.106501
SynPair57658	0.037885	0.087039	0.27797	0.174055	0.123411	0.076257	0.089073
SynPair2289	0.077649	0.118026	0.272018	0.465413	0.887204	0.134856	0.393289
SynPair59419	0.065233	0.101803	0.240344	0.240659	0.223388	0.139889	0.483955
SynPair45150	0.176911	0.458614	0.597708	0.688127	1.10139	0.176221	0.793443
SynPair18301	0.048247	0.111474	0.283179	0.242503	0.245836	0.100627	0.115214
SynPair9354	0.149277	0.279783	0.550246	0.374536	0.86007	0.210827	0.175841
SynPair65343	0.048688	0.139602	0.273163	0.311019	0.271587	0.177803	0.300249
SynPair59901	0.052687	0.340613	0.461779	0.264991	0.291986	0.213123	0.16815
SynPair47065	0.219395	0.24356	0.448884	0.506942	0.581322	0.372042	0.228664
SynPair9230	0.059029	0.147779	0.257484	0.245904	0.272428	0.148244	0.089313
SynPair26912	0.1001	0.130483	0.323879	0.294481	0.48512	0.107638	0.13233
SynPair65227	0.057082	0.198329	0.321974	0.904719	0.532092	0.394022	0.203143
SynPair60217	0.471215	0.346875	0.354836	0.657403	0.639156	0.279637	0.133678
SynPair42055	0.053988	0.1151	0.417539	0.214118	0.220614	0.110812	0.049242
SynPair58993	0.068882	0.155445	0.259433	0.247013	0.253246	0.105727	0.198457
SynPair21817	0.028982	0.099345	0.233353	0.207675	0.236502	0.093693	0.055479
SynPair22660	0.070986	0.13338	0.186503	0.194607	0.210456	0.080142	0.219601
SynPair63178	0.059178	0.156789	0.330409	0.206732	0.212142	0.118664	0.102641
SynPair42131	0.035562	0.117237	0.267677	0.180981	0.232107	0.131281	0.064297
SynPair48035	0.128146	0.205415	1.02989	0.275175	0.777338	0.105822	0.165467
SynPair15264	0.037828	0.125234	0.258508	0.21062	0.126936	0.087016	0.095725
SynPair6260	0.055459	0.136008	0.246667	0.308822	0.194482	0.125872	0.059522
SynPair29942	0.080857	0.153079	0.435418	0.437907	0.839184	0.190653	0.17701
SynPair57777	0.061947	0.152791	0.290626	0.256585	0.26338	0.200571	0.17489
SynPair6304	0.211102	0.365744	0.454781	0.636043	0.425496	0.338524	0.21783
SynPair48151	0.043563	0.057475	0.152146	0.203069	0.21015	0.149494	0.047242
SynPair34349	0.10746	1.13975	0.383688	0.367685	1.09105	0.271935	0.192412
SynPair56449	0.065276	0.208219	0.551108	0.498378	0.86477	0.276181	0.187571
SynPair33328	0.180186	0.048268	0.583909	0.276302	0.770759	0.206847	0.160769
SynPair1365	0.039455	0.175228	0.209014	0.299137	0.224666	0.124685	0.058642
SynPair303	0.046521	0.084842	0.287034	0.184993	0.258641	0.125213	0.095286
SynPair29692	0.154511	0.267271	0.627367	0.570649	0.491182	0.26169	0.287619
SynPair10254	0.240825	0.345203	1.23968	0.471907	1.09312	0.470144	0.438066
SynPair17199	0.258425	0.063742	0.656289	0.297842	0.765613	0.193111	0.055271
SynPair56681	0.039413	0.07971	0.297312	0.312052	0.28021	0.206218	0.065733
SynPair267	0.094403	0.184733	0.383138	0.282784	0.897019	0.134566	0.127824
SynPair14392	0.072259	0.101531	0.481923	0.381439	0.490838	0.113685	0.242974
SynPair15494	0.047514	0.116997	0.318965	0.204935	0.215522	0.121858	0.08504
SynPair12759	0.114793	0.294203	0.310517	0.398164	0.640009	0.153566	0.317289
SynPair31741	0.030358	0.15446	0.295698	0.383148	0.165686	0.127142	0.142377
SynPair32936	0.224281	0.242652	0.631452	0.426935	0.891333	0.498436	0.25835
SynPair6490	0.076453	0.218913	0.303959	0.469506	0.368142	0.350454	0.43006
SynPair57187	0.066517	0.152389	0.332943	0.301217	0.295825	0.22307	0.158163
SynPair30967	0.097541	0.046327	0.293448	0.24371	0.160583	0.065186	1.04123
SynPair51010	0.066699	0.146688	0.372035	0.151876	0.305625	0.20296	0.141382
SynPair1639	0.119018	0.248222	0.932751	0.520702	0.748729	0.373936	0.233043
SynPair33674	0.497699	0.374015	0.658994	0.675541	0.364572	0.897019	0.485534
SynPair51174	0.059243	0.125754	0.292799	0.196824	0.17994	0.130155	0.100621
SynPair49987	0.039268	0.069331	0.236139	0.189558	0.177197	0.151865	0.061276
SynPair5453	0.262658	0.332316	0.971314	0.474148	1.19112	0.28416	0.106832
SynPair34615	0.029073	0.088491	0.221369	0.198519	0.337407	0.067569	0.205531
SynPair37862	0.047845	0.130156	0.286032	0.260501	0.299514	0.118087	0.05665
SynPair4609	0.051052	0.128609	0.388743	0.247767	0.219261	0.163288	0.078456
SynPair32782	0.178802	0.213622	0.40035	0.708156	0.481017	0.203881	0.147973
SynPair12591	0.075438	0.194259	0.659715	0.297487	0.397283	0.1897	0.204709
SynPair37906	0.032215	0.076132	0.208343	0.262408	0.114487	0.099155	0.065553
SynPair29062	0.192965	0.094327	0.411938	1.23215	0.681765	0.9208	0.165275
SynPair5537	0.181061	0.230043	0.598043	0.681442	0.822564	0.542126	0.120746
SynPair12889	0.232886	0.187103	0.798832	0.434309	0.959953	0.158465	0.107246
SynPair56071	0.060319	0.126281	0.283751	0.193517	0.231932	0.125001	0.08444
SynPair34771	0.059153	0.259317	0.483761	1.81322	0.299466	0.225182	0.552063
SynPair31891	0.122639	0.192166	0.982187	0.548729	1.12005	0.348833	0.165123
SynPair15738	0.049379	0.103174	0.318591	0.250662	0.260774	0.130966	0.085055
SynPair48569	0.117236	0.220579	0.383197	0.34734	0.451826	0.140809	0.256114
SynPair497	0.048904	0.120507	0.257882	0.206972	0.192789	0.142072	0.081311
SynPair7566	0.07483	0.155921	0.219997	0.18446	0.240563	0.094933	0.147508
SynPair63858	0.026122	0.083534	0.220694	0.18356	0.221504	0.084163	0.130664
SynPair41666	0.360902	0.29242	0.325852	0.215072	0.235523	0.182926	0.197298
SynPair61511	0.047591	0.109592	0.279327	0.323715	0.268657	0.117362	0.09172
SynPair42509	0.0977	0.091743	0.426496	0.818767	0.281966	0.215873	0.073985
SynPair22258	0.230242	0.154819	0.477729	0.231334	0.422722	0.552481	0.436729
SynPair23002	0.351814	0.13329	0.55833	0.242401	0.303705	0.214574	0.081086
SynPair25239	0.03507	0.142142	0.365895	0.15337	0.18863	0.153896	0.185959
SynPair8536	0.051219	0.125767	0.221823	0.231955	0.234593	0.149295	0.157134
SynPair38956	0.120915	0.275801	0.790044	0.370005	1.17333	0.217375	0.134915
SynPair45568	0.052314	0.113743	0.275327	0.384659	0.22732	0.099168	0.133279
SynPair46607	0.227695	0.202569	0.203418	0.291327	0.155745	0.228019	0.250914
SynPair63788	0.323682	0.25098	0.464995	0.466363	0.826665	0.327522	0.262031
SynPair22090	0.107919	0.2132	0.976724	0.46143	0.506089	0.8017	0.206989
SynPair64839	0.059735	0.11461	0.163218	0.239526	0.237316	0.115483	0.063867
SynPair47821	0.03919	0.109954	0.22051	0.202324	0.226329	0.132485	0.066629
SynPair66414	0.09171	0.14334	0.343966	1.23284	0.36203	0.167497	0.252688
SynPair38832	0.075596	0.220537	0.308708	0.296095	0.313366	0.145803	0.089305
SynPair37829	0.113718	0.179082	0.455088	1.2167	0.287637	0.206566	0.144769
SynPair51293	0.216242	0.195167	0.342426	0.422762	0.640838	0.289707	0.119808
SynPair5418	0.366697	0.223444	0.516852	0.379193	0.879629	0.256223	0.37902
SynPair28317	0.120826	0.274567	0.558339	0.690288	1.28734	0.252259	0.269969
SynPair17646	0.127318	0.215458	0.528985	0.518434	0.506021	0.241268	0.357213
SynPair15617	0.215886	0.494652	0.694511	0.57607	0.473463	0.347451	0.209561
SynPair7449	0.095162	0.10507	0.474962	0.3443	0.280206	0.142766	0.411433
SynPair16860	0.024094	0.114528	0.447623	0.230753	0.261568	0.066106	0.049451
SynPair37455	0.056144	0.10718	0.190943	0.192923	0.180856	0.113687	0.073553
SynPair30798	0.138134	0.137744	1.002	0.736055	0.943829	0.178011	0.066636
SynPair7951	0.036318	0.129721	0.263464	0.239414	0.244063	0.13703	0.244674
SynPair16578	0.03477	0.100393	0.221081	0.212679	0.422125	0.20409	0.105958
SynPair3897	0.041159	0.105951	0.264093	0.225462	0.238961	0.139673	0.076259
SynPair14529	0.072073	0.119424	0.248499	0.249226	0.269359	0.121098	0.144588
SynPair48522	0.077476	0.118426	0.261652	0.26533	0.300912	0.136557	0.084512
SynPair30550	0.139491	0.214223	0.991338	0.400447	0.573094	0.060971	0.15928
SynPair1716	0.068952	0.149522	1.83875	0.441747	0.389154	0.136693	0.197864
SynPair14685	0.044687	0.081826	0.239851	0.194606	0.180463	0.143964	0.065362
SynPair770	0.183653	0.154527	0.384809	0.423314	0.919238	0.816872	0.144671
SynPair2961	0.07314	0.130698	0.24596	0.345807	0.309138	0.168888	0.084914
SynPair12712	0.024967	0.110929	0.240082	0.304428	0.22504	0.176935	0.091025
SynPair13934	0.068553	0.274673	0.5978	0.433299	0.536414	0.195715	0.170807
SynPair3747	0.106176	0.246561	0.303086	0.184735	0.302217	0.159206	0.20188
SynPair32819	0.242737	0.266227	0.595428	0.889397	0.574302	0.191937	0.364228
SynPair13850	0.105686	0.086276	0.890971	0.277912	1.07353	0.223716	0.247152
SynPair2479	0.155398	0.233329	0.231989	0.161635	0.644637	0.290959	0.311361
SynPair9727	0.033337	0.089183	0.258483	0.204383	0.167083	0.135224	0.076656
SynPair45523	0.010824	0.189696	0.218838	0.262149	0.199503	0.175433	0.212737
SynPair27223	0.144632	0.384848	0.579582	0.46692	0.454642	0.424935	0.117084
SynPair8901	0.042336	0.073617	0.163003	0.195246	0.158145	0.068632	0.041964
SynPair26079	0.185281	0.299129	1.2479	0.597729	1.72921	0.332997	0.139217
SynPair47416	0.045979	0.055122	0.178392	0.223144	0.191494	0.114204	0.075752
SynPair38879	0.18009	0.225666	0.682804	0.345533	0.615577	0.28183	0.107446
SynPair9993	0.421711	0.332374	0.906877	0.485669	1.17078	0.591531	1.01364
SynPair22377	0.021821	0.22972	0.229306	0.347353	0.242184	0.130685	0.116262
SynPair43718	0.049249	0.086397	0.305886	0.149521	0.197364	0.127124	0.053811
SynPair41749	0.037239	0.202843	0.756536	1.10031	1.08295	0.466133	0.161257
SynPair23049	0.058432	0.105675	0.257194	0.237468	0.203988	0.133901	0.085037
SynPair39497	0.052774	0.105934	0.291317	0.243746	0.306599	0.164578	0.1756
SynPair61926	0.183914	0.166939	0.211225	1.57733	0.172309	0.257969	0.191778
SynPair31672	0.0618	0.118922	0.211882	0.397681	0.306052	0.178258	0.195297
SynPair34992	0.421124	0.45064	0.593351	0.799745	0.5544	1.20964	1.19166
SynPair13430	0.025253	0.093384	0.235684	0.241753	0.275673	0.097563	0.097794
SynPair2465	0.254629	0.327229	0.56297	0.543488	0.762395	0.331021	0.476769
SynPair13554	0.161907	0.139647	0.544168	0.116302	0.763418	0.28463	0.182375
SynPair37681	0.038981	0.068399	0.221703	0.218851	0.288704	0.094117	0.059147
SynPair55181	0.136941	0.19288	0.497701	0.618373	1.16892	0.249554	0.216297
SynPair33747	0.112432	0.198624	0.293895	0.234468	0.17368	0.194946	0.202356
SynPair4496	0.06381	0.052133	0.498176	0.328017	0.404616	0.137014	0.060593
SynPair13928	0.107106	0.230006	0.51798	0.438119	0.753583	0.198326	0.230407
SynPair56026	0.060942	0.090881	0.291492	0.356254	0.323245	0.143848	0.090361
SynPair16564	0.231097	0.37147	0.372229	0.640018	0.651162	0.463508	0.22244
SynPair49764	0.048545	0.065313	0.200683	0.212047	0.179414	0.130262	0.094015
SynPair33897	0.089099	0.230762	0.451557	0.411745	0.580146	0.306085	0.184678
SynPair29151	0.053942	0.179439	0.323854	0.415646	0.334613	0.135499	0.177003
SynPair35418	0.06133	0.206044	0.242682	0.20173	0.264217	0.174449	0.066992
SynPair7829	0.148914	0.253518	0.82571	0.441214	0.378661	0.265888	0.18456
SynPair10597	0.040099	0.11212	0.189258	0.184769	0.260169	0.093721	0.162405
SynPair36613	0.050849	0.255907	0.26296	0.225036	0.1806	0.163272	0.056673
SynPair49600	0.089205	0.118279	0.251761	0.22875	0.193815	0.135644	0.067987
SynPair23055	0.048176	0.112476	0.252586	0.173451	0.224559	0.154922	0.247573
SynPair9497	0.166559	0.171457	0.584088	0.541649	0.56827	0.238557	0.113274
SynPair46980	0.077411	0.093067	0.192993	0.171027	0.228798	0.116976	0.080234
SynPair60678	0.061238	0.164477	0.255414	0.276681	0.318711	0.115002	0.147686
SynPair42846	0.009618	0.139724	0.134552	0.224819	0.265933	0.151896	0.153852
SynPair45827	0.198724	0.332109	0.426886	0.300666	0.686925	0.308941	0.313935
SynPair39643	0.053283	0.08638	0.224556	0.268092	0.233899	0.13122	0.367882
SynPair64412	0.090903	0.156201	0.376967	0.431137	0.457865	0.116178	0.284517
SynPair8405	0.04478	0.157809	0.237662	0.288475	0.275674	0.144231	0.10175
SynPair65648	0.050958	0.130429	0.31963	0.375525	0.205694	0.098791	0.2576
SynPair46650	0.176745	0.207289	0.497843	0.370448	0.431246	0.298871	0.177465
SynPair38865	0.115266	0.115206	0.303068	0.277794	0.27083	0.112499	0.106709
SynPair47876	0.091209	0.183675	0.742904	0.479576	0.691906	0.302048	0.206941
SynPair47912	0.168986	0.321182	0.717407	1.10038	0.458939	0.953105	0.641193
SynPair57237	0.032189	0.081973	0.128871	0.153393	0.227411	0.075615	0.595902
SynPair12895	0.051892	0.148826	0.225001	0.258989	0.178597	0.09522	0.084888
SynPair48575	0.055998	0.082116	0.371273	0.323719	0.27327	0.15305	0.085775
SynPair16953	0.059272	0.137618	0.370059	0.271565	0.292586	0.228754	0.177574
SynPair56109	0.137824	0.164774	0.447728	0.443331	0.419776	0.337175	0.123747
SynPair17611	0.939738	0.160638	0.582132	0.532039	0.947086	0.162868	0.089921
SynPair37402	0.23955	0.219832	0.404615	1.12345	0.591821	0.385926	0.241258
SynPair15640	0.040193	0.069041	0.245674	0.265649	0.163217	0.107112	0.088563
SynPair48411	0.05366	0.176782	0.229321	0.201255	0.23775	0.132327	0.09053
SynPair30463	0.286091	0.212959	0.76113	0.534263	0.368472	0.171832	0.240161
SynPair643	0.076524	0.12437	0.341015	0.274901	0.25515	0.180489	0.096527
SynPair51168	0.074317	0.119391	0.121769	0.228374	0.270667	0.128669	0.111883
SynPair13807	0.167085	0.151184	0.663302	0.609334	0.559856	0.131626	1.46104
SynPair12745	0.038313	0.114336	0.240481	0.278916	0.204737	0.155267	0.201111
SynPair1741	0.041597	0.142744	0.3223	0.518439	0.345707	0.09133	0.098014
SynPair52207	0.082781	0.070246	0.224888	0.55308	0.176	0.199482	0.135486
SynPair13963	0.111634	0.231837	0.417103	1.39901	0.659178	0.26744	0.187987
SynPair3710	0.125392	0.194959	0.479135	0.386778	0.619461	0.243188	0.224211
SynPair47441	0.096994	0.150246	0.381409	0.287196	0.350125	0.227081	0.194077
SynPair47525	0.063258	0.101953	0.241496	0.315815	0.258752	0.114024	0.088752
SynPair9770	0.089415	0.11335	0.240587	0.204516	0.337602	0.067968	0.309772
SynPair8956	0.046517	0.085146	0.243937	0.230703	0.21762	0.119825	0.100986
SynPair44482	0.155256	0.121992	0.463845	0.364259	0.25034	0.270235	0.93134
SynPair22244	0.076433	0.264938	0.337678	0.50163	0.290658	0.143291	0.129812
SynPair61971	0.057899	0.138111	0.211079	0.281061	0.277176	0.148286	0.119802
SynPair47689	0.206177	0.16535	0.738612	1.07742	0.405505	0.167407	0.242611
SynPair23426	0.068096	0.080832	0.292739	0.319296	0.52418	0.1429	0.111179
SynPair41242	0.112037	0.136786	0.325484	1.66547	0.587304	0.312417	0.298635
SynPair43213	0.45275	0.423802	0.53211	0.393992	0.464847	0.2412	0.337161
SynPair45384	0.579845	0.513937	0.320499	0.573926	0.256229	0.175148	0.257979
SynPair42049	0.041037	0.049321	0.314164	0.36378	0.177393	0.136867	0.047976
SynPair18279	0.060522	0.160965	0.252375	0.278423	0.197827	0.126304	0.106223
SynPair25779	0.054649	0.10402	0.30548	0.232412	0.249175	0.112979	0.0404
SynPair47079	0.03923	0.113841	0.213837	0.242035	0.155824	0.108121	0.080453
SynPair24523	0.166407	0.146529	0.40004	0.315187	0.455913	0.166906	0.242077
SynPair61299	0.075269	0.129397	0.19675	0.273067	0.21568	0.115007	0.085657
SynPair24447	0.091866	0.124546	0.354159	0.240522	0.275045	0.132648	0.297291
SynPair8112	0.114086	0.295601	0.69968	0.429366	0.575223	0.323841	0.210541
SynPair13043	0.09905	0.09905	0.433891	4e-06	0.225055	0.370486	4e-06
SynPair2172	0.017369	0.074759	0.246764	0.38517	0.363558	0.062361	0.058253
SynPair11176	0.086122	0.336329	0.208101	0.305127	0.221924	0.147083	0.233289
SynPair6318	0.029009	0.123012	0.258947	0.181929	0.185197	0.073491	0.087642
SynPair30293	0.020995	0.105626	0.160649	0.177406	0.177518	0.100535	0.125406
SynPair14146	0.031697	0.119194	0.147018	0.196542	0.189866	0.113167	0.090424
SynPair36304	0.277329	0.161829	0.826979	0.59257	1.48263	0.132198	0.122078
SynPair49273	0.056846	0.146046	0.298949	0.257047	0.269426	0.119178	0.078429
SynPair14022	0.058571	0.055295	0.152691	0.208041	0.21789	0.155231	0.12416
SynPair29522	0.051113	0.097306	0.238818	0.268719	0.202278	0.081475	0.067103
SynPair5077	0.107325	0.176114	0.435268	0.498778	0.750605	0.270484	0.170329
SynPair18232	0.125841	0.218067	0.582253	0.314675	0.916113	0.210629	0.152214
SynPair67345	0.043703	0.106814	0.228798	0.215392	0.184396	0.11939	0.084239
SynPair24870	0.094899	0.168913	0.9387	0.13001	0.613415	0.297872	0.056592
SynPair27607	0.070143	0.305213	0.396804	1.06787	0.116244	0.125341	0.174108
SynPair47156	0.270682	0.351807	0.650593	1.24509	1.32317	0.382114	0.460908
SynPair25656	0.150859	0.319737	1.14203	0.438986	0.734005	0.268387	0.488783
SynPair8159	0.057212	0.132491	0.316214	0.291046	0.311485	0.122761	0.061102
SynPair26821	0.05266	0.109916	0.254557	0.197492	0.274644	0.125823	0.060772
SynPair9303	0.057554	0.098771	0.25143	0.212108	0.20734	0.091924	0.109362
SynPair25986	0.054438	0.068787	0.321407	0.245788	0.452852	0.102588	0.08544
SynPair41209	0.153617	0.268447	0.582151	0.960991	1.50452	0.364007	0.272872
SynPair8391	0.037061	0.094234	0.305675	0.249625	0.50334	0.176601	0.106198
SynPair42002	0.060714	0.125983	0.253485	0.274142	0.211111	0.101861	0.126342
SynPair21558	0.083954	0.170705	0.308912	0.269731	0.198537	0.136497	0.10007
SynPair26695	0.06045	0.166285	0.261337	0.279442	0.299354	0.139303	0.288801
SynPair23975	0.054351	0.09437	0.256588	0.186747	0.240211	0.152173	0.116094
SynPair48106	0.1824	0.184275	0.312927	0.357187	0.718185	0.148475	0.167173
SynPair37115	0.035387	0.076089	0.203253	0.266804	0.242216	0.112102	0.061815
SynPair29871	0.081289	0.106934	0.654331	0.3271	0.290626	0.152654	0.562784
SynPair4302	0.063958	0.07693	0.418165	0.404472	0.647098	0.213056	0.133463
SynPair35144	0.275115	0.190859	0.613257	0.474184	0.575914	0.113787	0.210671
SynPair5158	0.05843	0.072292	0.224158	0.026237	0.917182	0.064462	0.361634
SynPair28657	0.181917	0.052498	0.228757	0.182663	0.29223	0.082453	0.564664
SynPair17306	0.086063	0.136461	0.264863	0.371039	0.634063	0.119343	0.11642
SynPair29915	0.151099	0.264381	0.369499	0.410897	0.609428	0.228331	0.188465
SynPair16038	0.148818	0.16153	0.294968	0.65942	0.633185	0.134093	0.177451
SynPair16394	0.086615	0.117178	0.295396	0.295643	0.358805	0.218851	0.101063
SynPair11059	0.128961	0.221432	0.377617	0.231887	0.514248	0.18495	0.099069
SynPair50741	0.027513	0.218796	1.15498	0.924181	0.413631	0.447802	0.391699
SynPair13008	0.136329	0.213897	0.497893	0.322758	0.501366	0.366654	0.101473
SynPair230	0.041773	0.102787	0.286359	0.191873	0.212945	0.140795	0.079194
SynPair2139	0.042961	0.134126	0.233272	0.21885	0.173788	0.069639	0.061651
SynPair1332	0.041963	0.139843	0.195952	0.300099	0.265709	0.119053	0.096243
SynPair55798	0.141904	0.315891	0.588222	1.19649	0.83472	0.227296	0.242835
SynPair14080	0.049096	0.097129	0.241311	0.20356	0.198623	0.135234	0.098074
SynPair12073	0.063107	0.131975	0.303694	0.293176	0.269736	0.145272	0.12296
SynPair11278	0.058111	0.153679	0.339639	0.310155	0.205577	0.18184	0.067736
SynPair29748	0.172342	0.339451	0.547796	0.325341	0.426465	0.269521	0.800555
SynPair51496	0.083892	0.135086	0.585035	0.500136	0.461667	0.601587	0.206509
SynPair17043	0.177262	0.224624	0.350759	0.533817	0.493626	0.271776	0.202398
SynPair17127	0.027401	0.262422	0.522908	0.327492	1.04544	0.893708	0.156682
SynPair6172	0.048294	0.102426	0.253756	0.219631	0.167283	0.174581	0.066917
SynPair43079	0.116975	0.216078	0.368576	0.81498	0.559853	0.22896	0.134027
SynPair42223	0.145433	0.195593	0.368909	0.368061	0.345878	0.179255	0.089913
SynPair23728	0.096367	0.091339	0.29067	0.273197	0.233728	0.15539	0.070365
SynPair66092	0.018793	0.075061	0.258828	0.166881	0.188357	0.125705	0.074104
SynPair24581	0.039241	0.134696	0.274096	0.226071	0.248501	0.139237	0.067248
SynPair39292	0.046306	0.094243	0.230196	0.222968	0.238923	0.110257	0.112511
SynPair67164	0.130602	0.324217	0.270978	0.31145	0.627097	0.636769	0.341581
SynPair17008	0.044738	0.084214	0.230932	0.236648	0.171391	0.111131	0.072385
SynPair34010	0.030854	0.142401	0.322996	0.251021	0.368108	0.170309	0.088712
SynPair5256	0.0525	0.101699	0.256676	0.282288	0.287485	0.135019	0.064705
SynPair48208	0.051844	0.102666	0.231502	0.171	0.176735	0.154159	0.068745
SynPair12394	0.056561	0.104585	0.263189	0.250823	0.266256	0.157367	0.073439
SynPair4168	0.692407	0.356913	0.509531	0.635255	1.50069	0.231242	0.296334
SynPair49136	0.047368	0.166917	0.213902	0.23532	0.232798	0.165029	0.094606
SynPair36289	0.036986	0.097536	0.188012	0.326332	0.200378	0.216684	0.128094
SynPair13306	0.136465	0.227792	0.627633	0.312303	0.543775	0.261339	0.139149
SynPair31020	0.065678	0.11341	0.357227	0.256218	0.735386	0.195758	0.142904
SynPair10069	0.062631	0.132553	0.210174	0.398851	0.610225	0.127373	0.180428
SynPair51771	0.057289	0.225073	0.272892	0.313627	0.239744	0.191325	0.15284
SynPair39175	0.04758	0.121272	0.260214	0.203756	0.180445	0.131514	0.06539
SynPair8333	9e-06	0.251096	0.499019	0.234469	0.275289	0.170726	0.30064
SynPair58802	0.229113	0.156923	0.481066	0.566867	0.343182	0.196456	1.10004
SynPair21986	0.041022	0.1153	0.158893	0.190432	0.255529	0.081479	0.090951
SynPair44137	0.052878	0.096979	0.281486	0.201081	0.236426	0.146322	0.122215
SynPair25840	0.061632	0.128839	0.336803	0.325998	0.463574	0.168809	0.072667
SynPair59624	0.070308	0.096868	0.415201	0.323245	0.588617	0.155919	0.164156
SynPair25558	0.032933	0.151571	0.216501	0.176776	0.215687	0.116922	0.05013
SynPair40195	0.088769	0.165696	0.289049	0.2694	0.224997	0.155112	0.284282
SynPair47258	0.145134	0.151964	0.414659	0.481568	0.43443	0.197619	0.129923
SynPair45209	0.087883	0.125655	0.314363	0.353379	0.266684	0.235642	0.318705
SynPair27509	0.033386	0.109785	0.2322	0.187377	0.32103	0.125157	0.088463
SynPair59740	0.051004	0.140558	0.317095	0.246554	0.313148	0.250157	0.197507
SynPair25924	0.142475	0.205932	0.325421	0.325199	0.459506	0.329874	0.19344
SynPair22945	0.039628	0.119713	0.230886	0.266206	0.238062	0.114737	0.106885
SynPair26883	0.032203	0.139561	0.297589	0.346265	0.134217	0.182633	0.073988
SynPair21656	0.099905	0.217249	0.293449	0.191085	0.599405	0.210376	0.081047
SynPair43156	0.029545	0.114845	0.287053	0.379645	0.409319	0.26879	0.371922
SynPair22821	0.07995	0.206092	0.340922	0.272535	0.534963	0.16148	0.184284
SynPair47090	0.111822	0.191319	0.279936	0.307463	0.966029	0.166224	1.71571
SynPair22101	0.324062	0.367059	0.72923	0.570549	0.426775	0.973229	0.952347
SynPair43876	0.037463	0.124608	0.2041	0.181884	0.202225	0.175345	0.087803
SynPair42650	0.00927	0.189627	0.246709	0.18476	0.274926	0.149555	0.207992
SynPair62527	0.091159	0.197123	0.300319	0.253242	0.456578	0.163176	0.08748
SynPair45755	0.104412	0.155873	0.270991	0.259254	0.147811	0.133394	0.077294
SynPair46922	0.064154	0.099403	0.289302	0.220533	0.271785	0.148008	0.102645
SynPair23193	0.162185	0.412066	0.348486	0.446172	0.85899	0.130699	0.051625
SynPair9551	0.098181	0.40684	0.377174	0.256208	1.04132	0.062716	0.29271
SynPair38717	0.057381	0.116125	0.310307	0.273798	0.215402	0.147737	0.070146
SynPair45631	0.138614	0.256357	0.42271	0.405603	0.574673	0.301532	0.178207
SynPair42980	0.027997	0.097273	0.185471	0.212022	0.268916	0.088582	0.129686
SynPair44817	0.127228	0.324034	0.542146	0.604413	1.28153	0.272208	0.161411
SynPair48884	0.102236	0.180262	0.234455	0.162052	0.242699	0.187601	0.155276
SynPair32777	0.093951	0.183305	0.253965	0.316338	0.451678	0.203777	0.115342
SynPair3531	0.128707	0.136799	0.291562	0.47597	0.414154	0.192514	0.054077
SynPair52026	0.386923	0.292753	0.390624	0.241494	0.408786	0.528552	0.151483
SynPair12564	0.060016	0.100863	0.25833	0.198664	0.321342	0.320659	0.110937
SynPair29097	0.061293	0.158784	0.280113	0.159964	0.231845	0.101833	0.104968
SynPair1404	0.094201	0.254214	0.357619	0.718425	0.359547	0.189004	0.17651
SynPair36479	0.103884	0.113232	0.318564	0.244288	0.537213	0.204326	0.200237
SynPair4848	0.083247	0.12915	0.23747	0.218577	0.273018	0.154909	0.078579
SynPair4434	0.062737	0.150738	0.379886	0.244554	0.353887	0.160931	0.155983
SynPair49816	0.04719	0.095354	0.286784	0.387568	0.223247	0.110671	0.083978
SynPair13492	0.569714	0.184268	0.370636	0.268411	0.573866	0.325751	0.352833
SynPair34930	0.03709	0.127077	0.288126	0.239012	0.234976	0.1509	0.066094
SynPair17928	0.05485	0.132991	0.237908	0.155424	0.192135	0.114201	0.091411
SynPair51181	0.058055	0.089562	0.249151	0.206129	0.22907	0.097115	0.062688
SynPair33681	0.36428	0.576589	0.793093	0.541942	0.81582	0.38872	0.126767
SynPair4550	0.056446	0.07696	0.253021	0.203506	0.478771	0.053721	0.065332
SynPair46969	0.051689	0.262641	0.37923	0.288191	0.47199	0.205246	0.147891
SynPair40482	0.062514	0.105879	0.228301	0.233182	0.186627	0.108667	0.081754
SynPair67920	0.060522	0.1432	0.310872	0.218083	0.186968	0.082024	0.126697
SynPair67844	0.067128	0.156813	0.222985	0.253167	0.227321	0.159445	0.118236
SynPair65469	0.085869	0.293214	0.314182	0.29307	0.307888	0.199726	0.161829
SynPair8624	0.164048	0.306564	0.898882	0.606426	0.483536	0.10964	0.41018
SynPair8588	0.216274	0.124713	0.259791	0.722563	0.534205	0.325784	0.24168
SynPair60459	0.0854	0.095839	0.413851	0.226733	0.188858	0.11448	0.16224
SynPair43959	0.081596	0.138948	0.28572	0.235244	0.285194	0.074676	0.086057
SynPair23274	0.08756	0.092339	0.294303	0.238125	0.220755	0.134705	0.113986
SynPair43525	0.281702	0.233691	0.416604	0.689231	0.394243	0.194415	0.762867
SynPair8890	0.09488	0.115116	0.621459	0.330374	0.637823	0.153263	0.227936
SynPair64887	0.338019	0.938017	0.613082	0.585618	1.43492	0.403567	0.168849
SynPair32988	0.054957	0.101862	0.281292	0.239535	0.245336	0.145236	0.078667
SynPair2994	0.176793	0.260379	0.857326	0.814748	1.47751	0.279427	0.188183
SynPair34463	0.047523	0.14195	0.217336	0.188577	0.288462	0.13736	0.135371
SynPair56363	0.075221	0.141464	0.266692	0.308398	0.124209	0.249102	0.112343
SynPair15856	0.166703	0.418332	0.634752	0.736188	0.944388	0.385343	0.191569
SynPair6852	0.028619	0.08096	0.232305	0.253205	0.187989	0.104446	0.088492
SynPair16621	0.033431	0.106473	0.296305	0.222776	0.286458	0.127936	0.100419
SynPair7710	0.048742	0.089962	0.257046	0.128714	0.191148	0.155373	0.058908
SynPair12683	0.087854	0.093525	0.174576	0.270132	0.264245	0.128398	0.477693
SynPair15932	0.045733	0.101662	0.165608	0.177659	0.189094	0.086629	0.074381
SynPair12953	0.04971	0.148187	0.296098	0.279658	0.323544	0.136186	0.079424
SynPair3906	0.03156	0.110501	0.19428	0.151693	0.208806	0.105814	0.054979
SynPair13775	0.108499	0.268682	0.414227	0.588866	0.361815	0.196898	0.09159
SynPair12837	0.293738	0.26835	0.626882	0.854955	0.841787	0.305769	0.642648
SynPair5589	0.13254	0.274865	0.405672	0.471863	1.1596	0.241387	0.15116
SynPair33402	0.153574	0.27249	0.2239	0.199641	0.187883	0.204986	0.137778
SynPair50158	0.056501	0.116415	0.305905	0.186087	0.2562	0.111327	0.113911
SynPair57295	0.078604	0.200403	0.339365	0.256918	0.339384	0.153284	0.176151
SynPair13611	0.04442	0.152492	0.149846	0.208318	0.148629	0.115829	0.056458
SynPair3862	0.15883	0.510816	0.687669	0.627385	0.356261	0.417421	0.145103
SynPair30609	0.082282	0.255706	0.4921	0.925401	1.32274	0.137046	0.239906
SynPair429	0.065167	0.08173	0.267919	0.213687	0.157668	0.147569	0.077747
SynPair11202	0.190904	0.38434	0.421611	0.320364	0.952522	0.33677	0.090546
SynPair4391	0.631518	0.204862	0.481361	0.15024	1.98859	0.210331	0.350714
SynPair17395	0.231518	0.146922	0.339069	0.187206	0.195882	0.255032	0.05732
SynPair33040	0.023185	0.456022	0.216138	0.184464	0.523836	0.094309	0.089855
SynPair2206	0.155727	0.124125	0.150125	0.199444	0.151664	0.105031	0.463404
SynPair13337	0.069648	0.101895	0.286024	0.337994	0.261823	0.106794	0.117649
SynPair31175	0.07484	0.150794	0.289896	0.243607	0.516186	0.154601	0.321873
SynPair33124	0.046389	0.114542	0.30031	0.306721	0.184505	0.1483	0.084928
SynPair2362	0.040892	0.090456	0.249762	0.225726	0.241733	0.160762	0.057842
SynPair56645	0.017548	0.147547	0.223322	0.14883	0.162526	0.12365	0.056595
SynPair5303	0.318258	0.276253	0.479879	0.331103	0.584801	0.076137	0.382486
SynPair51588	0.042608	0.09203	0.253858	0.174419	0.142929	0.086118	0.073117
SynPair3294	0.075567	0.137474	0.272376	0.210164	0.319608	0.132277	0.08072
SynPair16307	0.084285	0.119935	0.214106	0.289716	0.313107	0.281478	0.130139
SynPair29656	0.094939	0.136511	0.453909	0.204246	0.395929	0.142919	0.247641
SynPair57863	0.04613	0.133349	0.245749	0.22165	0.255611	0.071728	0.376516
SynPair14356	0.210278	0.139446	1.14833	0.255475	1.8311	0.402679	0.150971
SynPair7352	0.047862	0.08747	0.288487	0.282794	0.144993	0.150876	0.149768
SynPair55956	0.18298	0.268051	0.637909	0.696047	0.737477	0.514445	0.242665
SynPair17039	0.045498	0.121049	0.121885	0.230868	0.268179	0.133008	0.184965
SynPair56721	0.179596	0.125915	0.332932	0.221674	0.145318	0.15004	0.322031
SynPair51890	0.135781	0.166197	0.526267	0.508072	1.72473	0.617138	0.39164
SynPair48239	0.149759	0.208085	0.508173	0.252099	0.633791	0.362796	0.139754
SynPair57907	0.051741	0.149481	0.255479	0.298614	0.214043	0.147837	0.110353
SynPair22810	0.072419	0.207556	0.357765	0.325918	0.51391	0.141853	0.244041
SynPair43003	0.055012	0.100706	0.31731	0.279718	0.217392	0.106176	0.093646
SynPair21703	0.414896	0.316572	1.35061	0.277132	1.76793	0.753038	0.479102
SynPair42259	0.045235	0.147071	0.283385	0.241897	0.234986	0.116645	0.065597
SynPair27694	0.052207	0.138403	0.238843	0.311747	0.247465	0.176697	0.133291
SynPair22974	0.059888	0.115221	0.278408	0.221608	0.220464	0.199985	0.06024
SynPair22508	0.041053	0.097666	0.236381	0.262581	0.233892	0.148755	0.131059
SynPair9390	0.122898	0.163146	0.420519	0.319295	0.905578	0.192134	0.070401
SynPair23752	0.065135	0.104605	1.92211	0.210121	1.04508	0.143793	0.115018
SynPair64271	0.055859	0.224603	1.02365	0.694221	1.44065	0.375635	0.322983
SynPair39020	0.049154	0.087143	0.121167	0.138168	0.137296	0.139363	0.048523
SynPair58833	0.052257	0.128999	0.226255	0.250851	0.196658	0.105016	0.054222
SynPair9158	0.052018	0.12832	0.289487	0.320732	0.264284	0.149367	0.049534
SynPair8302	0.180101	0.301953	0.579693	0.490236	0.33662	0.265679	0.283199
SynPair66344	0.13497	0.260868	0.768516	0.421129	0.808678	0.302957	0.250265
SynPair32099	0.140658	0.273883	0.499923	0.609494	0.666379	0.344554	0.267695
SynPair35354	0.116784	0.127324	0.760082	0.325347	0.677555	0.201642	0.200661
SynPair68105	0.385992	0.125441	0.172502	0.33617	0.133337	0.241449	0.829894
SynPair50799	0.106747	0.330495	0.661513	0.909376	0.728311	0.264978	0.253456
SynPair28447	0.036769	0.100059	0.269936	0.276791	0.613251	0.137182	0.110595
SynPair2085	0.065	0.151613	0.255131	0.334035	0.284203	0.10111	0.077617
SynPair57828	0.046091	0.096514	0.190237	0.186167	0.226222	0.13098	0.094735
SynPair35230	0.045503	0.105426	0.288884	0.436813	0.683852	0.116342	0.165379
SynPair57530	0.190633	0.283283	0.448076	0.497407	0.381635	0.129803	0.152564
SynPair4076	0.048803	0.066291	0.330511	0.198128	0.177833	0.178436	0.094567
SynPair14279	0.313439	0.091372	0.269464	0.159506	0.279288	0.145961	0.099801
SynPair15023	0.449786	0.201228	0.42665	0.352586	0.553681	0.152434	0.556312
SynPair13218	0.116055	0.258972	0.44928	0.344618	0.623629	0.209169	0.111159
SynPair1122	0.02659	0.118128	0.326869	0.293057	0.318667	0.098797	0.09273
SynPair10177	0.122668	0.107553	1.30266	0.302049	0.295455	0.322685	0.197442
SynPair2329	0.073291	0.154833	0.213384	0.195763	0.265698	0.151854	0.062242
SynPair21898	0.036881	0.110268	0.257816	0.190259	0.298216	0.13768	0.066931
SynPair25522	0.131045	0.179118	0.233467	0.362123	0.338282	0.209449	0.175682
SynPair25446	0.077049	0.125508	0.265033	0.254286	0.201191	0.087914	0.202623
SynPair9113	0.045367	0.132674	0.367115	0.212544	0.272644	0.202461	0.109467
SynPair43280	0.173014	0.17141	0.281622	0.384846	0.311286	0.229961	0.726149
SynPair22427	0.147048	0.369072	1.17636	0.350047	1.06183	0.246371	0.183506
SynPair62165	0.299875	0.406599	0.635895	0.803092	0.878933	0.385638	0.172776
SynPair42212	0.226561	0.193563	0.477529	0.251035	0.567584	0.16255	0.573897
SynPair44385	0.031294	0.115237	0.199351	0.14593	0.140297	0.091817	0.239085
SynPair8181	0.109495	0.228403	0.523758	0.54465	0.848201	0.147378	0.145137
SynPair24188	0.062397	0.225131	0.370542	0.27103	0.28918	0.119737	0.292691
SynPair23245	0.045123	0.090005	0.563723	0.35616	0.540976	0.168426	0.126159
SynPair58390	0.354297	0.375992	0.682857	0.644359	1.04552	0.254373	0.697715
SynPair66983	0.051475	0.130788	0.35707	0.34678	0.317015	0.145805	0.093106
SynPair23321	0.051376	0.085955	0.247997	0.225086	0.224579	0.131039	0.093868
SynPair60468	0.082145	0.08621	0.361098	0.182305	0.210058	0.1109	0.063996
SynPair43470	0.099099	0.134596	0.253513	0.113543	0.183092	0.075103	0.10105
SynPair24340	0.069693	0.17196	0.26337	0.286641	0.302622	0.126442	0.123221
SynPair9957	0.218888	0.27364	0.42736	0.570225	1.31698	0.193763	0.278528
SynPair64766	0.227902	0.38194	0.159073	0.589098	1.671	0.242309	0.353887
SynPair39537	0.08844	0.07173	0.30343	0.180805	0.270177	0.139677	0.247796
SynPair14991	0.115482	0.157885	0.315013	0.384049	0.310634	0.144239	0.496677
SynPair51333	0.10946	0.149575	0.362399	0.479756	0.926578	0.103965	0.219459
SynPair864	0.212678	0.199672	0.382407	0.871742	0.637432	0.197287	0.222807
SynPair13620	0.196387	0.381983	0.686838	0.799846	1.04557	0.213412	0.22585
SynPair30638	0.065279	0.128691	0.273353	0.242269	0.171606	0.129491	0.145195
SynPair900	0.092287	0.12356	0.321441	0.249208	0.246585	0.113819	0.084772
SynPair4686	0.096253	0.072245	0.300985	0.470542	0.27179	0.211988	0.185646
SynPair37491	0.738943	0.49123	0.994919	0.362481	0.768602	0.409607	0.646609
SynPair13744	0.168502	0.357003	0.446144	0.338724	0.231596	0.123396	0.572231
SynPair48482	0.055404	0.194582	0.233877	0.186646	0.31841	0.111016	0.513437
SynPair14725	0.1295	0.078653	0.105181	0.228907	0.258245	0.160948	0.081157
SynPair17952	0.086632	0.127766	0.251974	0.342244	0.726828	0.156793	0.057852
SynPair5770	0.12417	0.189576	0.800435	0.378589	0.607509	0.332053	0.200616
SynPair34536	0.04722	0.095898	0.232419	0.370172	0.236366	0.141555	0.046889
SynPair36403	0.051939	0.129746	0.201992	0.333505	0.309608	0.105503	0.120186
SynPair7645	0.027374	0.202876	0.192568	0.189864	0.492339	0.156076	0.08603
SynPair17836	0.109932	0.181601	0.585824	0.370498	0.698232	0.1837	0.134667
SynPair14641	0.27348	0.291781	0.637035	0.457693	1.71614	0.263429	0.249898
SynPair49410	0.139428	0.161287	0.443121	0.433631	0.438015	0.199474	0.42337
SynPair37659	0.058578	0.092336	0.285406	0.245342	0.227421	0.112634	0.091964
SynPair30594	0.091381	0.168179	0.457965	0.364598	0.332886	0.131962	0.10152
SynPair52294	0.14438	0.274215	0.440166	0.695882	0.909866	0.261384	0.167262
SynPair57108	0.068433	0.376574	0.43502	0.59492	0.487821	0.24689	0.229261
SynPair56352	0.307711	0.450588	0.423342	0.583658	0.676865	0.484641	0.330214
SynPair15867	0.067045	0.420449	0.550255	0.389696	0.808066	0.422769	0.410135
SynPair39418	0.076138	0.110487	0.320772	0.254746	0.514975	0.150497	0.161556
SynPair64649	0.295037	0.296448	0.541208	1.02746	0.610266	0.329307	0.86208
SynPair67526	0.070089	0.172748	0.513012	0.438258	1.17445	0.288113	0.115559
SynPair38726	0.036919	0.188864	0.195035	0.226368	0.144095	0.136239	0.069222
SynPair22054	0.05074	0.187644	0.239606	0.236837	0.239128	0.146073	0.124372
SynPair8496	0.037147	0.222594	0.733846	0.151546	0.806311	0.250385	0.265409
SynPair43923	0.295955	0.058311	0.252027	0.716289	0.053671	0.512904	0.181738
SynPair41972	0.188283	0.297579	0.804783	0.364527	0.646633	0.204732	0.164466
SynPair22130	0.291523	0.312471	0.536161	0.445947	0.668166	0.411402	0.43144
SynPair42661	0.356953	0.117042	0.584471	0.595718	0.500202	0.265395	0.332039
SynPair47981	0.054058	0.232339	0.78887	0.311327	0.576719	0.186948	0.202039
SynPair60423	0.098384	0.248409	0.50741	0.466025	1.16517	0.220595	0.129302
SynPair34901	0.064774	0.198519	0.396086	0.333474	0.418399	0.256502	0.117159
SynPair37776	0.058805	0.101546	0.248831	0.331437	0.206651	0.122611	0.184002
SynPair17565	0.222448	0.163658	0.565542	0.678496	1.18451	0.230507	0.35018
SynPair1799	0.085632	0.100512	0.794957	0.530565	0.552655	0.261876	0.265916
SynPair36448	0.244677	0.234165	0.646415	0.796686	0.946439	0.427246	0.149323
SynPair34865	0.041846	0.143291	0.328007	0.334155	0.485249	0.110862	0.184952
SynPair17401	0.109168	0.257257	0.208637	0.175492	0.575527	0.311483	0.082026
SynPair11596	0.104417	0.168443	1.5758	0.487959	0.467247	0.116468	0.152989
SynPair35643	0.165547	0.250041	0.41452	0.472111	0.647767	0.250713	0.156335
SynPair4405	0.08757	0.150304	0.333839	0.305798	0.335932	0.175096	0.143162
SynPair51378	0.113155	0.196539	0.555201	0.422059	0.772653	0.096999	0.236672
SynPair1849	0.0624	0.126633	0.309742	0.275144	0.219401	0.137478	0.126371
SynPair12929	0.110233	0.16687	0.667387	0.412146	0.468517	0.258951	0.163368
SynPair28398	0.099313	0.173242	0.282401	0.246749	0.445007	0.126932	0.065048
SynPair15698	0.068682	0.163921	0.376555	0.30994	0.312472	0.142659	0.054954
SynPair33960	0.303946	0.393178	0.929584	0.739758	1.12374	0.626244	0.327143
SynPair10978	0.563693	0.361001	0.372248	0.286595	0.334212	1.66207	0.242369
SynPair30717	0.033698	0.099453	0.199176	0.272812	0.263698	0.096061	0.097902
SynPair30536	0.104526	0.077434	0.26152	0.13035	0.338184	0.356918	0.737092
SynPair52236	0.243308	0.116751	0.446745	0.803884	1.28684	0.184588	0.196804
SynPair1770	0.128571	0.470119	0.390709	0.580929	0.550893	0.160369	0.319594
SynPair17894	0.105706	0.118713	0.302653	0.344415	0.29149	0.141997	0.226197
SynPair716	0.110536	0.086254	0.262416	0.299389	0.284524	0.101837	0.138196
SynPair10725	0.227508	0.133871	0.668137	0.342925	1.39164	0.260539	0.167226
SynPair3721	0.033498	0.108016	0.254189	0.253979	0.237944	0.235817	0.068684
SynPair13952	0.068422	0.224309	0.286814	0.490133	0.551976	0.194327	0.151333
SynPair12610	0.019722	0.125574	0.168755	0.142408	0.200532	0.103201	0.163651
SynPair672	0.058755	0.11796	0.232374	0.149723	0.290465	0.084882	0.108052
SynPair31608	0.062164	0.172072	0.413138	0.314403	0.351986	0.173665	0.078748
SynPair7783	0.060409	0.439867	0.434748	1.77156	0.578742	0.126013	0.197145
SynPair1614	0.083612	0.155918	0.426069	0.362835	0.489361	0.129801	0.112258
SynPair4588	0.045087	0.113081	0.310672	0.276763	0.21822	0.142456	0.06794
SynPair51159	0.052594	0.121331	0.296093	0.477902	0.227817	0.149381	0.0651
SynPair34594	0.462015	0.430966	1.03201	0.620688	0.924892	0.327639	1.00741
SynPair33659	0.004348	0.071191	0.373714	0.274413	0.537997	0.243705	0.146377
SynPair14857	0.299563	0.184326	0.773401	0.668217	1.06518	0.252153	0.175154
SynPair34638	0.013784	0.173024	0.304298	0.103054	0.279692	0.194773	0.529301
SynPair7853	1.40904	0.936211	0.394222	0.373133	0.64274	0.223537	0.251991
SynPair6675	0.104173	0.250608	0.520903	0.497679	0.311073	0.390472	0.411437
SynPair16806	0.646583	0.71692	0.779259	0.550844	0.568274	0.338131	0.265185
SynPair10489	0.070844	0.144826	0.281483	0.284854	0.25839	0.136128	0.069988
SynPair17744	0.048716	0.184826	0.14633	0.228578	0.300165	0.126051	0.080642
SynPair33491	0.055345	0.107943	0.288634	0.235219	0.227259	0.138175	0.120184
SynPair51391	0.061091	0.088957	0.261523	0.223167	0.161543	0.12887	0.064157
SynPair13682	0.087428	0.128511	0.269129	0.289565	0.238487	0.15251	0.060711
SynPair5966	0.084319	0.15354	0.50486	0.424354	0.197334	0.327998	0.163828
SynPair42440	0.056724	0.060934	0.272333	0.141794	0.154989	0.101794	0.107135
SynPair22311	0.064466	0.268041	0.617938	0.63419	0.526804	0.203911	0.165138
SynPair62653	0.038198	0.098208	0.176757	0.219409	0.506473	0.185403	0.430963
SynPair9589	0.069169	0.077841	0.338662	0.149771	0.177022	0.117877	0.171416
SynPair63911	0.052138	0.097643	0.282611	0.277371	0.207477	0.12953	0.077446
SynPair23383	0.06934	0.149641	0.547685	0.395077	0.608998	0.622351	0.122019
SynPair25214	0.042723	0.092511	0.197183	0.214876	0.167585	0.113874	0.081906
SynPair45545	0.026353	0.069817	0.368618	0.225161	0.227375	0.133468	0.045185
SynPair42688	0.088248	0.188481	0.207525	0.413695	0.268083	0.094951	0.264145
SynPair8967	0.176256	0.3017	0.147752	0.632777	1.21821	0.28186	0.414399
SynPair25370	0.336034	0.330582	0.434381	0.510712	0.496801	0.418954	0.50147
SynPair47470	0.238489	0.238287	0.304682	0.533286	0.47696	0.243912	0.460679
SynPair9625	0.049171	0.11348	0.209392	0.273518	0.282719	0.134157	0.093114
SynPair8803	0.09984	0.36066	0.455707	0.640038	0.59784	0.242149	0.310737
SynPair57329	0.041359	0.177625	0.261391	0.228308	0.279637	0.125842	0.078198
SynPair14460	0.10236	0.14518	0.612374	0.898781	0.538231	0.227409	0.097121
SynPair35855	0.216728	0.28331	0.433868	0.418806	0.841955	0.245152	0.987015
SynPair595	0.157307	0.083824	0.378563	0.338706	1.07417	0.184527	0.227294
SynPair16555	0.02189	0.151967	0.292501	0.311045	0.49324	0.15552	0.059582
SynPair29004	0.033033	0.133232	0.301214	0.298671	0.229114	0.128333	0.070102
SynPair56017	0.214261	0.293663	0.350459	0.484261	0.520445	0.210382	0.300594
SynPair5551	0.069492	0.143416	0.390545	0.547743	1.37742	0.24852	0.250628
SynPair49755	0.035178	0.079934	0.274648	0.319544	0.289163	0.098448	0.102541
SynPair31727	0.205243	0.42414	0.205716	0.432298	0.580205	0.146591	0.257964
SynPair6592	0.032276	0.099911	0.194857	0.278859	0.188833	0.128033	0.101675
SynPair13401	0.042295	0.12227	0.288061	0.235543	0.222125	0.145062	0.082314
SynPair639	0.047217	0.101875	0.301597	0.263094	0.519847	0.139115	0.09371
SynPair2454	0.125523	0.345032	0.642371	0.726009	0.832436	0.360461	0.211138
SynPair5799	0.148761	0.214519	0.263464	0.755508	0.379336	0.27751	0.181069
SynPair30865	0.380075	0.032008	0.169616	0.34129	0.761111	0.122845	0.13611
SynPair32448	0.042362	0.110268	0.236177	0.197667	0.241133	0.107182	0.105712
SynPair22192	0.048594	0.276179	0.223059	0.278552	0.212717	0.108187	0.263992
SynPair64547	0.122082	0.206224	0.729065	0.417476	1.70845	0.207546	0.912159
SynPair8550	0.047679	0.141552	0.288963	0.282378	0.349473	0.140348	0.068086
SynPair60481	0.441931	0.208928	0.538067	0.283982	0.359157	0.185256	0.186792
SynPair26054	0.2693	0.751024	0.749736	0.520332	0.754181	0.322254	0.695415
SynPair43499	0.081952	0.120987	0.248095	0.2514	0.157319	0.151061	0.056111
SynPair65679	0.290187	0.281811	0.329716	0.547846	0.513447	0.30663	0.131039
SynPair64423	0.226048	0.281067	0.488342	0.780028	0.724269	0.320157	0.086057
SynPair39672	0.126309	0.811052	0.722094	1.00311	0.64054	0.239227	0.23602
SynPair66472	0.272086	0.340906	0.784096	0.491176	1.73419	0.872687	0.292705
SynPair26130	0.134456	0.234506	0.551033	0.718076	1.24088	0.16426	0.169544
SynPair43651	0.046691	0.125588	0.226092	0.374222	0.271701	0.172904	0.068116
SynPair23100	0.16124	0.155291	0.531792	0.415441	0.402615	0.287808	0.40148
SynPair8798	0.041256	0.166784	0.307931	0.303776	0.22737	0.154115	0.097256
SynPair23064	0.084864	0.88827	1.17827	0.615993	0.242904	0.786299	0.246212
SynPair27882	0.105975	0.14788	0.36409	0.381961	0.38203	0.310919	0.126258
SynPair21871	0.047355	0.105523	0.274957	0.16867	0.145628	0.099237	0.081429
SynPair39082	0.046885	0.115458	0.35304	0.219054	0.1778	0.192607	0.07929
SynPair66282	0.039777	0.091969	0.324917	0.332732	0.271217	0.153268	0.110225
SynPair60315	0.027879	0.056918	0.17614	0.2972	0.321296	0.104683	0.300884
SynPair18367	0.042458	0.120778	0.253016	0.193836	0.272674	0.119338	0.415202
SynPair9332	0.075803	0.10419	0.211815	0.295865	0.222622	0.20579	0.142285
SynPair47167	0.044153	0.127745	0.309717	0.162019	0.237292	0.109823	0.115345
SynPair8168	0.079279	0.129616	0.363827	0.308481	0.284398	0.152653	0.14964
SynPair27752	0.150656	0.149095	0.551134	0.485989	0.541561	0.143583	0.264978
SynPair47003	0.032566	0.122673	0.225605	0.221692	0.17901	0.157206	0.105111
SynPair24559	0.107922	0.146517	0.283576	0.272746	0.378396	0.138152	0.261277
SynPair29790	0.04393	0.074514	0.159749	0.333259	0.215408	0.069081	0.13378
SynPair14290	0.009865	0.152391	0.28343	0.132487	0.173551	0.049214	0.101954
SynPair30145	0.092805	0.144957	0.461006	0.701784	0.577692	0.132644	0.226019
SynPair1303	0.158695	0.179579	0.347639	0.356574	0.239359	0.248911	0.341833
SynPair52645	0.061855	0.095041	0.218935	0.217573	0.204054	0.130901	0.071156
SynPair51832	0.149633	0.159745	0.51716	0.894647	1.31271	0.222294	0.195902
SynPair3236	0.121954	0.262014	0.562712	0.473782	1.31952	0.223604	0.169371
SynPair51956	0.158723	0.403417	1.46165	0.543	0.53284	0.332932	0.270185
SynPair52721	0.053016	0.121645	0.343998	0.540301	0.20948	0.112288	0.282653
SynPair1267	0.056962	0.082395	0.234814	0.239445	0.179985	0.122861	0.071427
SynPair13039	0.200208	0.186264	0.320781	0.346181	0.570591	0.155112	0.169494
SynPair48053	0.060038	0.167313	0.278327	0.26624	0.334564	0.141646	0.101101
SynPair29924	0.023074	0.157154	0.171096	0.178435	0.191691	0.098488	0.091901
SynPair14058	0.075486	0.129419	0.229359	0.241546	0.171181	0.150514	0.122651
SynPair29558	0.026756	0.156727	0.383564	0.213783	0.76484	0.163493	0.07079
SynPair35011	0.049227	0.077662	0.210405	0.260118	0.201274	0.545333	0.092473
SynPair4257	0.081705	0.207639	0.385626	0.379111	0.396886	0.221138	0.124856
SynPair33186	0.10338	0.142569	0.235133	0.270888	0.15613	0.300927	0.287029
SynPair51686	0.055471	0.118258	0.212764	0.187027	0.202187	0.115552	0.128097
SynPair15366	0.298796	0.296017	0.961366	0.612707	0.809308	0.478591	0.181313
SynPair4333	0.056057	0.128955	0.217842	0.192334	0.23498	0.154561	0.069754
SynPair66165	0.079737	0.182701	0.47799	0.49785	0.471522	0.135425	0.100629
SynPair59434	0.119364	0.217813	0.261758	0.316308	0.285689	0.328515	0.146154
SynPair8123	0.054037	0.145951	0.200381	0.177006	0.200186	0.09255	0.094749
SynPair46376	0.063863	0.153413	0.245414	0.292011	0.202669	0.167142	0.074998
SynPair66001	0.131508	0.220988	0.361112	0.300078	0.429327	0.246263	0.152274
SynPair26543	0.048432	0.125558	0.194327	0.158174	0.237813	0.146375	0.127468
SynPair22485	0.044984	0.144496	0.318551	0.218766	0.312935	0.090872	0.080778
SynPair25748	0.061026	0.086057	0.293974	0.238517	0.322903	0.138019	0.318628
SynPair41273	0.070087	0.121782	0.314311	0.345402	0.227419	0.134549	0.100376
SynPair40029	0.057278	0.095895	0.30797	0.227373	0.20103	0.107648	0.087603
SynPair25898	0.172183	0.19578	1.16629	0.405447	0.829545	0.402709	0.312319
SynPair42078	0.07909	0.116767	0.25004	0.15098	0.321758	0.061619	0.239194
SynPair25580	0.045523	0.135017	0.274899	0.269467	0.227593	0.173753	0.095519
SynPair43346	0.053263	0.225931	0.316355	0.248837	0.265426	0.156771	0.224513
SynPair18080	0.131333	0.244632	0.663514	0.530788	0.985096	0.194129	0.084847
SynPair61104	0.323943	0.618826	0.922648	0.426197	1.12022	0.822752	0.368286
SynPair12184	0.030126	0.159136	0.831445	0.257094	0.242093	0.258135	0.185416
SynPair5046	0.033731	0.129057	0.255599	0.198717	0.170965	0.129158	0.050849
SynPair34200	0.079673	0.115674	0.23909	0.292803	0.216779	0.18827	0.136347
SynPair32397	0.015001	0.112515	0.341821	0.241201	0.280288	0.135567	0.049335
SynPair29513	0.0646	0.230068	0.316465	0.527811	0.90601	0.181867	0.245556
SynPair36335	0.138233	0.121561	0.151653	0.205436	0.154847	0.112204	0.265586
SynPair4378	0.055147	0.225511	0.902123	0.252049	0.577617	0.240549	0.27411
SynPair5122	0.027127	0.085266	0.225931	0.218794	0.469479	0.148805	0.258236
SynPair34364	0.067066	0.124779	0.225911	0.301313	0.245191	0.12364	0.174907
SynPair3319	0.175083	0.136032	0.517296	0.393952	0.70423	0.266563	0.142926
SynPair57592	0.042315	0.104954	0.220687	0.44772	0.177684	0.137087	0.046075
SynPair51405	0.132614	0.32374	0.835102	0.399142	1.22623	0.290327	0.176851
SynPair15081	0.117377	0.264754	0.369609	0.268691	0.319514	0.656073	0.501423
SynPair51879	0.048712	0.1241	0.190014	0.173157	0.168349	0.109822	0.084389
SynPair1348	0.101009	0.121747	0.357513	0.471564	0.541779	0.303794	0.208506
SynPair33261	0.287232	0.288144	0.954722	0.588806	0.655877	0.39807	0.252274
SynPair11023	0.03698	0.105526	0.208787	0.167341	0.263554	0.14131	0.076903
SynPair13072	0.171668	0.271439	0.644502	0.279597	0.572896	0.380767	0.188517
SynPair34554	0.033	0.08831	0.168521	0.17468	0.204288	0.105468	0.078102
SynPair56254	0.057254	0.12485	0.218187	0.184071	0.220229	0.137352	0.149392
SynPair6519	0.047815	0.091389	0.256071	0.291838	0.21687	0.113875	0.075943
SynPair30492	0.155591	0.222632	0.569332	0.737017	1.33395	0.199175	0.175312
SynPair17930	0.051757	0.080779	0.269859	0.192479	0.281877	0.134062	0.066471
SynPair7743	0.020176	0.116682	0.278783	0.226866	0.251285	0.124644	0.271664
SynPair16672	0.046274	0.102383	0.27184	0.343777	0.288837	0.180003	0.097967
SynPair13992	0.125613	0.179092	0.829793	0.297797	0.639269	0.224998	0.275804
SynPair7627	0.071345	0.115001	0.356613	0.40177	0.342038	0.181464	0.089662
SynPair15479	0.190412	0.285561	0.501707	0.507503	0.593976	0.380099	0.119555
SynPair49472	0.219316	0.550607	0.91992	0.557116	0.655251	0.498467	0.586666
SynPair4850	0.007364	0.137969	0.232867	0.082651	0.157666	0.144627	0.043303
SynPair31400	0.141888	0.216286	0.716192	0.275409	1.63039	0.384388	0.305163
SynPair12418	0.056623	0.124397	0.154613	0.198404	0.19605	0.161238	0.136411
SynPair37597	0.141425	0.374312	1.20959	0.784959	1.79963	0.487317	0.346314
SynPair13642	0.121207	0.216157	0.423518	0.292155	0.609625	0.181334	0.14568
SynPair806	0.046906	0.111959	0.21001	0.277043	0.235557	0.145149	0.052324
SynPair17784	0.078992	0.069173	0.223303	0.225075	0.210392	0.134488	0.09779
SynPair12864	0.050638	0.124109	0.2436	0.230344	0.22657	0.138514	0.10664
SynPair51351	0.085174	0.225235	0.520438	0.361324	0.671641	0.230262	0.235567
SynPair3955	0.20631	0.380032	0.510455	0.612401	0.414495	0.396832	0.183474
SynPair51235	0.042779	0.108128	0.290432	0.30184	0.212908	0.106262	0.06631
SynPair31918	0.159532	0.165663	0.455446	0.713871	0.510011	0.183063	0.193435
SynPair962	0.051406	0.124561	0.317116	0.292889	0.248845	0.176062	0.058447
SynPair27129	0.178417	0.143354	0.336974	0.290188	0.38753	0.184097	0.642749
SynPair42480	0.052279	0.10143	0.208208	0.171471	0.233987	0.081809	0.06068
SynPair39929	0.030128	0.242636	0.205856	0.463536	0.255926	0.176214	0.15822
SynPair65922	0.224913	0.398255	0.572773	0.776697	1.92698	0.268718	0.278462
SynPair66885	0.707072	0.435238	0.938156	0.52082	0.61751	1.04134	0.116653
SynPair62827	0.19681	0.112959	0.361108	0.359848	0.449554	0.160445	0.371391
SynPair40619	0.129072	0.219402	0.311248	0.457668	0.364725	0.344716	0.150494
SynPair9781	0.311334	0.296071	0.714962	0.149747	1.30776	0.337349	0.279988
SynPair1457	0.036029	0.126388	0.272134	0.165916	0.208143	0.110741	0.099375
SynPair30611	0.092911	0.136149	0.221304	0.324678	0.244747	0.160674	0.147155
SynPair12453	0.186226	0.210042	0.547131	0.48154	0.377544	0.359989	0.188793
SynPair5591	0.089984	0.214911	0.272371	0.233494	0.347604	0.227955	0.140454
SynPair50140	0.182394	0.253496	0.628282	0.534725	0.727512	0.417205	0.237482
SynPair11658	0.152329	0.186801	0.91949	0.868956	1.44245	0.151873	0.112597
SynPair12537	0.06099	0.177888	0.377937	0.292221	0.263522	0.174734	0.126585
SynPair30775	0.107797	0.12754	0.591442	0.394406	1.03739	0.195012	0.123511
SynPair35895	0.062205	0.077961	0.407366	0.311617	0.245	0.300442	0.206214
SynPair50024	0.050976	0.140044	0.292961	0.290707	0.320862	0.101504	0.082079
SynPair31953	0.870037	0.632632	0.565357	0.473301	0.895397	0.352849	0.497718
SynPair57045	0.063996	0.078536	0.265294	0.327315	0.243345	0.086695	0.082464
SynPair4503	0.210754	0.356919	0.459041	0.481011	0.868979	0.356277	0.20981
SynPair28056	0.040655	0.083006	0.162643	0.257672	0.11431	0.11533	0.247446
SynPair5759	0.063215	0.16661	0.262273	0.408713	0.432441	0.192644	0.115031
SynPair2494	0.178446	0.047364	1.87357	1.13673	1.42165	0.198998	0.173075
SynPair31683	0.066431	0.117328	0.203556	0.154154	0.299653	0.098382	0.11794
SynPair7708	0.048266	0.131096	0.247662	0.228702	0.189001	0.10731	0.068831
SynPair15556	0.110237	0.175747	0.54487	0.500117	0.524644	0.195265	0.181737
SynPair57121	0.070173	0.160024	0.4128	0.406107	0.20273	0.191951	0.382332
SynPair41910	0.04757	0.137293	0.267283	0.236953	0.247683	0.157606	0.112141
SynPair42767	0.162555	0.257742	0.487667	0.372865	0.695141	0.172646	0.072195
SynPair8888	0.101584	0.263254	0.549514	0.526189	0.607053	0.191671	0.128689
SynPair23308	0.08205	0.104403	0.24586	0.198098	0.242928	0.16845	0.095825
SynPair8590	0.059528	0.171636	0.450314	0.314877	0.423608	0.186601	0.179228
SynPair64587	0.031999	0.094912	0.24087	0.280521	0.221151	0.123706	0.048868
SynPair9466	0.046778	0.169545	0.383072	0.274046	0.307678	0.158408	0.130483
SynPair27162	0.042707	0.117866	0.289499	0.246332	0.233388	0.182312	0.118822
SynPair67420	0.095628	0.148562	0.217235	0.182797	0.241631	0.17571	0.096056
SynPair26338	0.375037	0.201531	0.291512	0.697888	0.68034	0.212499	0.243347
SynPair47757	0.058756	0.127148	0.177185	0.178678	0.209244	0.102013	0.111847
SynPair38744	0.037183	0.135495	0.29721	0.228597	0.377287	0.176765	0.142362
SynPair43691	0.04338	0.125403	0.287858	0.284322	0.233582	0.136553	0.163079
SynPair18557	0.07353	0.135068	0.241714	0.267338	0.302763	0.251559	0.132196
SynPair27006	0.077852	0.127363	0.258787	0.266708	0.243597	0.703535	0.087082
SynPair42197	0.139144	0.199059	0.786504	0.614375	0.603377	0.39035	0.199253
SynPair64213	0.062033	0.085788	0.224762	0.221108	0.14434	0.062938	0.065448
SynPair27926	0.055216	0.090645	0.237189	0.26967	0.226287	0.138038	0.099294
SynPair38218	0.230437	0.283137	0.76043	0.566174	0.686548	0.245471	0.380867
SynPair59677	0.199273	0.30861	0.433467	0.24063	0.442537	0.583522	0.364607
SynPair25813	0.056221	0.115722	0.278105	0.28725	0.320859	0.202793	0.146613
SynPair27842	0.056332	0.135762	0.221293	0.283582	0.272807	0.154958	0.158042
SynPair21605	0.066618	0.12888	0.305307	0.289336	0.318573	0.11765	0.132045
SynPair61223	0.408007	0.32725	0.332869	0.35773	1.59297	0.043115	0.175113
SynPair57801	0.047693	0.12203	0.220887	0.326358	0.245959	0.110912	0.061697
SynPair14334	0.135322	0.159957	0.564501	0.497738	0.630115	0.198954	0.124782
SynPair28812	0.093176	0.206204	0.221104	0.183911	0.294379	0.09241	1.08781
SynPair30185	0.111508	0.115073	0.381562	0.36587	0.278201	0.130009	0.161384
SynPair57519	0.041487	0.134789	0.21659	0.211279	0.247367	0.145946	0.095509
SynPair3392	1.16172	0.405997	0.610211	0.385464	1.01568	0.355129	0.410532
SynPair55934	0.07829	0.395224	0.231181	0.35138	0.289138	0.132018	0.147685
SynPair5205	0.163582	0.236869	0.393649	0.440968	1.16076	0.4141	0.198432
SynPair2264	0.028868	0.113053	0.268392	0.241896	0.266559	0.109691	0.069898
SynPair33022	0.07269	0.049075	0.205522	0.142012	0.318506	0.078793	0.211097
SynPair17293	0.058055	0.120103	0.269658	0.286879	0.216293	0.140611	0.102775
SynPair33146	0.027468	0.112593	0.134264	0.282132	0.19294	0.172189	0.140508
SynPair14098	0.095366	0.1446	0.40551	0.371385	0.360146	0.173303	0.172927
SynPair48093	0.054451	0.099034	0.168941	0.220873	0.202347	0.152322	0.122245
SynPair25788	0.25702	0.352911	0.321221	1.11553	0.900479	0.300382	0.536263
SynPair22839	0.052852	0.153363	0.201461	0.225052	0.326431	0.132711	0.120703
SynPair59590	0.044911	0.097206	0.206341	0.2601	0.231686	0.110291	0.056586
SynPair63239	0.210202	0.121104	0.479037	0.442905	0.486961	0.230996	0.160134
SynPair22521	0.079168	0.165934	0.321629	0.222864	0.252559	0.205827	0.068887
SynPair18040	0.047451	0.281852	0.32204	0.266322	0.300563	0.053715	0.201801
SynPair27511	0.063616	0.094414	0.235032	0.212354	0.277501	0.07604	0.238147
SynPair59758	0.22331	0.185021	0.589297	0.335575	0.924235	0.197382	0.296778
SynPair64258	0.041015	0.09753	0.198358	0.230591	0.165012	0.092983	0.077574
SynPair39009	0.103049	0.05357	0.512065	0.464416	0.482969	0.088218	0.119386
SynPair47240	0.064445	0.118851	0.276905	0.18728	0.273469	0.100647	0.059986
SynPair25540	0.063748	0.273221	0.213005	0.293272	1.20557	0.213021	0.140024
SynPair38337	0.129331	0.192176	1.03013	0.427615	0.394754	0.373955	0.268499
SynPair33069	0.063036	0.090178	0.242383	0.285672	0.213616	0.151663	0.094575
SynPair32357	0.041016	0.112007	0.278616	0.262845	0.207284	0.124079	0.070638
SynPair3111	0.164319	0.272605	0.566259	0.789935	0.872789	0.198141	0.184338
SynPair16082	0.266555	0.195559	0.831475	0.537914	0.480048	0.367966	0.403836
SynPair15289	0.214814	0.160771	0.337451	0.349833	0.271444	0.257101	0.571205
SynPair126	0.056035	0.123578	0.239591	0.207205	0.121195	0.138877	0.078006
SynPair30306	0.033486	0.087663	0.276279	0.188777	0.19945	0.117632	0.066571
SynPair28859	0.051635	0.159963	0.286495	0.261707	0.265509	0.140946	0.121102
SynPair4170	0.914283	0.356078	0.543367	0.764944	1.66371	0.153824	0.137672
SynPair57436	0.080356	0.11126	0.199861	0.502237	0.350539	0.174627	0.141649
SynPair35336	0.082998	0.129008	0.207554	0.199664	0.234416	0.136414	0.057922
SynPair1388	0.032004	0.141134	0.263304	0.327557	0.213955	0.10361	0.076706
SynPair15041	0.075224	0.089806	0.280279	0.24752	0.239574	0.181629	0.110872
SynPair57773	0.036215	0.161969	0.314562	0.300236	0.527796	0.255644	0.197186
SynPair29946	0.082636	0.126858	0.28568	0.36777	0.186081	0.163938	0.081347
SynPair6264	0.066383	0.135868	0.465554	0.366653	0.286079	0.194141	0.099987
SynPair10098	0.053204	0.098871	0.250169	0.329849	0.299708	0.130277	0.087794
SynPair13293	0.115151	0.216924	0.745924	0.854138	0.572978	0.260393	0.154441
SynPair56831	0.063295	0.178395	0.451381	0.250914	0.351495	0.158945	0.161408
SynPair1361	0.063249	0.108369	0.304052	0.301834	0.31155	0.152875	0.085719
SynPair52627	0.072235	0.086263	0.23438	0.266115	0.226473	0.243768	0.480401
SynPair51850	0.085532	0.488105	0.665027	0.453694	0.769513	0.194257	0.185606
SynPair32176	0.268202	0.333642	0.415005	0.341031	0.229563	0.303439	0.35187
SynPair3330	0.13557	0.24148	0.567452	0.668228	0.726557	0.538842	0.161106
SynPair12201	0.051325	0.137343	0.270753	0.190145	0.289213	0.076174	0.122161
SynPair14396	0.058745	0.369073	0.374846	0.447793	0.342609	0.128741	0.226876
SynPair32012	0.100198	0.296439	0.613842	0.244676	0.500376	0.218743	0.100667
SynPair3254	0.064507	0.09239	0.235778	0.221592	0.262907	0.16473	0.234209
SynPair4199	0.35413	0.131538	0.499143	0.506514	1.06776	0.116108	0.158023
SynPair29696	0.051287	0.04386	0.327816	0.172564	0.25308	0.089906	0.150365
SynPair34185	0.066017	0.179867	0.340363	0.274026	0.506386	0.120657	0.258831
SynPair10250	1.05722	0.418459	1.02879	0.662468	0.568167	0.368143	0.454332
SynPair9350	0.038817	0.063679	0.469848	0.252507	0.705197	0.245511	0.042688
SynPair23792	0.044245	0.135519	0.245416	0.254502	0.222444	0.128886	0.089426
SynPair47105	0.064454	0.07844	0.329273	0.227394	0.312402	0.153081	0.151669
SynPair25605	0.049135	0.169588	0.337311	0.257871	0.426757	0.265992	0.165203
SynPair47061	0.099787	0.139591	0.330818	0.173434	0.266491	0.087674	0.098408
SynPair59905	0.101013	0.330669	0.717496	0.079521	0.402285	0.121281	0.089147
SynPair39228	0.06187	0.111943	0.336531	0.102585	0.155382	0.108914	0.069016
SynPair59579	0.114042	0.030624	0.307336	0.206115	0.326994	0.015895	0.184991
SynPair66028	0.061323	0.128802	0.305039	0.273263	0.233439	0.116205	0.10765
SynPair27730	0.091243	0.195689	0.258085	0.36495	1.26758	0.245548	0.24306
SynPair60213	0.071444	0.118284	0.254689	0.254086	0.167945	0.11064	0.113116
SynPair42051	0.081289	0.158426	0.3647	0.402286	0.321076	0.228955	0.170545
SynPair39184	0.0627	0.089439	0.251835	0.181942	0.231831	0.193298	0.153814
SynPair46197	0.219375	0.252936	0.467601	0.912728	0.946113	0.435625	0.226068
SynPair9198	0.106115	0.207534	0.654671	0.448765	0.58431	0.274786	0.130828
SynPair42135	0.164893	0.357256	0.525345	0.309239	0.653944	0.438612	0.224183
SynPair21813	0.039444	0.148037	0.283689	0.212447	0.199005	0.153326	0.158817
SynPair2121	0.072651	0.125917	0.304094	0.241777	0.283722	0.151302	0.143403
SynPair30008	0.054021	0.066587	0.233524	0.147419	0.196973	0.129771	0.079896
SynPair28487	0.356718	0.558494	1.7599	1.28211	0.179032	1.07449	0.835796
SynPair5388	0.055871	0.080768	0.22412	0.22795	0.181183	0.142755	0.098809
SynPair2045	0.065209	0.171189	0.464988	0.438577	0.426452	0.152673	0.129779
SynPair57494	0.039912	0.135205	0.166471	0.205044	0.216412	0.117351	0.096994
SynPair16020	0.123377	0.347175	0.705394	0.461518	1.82977	0.135896	0.326596
SynPair35038	0.026865	0.082731	0.216276	0.285238	0.206862	0.168304	0.053379
SynPair8	0.252452	0.058118	0.415115	0.431872	0.221624	0.210597	0.053876
SynPair36233	0.081332	0.165338	0.26108	0.201416	0.200584	0.152512	0.128631
SynPair32291	0.193724	0.134813	0.256023	0.446291	0.367988	0.163272	0.250483
SynPair56406	0.061915	0.121602	0.27831	0.219967	0.22807	0.104157	0.209755
SynPair12082	0.313365	0.407322	0.747748	1.14767	0.969064	0.255284	0.128888
SynPair29869	0.054688	0.1531	0.293513	0.296441	0.347127	0.170758	0.266498
SynPair1086	0.04957	0.152374	0.332105	0.255123	0.303986	0.215678	0.086157
SynPair18186	0.061125	0.097775	0.312424	0.296002	0.290616	0.193568	0.247507
SynPair43240	0.080284	0.118206	0.298887	0.259546	0.207481	0.145271	0.13249
SynPair38395	0.03957	0.094733	0.222804	0.248617	0.241757	0.107602	0.060642
SynPair23511	0.099315	0.279123	0.608809	0.466365	0.993583	0.130016	0.140815
SynPair23475	0.076189	0.079355	0.293896	0.215531	0.26043	0.163255	0.101107
SynPair21858	0.055372	0.178696	0.297505	0.292342	0.278351	0.092813	0.130532
SynPair39307	0.056229	0.128989	0.269229	0.210102	0.210204	0.136376	0.109607
SynPair59456	0.184464	0.430101	0.656723	0.409825	0.834821	0.342788	0.392122
SynPair24570	0.162061	0.275443	1.1894	1.71025	1.6156	0.424151	0.14383
SynPair46270	0.065044	0.083107	0.271796	0.241948	0.375659	0.188144	0.24298
SynPair39263	0.178313	0.127664	0.812159	0.262834	0.868007	0.192747	0.168924
SynPair64032	0.235926	0.326587	0.535555	0.577104	0.574063	0.272263	0.168148
SynPair8025	0.128254	0.156637	0.337128	0.499021	0.387082	0.221259	0.230596
SynPair8905	0.06218	0.125961	0.33468	0.228314	0.189747	0.147557	0.048377
SynPair8579	0.111583	0.215871	0.72918	0.580235	0.62822	0.213411	0.113665
SynPair9647	0.027075	0.114061	0.267354	0.243165	0.235294	0.122244	0.102597
SynPair46648	0.324332	0.465019	0.789068	0.478437	0.598393	0.349289	0.27608
SynPair23285	0.075915	0.073492	0.560239	0.359194	0.476255	0.105896	0.093123
SynPair23129	0.05125	0.151725	0.253777	0.213909	0.128993	0.118535	0.038832
SynPair21178	0.047286	0.088764	0.248125	0.292083	0.186681	0.172869	0.061527
SynPair60660	0.041944	0.163003	0.28073	0.289693	0.326142	0.233145	0.393097
SynPair61922	0.102408	0.251564	0.430133	0.394115	1.6504	1.09383	0.176066
SynPair63973	0.096422	0.180832	0.346377	0.368717	0.221188	0.193688	0.221799
SynPair14449	0.046248	0.120245	0.424375	0.379199	1.04348	0.205225	0.352329
SynPair13784	0.059526	0.094594	0.31553	0.099729	0.243347	0.076399	0.171202
SynPair49618	0.047445	0.136876	0.272244	0.316271	0.272552	0.124207	0.077359
SynPair29149	0.02884	0.109139	0.24482	0.192034	0.238592	0.087103	0.062838
SynPair4646	0.170008	0.286835	0.529275	0.644383	0.428536	0.256856	0.095721
SynPair17642	0.05007	0.208367	0.279544	0.299845	0.234333	0.191677	0.118304
SynPair7831	0.264859	0.509853	0.511153	0.601463	0.250625	0.350268	0.227423
SynPair51297	0.292722	0.113263	0.305244	0.210064	0.188665	0.168395	0.76481
SynPair16900	0.08517	0.144789	0.372613	0.276676	0.361677	0.217431	0.094061
SynPair48526	0.058356	0.085025	0.268911	0.141407	0.207433	0.096229	0.097383
SynPair7529	0.047507	0.112271	0.205998	0.199128	0.206069	0.104663	0.106421
SynPair10897	0.039607	0.128258	0.283771	0.271796	0.241335	0.123622	0.093064
SynPair4722	0.042753	0.135813	0.355467	0.365307	0.320674	0.15392	0.078752
SynPair2519	0.148392	0.200593	0.379212	0.256063	0.413436	0.1221	0.095855
SynPair32505	0.076364	0.170102	0.338102	1.23994	0.339697	0.082854	0.239691
SynPair13930	0.193626	0.231726	0.453653	0.455904	0.379524	0.151957	0.124098
SynPair14681	0.096739	0.091742	0.23813	0.267437	0.262692	0.189003	0.100483
SynPair55199	0.255443	0.424797	1.58349	0.795913	0.759905	0.386322	0.27279
SynPair2965	0.048815	0.147716	0.25925	0.388042	0.259309	0.08534	0.088801
SynPair774	0.068906	0.168609	0.276678	0.321469	0.263077	0.135785	0.09709
SynPair11479	0.083156	0.093385	0.235667	0.527906	0.424179	0.043041	0.146912
SynPair1676	0.17778	0.167842	0.639586	0.36363	0.821023	0.415221	0.215322
SynPair11805	0.040455	0.075768	0.318802	0.291245	0.285159	0.127928	0.0912
SynPair52330	0.040637	0.076604	0.230277	0.224786	0.167741	0.104016	0.049913
SynPair4996	0.119791	0.169346	0.283833	0.410206	0.198513	0.168546	0.164282
SynPair23162	0.056288	0.169861	0.456644	0.477283	0.456748	0.199149	0.123837
SynPair18989	0.053395	0.127071	0.215951	0.269067	0.1283	0.061324	0.214314
SynPair21133	0.038318	0.077556	0.245687	0.184407	0.241788	0.133788	0.087172
SynPair38682	0.907752	0.620317	0.387458	0.258927	0.289982	0.260638	0.181121
SynPair23006	0.124119	0.162277	0.317232	0.344694	0.643423	0.209993	0.133715
SynPair43757	0.123885	0.167956	0.417496	0.304756	0.29701	0.19053	0.192516
SynPair63938	0.063697	0.157433	0.399636	0.246088	0.196603	0.147369	0.071872
SynPair26036	0.237516	0.17635	1.37567	0.733042	1.41923	0.339804	0.228032
SynPair66574	0.049747	0.08654	0.172308	0.215499	0.194402	0.146024	0.117813
SynPair46603	0.300505	0.222592	0.22421	0.280766	0.170077	0.210272	0.260903
SynPair25359	0.069747	0.171815	0.252859	0.268536	0.256225	0.110448	0.086032
SynPair22094	0.072827	0.08763	0.242389	0.258152	0.205438	0.163037	0.345475
SynPair40794	0.039771	0.145077	0.242849	0.194089	0.155737	0.083416	0.096105
SynPair28190	0.049654	0.12946	0.187701	0.229282	0.198243	0.184239	0.09594
SynPair13507	0.087191	0.218555	0.593136	0.395338	0.59182	0.363476	0.205903
SynPair30807	0.082758	0.09961	0.360873	1.58646	0.792048	0.214972	0.212479
SynPair17609	0.047232	0.112315	0.275436	0.215876	0.342847	0.100085	0.222964
SynPair37866	0.041353	0.077624	0.2569	0.221826	0.22191	0.114109	0.081732
SynPair7562	0.067034	0.185623	0.225998	0.224084	0.190887	0.104232	0.124816
SynPair36724	0.091694	0.135105	0.315843	0.309583	0.254275	0.145505	0.133911
SynPair14566	0.045883	0.112845	0.217272	0.234282	0.18253	0.1517	0.149987
SynPair48911	0.061885	0.050193	0.190635	0.139567	0.282263	0.195078	0.182091
SynPair56075	0.07244	0.204171	0.377915	0.359156	0.198406	0.280043	0.146523
SynPair5533	0.086775	0.131787	0.249778	0.196815	0.301107	0.166712	0.105164
SynPair29540	0.337628	0.37343	0.744588	0.673182	1.50879	0.326026	0.394619
SynPair16011	0.12371	0.190916	0.629417	0.619163	0.778333	0.376936	0.206628
SynPair35009	0.057986	0.142208	0.248038	0.175951	0.223961	0.163652	0.053819
SynPair7044	0.033864	0.12326	0.242251	0.165232	0.206196	0.13839	0.074986
SynPair52495	0.057772	0.127849	0.269782	0.228598	0.281864	0.160017	0.072378
SynPair14040	0.036409	0.124092	0.263737	0.207359	0.197072	0.125431	0.025559
SynPair49211	0.053491	0.104963	0.275297	0.223391	0.182679	0.110538	0.078686
SynPair13021	0.038241	0.279544	0.205645	0.210048	0.183932	0.079278	0.061735
SynPair32068	0.217427	0.304319	0.522115	0.361745	0.642196	0.279974	0.191468
SynPair2074	0.082288	0.210158	0.514435	0.519226	0.710379	0.140541	0.210288
SynPair51532	0.103613	0.147908	0.325232	0.438242	0.531577	0.165329	0.333096
SynPair14288	0.071898	0.155791	0.332614	0.327748	0.35006	0.232063	0.145099
SynPair2110	0.132986	0.091072	0.237293	0.529243	0.592798	0.236754	0.193908
SynPair4087	0.132318	0.21198	0.40281	0.407441	0.471815	0.299966	0.149661
SynPair68090	0.045907	0.064536	0.191526	0.162064	0.247886	0.056871	0.124509
SynPair29788	0.023998	0.066333	0.200146	0.247966	0.192404	0.127336	0.082075
SynPair8014	0.04631	0.185602	0.231196	0.312966	0.179627	0.127333	0.062566
SynPair38008	0.095687	0.236293	0.46067	0.427844	0.316404	0.207257	0.090002
SynPair24541	0.049525	0.17871	0.26552	0.29372	0.168114	0.113435	0.072212
SynPair59503	0.146387	0.246066	0.598229	0.74782	0.608564	0.341884	0.30951
SynPair64167	0.142312	0.122668	0.267614	0.241175	0.257529	0.167671	0.134911
SynPair23838	0.073059	0.126073	0.210838	0.316579	0.237913	0.133492	0.127857
SynPair43315	0.052764	0.111646	0.213118	0.26717	0.429266	0.065643	0.073405
SynPair23444	0.382729	0.247257	0.53149	0.560957	1.03392	1.67109	0.389827
SynPair65091	0.110672	0.2474	0.259108	0.301404	0.375727	0.162884	0.152594
SynPair23520	0.200246	0.200607	1.70419	0.277672	1.15376	0.179394	0.652443
SynPair30072	0.039574	0.085845	0.254664	0.283231	0.507962	0.076444	0.067498
SynPair1234	0.08392	0.084484	0.226276	0.181561	0.341893	0.133333	0.124511
SynPair10261	0.134123	0.258015	0.799788	0.619531	0.568891	0.349887	0.330006
SynPair1350	0.099096	0.099382	0.243842	0.291518	0.20759	0.182191	0.080852
SynPair3301	0.05045	0.241262	0.542106	0.43061	0.447279	0.165342	0.12367
SynPair28599	0.076217	0.11825	0.34095	0.742044	0.109806	0.087656	0.24729
SynPair28635	0.07305	0.164162	0.258706	0.192206	0.246799	0.150666	0.133162
SynPair17364	0.044935	0.089202	0.184596	0.247058	0.201179	0.14138	0.071862
SynPair56800	0.072555	0.254136	0.415006	0.37474	0.62828	0.221797	0.217262
SynPair28751	0.078908	0.210999	0.436783	0.183383	0.333697	0.188276	0.214053
SynPair35042	0.155814	0.299461	0.910537	0.729488	0.666754	0.328344	0.289819
SynPair4204	0.129165	0.156898	0.307346	0.316618	0.294507	0.254595	0.079601
SynPair11397	0.083701	0.130956	0.276741	0.158221	0.201919	0.076817	0.186466
SynPair1198	0.159929	0.256138	1.03175	0.602473	1.09764	0.221778	0.094581
SynPair56964	0.203091	0.281278	0.467595	0.518443	0.790235	0.508194	0.384609
SynPair36249	0.067541	0.128305	0.237192	0.264552	0.235346	0.119207	0.110323
SynPair23873	0.096988	0.098405	0.280575	0.391117	0.237869	0.154288	0.108954
SynPair18098	0.099553	0.152895	0.443368	0.387316	0.526801	0.31194	0.109391
SynPair22655	0.170724	0.159588	0.544988	1.25946	0.899116	0.224002	0.206651
SynPair40031	0.142663	0.176476	0.602578	0.268805	1.65732	0.214793	0.293628
SynPair22731	0.083526	0.131614	0.242258	0.290493	0.282089	0.158829	0.042837
SynPair26927	0.060907	0.128086	0.220331	0.215261	0.254209	0.09673	0.100227
SynPair9205	0.415545	0.05174	0.20564	0.191828	0.241248	0.123201	0.076162
SynPair64048	0.213139	0.167293	0.521514	0.179274	0.863902	0.12007	0.137067
SynPair59548	0.134078	0.068495	0.387464	0.676532	0.972687	0.160794	0.364927
SynPair67243	0.039739	0.113453	0.290293	0.221791	0.207189	0.138995	0.083204
SynPair43196	0.126882	0.30848	0.821268	0.48761	0.654735	0.316656	0.2208
SynPair38127	0.036386	0.099562	0.261144	0.206741	0.214662	0.11601	0.102235
SynPair9361	0.046597	0.142943	0.279501	0.30048	0.369013	0.145333	0.301386
SynPair45165	0.068851	0.140252	0.180203	0.222534	0.337334	0.105377	0.107804
SynPair26163	0.052489	0.102734	0.21718	0.211784	0.253319	0.157459	0.224043
SynPair47814	0.13059	0.156524	0.367449	0.210271	0.279274	0.15347	0.344075
SynPair47468	0.05822	0.134724	0.188386	0.311361	0.194656	0.095515	0.200917
SynPair39621	0.074001	0.153035	0.267187	0.259203	0.274874	0.191969	0.209253
SynPair46632	0.063713	0.081665	0.273795	0.209185	0.208404	0.106204	0.058764
SynPair64968	0.061947	0.086609	0.177861	0.174305	0.250911	0.11321	0.097927
SynPair38963	0.049928	0.140714	0.217786	0.229985	0.250771	0.144778	0.057284
SynPair9759	0.082251	0.026285	0.191076	0.122401	0.262056	0.106863	0.079696
SynPair8503	0.11798	0.254354	0.532056	0.431858	0.551727	0.270898	0.2293
SynPair41737	0.34703	0.063854	0.724046	0.409334	0.585397	0.213893	0.159691
SynPair40911	0.055704	0.165889	0.372075	0.181291	0.173964	0.208708	0.09077
SynPair43602	0.093136	0.219555	0.250618	0.236613	0.424229	0.184888	0.222805
SynPair42458	0.048623	0.133318	0.233535	0.213306	0.191692	0.1273	0.046578
SynPair30682	0.072455	0.141156	0.471092	0.457506	0.888356	0.265451	0.175959
SynPair52182	0.164953	0.164875	0.540836	0.378631	0.833147	0.174445	0.298464
SynPair10491	0.067818	0.082831	0.258865	0.269876	0.167128	0.140977	0.133035
SynPair33489	0.074963	0.114642	0.307805	0.275359	0.255255	0.190503	0.075203
SynPair4758	0.045456	0.117539	0.28011	0.206827	0.51146	0.164414	0.067
SynPair35806	0.15157	0.235789	0.392135	0.245966	0.34247	0.165268	0.166452
SynPair30836	0.166781	0.233935	0.271302	0.537264	0.77033	0.32802	0.243189
SynPair33641	0.063554	0.123859	0.249145	0.230713	0.236134	0.180615	0.1245
SynPair12608	0.15072	0.197675	0.44002	0.545356	0.431661	0.318662	0.090507
SynPair31610	0.167045	0.150668	0.293493	0.116478	0.430167	0.107639	0.176174
SynPair32867	0.165578	0.25954	0.49622	0.832423	1.63409	0.193377	0.119174
SynPair2563	0.164976	0.214144	0.483481	0.567595	0.849871	0.330759	0.169519
SynPair1768	0.197874	0.373104	0.870682	0.490807	0.941952	0.405774	0.136852
SynPair32903	0.062817	0.110552	0.270652	0.414655	0.195259	0.122051	0.070398
SynPair13536	0.065257	0.171642	0.417991	0.218574	0.316903	0.166197	0.064872
SynPair4888	0.066015	0.082244	0.189553	0.225958	0.211372	0.097869	0.071688
SynPair34894	0.079981	0.15057	0.345237	0.239335	0.363689	0.131876	0.1197
SynPair8780	0.049751	0.164385	0.278772	0.285087	0.289321	0.132099	0.08489
SynPair22342	0.120934	0.300852	0.364124	1.85083	0.558678	0.413904	0.631104
SynPair63826	0.04395	0.130165	0.292644	0.141424	0.272405	0.133149	0.076994
SynPair42413	0.606277	0.140001	0.395738	0.398688	0.432498	1.0293	0.253695
SynPair44584	0.155888	0.306718	0.553209	0.589995	0.594424	0.278622	0.217847
SynPair27372	0.08955	0.112254	0.525	0.548207	0.892494	0.206349	0.779539
SynPair44628	0.053678	0.172603	0.286031	0.308206	0.255248	0.159696	0.150901
SynPair38430	0.037876	0.072519	0.232774	0.253171	0.146701	0.11827	0.057079
SynPair9676	0.070046	0.113366	0.242447	0.325969	0.209023	0.109598	0.083761
SynPair46679	0.040801	0.110851	0.227896	0.208629	0.23448	0.114584	0.052939
SynPair47423	0.058005	0.114294	0.294048	0.353224	0.197216	0.175539	0.134016
SynPair43481	0.171387	0.315176	0.505951	0.505245	0.74128	0.373787	0.201415
SynPair64923	0.063305	0.13481	0.354087	0.300808	0.276254	0.115578	0.123245
SynPair25247	0.061797	0.121308	0.301891	0.258299	0.218428	0.134219	0.151455
SynPair9712	0.239786	0.362121	0.76815	1.28943	0.982652	0.24118	0.280533
SynPair5781	0.240603	1.75403	1.06533	0.919264	1.04914	0.799466	0.149377
SynPair13865	0.044504	0.124782	0.456505	0.475301	0.268378	0.161752	0.122161
SynPair30401	0.062104	0.142187	0.228835	0.416526	0.371796	0.143155	0.09931
SynPair1647	0.041984	0.069277	0.315925	0.166896	0.155648	0.08263	0.056534
SynPair13901	0.026804	0.151534	0.201574	0.199433	0.199146	0.142379	0.354111
SynPair3772	0.040113	0.649193	0.749669	0.215289	0.226546	1.40399	0.587475
SynPair30919	0.060671	0.111007	0.243256	0.236052	0.639962	0.132795	0.086136
SynPair30565	0.088335	0.111876	0.303428	0.231394	0.573481	0.095348	0.159444
SynPair48517	0.130699	0.314897	0.638799	0.982611	1.63486	0.244481	0.148046
SynPair57255	0.129161	0.2329	0.517642	0.469077	0.367483	0.306072	0.227286
SynPair4713	0.058228	0.153051	0.287987	0.327395	0.250662	0.156059	0.185289
SynPair895	0.093042	0.233974	0.406112	0.484008	0.348969	0.145362	0.11535
SynPair7964	0.032362	0.158225	0.212003	0.396998	0.34359	0.079844	0.102684
SynPair49629	0.348718	0.280917	0.550225	0.973768	0.54621	0.490058	0.229338
SynPair14478	0.046381	0.112454	0.196981	0.247633	0.26923	0.111077	0.134484
SynPair15622	0.072429	0.121612	0.148785	0.896209	0.412579	0.124373	0.185755
SynPair7800	0.124264	0.271791	0.539576	0.61119	0.534665	0.230593	0.113195
SynPair29178	0.074911	0.22327	0.52876	0.361087	0.431858	0.246286	0.096386
SynPair35431	0.044181	0.148847	0.259206	0.290857	0.225384	0.477428	0.032874
SynPair33787	0.080544	0.072137	0.225741	0.313522	0.399876	0.140727	0.077909
SynPair17452	0.110265	0.166598	0.693869	0.620696	0.907741	0.234683	0.104584
SynPair34836	0.088252	0.183248	0.258684	0.235302	0.148017	0.203337	0.108569
SynPair15403	0.141478	0.108793	0.376216	0.315227	0.617445	0.197366	0.10391
SynPair30744	0.05408	0.084024	0.307465	0.214555	0.222564	0.089076	0.039439
SynPair37489	0.60335	0.410852	0.609632	0.265513	0.925529	0.59168	0.602155
SynPair14491	0.04938	0.101017	0.269551	0.21615	0.282724	0.137782	0.155424
SynPair564	0.085298	0.083764	0.304555	0.183314	0.294093	0.10281	0.057707
SynPair33933	0.168566	0.23339	1.0714	0.421507	1.31992	0.48687	0.183481
SynPair29191	0.241879	0.313341	0.798155	0.400069	0.739303	0.567612	0.204563
SynPair50015	0.131944	0.359778	0.681485	0.319546	0.530561	0.400886	0.350771
SynPair32715	0.112114	0.209694	0.652327	0.506722	0.308996	0.206031	0.197192
SynPair400	0.036586	0.083408	0.160393	0.355841	0.185737	0.151431	0.119993
SynPair52120	0.108828	0.24848	0.328406	0.351201	0.793408	0.498417	0.22366
SynPair14989	0.044784	0.106579	0.204717	0.199067	0.225101	0.124447	0.087196
SynPair31806	0.066173	0.12576	0.274365	0.31806	0.191825	0.136819	0.177457
SynPair10433	0.073417	0.051247	0.265109	0.376333	0.165124	0.153095	0.058566
SynPair44911	0.111965	0.18932	0.239284	0.250068	0.270433	0.198111	0.151171
SynPair65524	0.163155	0.201843	0.664083	0.296849	0.954148	0.445074	0.035638
SynPair18566	0.180625	0.176064	0.655162	0.323694	0.705078	0.192375	0.238769
SynPair58024	0.038913	0.091113	0.349045	0.225814	0.175036	0.092773	0.085204
SynPair47602	0.098294	0.113907	0.274959	0.241826	0.187061	0.136528	0.055599
SynPair23095	0.076669	0.157439	0.563557	0.255424	0.777536	0.246305	0.115978
SynPair24358	0.073428	0.110689	0.237791	0.282531	0.262509	0.166699	0.170578
SynPair67411	0.281187	0.338205	0.673145	0.63748	0.801811	0.309591	0.255789
SynPair45653	0.225805	0.151927	0.298189	0.225056	0.188086	0.114101	0.366685
SynPair41845	0.088024	0.35884	0.237844	1.41087	0.550355	0.273642	0.224427
SynPair43468	0.037736	0.103316	0.246022	0.241006	0.1784	0.116342	0.068634
SynPair40663	0.096971	0.08277	0.208217	0.211303	0.228239	0.0873	0.135776
SynPair22163	0.097253	0.199044	0.578917	0.411081	0.478452	0.200646	0.156773
SynPair58388	0.218835	0.479167	0.55298	0.584091	0.930138	0.367675	0.677545
SynPair40707	0.504478	0.201062	1.50171	0.245399	0.280155	0.720622	0.605777
SynPair22007	0.046004	0.150342	0.340802	0.319586	0.29253	0.135742	0.098648
SynPair33978	0.120055	0.124916	0.471097	0.301386	0.327227	0.152705	0.170119
SynPair10960	0.021706	0.105456	0.162766	0.254545	0.207207	0.132462	0.146114
SynPair3964	0.048332	0.100103	0.223763	0.237998	0.195414	0.133567	0.155901
SynPair12931	0.020634	0.093796	0.228198	0.223748	0.198923	0.136142	0.112532
SynPair953	0.182339	0.24077	0.598892	0.548089	0.628566	0.235982	0.157559
SynPair31929	0.43131	0.278379	0.804457	0.448282	1.07602	0.395801	0.544873
SynPair16993	0.030027	0.088688	0.267956	0.328573	0.195193	0.178772	0.044488
SynPair10804	0.068127	0.164634	0.308543	0.280627	0.230226	0.090202	0.10747
SynPair10478	0.050055	0.117045	0.275478	0.215473	0.218618	0.15848	0.147294
SynPair837	0.331351	0.225062	0.355391	0.672358	1.03917	0.552929	0.312907
SynPair12855	0.065763	0.140147	0.180288	0.280483	0.255657	0.114348	0.099533
SynPair1851	0.041531	0.097779	0.21069	0.272255	0.19355	0.126361	0.072527
SynPair28148	0.331836	0.317364	0.878885	0.745921	1.33356	0.398902	0.240934
SynPair56301	0.067396	0.185126	0.593185	1.01219	0.276247	0.092362	0.214964
SynPair4861	0.081117	0.172231	0.267781	0.243704	0.253376	0.175247	0.106172
SynPair49443	0.06034	0.097808	0.266185	0.214166	0.211641	0.112096	0.077633
SynPair7616	0.064859	0.202953	0.568042	0.354188	0.382993	0.248304	0.231474
SynPair56265	0.102063	0.193313	0.303926	0.380179	0.327631	0.196601	0.287045
SynPair17901	0.048958	0.108251	0.23884	0.182478	0.283239	0.123536	0.071839
SynPair4905	0.091045	0.072474	0.180284	0.129169	0.218074	0.080868	0.062728
SynPair49527	0.025278	0.122132	0.247743	0.25246	0.167363	0.123131	0.111471
SynPair64981	0.230419	0.15362	0.811924	0.480281	1.38632	0.214349	0.204937
SynPair43547	0.178977	0.260288	0.480778	0.548959	0.436422	0.225291	0.161616
SynPair47481	0.124153	0.203168	0.340836	0.443687	0.205198	0.241887	0.190552
SynPair46577	0.053932	0.170696	0.322266	0.253448	0.35596	0.201779	0.08093
SynPair8646	0.211027	0.338178	0.802423	0.677331	0.609804	0.38836	0.156566
SynPair9860	0.048245	0.127793	0.203242	0.214764	0.19822	0.125494	0.098618
SynPair26342	0.066673	0.116649	0.280343	0.300552	0.210805	0.112747	0.086478
SynPair42089	0.178838	0.189307	0.620552	0.603071	0.570802	0.189613	0.192895
SynPair58457	0.027407	0.112292	0.193377	0.177073	0.224452	0.20509	0.243058
SynPair27838	0.15285	0.136667	0.56665	0.450533	0.291381	0.160844	0.188562
SynPair18071	0.090943	0.174686	0.418538	0.437345	0.601878	0.227109	0.126772
SynPair63208	0.072654	0.187162	0.249889	0.400006	0.439983	0.201214	0.118832
SynPair39394	0.093876	0.14995	0.276046	0.256466	0.341672	0.157054	0.118095
SynPair9388	0.272955	0.338545	0.636372	0.766741	0.274577	0.15698	0.036323
SynPair42241	0.106446	0.275312	0.701063	0.473914	0.522019	0.397456	0.226082
SynPair66194	0.087234	0.222294	0.454838	0.415184	0.418361	0.189779	0.241859
SynPair61259	0.162018	0.187957	0.344457	0.41505	0.333429	0.292486	0.185109
SynPair22474	0.07042	0.107768	0.355549	0.317106	0.196954	0.123647	0.094838
SynPair48221	0.366586	0.169676	0.600746	0.320689	0.539867	0.176411	0.1598
SynPair35263	0.229269	0.141636	0.898143	0.58226	0.421031	0.490531	0.325604
SynPair28570	0.067293	0.067978	0.177371	0.148997	0.203208	0.20002	0.340472
SynPair13083	0.155629	0.515745	0.54513	0.630169	0.585334	0.661055	0.3852
SynPair6110	0.464776	0.081563	0.787993	0.849517	1.45274	0.733224	0.232904
SynPair28868	0.050696	0.284301	0.285516	0.280015	0.250181	0.101436	0.077168
SynPair17145	0.249116	0.20599	0.390852	0.27937	0.342524	0.268696	0.183423
SynPair10288	0.057251	0.117287	0.273215	0.160293	0.14846	0.138311	0.138995
SynPair57407	0.28591	0.39345	0.411979	0.279938	1.02539	0.174304	0.122962
SynPair4141	0.192895	0.165024	0.372638	0.426783	0.4066	0.336304	0.171489
SynPair1171	0.059298	0.122381	0.28116	0.263229	0.255035	0.151692	0.137011
SynPair52437	0.055945	0.086233	0.263167	0.208682	0.180901	0.165782	0.128712
SynPair4389	0.531652	1.56662	0.499543	1.51616	0.837689	0.435832	0.355872
SynPair32202	0.171089	0.283097	0.297868	0.734259	0.640011	0.325909	0.332345
SynPair33058	0.171582	0.781883	0.651092	1.17357	1.85011	0.277413	0.18883
SynPair1015	0.241669	0.205948	0.64472	0.452208	0.539352	0.144711	0.183185
SynPair23701	0.057461	0.097207	0.257926	0.217189	0.25167	0.113721	0.109008
SynPair38185	0.077354	0.18212	0.34203	0.225211	0.236835	0.128704	0.111363
[truncated: 14,634 more rows]

## Sheet: KAKS
	Sorghum	Setaria	Oropetium	Rice	Brachy	Paspalum	Maize
SynPair9073	0.150667	0.145373	0.0843431	0.0786439	0.111954	0.127566	0.140046
SynPair65064	0.14397	0.164779	0.211373	0.267668	0.228167	0.124104	0.368168
SynPair38235	0.416574	0.156118	0.136445	0.20657	0.194078	0.127107	0.0507488
SynPair25526	0.743303	0.599618	0.446797	0.661928	0.736715	0.549254	0.635063
SynPair45313	0.131243	0.51767	0.120488	0.18024	0.254281	0.297339	0.103225
SynPair25442	0.231363	0.23258	0.285516	0.380172	0.219226	0.334446	0.766256
SynPair65100	0.088835	0.138851	0.139679	0.118866	0.130134	0.0737744	0.074601
SynPair22423	0.0489146	0.100924	0.0992113	0.0650315	0.11989	0.15748	0.101074
SynPair43128	0.502138	0.536502	0.372652	0.348379	0.377398	0.529139	0.438106
SynPair59492	0.152349	0.0961448	0.0895663	0.190347	0.168927	0.136368	0.0583854
SynPair31296	0.049976	0.0450859	0.0419203	0.0384504	0.0550798	0.0496012	0.0165333
SynPair37301	0.0403427	0.0339349	0.117276	0.155609	0.124024	0.0559055	0.088987
SynPair6147	0.128844	0.20283	0.102434	0.465295	0.17463	0.209163	0.253885
SynPair57450	0.191307	0.148589	0.132819	0.0912293	0.19831	0.0901517	0.116703
SynPair29619	0.261446	0.44492	0.168816	0.262503	0.348893	0.350203	0.220098
SynPair2081	0.526679	0.23304	0.254682	0.23161	0.210532	0.297996	0.286728
SynPair17112	0.0842834	0.0796047	0.0703466	0.0164485	0.0955478	0.105399	0.0580594
SynPair57948	0.278542	0.112742	0.107034	0.215018	0.349821	0.769301	0.138495
SynPair5228	0.104398	0.19589	0.200677	0.283652	0.182304	0.162793	0.173325
SynPair57534	0.198329	0.141387	0.184985	0.162698	0.128726	0.126721	0.211262
SynPair10017	0.0981954	0.109761	0.0966359	0.064078	0.0606293	0.0911404	0.0959746
SynPair32255	0.182792	0.202052	0.467189	0.209389	0.286719	0.103325	0.0958847
SynPair57698	0.124123	0.115955	0.0458003	0.10903	0.126722	0.112987	0.120847
SynPair1042	0.110132	0.163228	0.248998	0.0803917	0.0615425	0.151099	0.592469
SynPair11329	0.131265	0.062452	0.100887	0.294001	0.171374	0.407362	0.000100432
SynPair10173	0.212409	0.183233	0.287681	0.136775	0.192466	0.286433	0.22965
SynPair41132	0.0573324	0.0169103	0.0498505	0.0584902	0.0232623	0.0248735	0.0739963
SynPair63370	0.206227	0.0383676	0.0576972	0.0932937	0.160678	0.0736768	0.286076
SynPair21663	0.0603285	0.393116	0.171648	0.0349502	0.263817	0.146444	0.753398
SynPair43163	0.15288	0.415551	0.151655	1.50864	0.10012	0.436568	0.170563
SynPair39388	0.410761	0.11515	0.191504	0.122551	0.153719	0.0487055	0.144506
SynPair9394	0.0702304	0.0882157	0.154848	0.131156	0.170714	0.0902894	0.308054
SynPair44066	0.0708593	0.0630431	0.230593	0.0688025	0.103392	0.0983668	0.26498
SynPair27940	0.141728	0.206076	0.112299	0.183253	0.244243	0.145887	0.171912
SynPair9038	0.189723	0.0620748	0.0710894	0.0979509	0.14843	0.110673	0.170517
SynPair18109	0.35605	0.152249	0.313533	0.179174	0.203974	0.205372	0.243631
SynPair25409	0.121266	0.134241	0.121237	0.112011	0.181761	0.127998	0.234564
SynPair47309	0.01864	0.0850763	0.0763282	0.101709	0.0419513	0.0377923	0.117974
SynPair4395	0.00509409	0.0289115	0.0140797	0.0103414	0.00741407	0.026604	0.0134015
SynPair56489	0.143949	0.26899	0.484999	0.235767	0.185395	0.172016	0.590568
SynPair17391	0.0703192	0.094493	0.0571689	0.107331	0.0939324	0.189769	0.139808
SynPair13257	0.15504	0.425338	0.0987829	0.170789	0.333822	0.335951	0.0713777
SynPair37182	0.0397275	0.0634847	0.050044	0.0290753	0.0741651	0.00911168	0.0419418
SynPair55682	9.3898e-05	0.0610847	0.0415883	0.04127	0.143499	0.0410075	0.0398189
SynPair1009	0.182808	0.073984	0.110007	0.135924	0.102333	0.205025	0.295225
SynPair2366	0.0427589	0.0563615	0.0851937	0.0793399	0.0558429	0.101491	0.0489029
SynPair51620	0.215306	0.153555	0.161494	0.0932625	0.240937	0.157716	0.250063
SynPair29982	0.213828	0.297321	0.341249	0.269244	0.1775	0.319138	0.0745519
SynPair31171	0.305842	0.295316	0.335166	0.353968	0.331935	0.322055	0.291948
SynPair14352	0.85231	0.580042	0.736177	0.332871	0.115964	0.297682	0.0830162
SynPair57867	0.288446	0.509976	0.39653	0.429118	0.274719	0.36739	0.347171
SynPair7356	0.000117976	9.92507e-05	0.0687483	0.0652542	0.158689	0.0443124	0.0631534
SynPair17159	0.221872	0.243558	0.275241	0.248387	0.20934	0.240783	0.250566
SynPair28408	0.0846274	0.164769	0.102191	0.143879	0.106885	0.218543	0.0316754
SynPair56641	0.09835	0.140168	0.117789	0.140753	0.210919	0.0994747	0.319478
SynPair51894	0.246885	0.126579	0.128903	0.0569118	0.108495	0.175056	0.243875
SynPair14236	0.257497	0.22313	0.259248	0.367353	0.23441	0.210918	0.408931
SynPair6068	0.498371	0.184936	0.200278	0.212477	0.30068	0.112952	0.0909271
SynPair4039	0.422726	0.974992	0.457005	0.636494	0.217423	0.0856452	0.134344
SynPair55952	0.145792	0.72842	0.100996	0.117942	0.194053	0.161435	0.190749
SynPair29736	0.90245	0.0320639	0.0971416	0.125618	0.204546	0.329851	0.0945133
SynPair5263	0.0793418	0.146567	0.0861398	0.0922502	0.123328	0.161011	0.145728
SynPair35723	0.259611	0.111489	0.130074	0.165617	0.190154	0.258772	0.284157
SynPair17561	0.108265	0.267564	0.285725	0.101023	0.321947	0.220823	0.601606
SynPair15530	0.442948	0.112237	0.287741	0.182861	0.315314	0.423797	0.333006
SynPair48761	0.321524	0.291191	0.231234	0.158228	0.289548	0.238059	0.133633
SynPair6534	0.000105711	0.000100621	9.8172e-05	0.0108997	0.000101707	9.45068e-05	9.72782e-05
SynPair4919	9.65329e-05	0.0131242	0.080469	0.118252	0.0738025	0.0330113	0.0961302
SynPair32892	0.0438078	0.0790031	0.0499247	0.0742301	0.0335761	0.0691443	0.0564005
SynPair15828	0.135985	0.00517674	0.0681849	0.0637628	0.108126	0.0494593	0.0942087
SynPair17405	9.33344e-05	0.093779	0.0452912	0.0598295	0.0508631	0.0458158	0.0255219
SynPair4401	0.335771	0.084096	0.119408	0.160739	0.165983	0.195057	0.0783556
SynPair11592	0.163522	0.0794387	0.226257	0.226263	0.310238	0.343792	0.314427
SynPair15454	0.321681	0.183972	0.49402	0.33029	0.155003	0.270205	0.194137
SynPair31781	0.0989858	0.143984	0.135951	0.109928	0.275771	0.156794	0.09614
SynPair35997	0.0964739	0.0666798	0.15121	0.0811333	0.117121	0.0938772	0.165068
SynPair1431	0.0961488	0.0349474	0.077499	0.0669832	0.0572745	0.0411892	0.0626999
SynPair52177	9.89805e-05	0.298551	0.239472	0.321375	0.159574	0.0577701	0.2375
SynPair10818	0.199099	0.130161	0.143967	0.202197	0.210843	0.157826	0.316476
SynPair12849	0.358604	0.193651	0.207143	0.161581	0.216808	0.208944	0.323805
SynPair10464	0.312365	0.198796	0.134987	0.185997	0.133747	0.226066	0.215768
SynPair50126	0.0257113	0.0412196	0.493609	0.285956	0.185594	0.11288	0.221157
SynPair30713	0.0634074	0.172179	0.0366321	0.0146921	0.197809	0.0130347	0.0648681
SynPair3978	0.207107	0.219989	0.213223	0.128333	0.13893	0.267467	0.293002
SynPair50042	9.65655e-05	0.0202262	0.0528635	0.0232418	0.102411	0.012031	0.0179256
SynPair31935	0.698183	0.106135	0.159092	0.135592	0.152079	0.133382	0.0964503
SynPair5493	0.259282	0.255449	0.328273	0.266397	0.439267	0.464408	0.535185
SynPair38646	0.0825429	0.243401	0.122322	0.110275	0.0824121	0.153687	0.260123
SynPair22298	0.111093	0.163749	0.172302	0.215474	0.137982	0.117389	0.111898
SynPair63580	0.117959	0.053165	0.0575745	0.0692971	0.0932795	0.0682391	0.142327
SynPair46873	0.137001	0.157556	0.299456	0.208424	0.25653	0.197663	0.180138
SynPair39578	0.154512	0.195291	0.223583	0.327059	0.228605	0.261573	0.576622
SynPair47731	0.20193	0.070623	0.109536	0.168708	0.0901461	0.106892	0.145697
SynPair38722	0.1275	0.125407	0.136081	0.270715	0.10735	0.162051	0.123561
SynPair63898	0.523986	0.215083	0.164407	0.218135	0.168403	0.35081	0.178763
SynPair26196	0.0447697	0.0336535	0.0453209	0.0727034	0.0711952	0.051757	0.0715123
SynPair8492	0.099648	0.0995908	0.0945194	0.0693922	0.169139	0.0851719	0.0685219
SynPair42665	0.197909	0.157193	0.210379	0.180096	0.227845	0.123646	0.156155
SynPair41812	0.159656	0.181747	0.133345	0.135068	0.128611	0.130999	0.290925
SynPair43843	0.0461684	0.0647999	0.0443385	0.0608289	0.0473096	0.138708	0.0951352
SynPair1806	0.756925	0.481886	0.403346	0.441254	0.523315	0.48225	0.267851
SynPair860	0.434989	0.246444	0.109539	0.231831	0.156058	0.215366	0.403772
SynPair51337	0.0663184	0.111892	0.0959553	0.0587677	0.110179	0.0896145	0.480408
SynPair33437	0.334519	0.362781	0.113695	0.22694	0.287132	0.367185	0.332298
SynPair30758	0.0208271	0.0591468	0.0615729	0.0653073	0.0484459	0.0505669	0.0607191
SynPair578	0.18422	0.103477	0.21615	0.457569	0.233794	0.162074	0.150892
SynPair12966	0.15897	0.384212	0.228111	0.627274	0.293643	0.296911	0.671426
SynPair33553	9.71043e-05	0.187123	0.201243	0.160646	0.0658559	0.0443527	0.0540962
SynPair4682	0.115573	0.0961276	0.1445	0.514933	0.0552567	0.100212	0.302433
SynPair13890	0.30635	0.212624	0.303248	1.09024	0.37523	0.692817	0.297762
SynPair57068	0.243446	0.221656	0.159999	0.150023	0.126766	0.154678	0.241207
SynPair30888	0.190702	0.127193	0.223944	0.130294	0.153925	0.107107	0.164746
SynPair36563	0.0530237	0.0637498	0.0193319	0.0425473	0.0734677	0.0754564	0.0937123
SynPair3787	0.320689	0.0678721	0.124442	0.157296	0.109536	0.295888	0.124287
SynPair10783	0.166017	0.20676	0.198859	0.121824	0.266977	0.131635	0.362205
SynPair34456	0.21787	0.159285	0.0761715	0.112511	0.130343	0.105736	0.322293
SynPair5610	0.246268	0.275804	0.103408	0.222868	0.27415	0.191996	0.0836446
SynPair17832	0.256218	0.22602	0.214151	0.24255	0.183688	0.159238	0.122733
SynPair36407	0.135221	0.0721453	0.0445235	0.0939666	0.113166	0.0803818	0.122142
SynPair52290	0.0249363	0.074132	0.153838	0.0783027	0.105959	0.0592558	0.458384
SynPair13588	0.183126	0.160523	0.202171	0.179883	0.165315	0.132916	0.144899
SynPair58394	0.228105	0.0381475	0.0571341	0.0384731	0.0635632	0.0406008	0.0431867
SynPair9683	0.121515	0.170808	0.137184	0.256469	0.173808	0.194421	0.206206
SynPair62841	0.271473	0.640497	0.194321	0.585422	0.513112	0.306318	0.259162
SynPair43474	0.0567954	0.0399941	0.0507788	0.0257633	0.0898774	0.0270151	0.0655958
SynPair8611	0.291684	0.326575	0.274551	0.286992	0.301749	0.727884	0.271959
SynPair46444	0.200679	0.19225	0.193342	0.283596	0.257973	0.27353	0.677923
SynPair67915	0.0977349	0.0929231	0.115956	0.122378	0.221245	0.149719	0.37871
SynPair61882	0.119523	0.106559	0.133494	0.198507	0.20437	0.200463	0.141435
SynPair67569	0.0561915	0.0738891	0.0874173	0.144937	0.323529	0.0707513	0.350469
SynPair9953	0.0984489	0.10473	0.0757062	0.141373	0.287551	0.141478	0.348947
SynPair58219	0.115759	0.0857764	0.131527	0.0571787	0.181075	0.0860148	0.0290497
SynPair8928	0.159603	0.244302	0.217343	0.168239	0.0776167	0.109125	0.413509
SynPair64543	0.0690769	0.0359068	0.115587	0.0645041	0.0850319	0.0629284	0.0885325
SynPair22196	0.272831	0.164973	0.268994	0.315537	0.398764	0.195666	0.252119
SynPair38548	0.0150037	0.0672794	0.0693679	0.0550922	0.102225	0.0162468	0.0912885
SynPair65719	0.244899	0.281421	0.149015	0.168932	0.167915	0.25948	0.550042
SynPair46701	0.245321	0.0571034	0.121982	0.0708987	0.155526	0.398457	0.188245
SynPair26134	0.209878	0.149486	0.279923	0.480138	0.106508	0.151292	0.29717
SynPair46665	0.156008	0.125715	0.158588	0.18264	0.197114	0.216678	0.333647
SynPair45812	0.159501	0.0882823	0.159254	0.108078	0.146089	0.099519	0.241208
SynPair26298	0.301005	0.0575721	0.0613591	0.485981	0.1861	0.159361	0.201472
SynPair44598	0.0492282	0.0488705	0.0639412	0.0406491	0.299979	0.0643375	0.18413
SynPair67898	0.178701	0.138783	0.297115	0.271863	0.284625	0.264894	0.285632
SynPair14464	0.0956973	0.217887	0.176956	0.0651421	0.127046	0.263359	0.472545
SynPair5431	0.0672273	0.0585877	0.0704811	0.0759013	0.0799768	0.0628455	0.0851981
SynPair16435	9.91317e-05	9.54641e-05	0.547861	0.072856	0.0819855	0.0116681	0.126879
SynPair55218	0.0628791	0.0343617	0.0757703	0.0869333	0.163289	0.0464074	0.0316684
SynPair37518	0.0861664	0.0670971	0.0376733	0.0653707	0.11798	0.0377476	0.0997413
SynPair49751	0.267969	0.32422	0.372339	0.159068	0.414054	0.0787423	0.445369
SynPair37964	0.229456	0.306081	0.285479	0.290531	0.422566	0.339367	0.345035
SynPair32684	0.0740853	0.147463	0.121037	0.19194	0.212018	0.117118	0.145224
SynPair889	0.352405	0.16695	0.0962591	0.154556	0.189894	0.106058	0.242233
SynPair56013	0.000102664	0.0362742	0.02015	9.80792e-05	0.0554391	0.0334457	0.0957019
SynPair30905	0.829167	0.346194	0.36237	0.259531	0.400786	0.44869	0.429267
SynPair11530	0.0316307	0.0493953	0.0272426	0.0342936	0.13793	0.12032	0.0551226
SynPair49881	0.321553	0.381772	0.358368	0.250132	0.213137	0.307815	0.333125
SynPair2534	0.225006	0.254415	0.385675	0.301039	0.451055	0.397182	0.444473
SynPair52279	0.172022	0.174646	0.134049	0.0945753	0.213728	0.153455	0.276916
SynPair32954	0.124634	0.0629323	0.0462928	0.0811263	0.0695098	0.0534821	0.0764451
SynPair51116	0.209039	0.234456	0.184613	0.113234	0.375236	0.12984	0.121721
SynPair11454	0.194344	0.192	0.154301	0.122148	0.111707	0.184047	0.268437
SynPair6596	0.341461	0.304348	0.341624	0.326909	0.27265	0.267416	0.404215
SynPair15592	0.139343	0.0863685	0.224297	0.118101	0.159279	0.119001	0.187496
SynPair46582	0.0811335	0.0395748	0.0465851	0.110867	0.0720511	0.0631244	0.087297
SynPair27089	0.26211	0.156147	0.272964	0.304713	0.236676	0.167745	0.197574
SynPair22271	0.141097	0.211844	0.296577	0.0824235	0.233267	0.0859008	0.042334
SynPair9895	0.164492	0.269399	0.168812	0.228276	0.204361	0.318379	0.204795
SynPair66559	0.0371977	0.0380502	0.040548	0.0819331	0.131368	0.0463637	0.0821764
SynPair8963	0.0227451	0.0206883	0.0214281	0.0424126	0.0538337	0.0329946	0.0754739
SynPair38503	0.053219	0.0143455	0.0291246	0.0172044	0.113901	0.0411465	0.0575055
SynPair39759	0.130752	0.197622	0.224873	0.147104	0.22835	0.23509	0.260986
SynPair62987	0.0693808	0.0529615	0.050661	0.0741426	0.130763	0.0812801	0.0702821
SynPair8807	0.0800921	0.166945	0.311025	0.168767	0.155563	0.126273	0.238758
SynPair64810	0.169936	0.0900216	0.16095	0.0837964	0.0853421	0.064733	0.198633
SynPair47474	0.333115	0.373805	0.401482	0.339004	0.368349	0.305923	0.62023
SynPair25374	0.346018	0.185143	0.163281	0.164954	0.229993	0.120104	0.182274
SynPair65636	0.0230861	0.149058	0.193088	0.0856689	0.162159	0.111665	0.128693
SynPair712	0.0137805	0.0100384	0.0833662	0.0318908	0.0285753	0.0412251	0.0871308
SynPair32407	0.117873	0.0514209	0.113159	0.0798973	0.13537	0.0806128	0.126122
SynPair676	0.0402693	0.281219	0.0683396	0.0535979	0.128645	0.0931096	0.0725465
SynPair12614	0.193092	0.133864	0.231517	0.271943	0.191379	0.122257	0.344476
SynPair14783	0.300741	0.0533459	0.133066	0.0701535	0.185711	0.0299263	0.191854
SynPair48424	0.508091	0.313199	0.214434	0.268759	0.200396	0.276647	0.245017
SynPair3991	0.153423	0.0825641	0.117795	0.123361	0.0753635	0.0906458	0.0627992
SynPair28375	0.162936	0.0274581	0.128157	0.24266	0.0969121	0.0928231	0.160938
SynPair16966	0.326871	0.181129	0.170074	0.185567	0.248774	0.304038	0.0654645
SynPair48540	0.128281	0.0767394	0.212823	0.149618	0.177983	0.182028	0.385213
SynPair51395	0.0892921	0.0997158	0.128027	0.212217	0.0884107	0.312363	0.27281
SynPair56058	0.147843	0.504496	0.210814	0.295381	0.228835	0.204678	0.0160667
SynPair7933	0.0806177	0.0581683	0.0622706	0.0574591	0.0724639	0.0792044	0.106899
SynPair14937	0.120564	0.0193635	0.0444306	0.0158883	0.0290827	0.00352459	0.0327697
SynPair34204	0.0905078	0.151515	0.182779	0.203116	0.307389	0.0581647	0.127948
SynPair50493	0.286761	0.119554	0.134204	0.0634487	0.150902	0.113087	0.0715617
SynPair6249	0.0985318	0.0442795	0.116974	0.113696	0.151216	0.0942135	0.0758293
SynPair49246	0.403229	0.198293	0.154391	0.227167	0.198547	0.320275	0.231027
SynPair14017	0.210136	0.19004	0.128961	0.148303	0.246785	0.146806	0.157521
SynPair16122	0.475627	0.207637	0.246419	0.242781	0.35578	0.133567	0.399094
SynPair29473	0.0728022	0.046012	0.088276	0.0421735	0.0537298	0.00936052	0.0617807
SynPair34360	0.0392055	0.106764	0.156855	0.124829	0.211281	0.145292	0.500795
SynPair56460	9.724e-05	0.890449	0.178423	0.157009	0.208835	0.193035	0.185527
SynPair5126	0.0717307	0.0982194	0.0672549	0.0655448	0.117608	0.263477	0.0927271
SynPair48178	0.0493123	0.0443699	0.0472431	0.0770756	0.0911877	0.0513182	0.098389
SynPair15085	0.139383	0.345211	0.222782	0.206358	0.236126	0.414965	0.310293
SynPair31350	0.12194	0.0535422	0.268731	0.0563278	0.225374	0.145384	0.0396146
SynPair13112	0.145853	0.370154	0.39963	0.0799708	0.265442	0.187994	0.370625
SynPair33301	0.373555	0.140371	0.112288	0.119324	0.178509	0.165279	0.418793
SynPair10319	0.229571	0.187992	0.187069	0.137428	0.23724	0.120967	0.417002
SynPair1228	0.116335	0.0845213	0.164017	0.14273	0.284154	0.0791585	0.179723
SynPair31234	0.607838	0.0854057	0.0545906	0.0601481	0.154236	0.172727	0.0380472
SynPair2023	0.0820484	0.200297	0.0757434	0.0793136	0.0848086	0.0938876	0.198148
SynPair51565	0.106686	0.174666	0.167858	0.123155	0.304532	0.238212	0.123632
SynPair33265	0.0466982	0.0528579	0.0561711	0.0664059	0.126946	0.0527623	0.0912341
SynPair25628	0.208767	0.0900718	0.112341	0.086894	0.0611512	0.188007	0.0690072
SynPair24472	0.000101897	0.000101347	0.0271517	0.011489	0.10238	0.0464088	0.022042
SynPair22999	0.0580255	0.0599757	0.0601063	0.0885698	0.0759672	0.0786241	0.145844
SynPair9219	0.277188	0.239893	0.241862	0.26052	0.287876	0.206105	0.283558
SynPair8043	0.106585	0.131555	0.12387	0.0762469	0.0987022	0.139521	0.0815636
SynPair59928	0.310627	9.8726e-05	0.0179414	0.177096	0.0670989	0.115907	0.110668
SynPair22481	0.227019	0.280682	0.361593	0.106337	0.235126	0.213524	0.210159
SynPair66005	0.215217	0.150536	0.184104	0.177555	0.156542	0.112054	0.14704
SynPair59554	0.324741	0.262505	0.231994	0.231839	0.198331	0.16217	0.492345
SynPair43226	0.237446	0.305598	0.209875	0.285157	0.22268	0.176543	0.152301
SynPair43342	0.01692	0.0656698	0.0398809	0.0475693	0.101176	0.0457289	0.321441
SynPair61100	0.00996094	0.0169744	0.0322256	0.0537751	0.0262009	0.0340623	0.0526364
SynPair25584	0.17535	0.270543	0.164164	0.147713	0.233656	0.165253	0.169744
SynPair38297	0.225233	0.107205	0.133582	0.112571	0.0550853	0.226933	0.0696199
SynPair1307	0.131246	0.0501481	0.0369293	0.0799672	0.0626382	0.180277	0.0399919
SynPair14294	0.128571	0.2117	0.055008	0.136965	0.0546989	0.028077	0.0811785
SynPair12303	0.000100224	0.518817	0.0730246	0.0585173	0.240546	0.184566	0.0852797
SynPair29794	0.212949	0.159569	0.0969938	0.186717	0.0613787	0.0977835	0.256253
SynPair3356	0.0572857	0.115373	0.0764189	0.261574	0.0739217	0.0529772	0.152224
SynPair50610	0.0831276	0.0518646	0.113014	0.101162	0.102734	0.124251	0.102113
SynPair205	0.0703838	0.0593768	0.0659793	0.0623963	0.0596395	0.0859494	0.104529
SynPair1263	0.14833	0.222117	0.144996	0.190972	0.129524	0.131657	0.334691
SynPair52725	0.156435	0.0720971	0.128868	0.121807	0.22782	0.110626	0.371973
SynPair3232	0.216461	0.130194	0.123782	0.285706	0.15939	0.373428	0.233436
SynPair4253	0.0512478	0.0375955	0.0505118	0.0950972	0.0505912	0.0755211	0.293842
SynPair35015	0.072398	0.268192	0.0848046	0.12126	0.0448622	0.154154	0.144124
SynPair33182	0.0608536	0.0598584	0.114018	0.0551307	0.117517	0.0999776	0.0506373
SynPair48057	0.0583807	0.0594117	0.0660974	0.0644177	0.0591579	0.0721253	0.151395
SynPair7058	0.209587	0.10034	0.13552	0.152363	0.154237	0.12353	0.333779
SynPair30389	0.675224	0.742619	0.383359	0.207645	0.952976	0.445313	1.60802
SynPair14138	9.96373e-05	0.112541	0.358784	0.136356	0.0414715	0.0630348	0.374338
SynPair56857	0.111381	0.0955006	0.0324156	0.0774973	0.0864568	0.0807962	0.0400814
SynPair48133	0.0223568	9.90571e-05	0.0389716	0.0261343	0.0130732	0.0766588	0.0452873
SynPair22766	0.0223618	0.0725894	0.0586273	0.0927367	0.0928353	0.055347	0.13434
SynPair62224	0.795228	0.229704	0.117223	0.11826	0.100624	0.14208	0.167337
SynPair21911	0.37492	0.289744	0.220362	0.250006	0.244629	0.280595	0.147786
SynPair21875	0.361009	0.180731	0.588146	0.256622	0.375563	0.193262	0.116728
SynPair23458	0.164623	0.000100381	0.0374242	0.0176663	0.0541728	0.0163905	0.0666702
SynPair22602	0.0782494	0.0822317	0.0757146	0.0828176	0.0901903	0.136499	0.048078
SynPair65321	0.917992	0.000100381	9.98936e-05	0.0338793	0.176781	0	0.942373
SynPair24439	0.0879072	0.1192	0.145059	0.124109	0.189461	0.134881	0.263501
SynPair47163	0.235043	0.218492	0.184738	0.279136	0.147519	0.288019	0.18446
SynPair25663	0.0542194	0.0881296	0.0592293	0.107128	0.107583	0.119176	0.0821922
SynPair8008	0.219857	0.118429	0.113924	0.0859898	0.186034	0.143819	0.0503276
SynPair26970	0.0532706	0.00896769	0.0249924	0.0548442	0.0252405	0.0275952	0.0276978
SynPair58745	0.168021	0.034439	0.038272	0.0502695	0.073616	0.0446181	0.309744
SynPair27756	0.14237	0.130551	0.143584	0.169476	0.152187	0.150932	0.179084
SynPair45056	0.108361	0.12713	0.119411	0.116295	0.125951	0.0693921	0.108079
SynPair8836	0.223719	0.384368	0.457644	0.323179	0.337783	0.596471	0.794424
SynPair64821	0.180981	0.105723	0.142394	0.0730415	0.237444	0.0636178	0.317729
SynPair63790	0.0680378	0.0856956	0.105737	0.059388	0.138423	0.105254	0.0516184
SynPair22088	0.167327	0.0327977	0.0677547	0.0813535	0.127517	0.0591076	0.213166
SynPair47445	0.202965	0.127689	0.0738459	0.105309	0.268372	0.118741	0.482713
SynPair59039	0.368792	0.244326	0.265546	0.237401	0.356675	0.153434	0.569898
SynPair8952	0.105329	0.0592216	0.0847017	0.0676598	0.0808547	0.0823799	0.104477
SynPair39768	0.185595	0.0906689	0.0673357	0.0228606	0.129093	0.20996	0.268662
SynPair38532	0.0670061	0.0405262	0.0615081	0.0388239	0.106708	0.0393655	0.13023
SynPair61975	0.389712	0.213101	0.272594	0.210874	0.202116	0.262828	0.305531
SynPair62702	0.703948	0.0540404	0.169383	0.159642	0.169037	0.182643	0.123466
SynPair44486	0.124781	0.28377	0.115807	0.153608	0.119319	0.112681	0.171745
SynPair59395	0.266265	0.281192	0.152416	0.112252	0.29346	0.0945694	0.205309
SynPair63924	0.0980295	0.113671	0.0688414	0.108241	0.0488418	0.112177	0.0953157
SynPair42511	0.102581	0.185184	0.187029	0.2517	0.14496	0.131863	0.393324
SynPair18995	0.0602557	0.299309	0.278912	0.172274	0.155002	0.0941981	0.362226
SynPair42809	0.204491	0.212413	0.403397	0.343678	0.380258	0.171819	0.520061
SynPair42475	0.460548	0.37644	0.314795	0.194017	0.334527	0.150687	0.831036
SynPair48571	0.112023	0.0886781	0.0525221	0.106701	0.0619439	0.0768911	0.0843992
SynPair55262	0.0720994	0.15762	0.210657	0.307054	0.326643	0.153865	0.73045
SynPair34769	0.0911336	0.32	0.361778	0.255457	0.266201	0.10933	0.509475
SynPair17771	0.231558	0.157971	0.0540094	0.0426892	0.139297	0.0378823	0.0868882
SynPair31591	0.931507	0.158836	0.124367	0.118024	0.12866	0.162299	0.25872
SynPair12589	0.157074	0.0994768	0.0919096	0.119216	0.0763269	0.0929896	0.181123
SynPair2786	0.139895	0.0974287	0.119713	0.0920249	0.0934433	0.10434	0.313406
SynPair13803	0.456521	0.317936	0.36313	0.164162	0.288284	0.283644	0.236553
SynPair3670	0.0421721	0.118132	0.0521649	0.120782	0.0480196	0.0900414	0.0559226
SynPair32436	0.172506	0.135135	0.148448	0.121612	0.214614	0.188642	0.132502
SynPair30467	0.140882	0.0360689	0.0874217	0.193002	0.130659	0.0953689	0.492942
SynPair1621	0.749467	0.215094	0.135079	0.15467	0.220075	0.299403	0.118869
SynPair36494	0.18503	0.086988	0.143584	0.10176	0.0907144	0.0664011	0.144207
SynPair31759	0.0536586	0.11561	0.0970893	0.108546	0.046862	0.0501368	0.0954779
SynPair30503	0.327547	0.241612	0.0323295	0.0703355	0.432535	0.0635884	0.223924
SynPair23051	0.305418	0.354754	0.356842	0.261455	0.424968	0.422706	0.649725
SynPair42926	0.0620142	0.0595128	0.124313	0.150304	0.131032	0.0973973	0.244323
SynPair46984	0.432206	0.059201	0.221401	0.184727	0.169903	0.183417	0.195319
SynPair26105	0.278604	0.221125	0.232533	0.217079	0.224592	0.157511	0.245395
SynPair44605	0.0243663	0.0759043	0.111853	0.157208	0.118217	0.0946667	0.13045
SynPair8401	0.426576	0.168294	0.115348	0.267478	0.162131	0.231271	0.0813208
SynPair62899	0.344163	0.176067	0.271786	0.0586461	0.262944	0.453608	0.317349
SynPair26061	0.291143	0.323657	0.319872	0.349547	0.334227	0.251029	0.332282
SynPair44761	0.569802	0.32296	0.461786	0.205889	0.379516	0.312076	0.172386
SynPair8565	0.000104239	0.00010195	9.87296e-05	0.0141426	0.0467354	0.0371201	0.331584
SynPair64572	9.5429e-05	9.92586e-05	0.0254614	0.000100034	0.06097	0.000102497	0.0166116
SynPair13848	0.118553	0.0541162	0.0996762	0.134698	0.0684984	0.114605	0.0546518
SynPair30850	0.288487	0.401691	0.199389	0.163737	0.295871	0.233939	0.577354
SynPair34996	0.131101	0.0619786	0.0736713	0.174611	0.092701	0.0388864	0.260793
SynPair32801	0.17083	0.060528	0.151011	0.141518	0.307848	0.220734	0.343756
SynPair51043	0.537277	0.23101	0.341936	0.41961	0.29751	0.341924	0.448001
SynPair4492	0.0895154	0.0351938	0.0594889	0.0982298	0.0459852	0.0632196	0.0794387
SynPair768	0.182898	0.13136	0.112471	0.191662	0.173499	0.112758	0.196167
SynPair2979	0.273484	0.674875	0.401629	0.43739	0.215515	0.27746	0.247084
SynPair55229	0.00967462	0.0125598	0.00805929	0.0281599	0.0226773	0.0178596	0.00771922
SynPair35904	0.116557	0.255831	0.179889	0.229108	0.209993	0.147357	0.116368
SynPair7949	0.56246	0.151385	0.111081	0.191908	0.242656	0.398672	0.141687
SynPair5564	0.2	9.88568e-05	9.95797e-05	0.000102226	9.98539e-05	0.24222	9.98776e-05
SynPair34722	0.603778	0.185955	0.20626	0.423076	0.135926	0.118618	0.133552
SynPair16560	0.456562	0.278765	0.18923	0.228942	0.249861	0.290466	0.129745
SynPair7451	0.19869	0.34026	0.17215	0.250387	0.251312	0.278397	0.213254
SynPair14455	0	0.0641468	0.218976	0.112173	0.111428	0.106491	0.388618
SynPair49604	0	9.91673e-05	0.00304789	0.000100379	0.0462889	9.92887e-05	0.0127182
SynPair30780	0.154592	0.0766766	0.250922	0.135334	0.272772	0.184291	0.191787
SynPair16878	0.396065	0.719641	0.432989	0.507013	0.837221	0.268838	0.820174
SynPair29155	0.0393944	0.159033	0.0920296	0.0633971	0.111917	0.0775466	0.0895778
SynPair16404	0	0.047619	0.0783434	0.0435818	0.0154319	0.0513305	0.0127099
SynPair34646	0.000108743	0.000102867	0.0495641	0.0525095	0.171309	0.0432991	0.354544
SynPair10593	0.34038	0.293152	0.296269	0.340139	0.389387	0.381071	0.511323
SynPair35140	0.202084	0.0739322	0.0732221	0.0754179	0.165392	0.153921	0.170098
SynPair17302	0.190934	0.396363	0.195695	0.261225	0.508749	0.378787	0.469937
SynPair28653	0.0167806	0.0354116	0.0453497	0.0313102	0.0820065	0.0863409	0.0815959
SynPair2291	0.559451	0.497339	0.666685	0.265218	0.726932	0.623789	0.469183
SynPair48102	0.188041	0.189468	0.107374	0.110798	0.36797	0.197544	0.264229
SynPair28737	9.83175e-05	0.0384766	0.0515592	0.0457002	0.0742581	0.201171	0.0389247
SynPair17266	0.0864923	0.104248	0.140228	0.180372	0.106938	0.284846	0.438314
SynPair4262	0.038928	0.0684788	0.0733221	0.0667523	0.0250969	0.0417682	0.046494
SynPair57724	0.128906	0.0761419	0.134255	0.114351	0.117038	0.110596	0.117805
SynPair6233	0.201164	0.116633	0.120154	0.148287	0.204787	0.139411	0.103737
SynPair15237	0.0480369	0.0601297	0.0586293	0.0439875	0.0767899	0.0632473	0.0360322
SynPair51963	0.0496708	0.0610021	0.0360872	0.0585094	0.0367432	0.0401699	0.0765596
SynPair36183	0.0283504	0.0780202	0.047141	0.142366	0.0899499	0.0647099	0.872159
SynPair234	0.562421	0.29852	0.247633	0.346842	0.441918	0.333965	0.555347
SynPair5394	0.26328	0.18012	0.199945	0.25238	0.217619	0.22669	0.190253
SynPair3203	0.0944156	0.0622425	0.0611381	0.123686	0.0637148	0.105515	0.0667584
SynPair30170	0.173619	0.130322	0.239781	0.23771	0.28063	0.224677	0.401572
SynPair52670	0.426633	0.157749	0.283307	0.222114	0.165214	0.213622	0.189747
SynPair13168	0.769943	0.000105067	0.0823768	0.0237118	0.0592227	0.0459218	0.183304
SynPair26941	0.0328873	0.148926	0.077552	0.127076	0.0854174	0.0487493	0.0350761
SynPair25736	0.190663	0.151357	0.120996	0.136912	0.147032	0.242175	0.199276
SynPair22887	0.0864636	0.0885634	0.0871631	0.0226749	0.046185	0.00401667	9.94485e-05
SynPair18236	0.127618	0.18494	0.15	0.0853856	0.223926	0.137254	0.350032
SynPair9307	0.270574	0.194349	0.193481	0.153283	0.18405	0.143354	0.185423
SynPair46308	0.0604152	0.112774	0.0961498	0.0739461	0.201933	0.190372	0.181184
SynPair18352	0.0106998	0.0154056	0.0674415	0.0142961	0.0155544	0.026847	0.0146616
SynPair27603	0.189963	0.106351	0.115696	0.221957	0.223845	0.212081	0.573502
SynPair22633	0.107214	0.095157	0.210948	0.131678	0.14723	0.162625	0.440174
SynPair21844	0.126187	0.199765	0.13773	0.17381	0.0900941	0.175562	0.12781
SynPair23469	0.171763	0.114063	0.108563	0.241195	0.122972	0.151869	0.153388
SynPair22757	0.119283	0.116314	0.143417	0.0609245	0.118586	0.190475	0.0942889
SynPair8395	0.155421	0.338286	0.16867	0.159378	0.250191	0.303946	0.238004
SynPair55492	0.610811	0.0749276	0.132109	0.109443	0.25268	0.286369	0.0804746
SynPair11016	0.0663004	0.183798	0.107279	0.114634	0.0967563	0.0630891	0.172664
SynPair3248	0.0848701	0.125427	0.0887019	0.0587778	0.136731	0.115855	0.0473661
SynPair4185	0.226653	0.187886	0.20227	0.274893	0.342228	0.351083	0.340666
SynPair17181	0.000107756	0.102449	0.259442	0.0824348	0.124931	0.160058	9.98177e-05
SynPair2012	0.26953	0.152454	0.131969	0.0984626	0.126713	0.0962229	0.0859891
SynPair12379	0.17257	0.117536	0.0637069	0.0721739	0.0650772	0.236751	0.0213758
SynPair51430	0.22507	0.038425	0.160504	0.173216	0.0948027	0.121758	0.144061
SynPair3080	0.0884507	0.0442163	0.297822	0.23302	0.114312	0.214137	0.164666
SynPair14142	0.197218	0.1003	0.258003	0.123225	0.20109	0.0955631	0.241798
SynPair49313	0.390523	0.218755	0.189109	0.110958	0.164263	0.141976	1.08488
SynPair30297	0.461313	0.0809943	0.203372	0.245627	0.295754	0.213985	0.380043
SynPair4229	0.371903	0.353405	0.379551	0.289649	0.433057	0.536499	0.345561
SynPair34235	0.0626546	0.0748022	0.048161	0.0162678	0.147866	0.0711559	0.120562
SynPair7022	0.555275	0.121733	0.159757	0.245022	0.156391	0.320162	0.161618
SynPair23422	0.039327	0.0523634	0.0524752	0.0772451	0.036122	0.057355	0.148748
SynPair22678	0.000105441	0.125125	0.0802407	0.0945965	0.264518	0.29997	0.11729
SynPair40178	0.151298	0.0715832	0.115176	0.12779	0.2266	0.131837	0.0614561
SynPair27998	0.300538	0.144457	0.21793	0.420097	0.544361	0.237328	0.146618
SynPair63160	0.111398	0.0688662	0.102611	0.130562	0.139104	0.0487229	0.189065
SynPair61055	0.359289	0.68473	0.388938	0.464434	0.443978	0.453997	0.568383
SynPair39198	0.057987	0.0573379	0.0496416	0.0417342	0.0672115	0.043584	0.0527612
SynPair9184	0.108426	0.0809265	0.117837	0.120927	0.125656	0.199594	0.209007
SynPair8072	0.0492892	0.0645134	0.123691	0.063089	0.0485397	0.0491347	0.0467616
SynPair39234	0.0519306	0.0513934	0.138199	0.0288524	0.0796811	0.144072	0.206903
SynPair59919	0.188491	0.0838617	0.163558	0.105004	0.102153	0.0407008	0.108387
SynPair9228	0.127866	0.148337	0.13014	0.169737	0.188678	0.160472	0.104945
SynPair46227	0.2552	0.231709	0.239432	0.408667	0.409361	0.307552	0.230426
SynPair59565	0.200765	0.194509	0.116911	0.189442	0.211557	0.235656	0.183925
SynPair62096	0.914511	0.0104536	0.0375999	0.0764924	0.081899	0.0651729	0.260109
SynPair8116	0.238073	0.229858	0.255636	0.25665	0.183367	0.739862	0.36441
SynPair39350	0.190307	0.194485	0.15645	0.148148	0.226195	0.144794	0.223414
SynPair66150	0.351808	0.19077	0.26481	0.278939	0.235992	0.392667	0.370166
SynPair25438	0.0367093	0.0633822	0.0926492	0.0563892	0.134819	0.131574	0.167784
SynPair59744	0.13459	0.0747407	0.162137	0.0983016	0.117593	0.0483923	0.0520583
SynPair44057	0.112164	0.0795377	0.0619649	0.0578396	0.0908864	0.072206	0.105859
SynPair27971	0.104798	0.131134	0.121296	0.0955659	0.163568	0.130489	0.198474
SynPair63341	0.218417	0.106713	0.203852	0.167568	0.31528	0.182786	0.122647
SynPair25794	0.400483	0.136835	0.104894	0.26077	0.319931	0.383916	0.163543
SynPair40359	0.23334	0.144636	0.135924	0.209669	0.198723	0.0958412	0.12205
SynPair23603	0.14538	0.0904301	0.108605	0.126101	0.0930571	0.0858676	0.117072
SynPair21652	0.0131298	0.10401	0.0669233	0.116139	0.0642862	0.0423367	0.084139
SynPair18294	0.277484	0.441538	0.302151	0.262289	0.318052	0.301822	0.325015
SynPair14207	0.363883	0.22243	0.298741	0.319561	0.2785	0.173142	0.405999
SynPair1394	0.271892	0.368153	0.239929	0.572615	0.56761	0.793378	0.344411
SynPair28921	0.140494	0.0868394	0.201102	0.124325	0.170667	0.117952	0.295497
SynPair56714	0.0410676	0.197502	0.0495509	0.319467	0.0772504	0.131764	0.190006
SynPair4008	0.312756	0.0874541	0.1499	0.186247	0.130486	0.146298	0.0936861
SynPair55963	0.344966	0.311545	0.268017	0.305147	0.250561	0.296733	0.166974
SynPair296	0.379822	0.246018	0.107116	0.329691	0.181089	0.0749593	0.145231
SynPair15139	0.206904	0.097875	0.0855006	0.167906	0.239854	0.259622	0.178763
SynPair49132	0.00988658	0.0497203	9.97248e-05	0.00521451	0.0396161	0.0803212	0.0511108
SynPair29663	0.156835	0.206415	0.170633	0.165476	0.191225	0.136307	0.323571
SynPair17168	0.260794	0.460093	0.0991445	0.187705	0.131436	0.200552	0.282111
SynPair34170	0.187361	0.153084	0.459593	0.221272	0.192355	0.263977	0.682639
SynPair11353	0.100192	0.0522708	0.083631	0.0996734	0.180891	0.118284	0.120308
SynPair6291	0.000100444	0.0471437	0.158251	0.0676307	0.18603	0.00010252	0.0812696
SynPair13302	0.288223	0.371482	0.203521	0.0927016	0.503421	0.304721	0.700175
SynPair3069	0.341973	0.0848518	0.341172	0.0713522	0.0901615	0.199721	0.133376
SynPair50953	0.182638	0.102388	0.22479	0.478197	0.116561	0.286168	0.1673
SynPair13266	0.334636	0.521475	0.110152	0.21525	0.212687	0.385503	0.206902
SynPair41148	0.545132	0.206402	0.186605	0.334307	0.310637	0.223602	0.195875
SynPair24585	0.187319	0.295955	0.189593	0.310005	0.234746	0.404596	0.435484
SynPair22412	0.086592	0.0112896	0.107811	0.0703307	0.190603	0.0898615	0.352277
SynPair93	0.250193	0.189132	0.16224	0.149645	0.228686	0.208212	0.279067
SynPair60101	0.23341	0.15125	0.204596	0.309515	0.227621	0.0880593	0.267167
SynPair21619	0.159656	0.261288	0.150843	0.281412	0.210166	0.0341516	0.669636
SynPair67160	1.03782	0.155297	0.388719	0.0861619	0.1068	0.0565747	0.0872781
SynPair38360	0.445725	0.249393	0.271527	0.262636	0.250459	0.238669	0.337914
SynPair25473	0.202613	0.102442	0.0799835	0.141046	0.182662	0.0692313	0.2123
SynPair67004	0.267842	0.295009	0.223206	0.307282	0.232039	0.274351	0.190057
SynPair61193	0.355114	0.182706	0.254457	0.359305	0.361156	0.141831	0.553838
SynPair8218	0.524595	0.126146	0.167352	0.249033	0.224151	0.083692	0.253195
SynPair23480	0.183642	0.389107	0.236713	0.255359	0.138077	0.240611	0.295294
SynPair34297	0.0712812	0.0505776	0.0581664	0.0776507	0.147418	0.0857726	0.458824
SynPair3146	0.112856	0.110113	0.0814845	0.192786	0.0986683	0.0828183	0.136624
SynPair32300	0.266946	0.161732	0.239417	0.224425	0.282213	0.423279	0.257071
SynPair14084	0.323169	0.097956	0.107495	0.125258	0.0654941	0.101455	0.118884
SynPair13349	0.150372	0.110583	0.0947668	0.144194	0.0757314	0.0745869	0.206906
SynPair52451	0.313317	0.130429	0.080893	0.10815	0.141879	0.141699	0.211714
SynPair1117	0.162377	0.0993469	0.174459	0.0657999	0.249248	0.0603762	0.165534
SynPair2278	0.0979068	0.0746527	0.0460866	0.0871739	0.118179	0.0714647	0.107872
SynPair12077	0.335082	0.210549	0.271676	0.201947	0.202015	0.290306	0.133258
SynPair1073	0.0332285	0.0482641	0.0932001	0.0648775	0.0695597	0.0901873	0.0655736
SynPair15016	0.34551	0.263085	0.230131	0.208407	0.216442	0.331937	0.169157
SynPair35205	0.167222	0.123249	0.253817	0.194871	0.216849	0.117185	0.36846
SynPair4043	0.0288535	0.0166375	0.0406619	0.0502627	0.0388268	0.0290924	0.0636638
SynPair28516	0.520804	0.502679	0.85036	0.382471	0.477302	0.612719	0.652792
SynPair49179	0.912437	0.0197757	0.245149	0.328916	0.352596	0.207136	0.0656623
SynPair6176	0.412512	0.216368	0.182826	0.285998	0.438281	0.47041	0.452567
SynPair37330	0.118123	0.149935	0.138289	0.0531629	0.180062	0.160596	0.226889
SynPair15172	0.417529	0.189713	0.222358	0.180511	0.233965	0.22681	0.240894
SynPair28472	0.102912	0.0538507	0.100782	0.0615706	0.149102	0.0824502	0.163645
SynPair35361	0.235797	0.0356975	0.116304	0.0756324	0.137325	0.0700968	0.173043
SynPair56367	0.0186036	0.0457926	0.0595612	0.0499798	0.10103	0.103124	0.0507345
SynPair5621	0.474044	0.431927	0.405621	0.373519	0.561912	0.49703	0.72407
SynPair16625	0.166144	0.223659	0.193196	0.172034	0.140127	0.305891	0.155301
SynPair17803	0.138135	0.162111	0.116861	0.173947	0.156319	0.242164	0.214071
SynPair57059	0.0259263	0.0749158	0.0767388	0.13736	0.0975771	0.0391061	0.211581
SynPair6932	0.159629	0.188	0.163593	0.144553	0.239925	0.230534	0.17233
SynPair15936	0.0533009	0.149908	0.125283	0.140157	0.119487	0.0482238	0.255339
SynPair2488	0.694987	1.11821	0.731244	0.586195	0.989766	0.833667	0.973011
SynPair12687	0.143084	1.78148	0.0267569	0.00585003	0.0371935	0.389422	0.161228
SynPair7714	0.196748	0.118736	0.0818571	0.165444	0.115015	0.121854	0.18401
SynPair1683	0.544944	0.275859	0.265164	0.304779	0.367234	0.471042	0.778488
SynPair10906	0.0431944	0.0992224	0.0570749	0.0685729	0.144297	0.0444282	0.138869
SynPair31533	0.067339	0.0960121	0.181827	0.0745836	0.281781	0.34838	0.229997
SynPair35889	0.721726	0.205851	0.298131	0.105304	0.15028	0.082592	0.387623
SynPair13771	0.266207	0.140228	0.158253	0.105053	0.0948257	0.161207	0.202473
SynPair3902	0.00471621	0.133094	0.0713313	0.0612111	0.037088	0.029425	0.0569623
SynPair51262	0.0821583	0.023627	0.0725309	0.174551	0.0506884	0.038812	0.0351141
SynPair12957	0.902148	0.256038	0.206309	0.219884	0.196221	0.0363587	0.0227916
SynPair935	0.229075	0.1023	0.151725	0.143381	0.171064	0.288504	0.10291
SynPair6786	0.054757	0.127246	0.193244	0.215455	0.217855	0.143242	0.331371
SynPair13615	0.0477817	0.113011	0.135345	0.159819	0.0806918	0.0693794	0.135646
SynPair51306	0.0630851	0.104715	0.0559297	0.0727814	0.0554969	0.11859	0.118638
SynPair12833	0.129088	0.0176301	0.0462266	0.0566966	0.0833644	0.0632636	0.153115
SynPair16589	0.324229	0.243148	0.358454	0.343255	0.24264	0.218029	0.263804
SynPair67924	0.178478	0.11274	0.107616	0.0920455	0.198984	0.000100126	0.240637
SynPair38758	0.0350654	0.0660019	0.143204	0.483432	0.220244	0.181076	0.380735
SynPair65975	0.568503	0.355955	0.208264	0.192497	0.0703537	0.000103566	0.154523
SynPair24375	0.175816	0.169376	0.162608	0.329601	0.385604	0.268262	0.289895
SynPair63986	0.0231572	0.0170794	0.0310564	0.0317009	0.0278724	0.0456659	0.0755687
SynPair9806	0.159051	0.0731235	0.121422	0.102814	0.145888	0.106438	0.179636
SynPair44424	0.267414	0.141225	0.119154	0.22528	0.305281	0.0403901	0.0808332
SynPair43445	0.132111	0.117806	0.092686	0.102496	0.0992292	0.301856	0.122535
SynPair26088	0.0316097	0.0593479	0.113115	0.117782	0.0732881	0.0638705	0.162933
SynPair30722	0.207896	0.202228	0.204448	0.354798	0.278083	0.195914	0.251095
SynPair3949	1.14886	0.10827	0.13752	0.0902281	0.135437	0.158437	0.0559841
SynPair10531	0.261414	0.274739	0.227338	0.227054	0.220466	0.360709	0.56188
SynPair51229	0.129173	0.1147	0.112933	0.148362	0.0874773	0.114556	0.137625
SynPair12404	0.203162	0.127929	0.0955202	0.0872244	0.111589	0.134144	0.140893
SynPair14593	0.101171	0.0868082	0.117158	0.0817629	0.0709649	0.115458	0.212085
SynPair1400	0.608279	0.241675	0.384456	0.362301	0.436606	0.421816	0.526079
SynPair29093	0.125111	0.0679546	0.287164	0.137126	0.152117	0.0836025	0.1106
SynPair34780	0.286783	0.273425	0.288443	0.275568	0.329865	0.516471	0.461318
SynPair49812	0.181204	0.0438753	0.0957855	0.128182	0.173697	0.163569	0.450898
SynPair34850	0.488959	0.158821	0.244061	0.173049	0.10749	0.179468	0.363803
SynPair48634	0.0841265	0.234686	0.105057	0.185486	0.129033	0.181348	0.130215
SynPair15465	0.573887	0.000101495	0.247965	0.223836	0.0153816	0.0650508	0.0797682
SynPair17848	0.0556666	0.0445872	0.0492217	0.0426012	0.0536046	0.033611	0.042885
SynPair34548	0.0382034	0.0108138	0.0645494	0.0511028	0.102223	0.0704675	0.0511476
SynPair37743	0.0234379	9.73124e-05	0.0387777	0.0491401	0.0480806	0.0099709	0.0102298
SynPair4928	0.127346	0.0389459	0.05432	0.0950141	0.0540977	0.0922233	0.0692537
SynPair36519	0.096477	0.0655143	0.0984762	0.101622	0.189166	0.0609522	0.116382
SynPair60416	0.072958	0.173976	0.137483	0.167924	0.0734855	0.0812581	0.234174
SynPair42654	0.04087	0.0615919	0.0601678	0.0673532	0.12238	0.149661	0.320909
SynPair62447	0.082491	0.0768873	0.0788961	0.0743838	0.0707203	0.0821099	0.14273
SynPair38713	0.200147	0.152347	0.139028	0.146994	0.154638	0.109675	0.20344
SynPair65542	0.0253377	0.0855569	0.117026	0.0645333	0.208568	0.0841899	0.209958
SynPair58042	0.129561	0.183247	0.304366	0.305884	0.12931	0.125875	0.11142
SynPair67513	0.0220841	0.0956878	0.0786835	0.0475015	0.0639854	0.154073	0.362595
SynPair65426	0.180942	0.289129	0.131102	0.151599	0.204296	0.198204	0.0610632
SynPair22651	0.22455	0.724816	0.210604	0.234179	0.118929	0.166236	0.197586
SynPair64284	0.103024	0.122188	0.0855309	0.0991433	0.0918359	0.0838012	0.103083
SynPair8293	0.149522	0.159299	0.147981	0.15332	0.23257	0.192094	0.115245
SynPair42100	0.290663	0.109602	0.222782	0.179102	0.167157	0.214924	0.371837
SynPair21942	0.146508	0.193394	0.161061	0.338606	0.354814	0.489008	0.186002
SynPair42064	0.142159	0.104415	0.102779	0.0645953	0.0311564	0.0598769	0.028774
SynPair60226	0.328023	0.530186	0.437041	0.369514	0.358302	0.302163	0.336611
SynPair18254	0.00809033	0.0109131	0.0137268	0.0176296	0.0199218	0.0165837	0.0389477
SynPair9201	0.186933	0.123668	0.149575	0.197653	0.268241	0.185524	0.463609
SynPair38047	0.264439	0.353407	0.275109	0.241318	0.26748	0.300807	0.471265
SynPair47054	0.000105369	0.0095428	0.000102019	0.00422165	0.0349135	9.95421e-05	9.81142e-05
SynPair67323	0.283501	0.394506	0.230242	0.248546	0.126755	0.189657	0.365263
SynPair59428	0.201385	0.246529	0.392038	0.0843069	0.202666	0.21768	0.224862
SynPair39379	0.176749	0.245021	0.118216	0.137424	0.127768	0.123378	0.178945
SynPair9365	0.0768089	0.15631	0.174839	0.177438	0.147498	0.111646	0.150043
SynPair26847	0.0231647	0.0817335	0.0372938	0.09935	0.0525657	0.0445007	0.0452415
SynPair38123	0.418246	0.190755	0.156631	0.110425	0.219063	0.12728	0.160716
SynPair10265	0.0433407	0.0951845	0.0909339	0.0935516	0.119538	0.222045	0.214947
SynPair50727	0	0.212014	0.106916	0.0320968	0.0210436	0.151041	0.0670533
SynPair57896	0.207304	0.143599	0.182729	0.168633	0.244716	0.207113	0.125829
SynPair33319	0.239567	0.097642	0.0871799	0.11749	0.105582	0.270801	0.207856
SynPair51419	0.0686823	0.0215173	0.159004	0.0799335	0.15043	0.223116	0.191223
SynPair31348	0.0290373	0.046362	0.0603855	0.0106687	0.0513956	0.0508395	0.0533928
SynPair1354	0.368713	0.283003	0.385715	0.266515	0.2946	0.293533	0.335234
SynPair56804	0.269654	0.161039	0.215268	0.360379	0.218318	0.150157	0.233635
SynPair29817	0.195473	0.0904695	0.196183	0.140102	0.219838	0.197725	0.434878
SynPair56478	0.0659474	0.0530962	0.0388411	0.0437035	0.0485371	0.0592404	0.0418412
SynPair28631	0.362969	0.328998	0.20844	0.18763	0.256192	0.265977	0.330766
SynPair6251	0.302552	0.251638	0.242485	0.187755	0.259825	0.161989	0.200813
SynPair56960	0.156972	0.112088	0.123763	0.0908135	0.257562	0.16577	0.150193
SynPair12198	0.0837069	0.094992	0.0801883	0.0718797	0.128701	0.12678	0.0984837
SynPair48004	0.0641297	0.0611362	0.0906037	0.0490612	0.266326	0.0908957	0.205514
SynPair17204	0.100834	0.136689	0.204843	0.084128	0.142865	0.24997	0.127822
SynPair2397	0.0588966	0.0885321	0.0843215	0.106444	0.14882	0.1015	0.0861265
SynPair11393	0.263518	0.0832482	0.320126	0.239878	0.333585	0.0803685	0.290101
SynPair4200	0.0944808	0.218071	0.124221	0.052956	0.029341	0.185376	0.118224
SynPair35046	0.128712	0.0910446	0.104375	0.13277	0.144319	0.169342	0.281156
SynPair59507	8.86106e-05	0.0793067	0.184295	0.0891658	0.161094	0.0980292	0.073156
SynPair42383	0.0739604	0.0688932	0.0507108	0.085558	0.129825	0.0854614	0.197722
SynPair41188	0.10932	0.0679465	0.0955238	0.124286	0.0657708	0.136073	0.100616
SynPair66132	0.0758088	0.0434899	0.0554718	0.0874754	0.0579175	0.0908169	0.0739435
SynPair67368	0.0670907	0.0523265	0.0336011	0.100317	0.0352859	0.0678604	0.0739874
SynPair65339	0.0505165	0.0745957	0.0642401	0.133868	0.214947	0.19532	0.153726
SynPair64163	0.383318	0.356782	0.491913	0.455108	0.580335	0.415143	0.710199
SynPair65095	0.0760043	0.107639	0.10478	0.15409	0.0964886	0.0816696	0.227359
SynPair9082	0.387997	0.281433	0.288469	0.343548	0.196239	0.321999	0.20158
SynPair23440	0.177303	0.241479	0.346687	0.154764	0.256111	0.19348	0.290398
SynPair45286	0.0649256	0.0945367	0.0683399	0.0952707	0.0975945	0.00896965	0.0813556
SynPair43311	0.0113142	0.103493	0.122099	0.10147	0.11715	0.14928	0.0840671
SynPair41224	0.0955327	0.174216	0.130974	0.101125	0.17741	0.150421	0.191123
SynPair21909	0.0833136	0.108806	0.170327	0.317695	0.297671	0.134414	0.113378
SynPair23958	0.201909	0.204061	0.418125	0.284082	0.437374	0.214965	0.31975
SynPair7124	0.230113	0.173201	0.182829	0.151491	0.390603	0.210801	0.294348
SynPair5175	0.250132	0.0309194	0.0586402	0.134674	0.182478	0.0471097	0.0530971
SynPair16171	0.143508	0.177463	0.110819	0.0802945	0.0866339	0.101267	0.205112
SynPair7040	0.0961349	0.0839365	0.119151	0.151661	0.179531	0.101731	0.33258
SynPair14044	0.511619	0.232175	0.318549	0.264889	0.352313	0.168956	0.218306
SynPair30391	0.105424	0.0479995	0.0512117	0.0637933	0.0640974	0.031643	0.188685
SynPair16015	0.394437	0.100228	0.230843	0.193844	0.088206	0.197799	0.17529
SynPair34257	0.0365582	0.109281	0.0993528	0.109778	0.0484127	0.0369192	0.0570442
SynPair56557	0.160596	0.1661	0.116904	0.213442	0.123614	0.14302	0.184663
SynPair10182	0.112589	0.109452	0.152267	0.106302	0.20592	0.137534	0.311467
SynPair51536	0.0505657	0.666764	0.308197	0.0539164	0.427756	0.147618	0.176113
SynPair31267	0.037572	0.164284	0.104236	0.203744	0.258524	0.18841	0.26248
SynPair17087	0.27594	0.181131	0.209912	0.162027	0.161362	0.112886	0.165933
SynPair4083	1.30341	0.112005	0.225386	0.444888	0.240587	0.0809803	0.128811
SynPair37294	0.0814173	0.0427352	0.0491576	0.100382	0.0856476	0.0934419	0.0667403
SynPair13141	0.121602	0.0953849	0.117051	0.141324	0.202742	0.0731379	0.368317
SynPair31303	0.0663171	0.0704424	0.0863469	0.0569047	0.187695	0.0969807	0.108184
SynPair48287	0.124899	0.170042	0.14718	0.120195	0.164776	0.141302	0.32428
SynPair52305	0.110637	0.305084	0.225114	0.162622	0.21028	0.176842	0.32406
SynPair625	0.272846	0.874545	0.287375	0.336185	0.332314	0.377035	0.419589
SynPair10616	0.0916589	0.398959	0.0992417	0.0763564	0.153148	0.0323904	0.15003
SynPair13861	0.0626889	0.0456586	0.0790912	0.0799689	0.0585989	0.112792	0.123867
SynPair16781	0.0271782	0.0485966	0.0599183	0.0585412	0.121851	0.0979596	0.133473
SynPair741	0.0704208	0.0353485	0.150315	0.265046	0.726208	0.441633	0.252267
SynPair1727	0.050208	0.105748	0.0622335	0.104715	0.0399738	0.0810468	0.145141
SynPair11528	0.0175074	0.0254356	0.0244546	0.0136755	0.0435601	9.79149e-05	0.0912335
SynPair49899	0.148778	0.0645122	0.116525	0.368155	0.0852579	0.154364	0.11131
SynPair3776	0.546365	0.344035	0.43521	0.404439	0.521517	0.544535	0.502064
SynPair15892	0.217262	0.110521	0.141257	0.147059	0.192831	0.120382	0.143421
SynPair4717	0.0478571	0.108177	0.08901	0.101682	0.103148	0.113427	0.175542
SynPair57251	0.689257	0.215778	0.112492	0.147896	1.04428	0.0984051	0.0593377
SynPair7960	0.156874	0.203265	0.182186	0.149289	0.241347	0.33437	0.365528
SynPair31497	0.0206099	0.0192974	0.08856	0.186352	0.0899829	0.0238013	0.0687437
SynPair15742	0.111371	0.00649158	0.0353023	0.0735481	0.0785083	0.0277373	0.0296474
SynPair48513	0.254609	0.243364	0.275267	0.215979	0.41183	0.281209	0.390296
SynPair16935	0.088772	0.0203717	0.108805	0.0946327	0.0754995	0.046997	0.066181
SynPair12997	0.243424	0.132321	0.179981	0.154935	0.195908	0.243761	0.440488
SynPair5429	0.182321	0.052379	0.138413	0.0861107	0.117181	0.126735	0.167861
SynPair17677	0.265404	0.499193	0.590728	0.377526	0.464899	0.325585	0.678499
SynPair14800	0.0312451	0.102706	0.0847332	0.128236	0.145436	0.156316	0.0567691
SynPair4673	0.0847892	0.133231	0.159447	0.121239	0.108123	0.148531	0.161486
SynPair35435	0.140046	0.13723	0.138029	0.137738	0.121616	0.160891	0.0771499
SynPair37818	0.147126	0.284704	0.205543	0.247457	0.154796	0.1369	0.257897
SynPair42573	0.311881	0.179071	0.143385	0.0975498	0.0593495	0.182051	0.170992
SynPair63946	0.103453	0.0968736	0.20279	0.153212	0.220931	0.195312	0.411745
SynPair61917	0.13805	0.317683	0.135549	0.119678	0.289157	0.124849	0.0816934
SynPair62760	0.224852	0.335085	0.224695	0.202371	0.262137	0.253859	0.0909868
SynPair42417	0.189118	0.0932645	0.0507202	0.0888309	0.082584	0.105461	0.23736
SynPair26280	0.156822	0.293473	0.143085	0.172366	0.087435	0.151099	0.0842255
SynPair8784	0.0850232	0.159372	0.136369	0.114057	0.0992318	0.341139	0.0377968
SynPair65665	0.089199	0.0924868	0.0758419	0.0751395	0.028863	0.139742	0.000103172
SynPair38434	0.311128	0.168516	0.137151	0.199608	0.247606	0.158864	0.164912
SynPair64843	0.137075	0.173502	0.262145	0.1784	0.30933	0.158559	0.169102
SynPair66976	0.214401	0.144258	0.151325	0.17704	0.0879567	0.088568	0.608068
SynPair9716	0.281459	0.302872	0.335239	0.341882	0.278981	0.164055	0.301266
SynPair64927	0.232258	0.419489	0.179281	0.173573	0.224563	0.433733	0.552962
SynPair5506	0.226123	0.231055	0.236578	0.330305	0.291406	0.208808	0.221237
SynPair14553	0.459122	0.35193	0.241588	0.321454	0.550121	0.376978	0.359248
SynPair7557	0.31817	0.106987	0.285393	0.124148	0.138109	0.0549933	0.555871
SynPair3989	0.139953	0.609317	0.106367	0.176501	0.205666	0.0826797	0.212723
SynPair31614	0.0564925	0.0456162	0.167644	0.148058	0.197591	0.141668	0.0755963
SynPair1608	0.485616	0.327546	0.149634	0.232387	0.104783	0.356184	0.550673
SynPair32863	0.496928	0.131962	0.0682972	0.0404998	0.0688254	0.0979619	0.0622794
SynPair11407	0.20778	0.246141	0.14774	0.259974	0.233693	0.238807	0.247277
SynPair3659	0.351772	0.0878934	0.148697	0.157937	0.0854183	0.132252	0.199533
SynPair33645	0.0464545	0.11074	0.10645	0.0880058	0.117125	0.107821	0.177368
SynPair32907	0.140891	0.122378	0.093752	0.133351	0.118029	0.0773024	0.0911578
SynPair31770	0.105987	0.261612	0.160851	0.235008	0.272347	0.0986968	0.115393
SynPair2567	0.0581547	0.0766408	0.0445541	0.046384	0.0611556	0.0599261	0.0610142
SynPair11563	0.238869	0.14742	0.135677	0.197644	0.158332	0.180415	0.200904
SynPair39625	0.072718	0.109534	0.0787811	0.135192	0.293866	0.099489	0.237901
SynPair45841	0.137349	0.0829237	0.0793754	0.141186	0.106951	0.0800708	0.13107
SynPair24136	0.142853	0.0416032	0.103168	0.0907441	0.0985385	0.0834311	0.351039
SynPair46636	0.137447	0.103931	0.135468	0.21367	0.163288	0.183281	0.399565
SynPair26167	0.312729	0.153203	0.191894	0.198764	0.225526	0.135343	0.0894574
SynPair25208	0.166963	0.185686	0.143139	0.104803	0.152122	0.0268494	0.0626365
SynPair8507	0.0842877	0.0160005	0.0856937	0.0853182	0.179942	0.121141	0.0877557
SynPair45559	0.366734	0.273614	0.330313	0.231019	0.23828	0.156356	0.553859
SynPair42694	0.0568828	0.000102237	9.85437e-05	0.0140748	0.0464141	0.0473347	0.149781
SynPair26003	0.142839	0.108751	0.0834958	0.174201	0.161702	0.166155	0.0897943
SynPair46882	0.0714228	0.131042	0.121636	0.238004	0.0941098	0.144918	0.265049
SynPair43762	0.0361561	0.165932	0.197672	0.294331	0.24715	0.119314	0.725197
SynPair42944	0.000117261	0.149446	0.109663	0.0966697	0.103566	0.0890913	0.0993299
SynPair43606	0.483672	0.200298	0.214065	0.223834	0.450743	0.271908	0.428297
SynPair58082	0.0790647	0.144359	0.10415	0.117207	0.139746	0.104452	0.1164
SynPair41657	0.100644	0.208964	0.231776	0.13107	0.209113	0.17297	0.268763
SynPair22048	0.146553	0.12645	0.0903278	0.123593	0.100441	0.121286	0.115439
SynPair25385	0.29525	0.287524	0.215561	0.215155	0.296486	0.271655	0.396529
SynPair41512	0.0462162	0.0414406	0.0754962	0.0827778	0.0472496	0.0309014	0.0786162
SynPair23212	0.0279111	0.0416807	0.0818658	0.042534	0.0957674	0.0683948	0.104781
SynPair42719	0.102477	0.0358659	0.058283	0.0823128	0.0960858	0.0456348	0.0993453
SynPair26222	0.0406311	0.0735793	0.0599192	0.0409479	0.0222126	0.120702	0.0507979
SynPair65917	0.100831	0.18506	0.0810956	0.115043	0.0424616	0.149954	0.11543
SynPair45778	0.074667	0.0434573	0.128584	0.0998717	0.0977993	0.168654	0.186229
SynPair39560	0.115993	0.0633375	0.0697019	0.0742908	0.0704818	0.0577111	0.22136
SynPair8726	0.117828	0.139558	0.0840554	0.105214	0.098092	0.30464	0.215391
SynPair9864	0.502684	0.000103688	0.270822	0.0923721	0.130554	0.0862612	0.204433
SynPair9418	0.0341797	0.0262472	0.0467647	0.0433942	0.0731405	0.047679	0.0841884
SynPair22280	0.00997781	0.12596	0.0728605	0.107193	0.151352	0.0804657	0.0546702
SynPair11742	0.478643	0.265345	0.14652	0.259991	0.19114	0.194765	0.253177
SynPair57397	0.237416	0.115733	0.136388	0.0847018	0.166042	0.144303	0.16965
SynPair31551	0.247692	0.159467	0.166946	0.178372	0.20043	0.258141	0.145632
SynPair10964	0.0406484	0.0459168	0.0768038	0.0960275	0.143566	0.0655944	0.068715
SynPair15684	0.0600558	0.0562056	0.109581	0.0646668	0.10387	0.0622524	0.0355706
SynPair12549	0.105785	0.107397	0.325405	0.249789	0.300733	0.209373	0.345679
SynPair13713	0.232158	0.137121	0.122636	0.116625	0.230176	0.182662	0.0755901
SynPair12851	0.283794	0.215406	0.354772	0.350294	0.335349	0.346155	0.393752
SynPair2622	0.248616	0.169739	0.20657	0.129279	0.172059	0.225258	0.113513
SynPair1855	0.28176	0.244336	0.0861304	0.0761263	0.101639	0.107788	0.086214
SynPair13677	0.135615	0.0886043	0.203116	0.0514516	0.114564	0.118158	0.164559
SynPair16997	0.994046	0.211768	0.516265	0.283135	0.278891	0.150584	0.167452
SynPair31435	0.318009	0.227287	0.17781	0.197384	0.307166	0.179563	0.147891
SynPair49447	0.468543	0.167913	0.230802	0.193453	0.168441	0.132648	0.231379
SynPair34879	0.0836498	0.0936504	0.0613883	0.0735054	0.122894	0.0968869	0.179218
SynPair7612	0.0123642	0.0750301	0.0927042	0.0684311	0.0649703	0.138224	0.19113
SynPair17861	0.169432	0.153411	0.131766	0.159661	0.179099	0.176139	0.219994
SynPair15830	0.0582298	0.04113	0.0741024	0.117987	0.07272	0.109129	0.051459
SynPair56305	0.270112	0.325862	0.252056	0.233232	0.168574	0.204068	0.170955
SynPair4419	0.0314433	0.0677146	0.0698899	0.0556827	0.101497	0.0167751	0.0408799
SynPair17905	0.142362	0.108487	0.176748	0.140736	0.282164	0.126687	0.25862
SynPair14772	0.324442	0.207988	0.194555	0.233197	0.327605	0.192888	0.192012
SynPair4901	0.0556658	0.085638	0.0663204	0.0724616	0.141652	0.0594896	0.101212
SynPair29272	0.213515	0.256092	0.14811	0.184406	0.15369	0.182931	0.25043
SynPair6950	0.172691	0.218285	0.242455	0.341362	0.272324	0.192066	0.240054
SynPair17579	0.234409	0.224506	0.176255	0.136549	0.14574	0.146822	0.229082
SynPair56261	0.181513	0.160435	0.0876766	0.0845346	0.0860236	0.120735	0.185163
SynPair39957	0.286698	0.178491	0.189023	0.112409	0.262373	0.264713	0.193904
SynPair46944	0.280526	0.285379	0.316509	0.274964	0.351051	0.384297	0.281646
SynPair45657	0.0161116	0.0255438	0.024407	0.013787	0.043526	0.000101193	0.041541
SynPair47606	0.122326	0.102905	0.287305	0.170054	0.144164	0.144136	0.25237
SynPair38615	0.0810104	0.0338997	0.0702933	0.0692298	0.067288	0.0613982	0.155033
SynPair22167	9.63465e-05	0.000105398	0.0646098	0.00810173	0.0513319	9.86783e-05	0.0102916
SynPair40667	0.193795	0.123831	0.23996	0.118095	0.249419	0.264231	0.252349
SynPair42636	0.133546	0.0226636	0.0887984	0.0858731	0.178483	0.130663	0.152302
SynPair23259	9.98735e-05	0.0205544	0.0136962	0.0133281	0.0912122	0.0327945	0.000101073
SynPair62541	0.193102	0.202374	0.16947	0.475983	0.0920653	0.156899	0.263237
SynPair40703	0.371244	0.250922	0.114575	0.288607	0.0639632	0.0687512	0.0408791
SynPair42752	0.383788	0.277203	0.167308	0.113091	0.193092	0.208344	0.247821
SynPair41925	0.0562929	0.0145074	0.0433223	0.0670492	0.0475407	0.050555	0.168964
SynPair48656	0.175522	0.0744873	0.0839952	0.0935453	0.0719362	0.0966778	0.103614
SynPair30588	0.3307	0.236685	0.317343	0.275291	0.39591	0.193256	0.0236808
SynPair13590	0.0194346	0.0801598	0.0652005	0.153151	0.104343	0.0572092	0.331831
SynPair4452	0.390383	0.151874	0.170008	0.164055	0.19246	0.270933	0.395857
SynPair49870	0.112947	0.00641125	0.0353218	0.0743667	0.0780757	0.0277344	0.025138
SynPair35614	0.107674	0.140876	0.247454	0.138656	0.256702	0.259193	0.123775
SynPair5608	0.0921118	0.0746927	0.07007	0.0447174	0.100321	0.0618213	0.0923662
SynPair4536	0.0171468	0.016285	0.0306754	0.0824545	0.0402289	0.0343936	0.121393
SynPair13888	0.100543	0.0553642	0.109376	0.0609089	0.149998	0.121135	0.090817
SynPair30890	0.284773	0.901524	0.126095	1.16168	0.0930986	0.169332	0.105522
SynPair56186	0.240328	0.158754	0.204587	0.259614	0.251227	0.0953309	0.172371
SynPair11709	0.0661417	0.0547856	0.0321569	0.149666	0.056214	0.086795	0.159733
SynPair12502	0.633544	0.381713	0.331407	0.177278	0.237763	0.409575	0.31768
SynPair7989	1.4121	0.264799	0.370396	0.365306	0.280556	0.306474	0.540086
SynPair31802	0.13237	0.0460833	0.256794	0.102086	0.0735107	0.222381	0.0772877
SynPair48986	0.0405035	0.133831	0.0985244	0.0917583	0.141469	0.173688	0.197531
SynPair404	0.458695	0.381872	0.241668	0.476426	0.224226	0.285141	0.629563
SynPair12466	0.171381	0.0421083	0.0925651	0.0760468	0.0976023	0.147603	0.279988
SynPair50855	0.0374312	0.0768767	0.0717523	0.125319	0.1214	0.151232	0.134236
SynPair52478	0.241025	0.150452	0.180959	0.289762	0.212704	0.213223	0.27116
SynPair11331	0.119681	0.0564846	0.0192313	0.0555115	0.0647055	0.0252778	0.0661993
SynPair51673	0.0817428	0.0583786	0.216401	0.206226	0.257877	0.317134	0.325775
SynPair15393	0.241054	0.178693	0.194484	0.209473	0.141309	0.126802	0.154139
SynPair28693	0.080039	0.164157	0.173725	0.139646	0.189477	0.176404	0.0831219
SynPair51717	0.0660178	0.0215051	0.123721	0.0569908	0.140005	0.19883	0.0816939
SynPair33017	0.00912988	0.0757608	0.063923	0.245265	0.234171	0.0869133	0.336321
SynPair11255	0.45251	0.274228	0.104	0.0750489	0.10446	0.112785	0.100803
SynPair57680	0.0935766	0.0489374	0.103276	0.0698983	0.0862212	0.0742438	0.218347
SynPair29765	0.862655	0.231524	0.253041	0.304208	0.234344	0.258865	0.263489
SynPair36027	0.0832115	0.0260314	0.0671831	0.0572721	0.079394	0.0178174	0.0410856
SynPair49150	0.484639	0.329465	0.254572	0.191919	0.226217	0.28611	0.280605
SynPair1292	0.133322	0.239463	0.331314	0.430676	0.384046	0.268737	0.42895
SynPair44399	0.118924	0.128809	0.0989013	0.0928183	0.0968015	0.245205	0.114163
SynPair67381	0.193758	0.103018	0.111936	0.104001	0.172065	0.0773186	0.145341
SynPair25692	0.541204	0.194985	0.0264866	0.0820287	0.0765706	0.456968	0.113312
SynPair60128	0.184141	0.0329103	0.0581124	0.056767	0.0736094	0.129012	0.064147
SynPair26981	0.24141	0.0704119	0.131775	0.13633	0.150406	0.0631135	0.0841597
SynPair58418	0.373305	0.0693727	0.373764	0.0880146	0.181278	0.0579375	0.117605
SynPair44151	0.182082	0.0938445	0.116218	0.0742783	0.0565051	0.125154	0.0711345
SynPair59642	0.0456108	0.075821	0.0892414	0.0864726	0.104533	0.0650244	0.118357
SynPair21884	8.13008e-05	0.033214	0.0207583	0.000100371	0.0576016	0.0337284	0.0572597
SynPair8231	0.0782107	0.0125803	0.0685773	0.0353907	0.0758912	0.0630981	0.0938229
SynPair64226	0.235155	0.190121	0.23208	0.347387	0.329151	0.187063	0.514027
SynPair66277	0.699328	0.532889	0.291513	0.161808	0.755465	0.373242	0.408435
SynPair28574	0.166648	0.101475	0.193359	0.160894	0.165216	0.146821	0.547546
SynPair28908	9.11461e-05	0.0722087	0.0288647	0.0347023	0.102644	0.0467702	0.0150295
SynPair17141	8.92578e-05	0.1357	0.224975	0.246047	0.180242	0.705527	0.22201
SynPair51594	0.398114	0.075413	0.0625762	0.0468189	0.214745	0.198932	0.175237
SynPair4145	0.496036	0.222102	0.147995	0.11697	0.14731	0.24418	0.273579
SynPair57403	0.113866	0.132138	0.069263	0.106611	0.202499	0.141106	0.212296
SynPair37352	0.160619	0.111002	0.167706	0.15187	0.104441	0.114421	0.0604995
SynPair48341	0.00010244	0.0894047	0.0568091	0.0671113	0.075185	0.0944981	0.103724
SynPair56989	0.000101873	0.0102607	0.0332487	0.0482256	0.136824	0.0232884	0.371506
SynPair33138	0.239147	0.252278	0.163005	0.238659	0.328166	0.279141	0.213032
SynPair32206	0.0673716	0.0129065	0.0195954	0.0377772	0.038672	0.0242381	0.0477142
SynPair34391	0.379111	0.209329	0.344821	0.376109	0.2405	0.283655	0.31234
SynPair9144	0.261109	0.31667	0.284427	0.164938	0.274955	0.20849	0.181778
SynPair64309	0.000106628	0.0335679	0.0798073	0.0774865	0.0482163	0.0277096	0.106254
SynPair47311	0.169638	0.0576321	0.161364	0.0931231	0.124525	0.0742508	0.086501
SynPair27440	0.145524	0.160016	0.517536	0.147543	0.298371	0.188872	0.250485
SynPair18111	0.259186	0.43972	0.336079	0.250271	0.358475	0.43673	0.209552
SynPair45340	0.0550341	0.113738	0.291485	0.219609	0.126029	0.222554	0.279623
SynPair65037	0.0661358	0.148002	0.0934519	0.127332	0.135997	0.0967362	0.0959668
SynPair38266	0.379089	0.205548	0.20603	0.321715	0.161218	0.120433	0.423808
SynPair60007	0.0603638	0.183244	0.232844	0.327802	0.16716	0.155109	0.245643
SynPair22968	0.499124	0.201807	0.318658	0.264137	0.356155	0.297176	0.249643
SynPair66190	0.269928	0.116695	0.128431	0.160943	0.191199	0.0975193	0.213723
SynPair45188	0.154452	0.126651	0.114679	0.278086	0.115182	0.12043	0.0712297
SynPair22514	0.0490448	0.106387	0.082485	0.04499	0.207528	0.099237	0.0626221
SynPair40214	0.32559	0.370808	0.192436	0.169601	0.264145	0.254965	0.20823
SynPair60163	0.164207	0.571635	0.0275499	0.301691	0.360931	9.59214e-05	0.828236
SynPair62132	0.378654	0.217814	0.239336	0.309874	0.25729	0.375579	0.162029
SynPair22470	0.044826	0.0312068	0.0605952	0.0412146	0.0604362	0.0379191	0.109146
SynPair40732	0.322075	0.39441	0.143985	0.192182	0.158442	0.128717	0.148582
SynPair23268	0.122353	0.113004	0.141363	0.080561	0.171623	0.149908	0.0709456
SynPair43539	0.161749	0.0927311	0.0740955	0.296248	0.16164	0.129638	1.71707
SynPair8594	0.236352	0.147978	0.0811325	0.0516535	0.204852	0.0715766	0.171627
SynPair40656	0.249153	0.0792824	0.169266	0.116106	0.187778	0.187261	0.191209
SynPair22156	0.341917	0.0827649	0.104824	0.106042	0.1266	0.0650597	0.20285
SynPair42607	0.384129	0.343525	0.163108	0.201528	0.120013	0.23726	0.433499
SynPair44790	0.123817	0.106763	0.103784	0.0887652	0.120152	0.119461	0.0863836
SynPair39802	0.115023	0.0471067	0.108525	0.0256246	0.120171	0.115687	0.291834
SynPair45666	0.538376	0.259965	0.174884	0.151651	0.157637	0.234759	0.278215
SynPair18437	0.0592268	0.203043	0.0682122	9.98901e-05	0.222375	0.128958	0.0358793
SynPair67424	0.0686832	0.0388294	0.0502286	0.0948087	0.120211	0.0683855	0.16994
SynPair9462	0.371182	0.295496	0.165059	0.184914	0.21373	0.19934	0.417726
SynPair43695	0.0838409	0.0861925	0.0901057	0.0995622	0.208086	0.0669618	0.0621992
SynPair45702	0.5	0.0685136	0.0518141	9.96868e-05	0.136858	9.68161e-05	0.206343
SynPair39966	0.0261612	0.0186601	0.0401463	0.059585	0.0481327	0.020225	0.0654209
SynPair44924	0.136256	0.186001	0.364242	0.189891	0.292066	0.168873	0.169073
SynPair31833	0.184583	0.147447	0.0860402	0.131784	0.151034	0.189228	0.111633
SynPair57289	0.055971	0.0430904	0.0419572	0.0750596	0.0697278	0.0332376	0.0543714
SynPair1453	0.148999	0.141471	0.0797254	0.0663092	0.177397	0.109168	0.115323
SynPair435	0.000106191	0.115022	0.530119	0.0758968	0.0994456	0.0367555	9.59248e-05
SynPair33862	0.0792468	0.0528903	0.0127864	0.0671223	0.0651971	0.0810993	0.0851489
SynPair32720	0.353246	0.196808	0.180862	0.169735	0.155285	0.149134	0.244549
SynPair33906	0.125124	0.118826	0.130425	0.0815482	0.151274	0.201301	0.0894026
SynPair1537	0.0864591	0.31138	0.134136	0.14406	0.378444	0.127561	0.825581
SynPair34967	0.119542	0.114587	0.191813	0.0758196	0.0812694	0.165564	0.206465
SynPair48703	0.0960213	0.151047	0.0866086	0.27164	0.111532	0.177652	0.24158
SynPair15552	0.620734	0.25188	0.134125	0.22046	0.225381	0.22035	0.195883
SynPair49559	0.521236	0.036537	0.212174	0.0878757	0.298417	0.0889338	0.0928794
SynPair35741	0.168556	0.0161187	0.0258102	0.0245419	0.0323151	0.037611	0.0642703
SynPair4507	0.0914292	0.0744278	0.0959343	0.0885189	0.109392	0.0972564	0.291858
SynPair16759	0.133729	0.677451	0.116308	0.102523	0.169734	0.226111	0.121577
SynPair11494	0.0679417	0.143311	0.202864	0.0902953	0.0528123	0.182378	0.0783935
SynPair6432	1.2059	0.520228	0.512109	0.376881	0.827509	0.394003	0.944193
SynPair55174	0.0412767	0.176054	0.233264	0.0457383	0.117568	0.292789	0.160378
SynPair799	0.052157	0.324149	0.203871	0.0725602	0.104215	0.0153809	0.16123
SynPair7668	0.0924767	0.124998	0.128515	0.0792735	0.120051	0.0967766	0.0275118
SynPair15436	0.0875877	0.0699633	0.082642	0.110213	0.0709228	0.103923	0.0693921
SynPair49841	0.0644622	0.128798	0.156183	0.10934	0.0946776	0.0479369	0.0321742
SynPair64664	0.0203436	0.149699	0.177477	0.0290786	0.11439	0.0602823	0.0359676
SynPair67813	0.345408	0.156468	0.257478	0.156945	0.259322	0.205045	0.225764
SynPair9429	0.403113	0.281641	0.441785	0.198344	0.516161	0.489351	0.305113
SynPair46542	0.215012	0.058173	0.115023	0.0800634	0.106016	0.0923823	0.203812
SynPair8717	0.0101535	0.0372925	0.054699	0.103036	0.103476	0.0539167	0.377314
SynPair39551	0.330267	0.080176	0.0834886	0.0973332	0.189957	0.0322819	0.10439
SynPair47718	0.726805	0.211038	0.289038	0.155191	0.175066	0.26633	0.300845
SynPair22079	0.19765	0.315005	0.340973	0.297256	0.270054	0.377436	0.343466
SynPair23347	9.74158e-05	0.173635	0.0374082	0.468406	0.162393	0.0923406	0.540322
SynPair21316	0.0695567	0.264402	0.274517	0.103913	0.601352	0.286078	0.256844
SynPair30496	0.552574	0.44797	0.329953	0.403415	0.235167	0.209813	0.405305
SynPair52396	0.333887	0.447572	0.850694	0.487768	0.465401	0.393799	0.729609
SynPair4930	0.35764	0.406538	0.319199	0.314406	0.276338	0.194047	0.399463
SynPair49512	0.252161	0.299166	0.362834	0.45347	0.37437	0.368351	0.303506
SynPair7747	0.16648	0.211407	0.196917	0.131252	0.168767	0.143019	0.339289
SynPair15519	0.62487	0.0520646	0.134887	0.15282	0.25051	0.418609	0.0670552
SynPair5716	0.211421	0.0268437	0.155909	0.144892	0.111652	0.0831652	0.0443922
SynPair16712	0.342418	0.159358	0.147593	0.235674	0.238978	0.23882	0.19888
SynPair14627	0.199446	0.253366	0.161834	0.0855452	0.119725	0.210868	0.131358
SynPair4854	0.309951	0.237821	0.146211	0.157699	0.182684	0.191874	0.229993
SynPair13996	0.273527	0.0704518	0.0879524	0.154133	0.130763	0.184408	0.0414381
SynPair16676	0.429047	0.231674	0.155286	0.174051	0.150248	0.133932	0.471166
SynPair15801	0.488915	0.293349	0.307494	0.211643	0.213856	0.295813	0.337296
SynPair56334	0.97416	0.304842	0.384531	0.410859	0.506457	0.589285	0.424231
SynPair34434	0.223344	0.0965937	0.133178	0.230801	0.265401	0.168194	0.460691
SynPair11617	0.0680996	0.0730725	0.083094	0.0648866	0.106056	0.0645737	0.0612291
SynPair12860	0.246325	0.137444	0.0393714	0.325001	0.064748	0.248018	0.287514
SynPair17780	0.0267527	0.0394253	0.0548285	0.0681116	0.0317975	0.0891	0.0502076
SynPair31878	0.161697	0.19634	0.235242	0.338	0.308911	0.195948	0.346168
SynPair802	0.171269	0.270948	0.07419	0.306833	0.380587	0.171538	0.116337
SynPair33829	0.227425	0.394089	0.368884	0.229046	0.669071	0.398029	0.445256
SynPair10831	0.148512	0.0851674	0.0620729	0.202934	0.111022	0.227168	0.0984568
SynPair13646	0.430201	0.240631	0.305672	0.286714	0.510116	0.404792	0.43253
SynPair3835	0.292061	0.266387	0.276406	0.260974	0.432961	0.330422	0.450954
SynPair1418	0.000101958	0.105299	0.0114762	9.8858e-05	0.0372188	9.88247e-05	0.106853
SynPair966	0.0289822	0.065641	0.0586788	0.000101263	0.0492501	0.0758512	0.0138527
SynPair51231	0.0744595	0.130916	0.117379	0.144618	0.0890512	0.115777	0.120475
SynPair13722	0.203531	0.421653	0.111318	0.270898	0.362033	0.147511	0.130894
SynPair10955	0.208436	0.152869	0.152516	0.25659	0.29209	0.363975	0.310664
SynPair1020	0.0357987	0.0919858	0.0442536	0.0608938	0.17176	0.0833981	0.0181844
SynPair3071	0.0560149	0.0437748	0.0588928	0.0844555	0.199139	0.0700753	0.0150968
SynPair6289	0.109044	0.0470423	0.142552	0.0990531	0.175864	0.100501	0.0395602
SynPair16086	0.121986	0.188021	0.0807722	0.0955988	0.214089	0.10938	0.204834
SynPair5082	0.17582	0.171289	0.20384	0.152562	0.257725	0.213273	0.1342
SynPair35332	0.157937	0.126134	0.209377	0.151756	0.223532	0.080886	0.122467
SynPair57432	9.50209e-05	0.0823901	0.151663	0.211879	0.0700812	0.114691	0.0509948
SynPair4174	0.10618	0.0773847	0.142471	0.0476033	0.0693608	0.0840415	0.658404
SynPair17170	0.166331	0.123114	0.112287	0.173378	0.257822	0.207724	0.181983
SynPair28421	0.254252	0.442131	0.225752	0.0913371	0.16399	0.296228	0.325078
SynPair48370	0.242525	0.161185	0.228387	0.207976	0.171528	0.196817	0.199607
SynPair15121	0.116057	0.127654	0.060731	0.103375	0.0627759	0.114898	0.0785634
SynPair55463	0.230988	0.14072	0.0842394	0.0985063	0.106096	0.103445	0.167193
SynPair35256	0.190416	0.148556	0.104906	0.111149	0.145364	0.167549	0.0653775
SynPair4010	0.297298	0.256191	0.410215	0.428573	0.42583	0.364773	0.348327
SynPair68007	0.264995	0.187417	0.0508777	0.0998879	0.190847	0.0718076	0.156828
SynPair37207	0.0520227	0.0933977	0.0736825	0.0940531	0.157132	0.105701	0.0955576
SynPair12388	0.16852	0.111246	0.0996336	0.159942	0.0931532	0.271889	0.113983
SynPair31390	0.307136	0.0313629	0.0874937	0.0970121	0.324191	0.0245921	0.10981
SynPair44287	0.0740095	0.0737845	0.187324	0.0312981	0.0744476	0.132978	0.157043
SynPair42310	0.0948995	0.0782264	0.0620851	0.0856588	0.0689064	0.0788811	0.0941936
SynPair8083	0.0746356	0.0292252	0.0492917	0.06827	0.0405829	0.0276595	0.0327256
SynPair22441	9.96314e-05	0.0175043	0.0238816	0.0220695	0.07426	0.0133599	0.0114163
SynPair22959	0.15637	0.19252	0.133882	0.217669	0.176182	0.175139	0.136632
SynPair40225	0.107013	0.141076	0.132768	0.0659991	0.135626	0.122941	0.168064
SynPair47244	0.123762	0.0417621	0.0806773	0.0695408	0.130876	0.0477812	0.114473
SynPair43382	0.504668	0.602413	0.478627	0.498685	0.540039	0.568724	0.556537
SynPair64338	0.13853	0.179946	0.123931	0.22025	0.20069	0.184731	0.253918
SynPair38333	0.0395659	0.0465756	0.0316307	0.0501511	0.0842976	0.0161517	0.0315088
SynPair45371	0.0847536	0.309952	0.113564	0.185632	0.13271	0.101816	0.104271
SynPair18120	9.80392e-05	0.218008	0.267516	0.0526858	0.0807432	0.33043	0.318543
SynPair27471	0.0362013	0.044459	0.133884	0.0469515	0.138008	0.084661	0.251186
SynPair57479	0.19027	0.255873	0.156343	0.159884	0.227302	0.157064	0.181603
SynPair51992	0.550313	0.153064	0.109389	0.209111	0.320775	0.126387	0.194764
SynPair13199	0.153022	0.192597	0.200071	0.151522	0.266851	0.246393	0.29723
SynPair57961	0.0214145	0.105883	0.022339	0.0328313	0.0797897	0.0519916	0.00749638
SynPair11264	0.144271	0.0887896	0.10213	0.091259	0.0913891	0.11964	0.15647
SynPair2260	9.00063e-05	0.207408	0.141166	0.0188298	0.117835	0.328355	0.0499139
SynPair50864	0.150321	0.0577854	0.0884326	0.111613	0.113696	0.317666	0.138186
SynPair55784	0.0801225	0.297388	0.23776	0.132027	0.132916	0.0883806	0.242995
SynPair30349	0.226184	0.164472	0.154145	0.143563	0.104672	0.205207	0.623536
SynPair169	0.0571515	0.203522	0.0629042	0.0290006	0.129088	0.0883929	0.0509558
SynPair51642	0.164754	0.302127	0.0450636	0.13028	0.121914	0.385535	0.0842765
SynPair17297	0.0879325	0.066585	0.173986	0.151755	0.093629	0.114065	0.0467329
SynPair32318	0.600257	0.670295	0.542154	0.486941	0.717244	0.5458	0.461528
SynPair4293	0.199694	0.159989	0.274679	0.166435	0.264572	0.181519	0.383219
SynPair23498	0.0396139	0.0532105	0.0441287	0.166148	0.202015	0.0264493	0.0168559
SynPair59717	0.473387	0.372941	0.300107	0.332033	0.262997	0.228554	0.428451
SynPair66246	0.38568	0.0474813	0.111575	0.0591562	0.20262	0.104452	0.100965
SynPair8364	0.357484	0.0977081	0.261832	0.142571	0.2555	0.249386	0.096596
SynPair27846	0.201107	0.176124	0.282591	0.20314	0.237411	0.254431	0.340068
SynPair25817	0.0358381	0.0316951	0.0902716	0.0780377	0.177633	0.151974	0.0870694
SynPair59673	0.16125	0.0908417	0.151348	0.147147	0.111337	0.0695343	0.103776
SynPair23980	0.0907004	0.184081	0.279332	0.156542	0.204557	0.192379	0.141296
SynPair67178	0.465496	0.269611	0.289425	0.264138	0.313597	0.243813	0.475084
SynPair44160	0.327452	0.225375	0.302337	0.338641	0.252125	0.28064	0.170322
SynPair23650	0.143314	0.0293914	0.0858484	0.0531057	0.114254	0.0523309	0.503007
SynPair41150	0.228225	0.0267754	0.202759	0.238912	0.271289	0.202423	0.117723
SynPair23515	0.0892062	0.0730892	0.173981	0.0993773	0.220648	0.229574	0.160281
SynPair63133	0.63021	0.226947	0.26339	0.305794	0.384973	0.308181	0.466104
SynPair58608	0.333162	0.045501	0.207482	0.328283	0.14713	0.193741	0.295109
SynPair46310	0.0306408	0.0870856	0.185016	0.0675962	0.0667664	0.0687127	0.151113
SynPair64036	0.0373096	0.0988867	0.0497157	0.0882099	0.0743567	0.0453751	0.0669865
SynPair11121	0.0678468	0.000104079	0.199191	0.0119921	0.038014	0.0694855	0.167314
SynPair15183	0.266657	0.239557	0.130569	0.190983	0.286769	0.161758	0.1964
SynPair14075	0.227739	0.105209	0.0999501	0.0895574	0.0914207	0.10276	0.138809
SynPair36237	0.113347	0.0331328	0.057639	0.150415	0.37295	0.0910254	0.0708269
SynPair5020	0.108563	0.0296354	0.064265	0.0414737	0.0445643	0.0403951	0.042016
SynPair56566	0.0936859	0.0241612	0.115678	0.052738	0.255033	0.165136	0.800154
SynPair16024	0.09789	0.169198	0.130204	0.130452	0.268281	0.120585	0.0730105
SynPair1082	0.202468	0.168117	0.32043	0.273855	0.330313	0.224615	0.374505
SynPair49340	0.238692	0.293283	0.106497	0.0915717	0.16089	0.144603	0.126412
SynPair57658	0.453504	0.329852	0.171029	0.52083	0.448906	0.409916	0.193459
SynPair2289	0.0660021	0.0714334	0.0530369	0.0594311	0.0317514	0.0383669	0.0194005
SynPair59419	0.162663	0.10092	0.157845	0.182362	0.177467	0.207407	0.109521
SynPair45150	0.196952	0.093595	0.0749831	0.11462	0.163043	0.239052	0.229546
SynPair18301	0.0927726	0.0439385	0.0405009	0.0290471	0.0738582	0.0650124	0.0165865
SynPair9354	0.0450304	0.0298839	0.084455	0.113618	0.0847478	0.108283	0.0547995
SynPair65343	0.0715166	0.0597556	0.180822	0.103071	0.159113	0.0957464	0.141016
SynPair59901	0.0886936	0.378679	0.127923	0.199343	0.271314	0.151054	0.380898
SynPair47065	0.0715468	0.0935334	0.0878467	0.0638081	0.104052	0.105098	0.126198
SynPair9230	0.195209	0.178422	0.14959	0.148281	0.136968	0.0969011	0.226596
SynPair26912	0.0654845	0.0420821	0.0340775	0.0528863	0.0939025	0.099398	0.101783
SynPair65227	0.27923	0.162246	0.227649	0.0684002	0.260712	0.148936	0.106363
SynPair60217	0.042331	0.0542991	0.122623	0.119389	0.0617783	0.0975622	0.214343
SynPair42055	0.223327	0.110817	0.215554	0.093682	0.136501	0.10192	0.0807847
SynPair58993	0.152231	0.0222394	0.0870899	0.0542239	0.183399	0.111514	0.0937332
SynPair21817	0.288765	0.175177	0.210788	0.175423	0.23736	0.234852	0.252023
SynPair22660	0.115178	0.0940171	0.156142	0.299866	0.257693	0.306469	0.667114
SynPair63178	0.171635	0.180791	0.130242	0.211419	0.225556	0.316313	0.206769
SynPair42131	0.275828	0.106272	0.119502	0.140866	0.137682	0.0958478	0.238269
SynPair48035	0.0863936	0.0972178	0.0398206	0.144181	0.0906646	0.101699	0.115026
SynPair15264	0.135957	0.174769	0.119872	0.176859	0.289957	0.226682	0.13122
SynPair6260	0.191096	0.250294	0.328868	0.305914	0.427243	0.220486	0.311313
SynPair29942	0.0404912	0.0518556	0.126531	0.166839	0.206826	0.191253	0.226168
SynPair57777	0.348265	0.369551	0.294495	0.419159	0.453728	0.234306	0.359403
SynPair6304	0.0484126	0.0259827	0.144802	0.170056	0.138246	0.0975322	0.127457
SynPair48151	0.210706	0.126646	0.0658644	0.0452605	0.0797145	0.0366169	0.154883
SynPair34349	0.233603	0.115212	0.0947098	0.169974	0.0808232	0.12838	0.0883625
SynPair56449	0.208423	0.201879	0.116643	0.137323	0.0749644	0.13712	0.151431
SynPair33328	0.170663	0.235746	0.156603	0.314565	0.191592	0.251485	0.351654
SynPair1365	0.218451	0.268553	0.230903	0.176431	0.173391	0.122541	0.308363
SynPair303	0.316954	0.30987	0.179906	0.185694	0.296929	0.186291	0.162269
SynPair29692	0.0368194	0.0265835	0.0828415	0.0533568	0.0680277	0.0459666	0.15266
SynPair10254	0.170942	0.138849	0.118139	0.205704	0.129908	0.152194	0.166238
SynPair17199	0.0667196	0.0682282	0.037482	0.0686975	0.0660843	0.0724195	0.257097
SynPair56681	0.87428	0.883892	0.555706	0.395463	0.451269	0.356075	0.78577
SynPair267	0.18635	0.105823	0.175342	0.242903	0.183226	0.275263	0.306445
SynPair14392	0.0549551	0.119185	0.0137553	0.0320707	0.0945241	0.122136	0.0549112
SynPair15494	0.239003	0.158414	0.137846	0.177822	0.273369	0.318453	0.207632
SynPair12759	0.115861	0.201497	0.166683	0.0941748	0.0477353	0.210971	0.257198
SynPair31741	0.393471	0.34058	0.301456	0.235431	0.515753	0.448137	0.271631
SynPair32936	0.0451799	0.0639517	0.0962274	0.0436718	0.065015	0.0476129	0.0669673
SynPair6490	0.2199	0.0826082	0.102251	0.0814899	0.117303	0.08372	0.0793633
SynPair57187	0.293594	0.243449	0.21422	0.282982	0.306648	0.191057	0.579503
SynPair30967	0.000102521	0.101345	0.0885472	0.0806655	0.060106	0.000107385	0.227719
SynPair51010	0.0858334	0.0447889	0.0710202	0.0945508	0.0803337	0.0822428	0.083476
SynPair1639	0.0976407	0.0904916	0.0699308	0.087334	0.0659397	0.10021	0.0957592
SynPair33674	0.0506129	0.0873735	0.0782663	0.0482369	0.122245	0.0367696	0.0155643
SynPair51174	0.125348	0.125205	0.125588	0.165158	0.24217	0.190035	0.167629
SynPair49987	0.286544	0.258514	0.21445	0.332574	0.338877	0.0863794	0.162902
SynPair5453	0.0511311	0.0617755	0.0490181	0.0654753	0.0417942	0.0848114	0.16877
SynPair34615	0.558319	0.312009	0.390009	0.356314	0.262173	0.378916	0.212479
SynPair37862	0.39791	0.0991118	0.141463	0.130886	0.0882663	0.148382	0.307449
SynPair4609	0.101308	0.000101082	0.0201753	0.0217099	0.0997259	0.0638626	0.000101968
SynPair32782	0.112857	0.14844	0.173049	0.0959718	0.142484	0.166882	0.176971
SynPair12591	0.049365	0.048945	0.0800406	0.0638515	0.0910182	0.0587085	0.0379075
SynPair37906	0.115474	0.131049	0.0498073	0.106567	0.156114	0.0911603	0.175598
SynPair29062	0.16205	0.468381	0.234611	0.124325	0.137346	0.24263	0.197362
SynPair5537	0.0563898	0.108301	0.0458194	0.0528967	0.0601145	0.0605413	0.19281
SynPair12889	0.146428	0.06862	0.0854247	0.145141	0.0909378	0.251866	0.0991645
SynPair56071	0.0544605	0.275718	0.153406	0.30988	0.357803	0.479428	0.452984
SynPair34771	0.132943	0.0447792	0.304357	0.0231814	0.502835	0.0649963	0.055231
SynPair31891	0.0603642	0.091525	0.193073	0.0530353	0.10574	0.0540058	0.0671742
SynPair15738	0.340853	0.300017	0.223735	0.273025	0.321343	0.272536	0.398025
SynPair48569	0.212068	0.192181	0.172389	0.323844	0.252537	0.361184	0.201527
SynPair497	0.17428	0.154788	0.152923	0.184146	0.222865	0.201877	0.144064
SynPair7566	0.108553	0.0386734	0.0394233	0.0446764	0.0696491	0.043378	0.0298153
SynPair63858	0.0530204	0.445232	0.319519	0.267438	0.162539	0.319844	0.393743
SynPair41666	0.539229	0.58508	0.126241	0.459781	0.344128	0.139696	0.198081
SynPair61511	0.104326	0.0487353	0.137624	0.0946295	0.14574	0.0915714	0.238476
SynPair42509	0.241218	0.258505	0.245243	0.191388	0.332107	0.184118	0.411286
SynPair22258	0.28318	0.347348	0.109803	0.16975	0.259528	0.108228	0.199002
SynPair23002	0.270907	0.149133	0.0847044	0.138935	0.193313	0.0878904	0.0668056
SynPair25239	0.285315	0.0554305	0.184957	0.276071	0.0853523	0.0518792	0.422948
SynPair8536	0.202503	0.158046	0.206331	0.181233	0.223609	0.123768	0.160277
SynPair38956	0.171128	0.0617837	0.0614928	0.128879	0.0549036	0.126137	0.167832
SynPair45568	0.417995	0.314498	0.190236	0.142927	0.386138	0.237748	0.184958
SynPair46607	0.285562	0.300505	0.15681	0.0810258	0.227706	0.148843	0.413528
SynPair63788	0.162425	0.266452	0.261764	0.20927	0.115869	0.191755	0.197034
SynPair22090	0.173037	0.0693809	0.0460181	0.095035	0.120872	0.17521	0.0847775
SynPair64839	0.0742278	0.0091266	0.0601098	0.0450891	0.0813009	0.0216828	0.0947281
SynPair47821	0.0434039	0.170753	0.142397	0.0888031	0.130522	0.128203	0.146678
SynPair66414	0.13981	0.152574	0.100652	0.0535269	0.104027	0.0578339	0.0815551
SynPair38832	0.124266	0.0853326	0.179577	0.154683	0.117246	0.107138	0.14474
SynPair37829	0.172233	0.195369	0.113404	0.0761223	0.440378	0.156003	0.150136
SynPair51293	0.0497868	0.0876019	0.0494092	0.0600503	0.0693498	0.0363264	0.129641
SynPair5418	0.286634	0.0822175	0.114458	0.110595	0.0781341	0.0735453	0.0787742
SynPair28317	0.0948223	0.151883	0.152606	0.189916	0.093454	0.189817	0.112191
SynPair17646	0.0495138	0.0420871	0.0600792	0.0853108	0.0887196	0.0406519	0.128013
SynPair15617	0.214544	0.0953175	0.194842	0.156229	0.237189	0.21072	0.17007
SynPair7449	0.60148	0.389283	0.154202	0.196953	0.207087	0.309485	0.206495
SynPair16860	0.0894414	0.018764	0.000100531	0.108844	0.0429793	0.032705	0.0436998
SynPair37455	0.000106868	0.0209088	0.094159	0.0363513	0.0890211	0.0101947	0.0821992
SynPair30798	0.241128	0.411444	0.163814	0.165231	0.214191	0.323486	0.679903
SynPair7951	0.254199	0.073342	0.149622	0.140973	0.164482	0.127607	0.105549
SynPair16578	0.148116	0.0700148	0.106631	0.12485	0.0832668	0.0500906	0.0991902
SynPair3897	0.0829952	0.0801597	0.116573	0.0937364	0.119271	0.136011	0.214139
SynPair14529	0.399276	0.266261	0.399631	0.264029	0.311131	0.402955	0.306651
SynPair48522	0.0742165	0.120438	0.0789484	0.0643727	0.116014	0.0944001	0.0678602
SynPair30550	0.2103	0.100554	0.0866314	0.173549	0.277127	0.430533	0.234198
SynPair1716	0.732452	0.449613	0.331057	0.537052	0.550869	0.816201	0.334022
SynPair14685	0.169647	0.375724	0.339853	0.334337	0.400714	0.346802	0.411493
SynPair770	0.198439	0.451144	0.259687	0.138786	0.0689103	0.135877	0.269957
SynPair2961	9.57069e-05	0.0646835	0.117121	0.169493	0.21548	0.128547	0.135337
SynPair12712	0.464613	0.126396	0.196125	0.106492	0.252635	0.264753	0.272354
SynPair13934	0.10144	0.0212325	0.0522349	0.0349458	0.0455972	0.028143	0.0577728
SynPair3747	0.188093	0.0720674	0.176762	0.399215	0.271087	0.135805	0.13778
SynPair32819	0.027297	0.0180973	0.106542	0.0599058	0.0984987	0.0838921	0.0535022
SynPair13850	0.0579358	0.16453	0.104891	0.0958433	0.0411467	0.0782465	0.151583
SynPair2479	0.098843	0.171813	0.172935	0.742098	0.167972	0.273073	0.173092
SynPair9727	0.309896	0.284752	0.249753	0.368162	0.504348	0.310862	0.222461
SynPair45523	0.393016	0.0228313	0.0194939	0.00815567	0.113332	0.0241802	0.528836
SynPair27223	0.0905125	0.0730574	0.129835	0.0760344	0.147298	0.138842	0.29279
SynPair8901	0.0710034	0.0621324	0.188837	0.0877662	0.124361	0.0996037	0.071466
SynPair26079	0.0732455	0.0989239	0.0435804	0.104273	0.0913236	0.0518623	0.393192
SynPair47416	0.273777	0.30857	0.219713	0.130812	0.192899	0.116441	0.344017
SynPair38879	0.0184297	0.0627831	0.080206	0.028825	0.0719211	0.140312	0.105839
SynPair9993	0.189955	0.220878	0.115114	0.1415	0.0792989	0.162387	0.0841037
SynPair22377	0.84437	0.0907714	0.210697	0.141208	0.136409	0.35936	0.265719
SynPair43718	0.0657881	0.0123268	0.0112231	0.0373727	0.058496	0.000102262	0.100035
SynPair41749	0.640484	0.0901781	0.0607347	0.064069	0.0320661	0.0874128	0.127374
SynPair23049	0.135662	0.195221	0.158441	0.210226	0.218694	0.176563	0.174971
SynPair39497	0.321067	0.355901	0.283052	0.421197	0.185001	0.195312	0.232192
SynPair61926	0.0302805	0.000101834	0.0179714	0.134593	0.070745	0.0144901	9.90729e-05
SynPair31672	9.70874e-05	0.000100906	9.91118e-05	0.000100583	0.00010129	0.0143163	0.219814
SynPair34992	0.106638	0.127366	0.148571	0.063494	0.0847817	0.133117	0.131475
SynPair13430	0.403239	0.150047	0.189525	0.182848	0.226098	0.275801	0.21261
SynPair2465	0.0753763	0.0971094	0.171864	0.181929	0.0741873	0.165986	0.0948656
SynPair13554	0.331962	0.396135	0.109578	0.870939	0.166441	0.205435	0.501977
SynPair37681	0.11031	0.0986126	0.0658629	0.135467	0.101128	0.0894525	0.072565
SynPair55181	0.103921	0.123102	0.0930498	0.0979943	0.039379	0.147936	0.14457
SynPair33747	0.188576	0.069045	0.198176	0.212844	0.460185	0.231213	0.130651
SynPair4496	0.0241968	0.162469	0.0419952	0.0382907	0.10358	0.0966836	0.312082
SynPair13928	0.0471122	0.0635201	0.055869	0.0634417	0.0570249	0.0660176	0.059651
SynPair56026	0.364412	0.455904	0.452771	0.373739	0.395363	0.394298	0.41508
SynPair16564	0.0949774	0.0942822	0.144304	0.0939802	0.0764464	0.139816	0.158411
SynPair49764	0.204573	0.43414	0.335873	0.347579	0.320064	0.197986	0.409881
SynPair33897	0.0885981	0.0498132	0.16735	0.083083	0.158638	0.0570789	0.134396
SynPair29151	0.315172	0.0921204	0.157778	0.193256	0.138175	0.33987	0.0814788
SynPair35418	0.225371	0.0780319	0.224706	0.260219	0.187161	0.157152	0.296737
SynPair7829	0.136528	0.141872	0.0528987	0.0552521	0.0478238	0.104627	0.212912
SynPair10597	0.267388	0.109035	0.182233	0.166603	0.218912	0.113262	0.168942
SynPair36613	0.160711	0.302235	0.150027	0.22048	0.140703	0.123555	0.118028
SynPair49600	0.154162	0.141496	0.16702	0.133552	0.213069	0.123242	0.290776
SynPair23055	0.450266	0.476759	0.241526	0.53825	0.298728	0.346071	0.142249
SynPair9497	0.0406222	0.0659816	0.053908	0.0983884	0.128837	0.0420612	0.157918
SynPair46980	0.256217	0.208645	0.353951	0.352038	0.333233	0.37323	0.429843
SynPair60678	0.189556	0.126388	0.101596	0.109787	0.113589	0.200553	0.0846593
SynPair42846	1.63142	0.159336	0.50104	0.327659	0.30214	0.118199	0.323954
SynPair45827	0.0991274	0.0234682	0.0676785	0.0595611	0.0475569	0.0602639	0.0249287
SynPair39643	0.119813	0.146458	0.161879	0.0649516	0.189702	0.128761	0.0836002
SynPair64412	0.0707677	0.305331	0.271477	0.164739	0.205932	0.195046	0.187792
SynPair8405	0.131554	0.0285852	0.229157	0.148876	0.0834754	0.123143	0.0617494
SynPair65648	0.234311	0.125287	0.151869	0.125563	0.176855	0.318774	0.269678
SynPair46650	0.134878	0.0986063	0.129531	0.179879	0.190365	0.177933	0.241484
SynPair38865	0.0607898	0.0657691	0.0499954	0.0814992	0.0949858	0.0632095	0.0929444
SynPair47876	0.0368056	0.0763849	0.186089	0.114451	0.152579	0.157571	0.106257
SynPair47912	0.0492171	0.0228873	0.0378781	0.0242717	0.0162919	0.00803689	0.215583
SynPair57237	0.0963373	0.0380979	0.000100876	0.0894956	0.0921547	0.0951531	0.453286
SynPair12895	0.127611	0.0975098	0.138817	0.0834205	0.195647	0.105377	0.169164
SynPair48575	0.256152	0.406242	0.171467	0.23761	0.387661	0.169454	0.369257
SynPair16953	0.0208699	0.0695185	0.0362834	0.0660247	0.0808207	0.0174336	0.362683
SynPair56109	0.115582	0.0917196	0.0860321	0.0904178	0.124647	0.0617602	0.244265
SynPair17611	0.134963	0.0692924	0.0821291	0.0988593	0.0706419	0.0842646	0.209862
SynPair37402	0.0611814	0.0835502	0.0400232	0.0175068	0.0626896	0.0585838	0.146897
SynPair15640	0.225014	0.0545618	0.0666615	0.0672466	0.14447	0.0982803	0.120445
SynPair48411	0.338464	0.140246	0.17472	0.177417	0.256324	0.181157	0.276096
SynPair30463	0.414089	0.464024	0.252405	0.274808	0.440962	0.524943	0.448383
SynPair643	0.509827	0.305508	0.329203	0.361276	0.411907	0.40849	0.38268
SynPair51168	0.0252567	0.0159392	0.127348	0.0597748	0.116494	0.0300228	0.107425
SynPair13807	0.221402	0.171381	0.131652	0.112104	0.213116	0.208454	0.122713
SynPair12745	0.304309	0.144224	0.100981	0.151486	0.194005	0.133679	0.0540249
SynPair1741	0.638556	0.469232	0.483565	0.39242	0.402511	0.487146	0.708113
SynPair52207	0.126623	9.96498e-05	0.150666	0.0282961	0.193216	0.0516037	0.0502709
SynPair13963	0.155866	0.111509	0.145619	0.06788	0.231645	0.121261	0.304494
SynPair3710	0.208985	0.116517	0.1053	0.12721	0.0908871	0.151068	0.133687
SynPair47441	0.116997	0.100974	0.112756	0.141527	0.108518	0.135304	0.103959
SynPair47525	0.139824	0.207105	0.165796	0.14866	0.257366	0.160878	0.178723
SynPair9770	0.111704	0.16539	0.215677	0.16739	0.324083	0.437735	0.192932
SynPair8956	0.188555	0.348284	0.218659	0.276815	0.359613	0.227816	0.384479
SynPair44482	0.0750309	0.0592498	0.0993263	0.111698	0.14235	0.0650138	0.115695
SynPair22244	0.389897	0.14178	0.246865	0.281506	0.340307	0.30981	0.357486
SynPair61971	0.328607	0.227158	0.434273	0.328153	0.257223	0.24999	0.293576
SynPair47689	0.0297608	0.0572845	0.0504825	0.0456728	0.137133	0.140681	0.28138
SynPair23426	0.185253	0.49155	0.184512	0.189085	0.236491	0.166571	0.206136
SynPair41242	0.0796701	0.0757168	0.0571672	0.057417	0.102463	0.0142662	0.0200646
SynPair43213	0.186807	0.213708	0.170386	0.273556	0.199251	0.261418	0.147363
SynPair45384	0.318182	0.217402	0.110081	0.0849831	0.114074	0.107926	0.0688157
SynPair42049	0.531204	0.763772	0.188949	0.200027	0.490938	0.227469	0.410476
SynPair18279	0.140775	0.0540552	0.0966617	0.0889546	0.153882	0.10006	0.117169
SynPair25779	0.161083	0.144117	0.127161	0.142024	0.202087	0.172289	0.18099
SynPair47079	0.279302	0.120563	0.123056	0.100948	0.237011	0.119144	0.102035
SynPair24523	0.0656523	0.0802503	0.0705204	0.108761	0.0724217	0.0758151	0.0925325
SynPair61299	0.269806	0.198668	0.375268	0.319592	0.269853	0.461468	0.387429
SynPair24447	0.0969456	0.216418	0.0873195	0.174604	0.124045	0.131446	0.0757843
SynPair8112	0.215557	0.105189	0.0908572	0.151174	0.1132	0.0845044	0.156193
SynPair13043	0.000100959	0.000100959	9.91032e-05	0	0.266153	1.47551	0
SynPair2172	0.620991	0.174735	0.221215	0.673612	0.372367	0.247879	0.409799
SynPair11176	0.0332551	0.338579	0.153671	0.0891334	0.121686	0.154994	0.0783235
SynPair6318	0.569203	0.292085	0.294728	0.387624	0.297138	0.491815	0.217019
SynPair30293	0.68221	0.0799898	0.153882	0.164284	0.229751	0.148585	0.114771
SynPair14146	0.208947	0.0952061	0.246691	0.114571	0.128248	0.160913	0.144066
SynPair36304	0.111799	0.216117	0.142242	0.212723	0.0721968	0.258552	0.169556
SynPair49273	0.149087	0.165872	0.165256	0.168133	0.190924	0.2835	0.167719
SynPair14022	0.123491	0.162293	0.0708883	0.0521532	0.075607	0.0465178	0.383827
SynPair29522	0.133293	0.0960167	0.118479	0.104325	0.1238	0.129831	0.145985
SynPair5077	0.0979269	0.0907196	0.136109	0.0863951	0.0781396	0.0654456	0.0536961
SynPair18232	0.123823	0.118633	0.13449	0.140043	0.160057	0.149158	0.117847
SynPair67345	0.0798343	0.0644204	0.078978	0.102785	0.189028	0.0378424	0.192975
SynPair24870	0.233606	0.192123	0.0533823	1.4673	0.0905619	0.110665	0.722028
SynPair27607	0.301327	0.0298316	0.174895	0.0328101	0.255205	0.245905	0.0733223
SynPair47156	0.1611	0.115074	0.151423	0.0902006	0.185413	0.204957	0.112131
SynPair25656	0.113152	0.0260714	0.134536	0.0664121	0.0553756	0.134932	0.103561
SynPair8159	0.851657	0.504653	0.563546	0.512314	0.543522	0.694985	0.74104
SynPair26821	0.166084	0.273027	0.21878	0.24046	0.318037	0.23812	0.386412
SynPair9303	0.160389	0.317148	0.284552	0.453924	0.143802	0.290164	0.178984
SynPair25986	0.166777	0.342986	0.21525	0.162136	0.131182	0.101454	0.128886
SynPair41209	0.031572	0.0270742	0.025593	0.0583013	0.0406222	0.0271423	0.0390879
SynPair8391	0.190011	0.0973746	0.067611	0.0837616	0.202225	0.153861	0.076009
SynPair42002	0.229041	0.069557	0.145251	0.178404	0.293722	0.272695	0.333674
SynPair21558	1.05888	0.27527	0.426588	0.46364	0.629641	0.440566	0.465284
SynPair26695	0.257022	0.158655	0.222318	0.153266	0.204935	0.226628	0.303901
SynPair23975	0.125076	0.0461058	0.0732069	0.0927137	0.115511	0.074619	0.135106
SynPair48106	0.0695833	0.11517	0.0934467	0.165124	0.0892834	0.0841354	0.286015
SynPair37115	0.558115	0.261352	0.377618	0.320831	0.317634	0.294473	0.574488
SynPair29871	0.124371	0.17811	0.108479	0.494754	0.225909	0.185439	0.0617715
SynPair4302	0.0556928	0.0344469	0.0313489	0.0389471	0.0473097	0.0209616	0.026779
SynPair35144	0.0800284	0.0610817	0.0580605	0.0823056	0.135105	0.15529	0.184254
SynPair5158	0.129129	0.103787	0.116052	0.811068	0.0695969	0.274301	0.173214
SynPair28657	0.0485441	0.125567	0.000100543	0.0297597	0.0471991	0.151905	0.111029
SynPair17306	0.112604	0.0433457	0.105145	0.157787	0.0607558	0.201461	0.053453
SynPair29915	0.0619859	0.110106	0.136674	0.107256	0.0966972	0.107905	0.0793781
SynPair16038	0.0696892	0.224033	0.230581	0.132479	0.184328	0.124182	0.302822
SynPair16394	0.0680136	0.0880455	0.0456743	0.0532467	0.0554006	0.0714824	0.0085887
SynPair11059	0.135111	0.117874	0.105228	0.254697	0.159491	0.106131	0.24165
SynPair50741	0.424054	0.0324549	0.0324317	0.0380456	0.0772065	0.0954574	0.0595355
SynPair13008	0.0864013	0.0910999	0.17323	0.131482	0.116322	0.0699679	0.244351
SynPair230	0.219424	0.171111	0.143442	0.176919	0.20309	0.091374	0.162538
SynPair2139	0.361351	0.163607	0.0877345	0.203464	0.168688	0.201941	0.249225
SynPair1332	0.462455	0.209792	0.17266	0.139804	0.116093	0.120417	0.167129
SynPair55798	0.0723094	0.0287156	0.0695894	0.0675763	0.0889472	0.109263	0.0598266
SynPair14080	0.22678	0.19366	0.160494	0.303026	0.22152	0.194714	0.372994
SynPair12073	0.0252745	0.0466149	0.0849243	0.0367595	0.0939548	0.0349482	0.056799
SynPair11278	0.273391	0.214427	0.17912	0.196814	0.271767	0.265679	0.451252
SynPair29748	0.515069	0.174231	0.311651	0.388303	0.210376	0.212332	0.252198
SynPair51496	0.0263196	0.0372577	0.0377738	0.0571625	0.0456325	0.0117971	0.0811393
SynPair17043	0.0585574	0.0580748	0.14608	0.0729969	0.0827975	0.0645826	0.0442692
SynPair17127	0.251305	0.0793722	0.10581	0.0830982	0.156676	0.189067	0.0989201
SynPair6172	0.345115	0.240974	0.2428	0.265186	0.409593	0.236383	0.362569
SynPair43079	0.0528233	0.0407769	0.043744	0.0390439	0.0548644	0.0384958	0.120453
SynPair42223	0.134075	0.102243	0.177933	0.174365	0.240189	0.238253	0.395471
SynPair23728	0.0448701	0.106701	0.0468745	0.0757549	0.122707	0.0650042	0.165977
SynPair66092	0.356995	0.108592	0.163	0.128804	0.187421	0.0653912	0.186414
SynPair24581	0.197472	0.201313	0.186894	0.248979	0.215536	0.239074	0.214787
SynPair39292	0.000107977	9.54978e-05	0.0317425	0.0129167	0.0243802	0.0395712	0.0260152
SynPair67164	0.13378	0.0363399	0.114445	0.0721753	0.0522822	0.0267695	0.246196
SynPair17008	0.249989	0.187997	0.165499	0.148085	0.330455	0.188057	0.240879
SynPair34010	0.180625	0.158615	0.173844	0.224957	0.197048	0.0864253	0.162436
SynPair5256	0.286876	0.172057	0.239571	0.164768	0.200355	0.2347	0.262963
SynPair48208	0.0470836	0.137942	0.227052	0.347503	0.531655	0.0836604	0.178238
SynPair12394	0.101837	0.129053	0.0981386	0.110373	0.0912806	0.0802646	0.0711066
SynPair4168	0.192774	0.13967	0.135005	0.137036	0.0474056	0.172793	0.216583
SynPair49136	0.14267	0.0893678	0.0764322	0.0809961	0.177996	0.0639827	0.136101
SynPair36289	0.228465	0.186157	0.157692	0.220217	0.222974	0.0885391	0.191929
SynPair13306	0.0638112	0.0529957	0.0745691	0.178557	0.112611	0.102786	0.119922
SynPair31020	0.347072	0.103897	0.206675	0.132653	0.133741	0.221222	0.206068
SynPair10069	0.201817	0.167035	0.20288	0.136364	0.16244	0.282305	0.107223
SynPair51771	0.253626	0.0639215	0.0912742	0.0905215	0.174082	0.105961	0.0956294
SynPair39175	0.115111	0.0776189	0.116984	0.119084	0.161201	0.134655	0.345634
SynPair8333	0	0.0350902	0.0276322	0.0126499	0.0328891	9.95748e-05	0.00977914
SynPair58802	0.093683	0.0289887	0.0764365	0.138872	0.118121	0.096276	0.0677204
SynPair21986	0.172761	0.174597	0.241187	0.146782	0.187028	0.217381	0.167398
SynPair44137	0.18363	0.154363	0.138707	0.202878	0.267572	0.197851	0.380084
SynPair25840	0.0613642	0.0291915	0.0740908	0.0426536	0.0885188	0.0387124	0.116394
SynPair59624	0.647522	0.499649	0.434452	0.363124	0.401117	0.441627	0.495742
SynPair25558	0.148848	0.118037	0.135796	0.149234	0.108231	0.0884179	0.128745
SynPair40195	0.100384	0.059923	0.0697598	0.0784039	0.120082	0.079175	0.0835016
SynPair47258	0.0944989	0.218881	0.0914342	0.0588494	0.100297	0.113613	0.145425
SynPair45209	0.127749	0.131121	0.138261	0.0712238	0.141257	0.152668	0.125621
SynPair27509	0.558887	0.132869	0.357257	0.376306	0.216394	0.163083	0.246295
SynPair59740	0.259391	0.291915	0.23908	0.283711	0.37945	0.571177	0.20576
SynPair25924	0.122092	0.158256	0.117076	0.0758397	0.113008	0.144088	0.0784791
SynPair22945	0.253457	0.175044	0.269016	0.225731	0.304085	0.251296	0.192412
SynPair26883	0.135453	0.151375	0.11567	0.1261	0.283973	0.175593	0.217373
SynPair21656	0.0957009	0.0660532	0.156422	0.244744	0.115748	0.0786497	0.203191
SynPair43156	0.217939	0.0420741	0.0224906	0.00900051	0.0263951	0.00010045	0.0333376
SynPair22821	0.0318949	0.0684063	0.0841307	0.0738584	0.0494931	0.0680765	0.074103
SynPair47090	0.145955	0.153555	0.128651	0.0678228	0.176641	0.117552	0.103601
SynPair22101	0.0813363	0.0706998	0.0420759	0.0465113	0.0671525	0.142461	0.144674
SynPair43876	0.211676	0.139855	0.163934	0.302946	0.125751	0.0975734	0.0904753
SynPair42650	1.71079	0.172006	0.164765	0.377852	0.195016	0.145732	0.0516847
SynPair62527	0.210709	0.496223	0.224451	0.324287	0.18523	0.210245	0.336477
SynPair45755	0.0560089	0.0321929	0.131528	0.0821318	0.155496	0.0628589	0.124046
SynPair46922	0.260888	0.195065	0.207493	0.241347	0.167239	0.256033	0.299576
SynPair23193	0.0215371	0.0452428	0.105341	0.0934214	0.0484604	0.174033	0.173094
SynPair9551	0.0863303	0.0426949	0.102059	0.217671	0.223823	0.355603	0.18997
SynPair38717	0.135167	0.170756	0.166851	0.169158	0.195226	0.154552	0.292861
SynPair45631	0.0826756	0.0934946	0.0786402	0.0950166	0.0733391	0.103452	0.0565073
SynPair42980	0.472372	0.231462	0.15294	0.1123	0.103497	0.15344	0.273584
SynPair44817	0.048755	0.0586543	0.0683635	0.0491038	0.075821	0.0564605	0.0944979
SynPair48884	0.189278	0.200048	0.118799	0.133976	0.228514	0.219391	0.228496
SynPair32777	0.385265	0.175047	0.317477	0.271431	0.402749	0.236872	0.512424
SynPair3531	0.000101005	0.500735	0.125023	0.127577	0.215666	0.134427	0.562642
SynPair52026	0.0323682	0.0746021	0.197978	0.194398	0.0980537	0.142202	0.209509
SynPair12564	0.199164	0.404658	0.288182	0.304635	0.26839	0.311256	0.266827
SynPair29097	0.171994	0.140436	0.220636	0.236597	0.397748	0.353196	0.136584
SynPair1404	0.154361	0.0795511	0.0501959	0.0815715	0.104632	0.0759137	0.0582177
SynPair36479	9.62612e-05	0.041596	0.0682846	0.0588322	0.0252674	9.78828e-05	0.0486773
SynPair4848	0.145519	0.164073	0.118192	0.175325	0.158686	0.158887	0.145586
SynPair4434	0.183496	0.191272	0.125124	0.168176	0.176828	0.249691	0.147657
SynPair49816	0.0614749	0.168488	0.135635	0.12959	0.220272	0.181159	0.237538
SynPair13492	0.0712638	0.434123	0.374807	0.248481	0.102256	0.608317	0.65976
SynPair34930	0.000107846	0.0284237	0.0137058	0.0509305	0.0316756	0.0159046	0.0731836
SynPair17928	0.308733	0.102052	0.123132	0.172901	0.179691	0.196548	0.191684
SynPair51181	0.0975971	0.0858958	0.0773266	0.0206715	0.132772	0.0658704	0.113467
SynPair33681	0.0471121	0.0486378	0.0480902	0.0578531	0.0822338	0.0757203	0.130152
SynPair4550	0.000106296	0.0841476	0.0409768	0.170585	0.557872	0.241321	0.0496388
SynPair46969	0.228463	0.13017	0.0591541	0.0771502	0.0755779	0.139301	0.155378
SynPair40482	0.17033	0.168466	0.135978	0.116381	0.25395	0.254935	0.216919
SynPair67920	0.0759889	0.314672	0.138346	0.0727705	0.252332	0.132937	0.127667
SynPair67844	0.0688237	0.054836	0.0870552	0.0535733	0.132539	0.0818652	0.143755
[truncated: 15,386 more rows]

## Sheet: Syntenic gene set 
	Sorghum	Setaria	Oropetium	Rice	Brachy	Paspalum	Maize
[truncated: 16,633 more rows]
