# Supplementary material for: Genome of Paspalum vaginatum and the role of trehalose mediated autophagy in increasing maize biomass
Source: Nat Commun. 2022 Dec 13;13:7731. doi: 10.1038/s41467-022-35507-8 (PMC9747981; doi:10.1038/s41467-022-35507-8)
Supplement: Supplementary file 7 — Supplementary Data 4 [file 41467_2022_35507_MOESM7_ESM.xlsx]

## Sheet: Sorghum -P_VS_Full
	FoldChange	log2(FC)	p.value	-log10	fdr
D-glucose-6-phosphate	0.208798	-2.25982	2.35733e-05	4.62758	0.000535083
5,6-dihydrouracil	0.226048	-2.1453	1.35137e-05	4.86922	0.000535083
beta-cyano-L-alanine	0.227286	-2.13742	0.000135429	3.86829	0.00155743
L-asparagine	0.2408	-2.05409	3.97838e-05	4.40029	0.000535083
serotonin	4.10319	2.03675	0.10951	0.960547	0.249898
stearic acid	0.356894	-1.48643	0.272169	0.565161	0.48153
L-glutamine	0.357245	-1.48501	0.000454654	3.34232	0.00321755
capric acid	0.401734	-1.31569	3.85782e-05	4.41366	0.000535083
itaconic acid	0.480391	-1.05772	0.0113749	1.94405	0.0360858
glycerol 1-phosphate	0.481941	-1.05307	0.000221556	3.65452	0.00226479
1,3-diaminopropane	0.486397	-1.03979	0.00090554	3.04309	0.00555398
L-threonine	0.495273	-1.0137	0.000292778	3.53346	0.00247853
L-mimosine	0.567374	-0.817629	0.0272184	1.56514	0.0707291
myristic acid	0.568865	-0.813842	0.00545964	2.26284	0.020154
succinic acid	0.572905	-0.803632	0.0236476	1.62621	0.0659267
maleic acid	0.573914	-0.801094	0.0248981	1.60383	0.0673712
Beta- alanine	0.579883	-0.786166	0.00569569	2.24445	0.020154
L-serine	0.585325	-0.772691	0.000686772	3.16319	0.00451307
adenosine	0.603456	-0.728681	0.00118163	2.92752	0.00679438
L-valine	0.629549	-0.66761	0.000419524	3.37724	0.00321635
spermidine	0.632622	-0.660585	0.0276766	1.55789	0.0707291
3,5-dimethoxy-4-hydroxycinnamic acid	1.57038	0.651116	3.80383e-06	5.41978	0.000349952
citric acid	0.640604	-0.642495	0.00222411	2.65284	0.0120363
adenine	0.641862	-0.639665	0.191919	0.716883	0.363954
phosphoric acid	0.649974	-0.621545	0.00431997	2.36452	0.0180653
caffeic acid	1.47288	0.558643	0.00548567	2.26077	0.020154
glycine	0.701359	-0.511774	0.00356802	2.44757	0.0156495
ethanolamine	0.701959	-0.510541	0.00357216	2.44707	0.0156495
alpha ketoglutaric acid	1.38666	0.471613	0.0110533	1.95651	0.0360858
L-proline	0.721728	-0.470473	0.187064	0.728011	0.363954
myo-inositol	1.37364	0.458004	0.00287053	2.54204	0.0138994
aspartic acid	0.729842	-0.454344	0.000296346	3.5282	0.00247853
glyceric acid	0.742015	-0.43048	0.00807058	2.0931	0.0274998
threonic acid	0.748539	-0.41785	0.0121997	1.91365	0.0374124
L-leucine	0.753074	-0.409136	0.133651	0.874027	0.273593
L-Isoleucine	0.753146	-0.408998	0.133822	0.873471	0.273593
Antiarol	0.758453	-0.398869	0.111368	0.953241	0.249898
Trehalose	0.765521	-0.385486	3.07787e-05	4.51175	0.000535083
beta-gentiobiose	0.770436	-0.376253	4.07128e-05	4.39027	0.000535083
D-saccharic acid	0.792369	-0.335756	0.0140689	1.85174	0.0414857
4-hydroxycinnamic acid	1.25501	0.327703	0.0144298	1.84074	0.0414857
glycerol	0.79768	-0.326119	0.193845	0.712546	0.363954
L-glutamic acid	0.808725	-0.306279	0.00493827	2.30643	0.0197531
arachidic acid	0.814187	-0.296568	0.0662624	1.17873	0.160425
benzoquinone	1.2236	0.291134	0.0485186	1.31409	0.120641
maltose	0.832519	-0.264445	0.00244814	2.61116	0.0125127
pantothenic acid	0.83493	-0.260274	0.270313	0.568133	0.48153
pelargonic acid (nonanoic acid)	0.840505	-0.250671	0.0899994	1.04576	0.212306
L-homoserine	0.859343	-0.218695	0.306976	0.512896	0.526456
quinic acid	0.880122	-0.184224	0.235335	0.628314	0.433015
trans-aconitic acid	0.882096	-0.180993	0.125558	0.901156	0.268636
nicotinic acid	0.883192	-0.179201	0.309007	0.510032	0.526456
elaidic acid	1.129	0.175052	0.160491	0.79455	0.320982
arbutin	0.891129	-0.166293	0.737014	0.132524	0.869298
galactinol	1.1198	0.163237	0.40175	0.396044	0.637259
lactose	0.896957	-0.15689	0.505604	0.296189	0.684213
heptanoic acid	0.898785	-0.153951	0.571257	0.243168	0.72994
2-hydroxypyridine	1.10343	0.141995	0.325469	0.487491	0.544421
acetohydroxamic acid	0.910226	-0.135703	0.491145	0.30879	0.684213
shikimic acid	0.919801	-0.120606	0.462161	0.335207	0.683156
allantoin	0.925507	-0.111685	0.445839	0.350822	0.683156
4-hydroxybenzoic acid	0.94576	-0.0804534	0.482665	0.316354	0.683156
eicosapentaenoic acid	0.951117	-0.0723049	0.763118	0.117408	0.877586
L-tryptophan	0.956861	-0.063618	0.646836	0.189206	0.801757
sedoheptulose anhydride monohydrate	0.957103	-0.0632539	0.551905	0.258135	0.725361
D-mannitol	0.958534	-0.0610992	0.472526	0.325575	0.683156
D-mannose	0.958685	-0.0608709	0.474568	0.323701	0.683156
Sucrose	1.043	0.060739	0.121441	0.915633	0.266015
D-glucose	0.960877	-0.0575771	0.505722	0.296088	0.684213
3,4 dihydroxyphenylalanine (DOPA)	1.03917	0.0554319	0.837597	0.0769647	0.900064
fructose	0.963453	-0.0537145	0.542928	0.265258	0.723904
benzene-1,2,4-triol	0.96347	-0.0536883	0.409825	0.387402	0.639049
3-hydroxypyridine	0.963637	-0.0534385	0.481845	0.317093	0.683156
L-alanine	0.966735	-0.0488076	0.566986	0.246427	0.72994
oxalic acid	0.967591	-0.0475309	0.58155	0.235413	0.732913
tyrosine	0.970809	-0.0427408	0.708279	0.149795	0.846256
3,4-dihydroxybenzoic acid	1.02911	0.0414001	0.396519	0.401736	0.637259
xylose	0.972266	-0.0405767	0.828911	0.0814923	0.900064
lauric acid	0.972297	-0.0405307	0.818124	0.0871808	0.900064
palmitic acid	1.02219	0.0316629	0.391499	0.407269	0.637259
Pyruvic acid	1.02073	0.0295995	0.653606	0.184684	0.801757
fumaric acid	0.980889	-0.0278389	0.85403	0.0685268	0.900064
ferulic acid	1.01922	0.0274612	0.688298	0.162224	0.833203
D-malic acid	0.983336	-0.0242443	0.841893	0.0747433	0.900064
dehydroascorbic acid	1.01663	0.0237908	0.838313	0.0765937	0.900064
gamma-aminobutyric acid (GABA)	0.983894	-0.023425	0.860931	0.0650316	0.900064
1,6-anhydro-glucose	1.01062	0.0152469	0.746569	0.12693	0.869423
ribose	0.992927	-0.0102407	0.846284	0.0724836	0.900064
4-hydroxy-3-methoxybenzoic acid	0.994912	-0.0073591	0.958398	0.0184542	0.976196
L-lysine	1.00492	0.00707624	0.972978	0.011897	0.976196
glyoxylic acid	1.00312	0.00449278	0.976196	0.0104631	0.976196
benzoic acid	1.00216	0.00310613	0.961082	0.0172396	0.976196

## Sheet: Sorghum -N_VS_Full
	FoldChange	log2(FC)	p.value	-log10
L-asparagine	0.126201	-2.9862	1.29085e-05	4.88913
beta-cyano-L-alanine	0.12692	-2.978	5.193e-05	4.28458
Beta- alanine	0.133615	-2.90385	3.02138e-05	4.51979
L-glutamine	0.152683	-2.71139	6.15679e-05	4.21065
5,6-dihydrouracil	0.166922	-2.58275	6.46359e-06	5.18953
allantoin	0.21329	-2.22911	2.26273e-06	5.64537
stearic acid	0.238993	-2.06496	0.181518	0.74108
L-threonine	0.270069	-1.8886	3.81363e-06	5.41866
caffeic acid	3.17051	1.66472	0.0086622	2.06237
shikimic acid	2.99194	1.58108	0.00454191	2.34276
L-valine	0.345554	-1.53302	1.82193e-06	5.73947
gamma-aminobutyric acid (GABA)	0.349518	-1.51656	1.41184e-07	6.85022
3,5-dimethoxy-4-hydroxycinnamic acid	2.81161	1.49139	0.00090589	3.04292
capric acid	0.364595	-1.45563	1.50001e-05	4.82391
L-serine	0.366929	-1.44643	2.70977e-05	4.56707
1,3-diaminopropane	0.382484	-1.38653	0.000142199	3.8471
L-proline	0.399764	-1.32278	0.00722702	2.14104
itaconic acid	0.417461	-1.26029	0.00432728	2.36379
aspartic acid	0.435339	-1.19979	5.02165e-06	5.29915
maleic acid	2.21457	1.14703	9.13766e-05	4.03916
succinic acid	2.20008	1.13755	9.1637e-05	4.03793
Antiarol	0.464546	-1.10611	0.00192251	2.71613
spermidine	0.488622	-1.03321	0.00173545	2.76059
threonic acid	0.494842	-1.01496	0.000232331	3.63389
galactinol	1.97353	0.980781	0.120403	0.919364
elaidic acid	1.97148	0.979276	0.00343165	2.4645
L-glutamic acid	0.514443	-0.958918	2.94491e-05	4.53093
myristic acid	0.51766	-0.949924	0.00318933	2.4963
myo-inositol	1.91729	0.93907	0.023307	1.63251
citric acid	0.555921	-0.847047	0.000753681	3.12281
adenosine	0.563172	-0.828353	0.00114848	2.93988
quinic acid	1.7241	0.785842	0.00476413	2.32202
3,4 dihydroxyphenylalanine (DOPA)	1.71336	0.776832	0.0775846	1.11022
dehydroascorbic acid	0.602273	-0.731511	0.00241354	2.61735
L-homoserine	0.653848	-0.612974	0.0146166	1.83515
serotonin	0.65667	-0.60676	0.0353961	1.45104
3,4-dihydroxybenzoic acid	1.49586	0.580977	0.170382	0.768575
alpha ketoglutaric acid	1.47325	0.559	0.0289787	1.53792
L-alanine	1.40819	0.493847	0.000586993	3.23137
oxalic acid	1.40415	0.489694	0.000642012	3.19246
arachidic acid	0.722904	-0.468124	0.00308313	2.51101
L-leucine	0.731708	-0.45066	0.105572	0.976449
L-Isoleucine	0.732026	-0.450033	0.105736	0.975778
L-tryptophan	1.34804	0.430867	0.0146804	1.83326
D-malic acid	0.743731	-0.427148	0.0144462	1.84025
glyceric acid	0.747657	-0.419552	0.0094184	2.02602
benzoquinone	1.33709	0.419092	0.0196774	1.70603
eicosapentaenoic acid	0.7526	-0.410044	0.123462	0.908466
4-hydroxybenzoic acid	1.29177	0.369354	0.251194	0.599991
D-glucose-6-phosphate	0.778463	-0.3613	0.105374	0.977267
adenine	0.786844	-0.34585	0.425253	0.371353
fumaric acid	0.78846	-0.342891	0.0779296	1.1083
glycine	0.82564	-0.276415	0.031892	1.49632
ethanolamine	0.827201	-0.273691	0.0329122	1.48264
L-lysine	1.20672	0.271093	0.376282	0.424486
glycerol	1.17949	0.238161	0.288575	0.539741
4-hydroxy-3-methoxybenzoic acid	1.16618	0.221788	0.310901	0.507377
L-mimosine	0.86706	-0.205797	0.439505	0.357036
D-saccharic acid	0.87214	-0.197368	0.516463	0.286961
Sucrose	1.1429	0.192703	0.0538522	1.2688
heptanoic acid	1.13524	0.182994	0.390969	0.407857
lactose	1.13409	0.18153	0.0935669	1.02888
4-hydroxycinnamic acid	0.887045	-0.17292	0.330926	0.480269
lauric acid	0.88953	-0.168885	0.151521	0.819527
benzoic acid	1.11657	0.159068	0.0682136	1.16613
xylose	1.11299	0.154444	0.431686	0.364832
pantothenic acid	0.898666	-0.154142	0.538474	0.268835
Trehalose	1.11255	0.153876	0.49058	0.309291
pelargonic acid (nonanoic acid)	0.901533	-0.149547	0.186749	0.728741
glycerol 1-phosphate	0.902136	-0.148582	0.409693	0.387542
beta-gentiobiose	1.10395	0.142669	0.528711	0.276782
ferulic acid	1.09353	0.128988	0.171524	0.765675
trans-aconitic acid	1.09117	0.125872	0.411273	0.385869
phosphoric acid	1.08418	0.116599	0.389528	0.409462
Pyruvic acid	1.08009	0.111146	0.34935	0.456739
2-hydroxypyridine	0.933245	-0.0996725	0.57054	0.243714
fructose	0.933902	-0.0986569	0.371798	0.429693
acetohydroxamic acid	1.06523	0.091159	0.500503	0.300593
arbutin	0.964174	-0.0526341	0.918296	0.0370171
palmitic acid	1.03267	0.0463861	0.388528	0.410578
D-mannose	0.97149	-0.0417292	0.65697	0.182455
D-glucose	0.971682	-0.041444	0.658931	0.18116
D-mannitol	0.972395	-0.0403858	0.668122	0.175144
glyoxylic acid	1.02625	0.0373829	0.858985	0.0660146
benzene-1,2,4-triol	0.978056	-0.0320107	0.555747	0.255123
1,6-anhydro-glucose	1.02206	0.0314773	0.530492	0.275321
tyrosine	0.981421	-0.0270557	0.834884	0.0783739
sedoheptulose anhydride monohydrate	0.983323	-0.0242634	0.831014	0.0803916
ribose	1.01283	0.0183897	0.804227	0.0946211
nicotinic acid	1.00941	0.0135094	0.939533	0.0270879
3-hydroxypyridine	0.996892	-0.00449147	0.965617	0.0151951
maltose	1.00055	0.000796969	0.99595	0.00176263

## Sheet: Paspalum -P_VS_Full
	FoldChange	log2(FC)	p.value	-log10	fdr
L-proline	0.168938	-2.56543	0.0776829	1.10967	0.456076
xylose	0.170221	-2.55452	0.0481172	1.3177	0.442678
Trehalose	5.58437	2.48139	0.00864254	2.06336	0.301078
glyceric acid	0.215402	-2.21489	0.0195071	1.70981	0.301078
L-tryptophan	0.39137	-1.35339	0.0145184	1.83808	0.301078
galactinol	1.7731	0.826276	0.0135803	1.86709	0.301078
4-hydroxybenzoic acid	1.70702	0.771482	0.271602	0.566068	0.685407
L-lysine	1.62065	0.696575	0.0229081	1.64001	0.301078
myristic acid	1.55982	0.641377	0.0209748	1.6783	0.301078
L-valine	0.658224	-0.603349	0.153058	0.815143	0.564887
glycerol 1-phosphate	0.674547	-0.568008	0.0777985	1.10903	0.456076
D-glucose-6-phosphate	0.700062	-0.514446	0.144848	0.839088	0.564887
phosphoric acid	0.700823	-0.512879	0.000290293	3.53716	0.026707
1,3-diaminopropane	1.40803	0.493676	0.153502	0.813886	0.564887
L-Isoleucine	0.712095	-0.489858	0.43253	0.363984	0.740846
L-leucine	0.714139	-0.485722	0.435849	0.360664	0.740846
alpha ketoglutaric acid	1.39826	0.483632	0.0693455	1.15898	0.456076
3,4-dihydroxybenzoic acid	0.718337	-0.477266	0.0793176	1.10063	0.456076
eicosapentaenoic acid	1.38578	0.470703	0.0946541	1.02386	0.483788
shikimic acid	1.35444	0.437692	0.0277368	1.55694	0.318973
arbutin	1.35263	0.435769	0.365435	0.43719	0.740846
itaconic acid	1.32906	0.410411	0.067086	1.17337	0.456076
L-serine	0.760198	-0.395553	0.543619	0.264706	0.777288
threonic acid	0.762382	-0.391413	0.275653	0.559638	0.685407
glycine	0.764881	-0.386692	0.392214	0.406476	0.740846
acetohydroxamic acid	0.765324	-0.385858	0.196267	0.707154	0.641597
ethanolamine	0.767642	-0.381495	0.396733	0.401502	0.740846
maleic acid	0.774261	-0.369108	0.202242	0.694128	0.641597
heptanoic acid	0.776898	-0.364204	0.189554	0.722268	0.641597
succinic acid	0.779126	-0.360072	0.210239	0.677286	0.644734
fumaric acid	1.25891	0.33217	0.133162	0.87562	0.564887
Beta- alanine	0.794428	-0.332012	0.325811	0.487034	0.740846
quinic acid	1.25121	0.323322	0.178635	0.748034	0.632092
sedoheptulose anhydride monohydrate	1.24951	0.321362	0.330718	0.480543	0.740846
L-threonine	0.816332	-0.292771	0.658609	0.181373	0.812779
citric acid	1.20143	0.264747	0.0474118	1.32411	0.442678
stearic acid	0.844776	-0.24336	0.550745	0.25905	0.777288
maltose	1.18183	0.241022	0.3451	0.462055	0.740846
nicotinic acid	1.18136	0.240452	0.23078	0.636802	0.663492
gamma-aminobutyric acid (GABA)	0.851915	-0.231218	0.515276	0.28796	0.777138
L-asparagine	1.17055	0.227189	0.45095	0.345872	0.740846
tyrosine	1.16906	0.225349	0.0693332	1.15906	0.456076
pantothenic acid	1.15954	0.213555	0.460419	0.336847	0.740956
4-hydroxycinnamic acid	1.15906	0.212961	0.139013	0.856945	0.564887
lactose	1.14519	0.195583	0.597656	0.223548	0.796875
L-homoserine	1.13815	0.186687	0.483232	0.315844	0.740956
beta-gentiobiose	1.13319	0.180394	0.735226	0.133579	0.849543
elaidic acid	1.13304	0.180204	0.222603	0.652469	0.660628
4-hydroxy-3-methoxybenzoic acid	0.886979	-0.173028	0.650207	0.186948	0.812779
serotonin	0.890345	-0.167564	0.633693	0.198121	0.812779
dehydroascorbic acid	1.11641	0.158861	0.412534	0.38454	0.740846
D-saccharic acid	1.10777	0.14766	0.387	0.412289	0.740846
Antiarol	1.10631	0.145762	0.294028	0.531612	0.711857
2-hydroxypyridine	1.10575	0.14502	0.238297	0.622881	0.664343
Sucrose	1.09896	0.13614	0.382567	0.417292	0.740846
lauric acid	1.09415	0.129813	0.151016	0.820978	0.564887
myo-inositol	1.08651	0.119697	0.590368	0.228877	0.796875
glyoxylic acid	1.08603	0.11906	0.403969	0.393652	0.740846
3-hydroxypyridine	0.921369	-0.11815	0.146937	0.83287	0.564887
5,6-dihydrouracil	0.927342	-0.108826	0.341058	0.467172	0.740846
ribose	0.933129	-0.0998515	0.257907	0.588537	0.685407
L-mimosine	1.0693	0.0966716	0.754963	0.122074	0.857489
aspartic acid	0.93747	-0.0931554	0.557619	0.253662	0.777288
capric acid	1.06646	0.092824	0.356519	0.447917	0.740846
benzene-1,2,4-triol	1.06529	0.0912435	0.273065	0.563734	0.685407
D-mannose	1.06181	0.0865267	0.685643	0.163902	0.812779
D-mannitol	1.06134	0.0858907	0.687961	0.162436	0.812779
D-glucose	1.06095	0.0853602	0.689095	0.161721	0.812779
arachidic acid	1.06023	0.0843808	0.351455	0.45413	0.740846
fructose	1.04967	0.0699365	0.443563	0.353045	0.740846
beta-cyano-L-alanine	1.04805	0.0677118	0.897472	0.0469789	0.945249
3,5-dimethoxy-4-hydroxycinnamic acid	1.04743	0.0668557	0.469396	0.328461	0.740956
Pyruvic acid	0.956934	-0.0635087	0.441244	0.355321	0.740846
ferulic acid	1.04253	0.060086	0.61477	0.211287	0.807983
trans-aconitic acid	0.963589	-0.0535106	0.738733	0.131513	0.849543
oxalic acid	0.963653	-0.0534146	0.555469	0.25534	0.777288
adenosine	1.03589	0.0508687	0.824019	0.0840629	0.892566
L-alanine	0.965432	-0.0507541	0.585987	0.232112	0.796875
adenine	0.968937	-0.0455253	0.824653	0.0837287	0.892566
caffeic acid	1.02955	0.0420148	0.546321	0.262552	0.777288
spermidine	0.973361	-0.0389524	0.477091	0.321399	0.740956
benzoquinone	0.976662	-0.034069	0.929694	0.0316599	0.950354
L-glutamic acid	0.97747	-0.032875	0.859961	0.0655212	0.919958
benzoic acid	1.02244	0.0320148	0.802751	0.0954194	0.892566
allantoin	0.978402	-0.0315008	0.904151	0.0437589	0.945249
1,6-anhydro-glucose	1.02185	0.0311832	0.0938103	1.02775	0.483788
3,4 dihydroxyphenylalanine (DOPA)	1.02121	0.0302862	0.688503	0.162094	0.812779
pelargonic acid (nonanoic acid)	1.02004	0.0286264	0.810375	0.0913141	0.892566
palmitic acid	0.980763	-0.0280238	0.647876	0.188508	0.812779
D-malic acid	0.98762	-0.0179716	0.929279	0.0318538	0.950354
glycerol	1.00489	0.00704192	0.978564	0.00941073	0.989318
L-glutamine	0.997142	-0.0041298	0.990981	0.00393472	0.990981

## Sheet: Paspalum -N_VS_Full
	FoldChange	log2(FC)	p.value	-log10	fdr
xylose	0.133447	-2.90566	0.0408641	1.38866	0.117484
allantoin	0.146597	-2.77008	0.00065147	3.18611	0.00666412
glyceric acid	0.231881	-2.10854	0.0214513	1.66855	0.0759046
L-proline	0.27386	-1.86849	0.110637	0.956101	0.242347
Trehalose	3.21536	1.68498	0.0204524	1.68926	0.0759046
4-hydroxy-3-methoxybenzoic acid	2.83798	1.50487	0.202594	0.693374	0.356623
maleic acid	2.69407	1.42979	1.9992e-05	4.69914	0.000459816
succinic acid	2.68825	1.42667	1.86157e-05	4.73012	0.000459816
L-lysine	2.53572	1.34239	1.6181e-08	7.79099	1.48865e-06
1,3-diaminopropane	0.43114	-1.21377	0.00936071	2.02869	0.0391448
beta-gentiobiose	2.00619	1.00446	0.0305857	1.51448	0.0930351
glycerol 1-phosphate	1.97911	0.984853	0.000651925	3.1858	0.00666412
shikimic acid	1.96072	0.971387	1.9869e-05	4.70182	0.000459816
quinic acid	1.94046	0.956399	0.000124679	3.90421	0.00191175
threonic acid	0.518206	-0.948402	0.0449572	1.3472	0.120707
D-glucose-6-phosphate	1.83913	0.879025	0.00635827	2.19666	0.029248
gamma-aminobutyric acid (GABA)	0.544261	-0.877629	0.0620638	1.20716	0.154321
sedoheptulose anhydride monohydrate	1.83141	0.872953	0.000364331	3.4385	0.00478834
pantothenic acid	1.71927	0.781792	0.00152416	2.81697	0.0107863
alpha ketoglutaric acid	1.69943	0.76505	0.00130324	2.88497	0.00999153
aspartic acid	0.599645	-0.737819	0.00236257	2.62661	0.0144904
galactinol	1.62662	0.701877	0.00515471	2.2878	0.0271868
Beta- alanine	0.618662	-0.692776	0.0745969	1.12728	0.171573
4-hydroxybenzoic acid	1.56947	0.650278	0.0279988	1.55286	0.0905456
heptanoic acid	1.54993	0.632206	0.0207649	1.68267	0.0759046
acetohydroxamic acid	1.48152	0.567075	0.0201164	1.69645	0.0759046
dehydroascorbic acid	0.680238	-0.555888	0.0459211	1.33799	0.120707
tyrosine	1.41983	0.505719	3.47376e-05	4.4592	0.000639171
L-valine	0.718282	-0.477379	0.167795	0.77522	0.31488
L-homoserine	0.732014	-0.450057	0.124114	0.90618	0.259511
D-mannose	1.36146	0.445155	0.00546365	2.26252	0.0271868
D-glucose	1.36077	0.444421	0.00539288	2.26818	0.0271868
D-mannitol	1.36007	0.443679	0.00561466	2.25068	0.0271868
L-tryptophan	0.74398	-0.426665	0.215805	0.665939	0.364028
nicotinic acid	1.33745	0.419485	0.045307	1.34383	0.120707
stearic acid	0.76288	-0.390471	0.388495	0.410615	0.565197
D-malic acid	0.77623	-0.365443	0.121116	0.9168	0.259131
eicosapentaenoic acid	0.778418	-0.361384	0.444854	0.351782	0.607526
phosphoric acid	1.28293	0.35944	0.0285416	1.54452	0.0905456
L-mimosine	1.27329	0.348556	0.351471	0.454111	0.530087
3,4-dihydroxybenzoic acid	0.791994	-0.336439	0.141735	0.848522	0.27744
fumaric acid	0.794658	-0.331594	0.178442	0.748503	0.321896
L-alanine	1.25118	0.323291	0.000935826	3.02881	0.00782691
oxalic acid	1.24959	0.321452	0.000823366	3.08441	0.00757497
benzoic acid	1.24521	0.316385	0.00188442	2.72482	0.0123833
arachidic acid	1.24169	0.312302	0.0313488	1.50378	0.0930351
L-glutamic acid	0.809879	-0.304222	0.158704	0.799413	0.304182
3-hydroxypyridine	0.814122	-0.296683	0.00671929	2.17268	0.0294369
benzoquinone	1.2268	0.294903	0.205446	0.687303	0.356623
beta-cyano-L-alanine	1.22481	0.292552	0.350351	0.455497	0.530087
adenine	1.20517	0.269231	0.171131	0.766672	0.31488
2-hydroxypyridine	0.835136	-0.259917	0.0772398	1.11216	0.173319
L-Isoleucine	0.837903	-0.255146	0.56482	0.24809	0.697023
lauric acid	1.19133	0.252567	0.0226373	1.64517	0.0771346
L-leucine	0.839482	-0.252429	0.568225	0.245479	0.697023
D-saccharic acid	0.859043	-0.219198	0.268611	0.570877	0.433547
L-serine	0.863344	-0.211993	0.653748	0.18459	0.743463
ethanolamine	1.15063	0.20242	0.482854	0.316184	0.63061
glycine	1.14964	0.201176	0.486058	0.313312	0.63061
benzene-1,2,4-triol	1.14891	0.20027	0.140552	0.852162	0.27744
L-threonine	0.873427	-0.195242	0.678061	0.168731	0.751585
L-glutamine	0.878122	-0.187507	0.486666	0.312769	0.63061
glycerol	1.13669	0.184837	0.39318	0.405408	0.565197
3,5-dimethoxy-4-hydroxycinnamic acid	1.12483	0.169701	0.0650928	1.18647	0.157593
fructose	1.10579	0.145081	0.217625	0.66229	0.364028
ribose	0.909319	-0.137142	0.0704657	1.15202	0.166227
maltose	1.09328	0.128658	0.515224	0.288004	0.658342
4-hydroxycinnamic acid	0.917595	-0.124071	0.40615	0.391314	0.574858
ferulic acid	1.08956	0.123742	0.340732	0.467587	0.530087
3,4 dihydroxyphenylalanine (DOPA)	0.920063	-0.120195	0.236386	0.626378	0.388348
trans-aconitic acid	0.927646	-0.108354	0.449041	0.347714	0.607526
itaconic acid	0.927988	-0.107822	0.639863	0.193913	0.743463
capric acid	1.07466	0.103881	0.360537	0.44305	0.534991
L-asparagine	1.07346	0.102263	0.666537	0.176176	0.747822
adenosine	0.93258	-0.1007	0.634088	0.19785	0.743463
lactose	1.06552	0.0915561	0.821047	0.0856322	0.869943
myo-inositol	0.940728	-0.0881502	0.695792	0.157521	0.762057
spermidine	0.941521	-0.0869355	0.129963	0.886181	0.265702
serotonin	0.950541	-0.0731787	0.726413	0.138816	0.786236
5,6-dihydrouracil	0.955403	-0.065819	0.316784	0.499236	0.502485
glyoxylic acid	1.04484	0.0632779	0.654571	0.184043	0.743463
Sucrose	1.04287	0.0605606	0.62046	0.207286	0.741329
caffeic acid	0.965673	-0.0503928	0.579823	0.236705	0.70189
1,6-anhydro-glucose	1.03468	0.0491798	0.0524926	1.2799	0.134148
Pyruvic acid	0.970122	-0.0437624	0.526641	0.278486	0.663711
palmitic acid	0.972692	-0.0399444	0.434108	0.362403	0.60512
Antiarol	0.97908	-0.0305014	0.830777	0.0805156	0.869943
citric acid	0.982688	-0.0251945	0.83212	0.0798142	0.869943
elaidic acid	1.00639	0.00918241	0.956387	0.0193662	0.988625
arbutin	1.00614	0.00883411	0.983007	0.00744324	0.98982
pelargonic acid (nonanoic acid)	0.998054	-0.0028098	0.984497	0.00678565	0.98982
myristic acid	0.998423	-0.00227715	0.98982	0.00444394	0.98982

## Sheet: Maize -P_VS_Full
	FoldChange	log2(FC)	p.value	-log10	fdr
serotonin	0.107906	-3.21216	0.0489522	1.31023	0.102355
L-glutamine	0.115679	-3.11181	0.00338902	2.46993	0.0119919
capric acid	0.217309	-2.20218	0.00431022	2.3655	0.0141622
D-glucose-6-phosphate	0.2312	-2.11279	0.000197459	3.70452	0.0013974
Beta- alanine	0.234217	-2.09408	0.00049966	3.30133	0.00270404
L-asparagine	0.327816	-1.60904	0.00135823	2.86703	0.00595036
beta-cyano-L-alanine	0.344945	-1.53556	0.00358401	2.44563	0.0122122
gamma-aminobutyric acid (GABA)	0.356844	-1.48663	3.66236e-07	6.43624	1.57603e-05
adenosine	0.361968	-1.46607	0.000426771	3.36981	0.00245393
myristic acid	0.435466	-1.19937	5.63409e-08	7.24918	5.18336e-06
Antiarol	0.442591	-1.17595	0.000150441	3.82263	0.00115338
glycerol 1-phosphate	2.09762	1.06876	5.13924e-07	6.2891	1.57603e-05
1,3-diaminopropane	0.508766	-0.974925	5.0786e-05	4.29426	0.000467231
5,6-dihydrouracil	0.543702	-0.879111	0.00467789	2.32995	0.0143455
L-threonine	0.556224	-0.846263	0.00241593	2.61692	0.00950634
glyceric acid	0.584918	-0.773693	0.000672776	3.17213	0.00343863
maleic acid	0.588023	-0.766055	0.000359969	3.44374	0.00220781
succinic acid	0.58846	-0.764984	0.00033961	3.46902	0.00220781
L-proline	0.605333	-0.7242	0.451719	0.345132	0.585325
xylose	0.653658	-0.613393	0.0511671	1.29101	0.104608
phosphoric acid	0.654604	-0.611307	1.66451e-05	4.77871	0.00017015
aspartic acid	0.657247	-0.605493	1.12044e-05	4.95061	0.000128851
alpha ketoglutaric acid	0.659218	-0.601172	0.00644997	2.19044	0.0185437
L-serine	0.667893	-0.582312	0.0168666	1.77297	0.039788
allantoin	0.669889	-0.578005	0.00100556	2.99759	0.00486905
shikimic acid	1.48781	0.57319	2.85915e-06	5.54376	3.75774e-05
L-glutamic acid	0.672565	-0.572255	1.08266e-06	5.96551	2.34716e-05
galactinol	0.672976	-0.571374	6.70469e-05	4.17362	0.000560756
citric acid	0.681647	-0.552904	1.53076e-06	5.81509	2.34716e-05
threonic acid	0.693909	-0.527181	0.00109589	2.96023	0.0050411
L-lysine	0.704801	-0.504712	0.075697	1.12092	0.145086
L-valine	0.706873	-0.500478	0.00516871	2.28662	0.0153394
stearic acid	0.731019	-0.452019	0.030328	1.51816	0.0680531
L-homoserine	0.746673	-0.421451	0.00186285	2.72982	0.0077901
nicotinic acid	0.7473	-0.42024	0.127084	0.895909	0.212577
quinic acid	1.32585	0.406913	1.31969e-06	5.87953	2.34716e-05
3,4 dihydroxyphenylalanine (DOPA)	1.30963	0.389157	0.126237	0.898813	0.212577
pantothenic acid	0.772825	-0.371786	0.0798246	1.09786	0.149875
fumaric acid	0.776966	-0.364077	0.003237	2.48986	0.0119122
lactose	0.780142	-0.358191	0.351121	0.454544	0.482136
pelargonic acid (nonanoic acid)	1.27799	0.353876	0.00452766	2.34413	0.0143455
maltose	0.784632	-0.349913	0.0137065	1.86307	0.0331842
benzoquinone	1.22855	0.296962	0.059313	1.22685	0.118626
acetohydroxamic acid	0.81451	-0.295995	0.496971	0.303669	0.62632
caffeic acid	1.2127	0.278218	0.566789	0.246579	0.686113
adenine	1.21149	0.27678	0.641355	0.192901	0.728453
dehydroascorbic acid	0.829169	-0.270261	0.021344	1.67072	0.0490911
beta-gentiobiose	1.20435	0.26825	0.121604	0.915051	0.211087
Trehalose	1.20434	0.268247	0.121604	0.915051	0.211087
D-malic acid	0.838764	-0.253663	0.00247992	2.60556	0.00950634
glycerol	0.848989	-0.236182	0.0117822	1.92877	0.0301102
heptanoic acid	0.857416	-0.221933	0.671452	0.172985	0.753337
ethanolamine	0.861861	-0.214473	0.00740555	2.13044	0.0199454
glycine	0.862383	-0.2136	0.00758792	2.11988	0.0199454
D-mannitol	1.15733	0.210797	0.396302	0.401974	0.528403
4-hydroxy-3-methoxybenzoic acid	1.13485	0.182507	0.117573	0.929693	0.211087
myo-inositol	0.882914	-0.179656	0.0626152	1.20332	0.122566
L-mimosine	1.13127	0.177949	0.623717	0.205012	0.72098
trans-aconitic acid	1.12576	0.170897	0.0130416	1.88467	0.0324277
tyrosine	0.894356	-0.161079	0.141274	0.849937	0.228705
3,5-dimethoxy-4-hydroxycinnamic acid	0.89692	-0.156949	0.141698	0.848637	0.228705
fructose	0.910592	-0.135123	0.101021	0.99559	0.185878
4-hydroxycinnamic acid	1.09731	0.133972	0.334271	0.475902	0.465953
glyoxylic acid	0.921335	-0.118203	0.303006	0.518549	0.435571
oxalic acid	1.08287	0.114855	0.297668	0.526268	0.434689
L-alanine	1.0804	0.111565	0.312853	0.50466	0.442807
L-tryptophan	1.07987	0.110858	0.487287	0.312215	0.622645
Sucrose	0.927177	-0.109083	0.00716686	2.14467	0.0199454
Pyruvic acid	1.07203	0.100346	0.219678	0.658213	0.34185
2-hydroxypyridine	1.06611	0.0923581	0.176626	0.752945	0.280165
D-glucose	1.06492	0.0907398	0.713494	0.14661	0.790861
ferulic acid	0.939104	-0.0906428	0.45119	0.345641	0.585325
arachidic acid	0.940373	-0.0886948	0.0368886	1.43311	0.0808036
D-mannose	1.0617	0.0863699	0.726442	0.138799	0.795627
sedoheptulose anhydride monohydrate	0.944143	-0.0829224	0.225723	0.646424	0.34185
arbutin	0.946135	-0.0798823	0.897748	0.0468456	0.938555
3,4-dihydroxybenzoic acid	0.956749	-0.0637883	0.613794	0.211977	0.72098
spermidine	0.956887	-0.0635791	0.0476162	1.32224	0.101877
benzene-1,2,4-triol	1.03732	0.0528614	0.227713	0.642612	0.34185
itaconic acid	0.964671	-0.0518915	0.746437	0.127007	0.799148
3-hydroxypyridine	0.96652	-0.0491291	0.523778	0.280853	0.651184
lauric acid	1.02765	0.0393476	0.609839	0.214785	0.72098
4-hydroxybenzoic acid	0.974821	-0.0367904	0.382977	0.416827	0.518145
benzoic acid	0.976547	-0.0342391	0.626939	0.202775	0.72098
elaidic acid	1.02144	0.0306026	0.800501	0.0966379	0.846507
palmitic acid	0.984831	-0.0220526	0.230377	0.637561	0.34185
1,6-anhydro-glucose	1.01228	0.0176129	0.558421	0.253039	0.684996
ribose	1.01074	0.0154106	0.74703	0.126662	0.799148
eicosapentaenoic acid	1.00467	0.0067253	0.991924	0.00352169	0.995974
L-Isoleucine	1.00307	0.00442814	0.989404	0.00462615	0.995974
L-leucine	1.00298	0.00429453	0.989725	0.00448542	0.995974
D-saccharic acid	0.99943	-0.000822659	0.995974	0.00175213	0.995974

## Sheet: Maize -N_VS_Full
	FoldChange	log2(FC)	p.value	-log10	fdr
allantoin	0.0331512	-4.91479	2.07494e-09	8.68299	1.90894e-07
L-glutamine	0.0404501	-4.62771	0.00203969	2.69044	0.00647074
Beta- alanine	0.0631863	-3.98425	0.000125137	3.90261	0.000677213
L-asparagine	0.19105	-2.38798	0.00037188	3.4296	0.00171065
gamma-aminobutyric acid (GABA)	0.200401	-2.31904	4.77775e-06	5.32078	4.88392e-05
caffeic acid	4.84516	2.27654	0.00427021	2.36955	0.0117633
L-threonine	0.217572	-2.20043	0.000462133	3.33523	0.0018576
capric acid	0.223434	-2.16208	0.00457141	2.33995	0.0117633
threonic acid	0.225166	-2.15094	1.26117e-06	5.89923	2.32056e-05
aspartic acid	0.234531	-2.09215	2.20399e-06	5.65679	3.37945e-05
beta-cyano-L-alanine	0.238964	-2.06513	0.00170621	2.76797	0.00600721
L-proline	0.241955	-2.04719	0.143128	0.844277	0.240435
L-valine	0.263301	-1.92521	7.53231e-06	5.12307	6.44671e-05
L-serine	0.296546	-1.75367	0.00192153	2.71635	0.00631359
myristic acid	0.347049	-1.52679	1.87619e-07	6.72672	8.63046e-06
1,3-diaminopropane	0.362556	-1.46373	7.70802e-06	5.11306	6.44671e-05
glycerol 1-phosphate	2.69721	1.43147	3.10445e-05	4.50801	0.000190407
L-homoserine	0.377738	-1.40454	4.88256e-07	6.31135	1.12299e-05
maleic acid	2.42887	1.28029	0.0004644	3.33311	0.0018576
succinic acid	2.4185	1.27412	0.000452184	3.34469	0.0018576
L-Isoleucine	0.425371	-1.23321	0.03611	1.44237	0.0694145
L-leucine	0.425465	-1.23289	0.0362163	1.4411	0.0694145
Antiarol	0.425473	-1.23286	0.00176298	2.75375	0.00600721
3,5-dimethoxy-4-hydroxycinnamic acid	2.34591	1.23015	4.25381e-07	6.37122	1.12299e-05
L-glutamic acid	0.443393	-1.17334	4.72391e-06	5.3257	4.88392e-05
adenosine	0.450589	-1.15012	0.00152037	2.81805	0.00559494
elaidic acid	2.0948	1.06681	1.16292e-05	4.93445	8.91575e-05
citric acid	0.496911	-1.00894	2.91534e-06	5.53531	3.83159e-05
5,6-dihydrouracil	0.513447	-0.961714	0.00460302	2.33696	0.0117633
serotonin	0.51363	-0.9612	0.255069	0.593343	0.391105
pantothenic acid	0.518986	-0.946234	0.00459231	2.33797	0.0117633
fumaric acid	0.538612	-0.892681	2.68946e-05	4.57034	0.000186241
galactinol	0.539244	-0.89099	0.000141093	3.85049	0.000721144
D-malic acid	0.546114	-0.872726	2.8341e-05	4.54759	0.000186241
xylose	0.548902	-0.865381	0.0433593	1.36292	0.0789111
dehydroascorbic acid	0.558716	-0.839812	0.00122415	2.91217	0.00469257
benzoquinone	1.75549	0.811872	0.00234669	2.62954	0.00701643
heptanoic acid	1.74351	0.801993	0.010682	1.97135	0.0251985
glycerol	1.70571	0.770371	0.246467	0.608241	0.384321
adenine	0.602595	-0.73074	0.0152044	1.81803	0.0341172
lauric acid	1.65373	0.725721	0.23541	0.628174	0.37341
shikimic acid	1.6472	0.720018	5.20215e-05	4.28382	0.000299123
glyceric acid	0.634254	-0.656866	0.00747508	2.12638	0.0180976
acetohydroxamic acid	1.56076	0.642253	0.0213578	1.67044	0.0427155
myo-inositol	0.641307	-0.640912	0.00350646	2.45513	0.0100811
D-saccharic acid	1.54916	0.631486	0.0626563	1.20304	0.110853
3,4 dihydroxyphenylalanine (DOPA)	1.4776	0.563253	0.0378155	1.42233	0.0710005
ferulic acid	1.42759	0.513584	0.00236423	2.62631	0.00701643
quinic acid	1.41616	0.501981	0.000166499	3.77859	0.000806204
Trehalose	1.39615	0.481454	0.0194632	1.71079	0.0416403
beta-gentiobiose	1.39067	0.475781	0.0209452	1.67891	0.0427155
tyrosine	0.723436	-0.467062	0.0161315	1.79233	0.0353356
sedoheptulose anhydride monohydrate	0.739922	-0.434554	0.00722029	2.14145	0.0179532
stearic acid	1.33668	0.418651	0.28263	0.548781	0.426262
lactose	0.750181	-0.41469	0.310079	0.508528	0.452813
D-glucose-6-phosphate	0.768273	-0.380309	0.143739	0.842427	0.240435
Pyruvic acid	1.29304	0.370766	0.0199149	1.70082	0.0416403
fructose	0.786789	-0.345952	0.0112445	1.94906	0.0258623
4-hydroxybenzoic acid	1.27077	0.345697	0.0437442	1.35908	0.0789111
3,4-dihydroxybenzoic acid	0.824137	-0.279044	0.206321	0.685456	0.33301
ethanolamine	0.832171	-0.265048	0.524836	0.279976	0.68253
glycine	0.832801	-0.263957	0.526735	0.278408	0.68253
benzoic acid	1.19544	0.257538	0.189032	0.723464	0.310553
glyoxylic acid	0.863775	-0.211272	0.106616	0.972178	0.185069
2-hydroxypyridine	1.13317	0.18037	0.34823	0.458134	0.500581
D-mannitol	1.10453	0.143435	0.566781	0.246585	0.7143
L-lysine	0.91401	-0.129718	0.617644	0.209261	0.737965
arachidic acid	1.09347	0.128916	0.437205	0.359315	0.591512
pelargonic acid (nonanoic acid)	0.914644	-0.128718	0.539072	0.268354	0.688814
alpha ketoglutaric acid	1.09113	0.125818	0.518604	0.285165	0.68253
L-mimosine	1.0895	0.123666	0.729191	0.137159	0.80826
4-hydroxycinnamic acid	0.920011	-0.120278	0.381585	0.418408	0.54009
3-hydroxypyridine	0.922807	-0.115899	0.307518	0.512129	0.452813
L-tryptophan	0.926059	-0.110824	0.626679	0.202955	0.739159
arbutin	1.06988	0.0974499	0.868458	0.061251	0.91837
phosphoric acid	1.06816	0.0951319	0.66261	0.178742	0.768217
Sucrose	1.05513	0.0774145	0.432572	0.363941	0.591512
4-hydroxy-3-methoxybenzoic acid	0.947971	-0.0770847	0.59511	0.225402	0.737965
maltose	1.04043	0.0571835	0.668015	0.175214	0.768217
ribose	1.03406	0.0483242	0.399846	0.398107	0.557361
spermidine	0.968681	-0.0459062	0.609381	0.215111	0.737965
itaconic acid	1.02862	0.040704	0.820186	0.0860879	0.880217
trans-aconitic acid	0.97566	-0.0355497	0.725279	0.139495	0.80826
palmitic acid	1.02471	0.0352212	0.615278	0.210928	0.737965
L-alanine	0.978679	-0.0310922	0.821388	0.0854516	0.880217
oxalic acid	0.97877	-0.0309587	0.822812	0.0846994	0.880217
1,6-anhydro-glucose	1.01782	0.0254832	0.709238	0.149208	0.805554
benzene-1,2,4-triol	1.01347	0.01931	0.888921	0.051137	0.929326
D-mannose	1.01275	0.0182816	0.941716	0.02608	0.962929
D-glucose	1.0127	0.0182026	0.941996	0.025951	0.962929
eicosapentaenoic acid	0.994972	-0.00727214	0.988487	0.00502907	0.995861
nicotinic acid	0.99867	-0.00192014	0.995861	0.0018014	0.995861
