# Supplementary material for: Genome of Paspalum vaginatum and the role of trehalose mediated autophagy in increasing maize biomass
Source: Nat Commun. 2022 Dec 13;13:7731. doi: 10.1038/s41467-022-35507-8 (PMC9747981; doi:10.1038/s41467-022-35507-8)
Supplement: Supplementary file 9 — Source Data [file 41467_2022_35507_MOESM9_ESM.zip]

Archive with 23 entries (23 files):
- Fig. 1.xlsx
- Fig. 2.xlsx
- Fig. 3.xlsx
- Fig. 4.xlsx
- Fig. 5.xlsx
- Fig. 6.xlsx
- Supplementary Figure 1.xlsx
- Supplementary Figure 1_1.pdf
- Supplementary Figure 1_2.pdf
- Supplementary Figure 10.xlsx
- Supplementary Figure 11.xlsx
- Supplementary Figure 12.xlsx
- Supplementary Figure 13.xlsx
- Supplementary Figure 14.xlsx
- Supplementary Figure 2.txt
- Supplementary Figure 3.xlsx
- Supplementary Figure 4.xlsx
- Supplementary Figure 5.xlsx
- Supplementary Figure 6.xlsx
- Supplementary Figure 7.xlsx
- Supplementary Figure 8.xlsx
- Supplementary Figure 9.xlsx
- Uncropped Western Gel Image Scans.pptx
