# Supplementary material for: Genome of Paspalum vaginatum and the role of trehalose mediated autophagy in increasing maize biomass
Source: Nat Commun. 2022 Dec 13;13:7731. doi: 10.1038/s41467-022-35507-8 (PMC9747981; doi:10.1038/s41467-022-35507-8)
Supplement: Supplementary file 9 — Source Data [file 41467_2022_35507_MOESM9_ESM.zip › Fig. 2.xlsx]

## Sheet: FreshBiomass
Maize	3.84	Full	rep1
Maize	3.92	Full	rep1
Maize	3.84	Full	rep1
Maize	4.12	Full	rep1
Maize	3.91	Full	rep1
Sorghum	1.12	Full	rep1
Sorghum	0.97	Full	rep1
Sorghum	0.87	Full	rep1
Sorghum	1.23	Full	rep1
Sorghum	1.21	Full	rep1
Paspalum	1.13	Full	rep1
Paspalum	0.93	Full	rep1
Paspalum	0.88	Full	rep1
Paspalum	1.23	Full	rep1
Paspalum	1.12	Full	rep1
Maize	2.12	-N	rep1
Maize	1.31	-N	rep1
Maize	1.51	-N	rep1
Maize	1.21	-N	rep1
Maize	1.96	-N	rep1
Sorghum	0.25	-N	rep1
Sorghum	0.33	-N	rep1
Sorghum	0.29	-N	rep1
Sorghum	0.36	-N	rep1
Sorghum	0.31	-N	rep1
Paspalum	0.78	-N	rep1
Paspalum	1.13	-N	rep1
Paspalum	0.99	-N	rep1
Paspalum	1.21	-N	rep1
Paspalum	0.95	-N	rep1
Maize	1.98	-P	rep1
Maize	1.84	-P	rep1
Maize	2.11	-P	rep1
Maize	2.13	-P	rep1
Maize	1.78	-P	rep1
Sorghum	0.68	-P	rep1
Sorghum	0.89	-P	rep1
Sorghum	0.87	-P	rep1
Sorghum	0.78	-P	rep1
Sorghum	0.65	-P	rep1
Paspalum	0.98	-P	rep1
Paspalum	1.3	-P	rep1
Paspalum	0.8	-P	rep1
Paspalum	0.87	-P	rep1
Paspalum	1.23	-P	rep1
Maize	4.12	Full	rep2
Maize	3.84	Full	rep2
Maize	4.06	Full	rep2
Maize	3.56	Full	rep2
Maize	3.87	Full	rep2
Sorghum	1.21	Full	rep2
Sorghum	1.12	Full	rep2
Sorghum	1.31	Full	rep2
Sorghum	1.2	Full	rep2
Sorghum	1.95	Full	rep2
Paspalum	1.15	Full	rep2
Paspalum	1.21	Full	rep2
Paspalum	0.99	Full	rep2
Paspalum	1.25	Full	rep2
Paspalum	1.32	Full	rep2
Maize	2.09	-N	rep2
Maize	1.41	-N	rep2
Maize	1.62	-N	rep2
Maize	1.35	-N	rep2
Maize	1.86	-N	rep2
Sorghum	0.35	-N	rep2
Sorghum	0.37	-N	rep2
Sorghum	0.31	-N	rep2
Sorghum	0.4	-N	rep2
Sorghum	0.38	-N	rep2
Paspalum	0.89	-N	rep2
Paspalum	0.96	-N	rep2
Paspalum	1.12	-N	rep2
Paspalum	1.22	-N	rep2
Paspalum	1.11	-N	rep2
Maize	1.89	-P	rep2
Maize	1.84	-P	rep2
Maize	1.99	-P	rep2
Maize	2.15	-P	rep2
Maize	1.87	-P	rep2
Sorghum	0.72	-P	rep2
Sorghum	0.87	-P	rep2
Sorghum	0.85	-P	rep2
Sorghum	0.82	-P	rep2
Sorghum	0.75	-P	rep2
Paspalum	1.12	-P	rep2
Paspalum	1.2	-P	rep2
Paspalum	0.95	-P	rep2
Paspalum	0.86	-P	rep2
Paspalum	1.25	-P	rep2
Maize	4.15	Full	rep3
Maize	4.23	Full	rep3
Maize	3.86	Full	rep3
Maize	4.05	Full	rep3
Maize	4.25	Full	rep3
Sorghum	1.18	Full	rep3
Sorghum	1.12	Full	rep3
Sorghum	0.98	Full	rep3
Sorghum	1.25	Full	rep3
Sorghum	1.15	Full	rep3
Paspalum	1.16	Full	rep3
Paspalum	1.11	Full	rep3
Paspalum	0.98	Full	rep3
Paspalum	1.25	Full	rep3
Paspalum	1.13	Full	rep3
Maize	2.32	-N	rep3
Maize	1.59	-N	rep3
Maize	1.61	-N	rep3
Maize	1.35	-N	rep3
Maize	2.11	-N	rep3
Sorghum	0.23	-N	rep3
Sorghum	0.31	-N	rep3
Sorghum	0.32	-N	rep3
Sorghum	0.37	-N	rep3
Sorghum	0.32	-N	rep3
Paspalum	1.13	-N	rep3
Paspalum	1.21	-N	rep3
Paspalum	1.03	-N	rep3
Paspalum	0.99	-N	rep3
Paspalum	0.87	-N	rep3
Maize	2.01	-P	rep3
Maize	1.96	-P	rep3
Maize	2.35	-P	rep3
Maize	2.14	-P	rep3
Maize	1.99	-P	rep3
Sorghum	0.69	-P	rep3
Sorghum	0.76	-P	rep3
Sorghum	0.85	-P	rep3
Sorghum	0.9	-P	rep3
Sorghum	0.7	-P	rep3
Paspalum	0.95	-P	rep3
Paspalum	1.26	-P	rep3
Paspalum	1.03	-P	rep3
Paspalum	0.85	-P	rep3
Paspalum	1.13	-P	rep3

## Sheet: DryWeight_N_P_Content
Species	N	P	Condition	Treatment	Rep
Maize	1.66	0.22	Full	NT	1
Maize	1.79	0.21	Full	NT	2
Maize	1.93	0.22	Full	NT	3
Sorghum	1.9	0.27	Full	NT	1
Sorghum	2.01	0.26	Full	NT	2
Sorghum	1.86	0.24	Full	NT	3
Paspalum	2.37	0.29	Full	NT	1
Paspalum	2.15	0.27	Full	NT	2
Paspalum	2.39	0.29	Full	NT	3
Maize	1.02	0.41	Ndep	NT	1
Maize	1.32	0.38	Ndep	NT	2
Maize	1.26	0.39	Ndep	NT	3
Sorghum	1.26	0.37	Ndep	NT	1
Sorghum	0.89	0.36	Ndep	NT	2
Sorghum	1.07	0.38	Ndep	NT	3
Paspalum	1.6	0.26	Ndep	NT	1
Paspalum	1.84	0.26	Ndep	NT	2
Paspalum	1.55	0.26	Ndep	NT	3
Maize	1.73	0.14	Pdep	NT	1
Maize	1.54	0.14	Pdep	NT	2
Maize	1.6	0.14	Pdep	NT	3
Sorghum	1.85	0.14	Pdep	NT	1
Sorghum	2.02	0.14	Pdep	NT	2
Sorghum	1.98	0.15	Pdep	NT	3
Paspalum	2.49	0.25	Pdep	NT	1
Paspalum	2.29	0.23	Pdep	NT	2
Paspalum	2.5	0.24	Pdep	NT	3
Maize	2.12	0.32	Full	ValA	1
Maize	2.19	0.33	Full	ValA	2
Maize	2.07	0.31	Full	ValA	3
Sorghum	2.36	0.33	Full	ValA	1
Sorghum	2.03	0.31	Full	ValA	2
Sorghum	2.55	0.34	Full	ValA	3
Maize	1.36	0.35	Ndep	ValA	1
Maize	1.51	0.36	Ndep	ValA	2
Maize	1.49	0.37	Ndep	ValA	3
Sorghum	1.29	0.35	Ndep	ValA	1
Sorghum	1.43	0.34	Ndep	ValA	2
Sorghum	1.38	0.33	Ndep	ValA	3
Maize	1.73	0.23	Pdep	ValA	1
Maize	1.54	0.22	Pdep	ValA	2
Maize	1.8	0.21	Pdep	ValA	3
Sorghum	1.89	0.21	Pdep	ValA	1
Sorghum	2.01	0.23	Pdep	ValA	2
Sorghum	1.88	0.21	Pdep	ValA	3
Paspalum	2.35	0.27	Full	ValA	1
Paspalum	2.22	0.25	Full	ValA	2
Paspalum	2.2	0.26	Full	ValA	3
Paspalum	1.53	0.25	Ndep	ValA	1
Paspalum	1.68	0.27	Ndep	ValA	2
Paspalum	1.1	0.25	Ndep	ValA	3
Paspalum	2.35	0.22	Pdep	ValA	1
Paspalum	2.05	0.24	Pdep	ValA	2
Paspalum	1.94	0.21	Pdep	ValA	3

## Sheet: RootLength
Species	Length	Condition
Maize	20.3	Full
Maize	25.7	Full
Maize	20.4	Full
Maize	24.1	Full
Maize	24	Full
Maize	20.3	Full
Maize	29.3	Full
Maize	17.5	Full
Maize	27.3	Full
Maize	29.8	Full
Maize	26.4	Full
Maize	25.9	Full
Maize	25.2	Full
Maize	24.7	Full
Maize	31.2	Full
Maize	25.3	Full
Maize	27.8	Full
Maize	25.1	Full
Maize	28.3	Full
Maize	27.5	Full
Maize	30.2	Full
Sorghum	20.4	Full
Sorghum	20.2	Full
Sorghum	17.6	Full
Sorghum	17.3	Full
Sorghum	20	Full
Sorghum	21	Full
Sorghum	15	Full
Sorghum	21.2	Full
Sorghum	16.6	Full
Sorghum	29.4	Full
Sorghum	25.1	Full
Sorghum	22.4	Full
Sorghum	29.3	Full
Sorghum	27	Full
Sorghum	9.2	Full
Sorghum	13	Full
Sorghum	27.7	Full
Urochloa	13.9	Full
Urochloa	16.6	Full
Urochloa	10.6	Full
Urochloa	12.9	Full
Urochloa	15.2	Full
Urochloa	8.6	Full
Urochloa	14.9	Full
Urochloa	18.9	Full
Urochloa	7.6	Full
Urochloa	10.6	Full
Urochloa	15.2	Full
Urochloa	15	Full
Urochloa	19.1	Full
Urochloa	15.8	Full
Urochloa	16.3	Full
Urochloa	25.1	Full
Urochloa	10	Full
Urochloa	8.1	Full
Urochloa	8.7	Full
Setaria	17	Full
Setaria	20.3	Full
Setaria	17.1	Full
Setaria	16.9	Full
Setaria	26	Full
Setaria	20	Full
Setaria	20.1	Full
Setaria	11.5	Full
Setaria	20.6	Full
Setaria	17.6	Full
Setaria	18.4	Full
Setaria	21.1	Full
Setaria	24.6	Full
Setaria	18.5	Full
Setaria	16.8	Full
Setaria	22.1	Full
Setaria	30.6	Full
Setaria	21.5	Full
Setaria	21.2	Full
Setaria	29.6	Full
Setaria	25.5	Full
Setaria	17.3	Full
Setaria	25.6	Full
Setaria	23.8	Full
Setaria	30	Full
Setaria	17.8	Full
Setaria	20.9	Full
Setaria	17.6	Full
Setaria	36.5	Full
Setaria	22.6	Full
Setaria	16.8	Full
Setaria	14.9	Full
Setaria	33.3	Full
Setaria	37.4	Full
Setaria	20.1	Full
Setaria	16.4	Full
Danthoniopsis	13.4	Full
Danthoniopsis	18.2	Full
Danthoniopsis	12.6	Full
Danthoniopsis	19.6	Full
Danthoniopsis	21.8	Full
Danthoniopsis	11.8	Full
Danthoniopsis	19.3	Full
Danthoniopsis	18.6	Full
Danthoniopsis	19	Full
Danthoniopsis	16.3	Full
Danthoniopsis	19.3	Full
Danthoniopsis	17.7	Full
Danthoniopsis	17.2	Full
Danthoniopsis	15	Full
Danthoniopsis	15.8	Full
Danthoniopsis	17.2	Full
Danthoniopsis	16.8	Full
Danthoniopsis	16	Full
Danthoniopsis	16.8	Full
Danthoniopsis	14.3	Full
Danthoniopsis	22.4	Full
Danthoniopsis	19.1	Full
Danthoniopsis	15.7	Full
Danthoniopsis	22.9	Full
Danthoniopsis	15.1	Full
Danthoniopsis	22.8	Full
Danthoniopsis	21.6	Full
Danthoniopsis	40.3	Full
Danthoniopsis	25.7	Full
Danthoniopsis	23.6	Full
Danthoniopsis	26.8	Full
Danthoniopsis	16.2	Full
Danthoniopsis	24.1	Full
Danthoniopsis	22.6	Full
Danthoniopsis	20.3	Full
Danthoniopsis	23.8	Full
Danthoniopsis	26	Full
Danthoniopsis	22.7	Full
Danthoniopsis	20.9	Full
Danthoniopsis	20.8	Full
Danthoniopsis	33.6	Full
Danthoniopsis	10.4	Full
Danthoniopsis	12.4	Full
Paspalum	12	Full
Paspalum	17	Full
Paspalum	21.5	Full
Paspalum	16	Full
Paspalum	13.6	Full
Paspalum	13	Full
Paspalum	11.5	Full
Paspalum	19.4	Full
Paspalum	21	Full
Paspalum	13.3	Full
Paspalum	21.2	Full
Paspalum	21	Full
Paspalum	18.1	Full
Paspalum	11.5	Full
Paspalum	19.6	Full
Paspalum	13.1	Full
Maize	23.1	-N
Maize	29.2	-N
Maize	25.2	-N
Maize	24.4	-N
Maize	37.9	-N
Maize	30	-N
Maize	26.2	-N
Maize	34.3	-N
Maize	33.1	-N
Maize	30.6	-N
Maize	45.2	-N
Maize	33.4	-N
Maize	33.6	-N
Maize	38.7	-N
Maize	38.2	-N
Maize	28.3	-N
Maize	36.8	-N
Maize	36.5	-N
Maize	29.8	-N
Maize	29.2	-N
Maize	37.1	-N
Sorghum	21	-N
Sorghum	21.1	-N
Sorghum	27.6	-N
Sorghum	29.6	-N
Sorghum	28.2	-N
Sorghum	31.4	-N
Sorghum	33.3	-N
Sorghum	33.5	-N
Sorghum	26.2	-N
Sorghum	28.4	-N
Sorghum	26.3	-N
Sorghum	29.5	-N
Sorghum	20.4	-N
Sorghum	46.2	-N
Sorghum	45.9	-N
Sorghum	32.6	-N
Sorghum	23.6	-N
Urochloa	21.3	-N
Urochloa	15.6	-N
Urochloa	16.1	-N
Urochloa	17.4	-N
Urochloa	13.4	-N
Urochloa	15.6	-N
Urochloa	26.6	-N
Urochloa	24.2	-N
Urochloa	25.5	-N
Urochloa	17.2	-N
Urochloa	17.6	-N
Urochloa	19.1	-N
Urochloa	26.9	-N
Urochloa	24	-N
Urochloa	26.3	-N
Urochloa	23	-N
Urochloa	30.3	-N
Urochloa	30.4	-N
Urochloa	18.6	-N
Setaria	16.3	-N
Setaria	34.2	-N
Setaria	16.5	-N
Setaria	18.4	-N
Setaria	24	-N
Setaria	17.1	-N
Setaria	28.2	-N
Setaria	23	-N
Setaria	18.1	-N
Setaria	14.1	-N
Setaria	36.1	-N
Setaria	18.7	-N
Setaria	17.2	-N
Setaria	16	-N
Setaria	19.1	-N
Setaria	14.3	-N
Setaria	20.5	-N
Setaria	13.1	-N
Setaria	11.9	-N
Setaria	21.3	-N
Setaria	15.6	-N
Setaria	18.4	-N
Setaria	18.7	-N
Setaria	40.6	-N
Setaria	22.8	-N
Setaria	19.4	-N
Setaria	19.7	-N
Setaria	35.1	-N
Setaria	22	-N
Setaria	15.3	-N
Setaria	16.1	-N
Setaria	13.9	-N
Setaria	20.2	-N
Setaria	20.8	-N
Setaria	25.6	-N
Setaria	21.3	-N
Danthoniopsis	24.6	-N
Danthoniopsis	22.3	-N
Danthoniopsis	22.5	-N
Danthoniopsis	23.4	-N
Danthoniopsis	13.8	-N
Danthoniopsis	18.7	-N
Danthoniopsis	18	-N
Danthoniopsis	31.6	-N
Danthoniopsis	27.5	-N
Danthoniopsis	17.2	-N
Danthoniopsis	16	-N
Danthoniopsis	22.3	-N
Danthoniopsis	23.6	-N
Danthoniopsis	29.2	-N
Danthoniopsis	21.6	-N
Danthoniopsis	21.1	-N
Danthoniopsis	21.5	-N
Danthoniopsis	24	-N
Danthoniopsis	27.3	-N
Danthoniopsis	22.1	-N
Danthoniopsis	26.7	-N
Danthoniopsis	22.5	-N
Danthoniopsis	32.6	-N
Danthoniopsis	31.4	-N
Danthoniopsis	20.1	-N
Danthoniopsis	34.1	-N
Danthoniopsis	22.5	-N
Danthoniopsis	20.4	-N
Danthoniopsis	19.7	-N
Danthoniopsis	18.7	-N
Danthoniopsis	23.1	-N
Danthoniopsis	35.8	-N
Danthoniopsis	28.1	-N
Danthoniopsis	29.5	-N
Danthoniopsis	28	-N
Danthoniopsis	26.4	-N
Danthoniopsis	32.6	-N
Danthoniopsis	44.3	-N
Danthoniopsis	33	-N
Danthoniopsis	14.2	-N
Danthoniopsis	16.4	-N
Danthoniopsis	19.5	-N
Danthoniopsis	28.7	-N
Paspalum	20.1	-N
Paspalum	11.3	-N
Paspalum	22.8	-N
Paspalum	8.2	-N
Paspalum	11.8	-N
Paspalum	22.6	-N
Paspalum	26.4	-N
Paspalum	16.6	-N
Paspalum	25	-N
Paspalum	32.8	-N
Paspalum	23.6	-N
Paspalum	32.7	-N
Paspalum	21.6	-N
Paspalum	13.1	-N
Paspalum	14.8	-N
Paspalum	32.6	-N
Maize	23.5	-P
Maize	19.7	-P
Maize	18.4	-P
Maize	23.2	-P
Maize	16.5	-P
Maize	22	-P
Maize	21.5	-P
Maize	17.4	-P
Maize	23.5	-P
Maize	38.9	-P
Maize	28.2	-P
Maize	27.9	-P
Maize	21.9	-P
Maize	25.5	-P
Maize	30	-P
Maize	30.7	-P
Maize	27.3	-P
Maize	40.9	-P
Maize	28	-P
Maize	28.9	-P
Maize	29.3	-P
Sorghum	21.6	-P
Sorghum	20.1	-P
Sorghum	19.8	-P
Sorghum	29	-P
Sorghum	16.8	-P
Sorghum	28	-P
Sorghum	21	-P
Sorghum	17	-P
Sorghum	24	-P
Sorghum	42.7	-P
Sorghum	26.9	-P
Sorghum	23.6	-P
Sorghum	23.5	-P
Sorghum	43.7	-P
Sorghum	30	-P
Sorghum	32.7	-P
Sorghum	28.1	-P
Urochloa	10.2	-P
Urochloa	10.5	-P
Urochloa	9.8	-P
Urochloa	13.1	-P
Urochloa	12.9	-P
Urochloa	25	-P
Urochloa	21.9	-P
Urochloa	8.5	-P
Urochloa	15.1	-P
Urochloa	15.7	-P
Urochloa	22.2	-P
Urochloa	25.9	-P
Urochloa	21.3	-P
Urochloa	31.3	-P
Urochloa	25.4	-P
Urochloa	39.7	-P
Urochloa	39.6	-P
Urochloa	28.7	-P
Urochloa	22.7	-P
Setaria	17.7	-P
Setaria	19.4	-P
Setaria	16.2	-P
Setaria	21	-P
Setaria	26.2	-P
Setaria	19.2	-P
Setaria	27.6	-P
Setaria	16.5	-P
Setaria	19.2	-P
Setaria	20.4	-P
Setaria	23.1	-P
Setaria	22.9	-P
Setaria	28.3	-P
Setaria	28.2	-P
Setaria	28.5	-P
Setaria	29.1	-P
Setaria	26.8	-P
Setaria	20.2	-P
Setaria	22.2	-P
Setaria	14.5	-P
Setaria	19.5	-P
Setaria	25.2	-P
Setaria	15.1	-P
Setaria	22.2	-P
Setaria	16.3	-P
Setaria	28.3	-P
Setaria	18	-P
Setaria	17.1	-P
Setaria	27.1	-P
Setaria	22.5	-P
Setaria	22.7	-P
Setaria	23.4	-P
Setaria	18.3	-P
Setaria	23.7	-P
Setaria	17.9	-P
Setaria	27.5	-P
Danthoniopsis	22.1	-P
Danthoniopsis	20.3	-P
Danthoniopsis	29.7	-P
Danthoniopsis	13.8	-P
Danthoniopsis	17.9	-P
Danthoniopsis	18.2	-P
Danthoniopsis	18	-P
Danthoniopsis	16.7	-P
Danthoniopsis	17.3	-P
Danthoniopsis	17.6	-P
Danthoniopsis	25.7	-P
Danthoniopsis	14.3	-P
Danthoniopsis	17.4	-P
Danthoniopsis	17	-P
Danthoniopsis	21.5	-P
Danthoniopsis	19.7	-P
Danthoniopsis	17.6	-P
Danthoniopsis	15	-P
Danthoniopsis	28	-P
Danthoniopsis	24.1	-P
Danthoniopsis	12.5	-P
Danthoniopsis	18.3	-P
Danthoniopsis	23.1	-P
Danthoniopsis	17.8	-P
Danthoniopsis	15.4	-P
Danthoniopsis	21.1	-P
Danthoniopsis	20.1	-P
Danthoniopsis	18.6	-P
Danthoniopsis	16.4	-P
Danthoniopsis	21.3	-P
Danthoniopsis	18.5	-P
Danthoniopsis	18.6	-P
Danthoniopsis	9.4	-P
Danthoniopsis	10.6	-P
Danthoniopsis	16.4	-P
Danthoniopsis	28	-P
Danthoniopsis	22	-P
Danthoniopsis	20.7	-P
Danthoniopsis	21	-P
Danthoniopsis	33	-P
Danthoniopsis	14.4	-P
Danthoniopsis	24.7	-P
Danthoniopsis	23.2	-P
Paspalum	19.1	-P
Paspalum	13.5	-P
Paspalum	10.1	-P
Paspalum	18.5	-P
Paspalum	14.7	-P
Paspalum	19.1	-P
Paspalum	14.9	-P
Paspalum	11.3	-P
Paspalum	17.3	-P
Paspalum	20.8	-P
Paspalum	15.4	-P
Paspalum	20.4	-P
Paspalum	17.6	-P
Paspalum	17.6	-P
Paspalum	18.2	-P
Paspalum	15	-P
