# Supplementary material for: Genome of Paspalum vaginatum and the role of trehalose mediated autophagy in increasing maize biomass
Source: Nat Commun. 2022 Dec 13;13:7731. doi: 10.1038/s41467-022-35507-8 (PMC9747981; doi:10.1038/s41467-022-35507-8)
Supplement: Supplementary file 9 — Source Data [file 41467_2022_35507_MOESM9_ESM.zip › Fig. 3.xlsx]

## Sheet: Trehalase_Expression
geneName	Species	geneID	F	F	F	N	N	N	P	P	P
tre1	maize1	Zm00001d029654	24.7838	25.9868	24.4303	25.7819	25.2508	22.4317	21.1451	23.9617	23.169
tre1	Paspalum	Pavagv31004622m	3.7907	2.76773	3.0637	7.37101	7.62843	6.54956	5.54161	5.88273	5.55735
tre1	Sorghum	Sobic.001G322500	19.156	17.7602	21.086	24.146	22.4183	22.1688	20.0073	20.1812	19.8901

## Sheet: Paspalum_PF_DEG
	baseMean	log2FoldChange	lfcSE	stat	pvalue	padj
Pavagv31000026m.g	10.8965	1.52956	0.564488	2.70964	0.0067356	0.0236366
Pavagv31000036m.g	4.54106	-2.81572	1.08124	-2.60416	0.00920997	0.0308988
Pavagv31000040m.g	6.19435	-2.06362	0.762536	-2.70626	0.00680466	0.0238328
Pavagv31000047m.g	254.998	-1.07604	0.111812	-9.62363	6.35495e-22	1.55702e-20
Pavagv31000070m.g	5.6568	3.56437	1.35525	2.63005	0.00853722	0.0289305
Pavagv31000104m.g	249.465	1.45032	0.112712	12.8674	6.86438e-38	3.26892e-36
Pavagv31000119m.g	116.415	-1.2487	0.165061	-7.56507	3.87662e-14	5.97146e-13
Pavagv31000139m.g	3.36634	-3.19106	1.32498	-2.40838	0.0160233	0.0491958
Pavagv31000185m.g	4.3181	-5.17423	1.34938	-3.83452	0.000125812	0.00066819
Pavagv31000209m.g	17.9797	-1.73292	0.433786	-3.99487	6.47304e-05	0.000362279
Pavagv31000251m.g	12.1596	-4.46733	0.820451	-5.44497	5.18151e-08	4.56381e-07
Pavagv31000311m.g	3.53346	-5.59825	1.44495	-3.87435	0.000106911	0.000575946
Pavagv31000318m.g	19.1075	1.19649	0.424268	2.82014	0.0048003	0.0175796
Pavagv31000331m.g	65.8979	3.50164	0.293766	11.9198	9.33227e-33	3.7508e-31
Pavagv31000335m.g	5.20875	-6.16953	1.34005	-4.60396	4.14533e-06	2.82081e-05
Pavagv31000508m.g	40.5321	1.32731	0.321429	4.1294	3.63713e-05	0.000213732
Pavagv31000527m.g	3.41072	-2.53588	1.03962	-2.43924	0.0147181	0.0458124
Pavagv31000532m.g	32.6753	-1.07073	0.321621	-3.32916	0.00087109	0.00385128
Pavagv31000545m.g	383.433	-1.42638	0.094637	-15.0721	2.47012e-51	1.73543e-49
Pavagv31000565m.g	48.5786	-1.49682	0.289319	-5.17361	2.29618e-07	1.86739e-06
Pavagv31000569m.g	46.6546	-3.38667	0.323371	-10.473	1.14952e-25	3.42816e-24
Pavagv31000617m.g	3.60555	-5.82432	1.38388	-4.2087	2.56844e-05	0.000154972
Pavagv31000675m.g	75.5083	1.82029	0.211013	8.62643	6.32957e-18	1.24244e-16
Pavagv31000679m.g	3.19474	-3.60845	1.28883	-2.79979	0.00511355	0.0185909
Pavagv31000683m.g	148.751	1.0246	0.150939	6.7882	1.13542e-11	1.46177e-10
Pavagv31000768m.g	880.589	-1.02317	0.0637116	-16.0595	4.90679e-58	4.09641e-56
Pavagv31000769m.g	662.045	-1.11623	0.0739058	-15.1034	1.53706e-51	1.08838e-49
Pavagv31000800m.g	54.0796	-1.57228	0.247252	-6.35901	2.03064e-10	2.3473e-09
Pavagv31000853m.g	161.357	1.11227	0.144783	7.68229	1.56272e-14	2.48063e-13
Pavagv31000861m.g	154.73	2.15572	0.159369	13.5266	1.09002e-41	5.79254e-40
Pavagv31000871m.g	43.8208	-2.18551	0.276838	-7.89454	2.91376e-15	4.81162e-14
Pavagv31000922m.g	9.79037	-1.85015	0.632817	-2.92367	0.00345932	0.0132163
Pavagv31000928m.g	8.36893	-2.62139	0.661582	-3.96231	7.42291e-05	0.000411271
Pavagv31000935m.g	1.78302	-3.79852	1.58177	-2.40143	0.0163312	0.0499313
Pavagv31000950m.g	67.8619	-1.07743	0.227005	-4.74628	2.07187e-06	1.47246e-05
Pavagv31000960m.g	11.1873	6.22431	1.25109	4.97509	6.52165e-07	5.02433e-06
Pavagv31000961m.g	49.5395	2.55704	0.301261	8.48777	2.10638e-17	3.97874e-16
Pavagv31000965m.g	15.6373	-2.16267	0.509786	-4.24231	2.21233e-05	0.00013499
Pavagv31000992m.g	15.6487	1.55666	0.522483	2.97935	0.00288859	0.0112396
Pavagv31001064m.g	278.947	-1.04278	0.112756	-9.24816	2.28394e-20	5.12258e-19
Pavagv31001072m.g	9.88715	-1.55218	0.576451	-2.69265	0.00708874	0.0246837
Pavagv31001139m.g	19.1066	-1.32199	0.418461	-3.15918	0.00158214	0.00656773
Pavagv31001208m.g	52.1036	1.10726	0.261911	4.2276	2.36199e-05	0.000143379
Pavagv31001265m.g	12.2405	1.84723	0.572867	3.22453	0.00126178	0.0053605
Pavagv31001324m.g	16.7753	-1.66371	0.435757	-3.81798	0.000134551	0.000710974
Pavagv31001382m.g	61.235	-3.93104	0.459251	-8.55967	1.13189e-17	2.18845e-16
Pavagv31001409m.g	1.60736	-4.17354	1.64179	-2.54206	0.01102	0.0359392
Pavagv31001410m.g	4.00185	-3.32688	1.25093	-2.65952	0.00782516	0.0268949
Pavagv31001484m.g	8.81123	-5.45938	1.27129	-4.29437	1.75192e-05	0.00010829
Pavagv31001497m.g	15.4327	-1.59286	0.441332	-3.6092	0.000307137	0.0014996
Pavagv31001570m.g	4.95234	-3.52943	1.06721	-3.30716	0.000942487	0.00412705
Pavagv31001682m.g	162.257	-1.56496	0.150148	-10.4228	1.95134e-25	5.75592e-24
Pavagv31001728m.g	28.5047	-2.11106	0.365741	-5.77201	7.83323e-09	7.62437e-08
Pavagv31001776m.g	10.3163	-1.50518	0.561272	-2.68173	0.00732425	0.0253732
Pavagv31001779m.g	35.477	1.10223	0.304174	3.62367	0.000290454	0.00142716
Pavagv31001843m.g	40.9774	2.44259	0.32729	7.46308	8.45241e-14	1.26875e-12
Pavagv31001885m.g	72.2013	-2.53726	0.23127	-10.971	5.26934e-28	1.74243e-26
Pavagv31001890m.g	47.1396	-1.48413	0.241901	-6.13527	8.5015e-10	9.22041e-09
Pavagv31001900m.g	20.0035	1.57338	0.431597	3.64549	0.000266885	0.00132119
Pavagv31001912m.g	8.02517	-3.17429	0.767693	-4.13484	3.55197e-05	0.000209182
Pavagv31001924m.g	34.1724	-1.06408	0.319562	-3.32981	0.000869039	0.00384535
Pavagv31002010m.g	16.2575	-3.2094	0.577796	-5.55457	2.783e-08	2.54058e-07
Pavagv31002045m.g	4.97003	2.9338	1.21332	2.41799	0.0156066	0.0481402
Pavagv31002056m.g	24.7438	-1.36003	0.356041	-3.81988	0.000133516	0.000706057
Pavagv31002069m.g	454.16	-1.12136	0.0885914	-12.6576	1.01494e-36	4.61395e-35
Pavagv31002137m.g	8.80997	2.34967	0.737913	3.18421	0.00145147	0.00607096
Pavagv31002170m.g	29.6686	1.03041	0.336607	3.06117	0.00220475	0.00885054
Pavagv31002196m.g	42.9024	1.62137	0.292734	5.53871	3.04701e-08	2.76944e-07
Pavagv31002230m.g	13.5335	-3.3386	0.615841	-5.42121	5.9196e-08	5.17014e-07
Pavagv31002233m.g	18.8371	2.00822	0.428277	4.68906	2.74459e-06	1.91682e-05
Pavagv31002277m.g	14.4112	-1.20981	0.454761	-2.66033	0.00780639	0.026844
Pavagv31002281m.g	1.45181	3.98682	1.63531	2.43797	0.01477	0.0459371
Pavagv31002287m.g	185.942	-1.19887	0.136257	-8.79864	1.38484e-18	2.81644e-17
Pavagv31002297m.g	137.522	-4.64171	0.259683	-17.8745	1.86223e-71	1.95238e-69
Pavagv31002308m.g	514.887	1.28915	0.0826126	15.6047	6.75816e-55	5.314e-53
Pavagv31002351m.g	17.3703	-7.03115	1.22327	-5.74783	9.03987e-09	8.75472e-08
Pavagv31002543m.g	10.5296	1.55384	0.637459	2.43756	0.0147869	0.0459736
Pavagv31002591m.g	149.423	-3.49718	0.253061	-13.8195	1.94419e-43	1.09332e-41
Pavagv31002592m.g	13.9878	-4.98183	0.807596	-6.16872	6.88453e-10	7.53012e-09
Pavagv31002670m.g	13.8376	-2.14945	0.511132	-4.20527	2.60775e-05	0.000157098
Pavagv31002700m.g	23.7397	-1.16894	0.449615	-2.59988	0.00932562	0.0312305
Pavagv31002740m.g	17.6423	-1.24587	0.406159	-3.06746	0.00215888	0.00867821
Pavagv31002741m.g	37.8831	-1.74454	0.28158	-6.19554	5.8086e-10	6.39206e-09
Pavagv31002829m.g	29.7114	-1.05386	0.331251	-3.18144	0.00146544	0.00612274
Pavagv31002861m.g	5.09624	-2.19629	0.884311	-2.48361	0.0130057	0.0412804
Pavagv31002938m.g	4.21531	-5.07589	1.35161	-3.75544	0.000173037	0.000893902
Pavagv31002963m.g	23.1265	-1.73202	0.380966	-4.5464	5.45709e-06	3.65278e-05
Pavagv31002973m.g	4.0958	-3.21877	1.14747	-2.8051	0.00503015	0.0183197
Pavagv31003013m.g	47.8591	-1.81047	0.278244	-6.50676	7.67899e-11	9.21922e-10
Pavagv31003093m.g	113.746	1.02569	0.162408	6.31548	2.69328e-10	3.08166e-09
Pavagv31003096m.g	122.352	1.31867	0.159866	8.24864	1.6021e-16	2.87369e-15
Pavagv31003097m.g	674.582	1.10377	0.0714673	15.4444	8.22566e-54	6.26749e-52
Pavagv31003099m.g	207.661	1.02894	0.120772	8.51965	1.60039e-17	3.05497e-16
Pavagv31003101m.g	842.076	1.4317	0.064319	22.2593	9.15894e-110	1.93547e-107
Pavagv31003102m.g	553.054	1.27737	0.0824348	15.4956	3.71661e-54	2.85599e-52
Pavagv31003133m.g	98.3573	1.01676	0.189781	5.35753	8.43693e-08	7.20361e-07
Pavagv31003175m.g	1959.81	1.9231	0.0451214	42.6205	0	0
Pavagv31003193m.g	25.6616	-3.4316	0.473396	-7.24891	4.20154e-13	6.00674e-12
Pavagv31003210m.g	278.483	1.16152	0.106163	10.9409	7.34711e-28	2.41766e-26
Pavagv31003211m.g	394.966	1.04403	0.0906505	11.5171	1.08246e-30	3.99447e-29
Pavagv31003214m.g	12.9771	1.41284	0.528375	2.67393	0.0074969	0.0259248
Pavagv31003216m.g	44.0758	1.21243	0.302335	4.01021	6.06657e-05	0.000341366
Pavagv31003217m.g	39.9827	1.2445	0.303279	4.10348	4.06987e-05	0.000236744
Pavagv31003218m.g	208.181	1.11368	0.128655	8.65631	4.87301e-18	9.64934e-17
Pavagv31003219m.g	28.0158	2.14773	0.380217	5.6487	1.6167e-08	1.51525e-07
Pavagv31003275m.g	8.81818	2.87647	0.875035	3.28726	0.00101166	0.00439588
Pavagv31003282m.g	19.7144	1.64562	0.414891	3.9664	7.29661e-05	0.000405103
Pavagv31003283m.g	17.2899	1.08269	0.394757	2.74267	0.00609418	0.0216726
Pavagv31003296m.g	182.593	1.22411	0.137094	8.92903	4.29778e-19	9.06791e-18
Pavagv31003306m.g	22.2676	-2.07913	0.408623	-5.08813	3.61607e-07	2.87089e-06
Pavagv31003325m.g	17.3989	1.82014	0.544699	3.34155	0.000833132	0.00370282
Pavagv31003348m.g	4.14639	-2.3539	0.95492	-2.46502	0.0137006	0.0431467
Pavagv31003351m.g	17.2563	-5.29942	0.79613	-6.65648	2.80466e-11	3.50408e-10
Pavagv31003391m.g	52.3442	2.11432	0.284044	7.44363	9.7955e-14	1.46548e-12
Pavagv31003458m.g	117.953	1.01241	0.161874	6.25429	3.99319e-10	4.48182e-09
Pavagv31003496m.g	157.519	1.79045	0.156164	11.4652	1.97347e-30	7.19413e-29
Pavagv31003505m.g	56.5961	1.2223	0.243268	5.02451	5.04715e-07	3.93431e-06
Pavagv31003717m.g	18.2444	1.40067	0.444404	3.15178	0.00162276	0.00671265
Pavagv31003756m.g	269.494	-1.17224	0.107448	-10.9099	1.03378e-27	3.38123e-26
Pavagv31003775m.g	20.3692	-1.65325	0.41766	-3.95836	7.54664e-05	0.000417613
Pavagv31003784m.g	62.8364	-6.86305	0.669878	-10.2452	1.24336e-24	3.54016e-23
Pavagv31003790m.g	8.68172	-3.42892	0.729021	-4.70346	2.55792e-06	1.79525e-05
Pavagv31003797m.g	53.8883	-4.99419	0.422715	-11.8145	3.28354e-32	1.29282e-30
Pavagv31003902m.g	267.252	2.59024	0.125899	20.574	4.69582e-94	7.84057e-92
Pavagv31003929m.g	24.7172	-1.54181	0.364578	-4.22903	2.34701e-05	0.000142661
Pavagv31003983m.g	5.87271	2.05908	0.857029	2.40258	0.0162799	0.0498139
Pavagv31004049m.g	57.3758	-1.71403	0.226092	-7.58113	3.42545e-14	5.31583e-13
Pavagv31004090m.g	4.89528	-3.31767	1.04014	-3.18964	0.00142452	0.00597024
Pavagv31004136m.g	8.34311	-1.45454	0.591126	-2.46062	0.0138695	0.0435622
Pavagv31004153m.g	21.5866	1.20457	0.394609	3.05256	0.00226899	0.00906957
Pavagv31004199m.g	97.6492	-1.3761	0.179082	-7.6842	1.53955e-14	2.44673e-13
Pavagv31004211m.g	946.77	1.03252	0.0611704	16.8794	6.37393e-64	5.88425e-62
Pavagv31004215m.g	88.5175	1.14907	0.211586	5.43074	5.61215e-08	4.91909e-07
Pavagv31004216m.g	135.122	1.19193	0.162705	7.32569	2.37665e-13	3.45996e-12
Pavagv31004257m.g	27.4394	1.23564	0.354586	3.48474	0.00049261	0.00229576
Pavagv31004287m.g	50.1596	-1.63326	0.273664	-5.96812	2.39996e-09	2.48397e-08
Pavagv31004289m.g	5.48804	-2.08385	0.78886	-2.64159	0.00825169	0.0281179
Pavagv31004293m.g	11.9887	-1.80809	0.516586	-3.50008	0.000465121	0.00217816
Pavagv31004309m.g	13.2574	-1.13668	0.447837	-2.53817	0.0111435	0.0362895
Pavagv31004342m.g	493.212	1.27529	0.0840025	15.1816	4.68316e-52	3.36901e-50
Pavagv31004363m.g	9.68386	-2.71205	0.59902	-4.52747	5.96937e-06	3.97307e-05
Pavagv31004364m.g	4433.3	-1.63967	0.0616503	-26.5963	7.48189e-156	2.69837e-153
Pavagv31004386m.g	52.1552	1.19141	0.254488	4.68161	2.84636e-06	1.98329e-05
Pavagv31004404m.g	50.2567	-1.2763	0.240003	-5.31787	1.04991e-07	8.88859e-07
Pavagv31004476m.g	22.456	5.57379	2.11683	2.63308	0.0084614	0.0287132
Pavagv31004513m.g	3.73442	-5.17517	1.38857	-3.72697	0.000193793	0.000990533
Pavagv31004524m.g	30.7047	1.36634	0.326435	4.18564	2.84365e-05	0.00017006
Pavagv31004586m.g	1067.03	-1.44046	0.0608677	-23.6654	8.19574e-124	2.07184e-121
Pavagv31004588m.g	244.256	-1.09716	0.116073	-9.45228	3.31518e-21	7.82481e-20
Pavagv31004589m.g	457.945	-1.04278	0.0810863	-12.8601	7.55018e-38	3.58919e-36
Pavagv31004599m.g	63.9745	2.38798	0.278466	8.5755	9.86596e-18	1.91438e-16
Pavagv31004611m.g	26.7331	1.92858	0.381217	5.059	4.21468e-07	3.3179e-06
Pavagv31004635m.g	240.326	-1.24546	0.124509	-10.0029	1.47951e-23	3.99394e-22
Pavagv31004772m.g	14.2235	-1.53324	0.546243	-2.80688	0.00500246	0.0182287
Pavagv31004818m.g	11.387	-1.66184	0.519664	-3.19792	0.00138425	0.00581766
Pavagv31004878m.g	630.39	2.65393	0.0851812	31.1563	4.16675e-213	2.45014e-210
Pavagv31004936m.g	44.3714	-1.45206	0.495851	-2.92842	0.00340686	0.0130306
Pavagv31004984m.g	58.5627	1.54746	0.326873	4.73412	2.20008e-06	1.55989e-05
Pavagv31005015m.g	14.5687	-3.97838	0.62426	-6.37295	1.8542e-10	2.14886e-09
Pavagv31005018m.g	28.4713	-1.35914	0.361467	-3.76008	0.000169862	0.000878663
Pavagv31005041m.g	16.3361	-2.06068	0.50342	-4.09336	4.25165e-05	0.000246206
Pavagv31005048m.g	90.03	-1.31009	0.372859	-3.51363	0.000442022	0.00208406
Pavagv31005100m.g	1.90459	-4.77624	1.55006	-3.08132	0.00206085	0.00833118
Pavagv31005106m.g	535.807	-1.42675	0.0813702	-17.5341	7.8713e-69	7.88559e-67
Pavagv31005121m.g	77.4161	1.19715	0.210165	5.69624	1.22475e-08	1.16325e-07
Pavagv31005127m.g	17.9829	1.08334	0.440252	2.46073	0.0138656	0.0435547
Pavagv31005209m.g	2.6954	-4.2107	1.5075	-2.79316	0.00521957	0.018928
Pavagv31005297m.g	321.247	-1.10308	0.0979738	-11.259	2.09227e-29	7.40757e-28
Pavagv31005324m.g	1.86401	-4.75878	1.53254	-3.10517	0.0019017	0.00774102
Pavagv31005349m.g	77.6655	-1.02491	0.191185	-5.36083	8.28407e-08	7.09101e-07
Pavagv31005352m.g	17.5889	-1.55641	0.468383	-3.32293	0.000890758	0.00393309
Pavagv31005363m.g	1213.19	-1.04634	0.055726	-18.7764	1.17766e-78	1.39712e-76
Pavagv31005416m.g	6.13181	-3.06423	1.04182	-2.94122	0.00326922	0.0125556
Pavagv31005421m.g	11.4225	-1.77697	0.528486	-3.36238	0.000772729	0.00345938
Pavagv31005449m.g	476.817	-2.3719	0.0903331	-26.2573	5.89851e-152	2.01961e-149
Pavagv31005450m.g	43.8227	-1.83649	0.315124	-5.82783	5.61511e-09	5.5696e-08
Pavagv31005469m.g	44.1698	-2.73939	0.352293	-7.77587	7.49281e-15	1.20927e-13
Pavagv31005525m.g	19.5986	-2.77303	0.529999	-5.23214	1.67562e-07	1.3886e-06
Pavagv31005650m.g	476.371	1.09807	0.0785237	13.9839	1.95402e-44	1.13665e-42
Pavagv31005654m.g	1412.23	1.0258	0.0500634	20.4901	2.63984e-93	4.35397e-91
Pavagv31005658m.g	54.9224	-2.54067	0.288037	-8.82064	1.13809e-18	2.3286e-17
Pavagv31005670m.g	7.59438	-2.541	0.704097	-3.60887	0.000307528	0.00150123
Pavagv31005694m.g	8.4007	-2.22398	0.660457	-3.36734	0.000758979	0.00340684
Pavagv31005717m.g	47.0195	1.34946	0.267756	5.03991	4.65754e-07	3.64636e-06
Pavagv31005737m.g	2123.69	-1.02652	0.0407328	-25.2014	3.86806e-140	1.14975e-137
Pavagv31005817m.g	28.0695	-1.67687	0.333869	-5.02254	5.09919e-07	3.97258e-06
Pavagv31005845m.g	455.942	-2.90584	0.101809	-28.5421	3.51731e-179	1.48656e-176
Pavagv31005868m.g	23.875	-1.1151	0.364638	-3.05811	0.00222739	0.00892574
Pavagv31005899m.g	16.3169	-1.53642	0.456337	-3.36686	0.000760297	0.00341163
Pavagv31005925m.g	5.93537	-4.19775	1.16437	-3.60518	0.000311942	0.00152031
Pavagv31005929m.g	402.569	1.06545	0.0892474	11.9382	7.48469e-33	3.02621e-31
Pavagv31005992m.g	148.173	-1.02926	0.147104	-6.99677	2.61936e-12	3.51095e-11
Pavagv31006012m.g	89.111	-1.156	0.20869	-5.53929	3.03704e-08	2.7613e-07
Pavagv31006030m.g	11.7143	-1.50924	0.557803	-2.70568	0.00681644	0.0238522
Pavagv31006044m.g	332.016	-1.22591	0.111232	-11.0212	3.02023e-28	1.00609e-26
Pavagv31006091m.g	2.83332	-4.15791	1.47745	-2.81425	0.00488912	0.0178662
Pavagv31006093m.g	19.6599	1.16188	0.441024	2.6345	0.00842612	0.0286186
Pavagv31006132m.g	2.97431	-4.05438	1.43036	-2.83451	0.00458962	0.0168812
Pavagv31006133m.g	2098.15	-1.21392	0.0408049	-29.7495	1.76166e-194	8.35987e-192
Pavagv31006149m.g	7.82124	-4.30686	0.972651	-4.42796	9.51293e-06	6.14557e-05
Pavagv31006158m.g	213.624	1.4547	0.134571	10.8099	3.09001e-27	9.9148e-26
Pavagv31006166m.g	7.82176	-2.85035	0.722576	-3.94471	7.98975e-05	0.000439958
Pavagv31006171m.g	110.37	4.20657	0.257835	16.315	7.72645e-60	6.67708e-58
Pavagv31006203m.g	27.9643	-1.25841	0.323372	-3.89152	9.96181e-05	0.000538914
Pavagv31006211m.g	5.02321	-2.67607	0.908558	-2.9454	0.00322532	0.0124082
Pavagv31006216m.g	1.36067	-4.27946	1.74204	-2.45658	0.0140268	0.0439897
Pavagv31006250m.g	991.389	-1.66914	0.063437	-26.3118	1.40657e-152	4.94109e-150
Pavagv31006279m.g	4035.69	1.142	0.0341236	33.4666	1.47613e-245	1.02379e-242
Pavagv31006382m.g	260.883	-1.70099	0.109555	-15.5264	2.30094e-54	1.78333e-52
Pavagv31006396m.g	82.0134	1.07542	0.223667	4.80812	1.5236e-06	1.10584e-05
Pavagv31006398m.g	1598.71	1.02488	0.0454415	22.5539	1.22972e-112	2.7719e-110
Pavagv31006410m.g	30.8468	-1.03461	0.314644	-3.28818	0.00100836	0.00438295
Pavagv31006430m.g	15.0118	-1.84074	0.482719	-3.81327	0.000137138	0.00072351
Pavagv31006505m.g	30.8553	-1.02269	0.322467	-3.17146	0.00151673	0.00632143
Pavagv31006527m.g	17.1555	-1.19998	0.488153	-2.45821	0.0139632	0.0438105
Pavagv31006661m.g	7090.17	-1.41768	0.0284512	-49.8285	0	0
Pavagv31006676m.g	56.5269	-4.90449	0.459557	-10.6722	1.37321e-26	4.26453e-25
Pavagv31006696m.g	442.89	-1.65212	0.0877487	-18.8279	4.46473e-79	5.39136e-77
Pavagv31006712m.g	8.04703	-2.52003	0.718978	-3.50502	0.000456575	0.00214482
Pavagv31006717m.g	8.11184	-1.79725	0.643651	-2.79228	0.00523385	0.0189722
Pavagv31006721m.g	15.1822	-7.98476	1.2401	-6.4388	1.20423e-10	1.42055e-09
Pavagv31006723m.g	27.8541	-1.58351	0.350698	-4.51531	6.32256e-06	4.19679e-05
Pavagv31006740m.g	66.1522	-2.89436	0.274606	-10.5401	5.64621e-26	1.70833e-24
Pavagv31006762m.g	14.2214	2.44851	0.517377	4.73256	2.21709e-06	1.57155e-05
Pavagv31006767m.g	81.2203	1.22831	0.215151	5.70903	1.13623e-08	1.08256e-07
Pavagv31006809m.g	122.421	-10.8228	1.18557	-9.12874	6.93004e-20	1.51537e-18
Pavagv31006879m.g	10.0136	2.18223	0.591207	3.69115	0.000223244	0.00112365
Pavagv31006905m.g	278.433	-1.41553	0.110521	-12.8078	1.4825e-37	6.95719e-36
Pavagv31006913m.g	16.2396	1.2006	0.466469	2.5738	0.0100588	0.0332779
Pavagv31006925m.g	77.2326	-3.21036	0.357142	-8.98903	2.49433e-19	5.33352e-18
Pavagv31006934m.g	40.6204	-1.85093	0.29378	-6.3004	2.96885e-10	3.38124e-09
Pavagv31006997m.g	2.66753	-3.76812	1.47874	-2.54819	0.0108284	0.0354465
Pavagv31007008m.g	51.2489	-2.08013	0.291438	-7.13748	9.50589e-13	1.32675e-11
Pavagv31007018m.g	9.97067	-3.53494	1.32344	-2.67103	0.00756196	0.0261297
Pavagv31007049m.g	126.704	1.19022	0.164493	7.23571	4.63098e-13	6.59976e-12
Pavagv31007056m.g	87.0623	-1.28976	0.198601	-6.49424	8.34518e-11	9.98358e-10
Pavagv31007077m.g	6617.11	1.25969	0.0306782	41.0613	0	0
Pavagv31007088m.g	1698.61	-1.20241	0.0475878	-25.2672	7.33623e-141	2.22964e-138
Pavagv31007099m.g	75.0229	1.1346	0.210108	5.40008	6.66125e-08	5.77315e-07
Pavagv31007114m.g	6.75111	3.57312	0.905262	3.94705	7.91193e-05	0.000436043
Pavagv31007115m.g	106.353	3.03175	0.201389	15.0542	3.23891e-51	2.26967e-49
Pavagv31007145m.g	26.5226	1.10989	0.360071	3.08242	0.00205327	0.00830673
Pavagv31007146m.g	26.2903	1.09252	0.386459	2.82701	0.00469851	0.0172302
Pavagv31007155m.g	8.51559	-1.38634	0.558814	-2.48086	0.0131064	0.0415318
Pavagv31007161m.g	18.874	-1.67812	0.42442	-3.95391	7.6884e-05	0.000424935
Pavagv31007167m.g	288.757	-1.74758	0.112377	-15.5511	1.56326e-54	1.21507e-52
Pavagv31007189m.g	12.5134	-4.72252	0.8228	-5.73958	9.49141e-09	9.14873e-08
Pavagv31007212m.g	13.8457	1.45504	0.527753	2.75704	0.00583265	0.020866
Pavagv31007259m.g	19.9342	-5.45301	1.06893	-5.10137	3.37203e-07	2.68977e-06
Pavagv31007265m.g	11.303	-1.92126	0.552758	-3.47577	0.000509396	0.00236584
Pavagv31007277m.g	13.6944	-1.86563	0.593581	-3.14301	0.00167219	0.00689601
Pavagv31007285m.g	695.404	1.1367	0.0728957	15.5935	8.06554e-55	6.32362e-53
Pavagv31007300m.g	205.489	1.07466	0.126512	8.49456	1.98679e-17	3.75546e-16
Pavagv31007304m.g	64.8818	-3.9233	0.326632	-12.0114	3.09663e-33	1.26146e-31
Pavagv31007352m.g	424.928	-1.12428	0.0848843	-13.2448	4.83554e-40	2.43116e-38
Pavagv31007359m.g	220.061	1.10824	0.130212	8.51102	1.72409e-17	3.27493e-16
Pavagv31007391m.g	180.805	-1.06407	0.13383	-7.95091	1.85152e-15	3.10296e-14
Pavagv31007443m.g	5.01137	-2.80244	0.949291	-2.95213	0.00315585	0.0121755
Pavagv31007492m.g	289.64	1.18578	0.109989	10.7809	4.23552e-27	1.35262e-25
Pavagv31007506m.g	332.213	-5.97105	0.319264	-18.7025	4.72051e-78	5.57577e-76
Pavagv31007507m.g	80.4057	-1.1788	0.196004	-6.01414	1.80843e-09	1.89378e-08
Pavagv31007510m.g	58.2503	-1.01015	0.230996	-4.37304	1.2253e-05	7.77277e-05
Pavagv31007621m.g	494.871	1.10748	0.0815714	13.5768	5.49418e-42	2.95451e-40
Pavagv31007635m.g	51.4228	-1.03221	0.250196	-4.12562	3.69741e-05	0.000216919
Pavagv31007662m.g	430.257	1.19618	0.102025	11.7244	9.55529e-32	3.70819e-30
Pavagv31007671m.g	179.273	2.24609	0.152629	14.716	5.08689e-49	3.36419e-47
Pavagv31007685m.g	402.282	-1.39922	0.0913419	-15.3185	5.75148e-53	4.2506e-51
Pavagv31007730m.g	54.2741	1.395	0.284489	4.90354	9.41241e-07	7.07802e-06
Pavagv31007748m.g	74.5774	-2.44605	0.217612	-11.2404	2.5824e-29	9.10709e-28
Pavagv31007773m.g	11.5141	-7.59742	1.24613	-6.09682	1.082e-09	1.15817e-08
Pavagv31007792m.g	14.3456	-1.32709	0.524465	-2.53036	0.0113945	0.0369733
Pavagv31007823m.g	17.8213	-3.45464	0.692612	-4.98784	6.10583e-07	4.72281e-06
Pavagv31007871m.g	7.97487	-2.14484	0.648317	-3.30833	0.00093855	0.0041119
Pavagv31008006m.g	13.9181	1.82794	0.536488	3.40723	0.00065625	0.00298636
Pavagv31008029m.g	43.9325	-1.54864	0.253722	-6.1037	1.0364e-09	1.11245e-08
Pavagv31008041m.g	676.413	-1.37537	0.0704959	-19.51	9.03327e-85	1.25303e-82
Pavagv31008044m.g	3.1819	-3.74755	1.35253	-2.77077	0.00559243	0.0201325
Pavagv31008054m.g	2.36849	-3.95537	1.51973	-2.60268	0.00924975	0.031011
Pavagv31008117m.g	45.1464	-3.95548	0.387528	-10.207	1.84549e-24	5.18366e-23
Pavagv31008167m.g	35.5459	-3.65656	0.39826	-9.18134	4.25766e-20	9.43206e-19
Pavagv31008198m.g	211.226	-1.03385	0.122319	-8.45213	2.86025e-17	5.36897e-16
Pavagv31008199m.g	22.6942	-1.02308	0.35595	-2.87421	0.00405034	0.0151448
Pavagv31008203m.g	244.501	-1.65592	0.127993	-12.9376	2.7596e-38	1.34253e-36
Pavagv31008229m.g	138.583	-1.534	0.153563	-9.98939	1.69615e-23	4.54698e-22
Pavagv31008366m.g	8.62978	-1.88151	0.595246	-3.16089	0.00157288	0.00653329
Pavagv31008413m.g	963.674	1.30116	0.327623	3.97151	7.14175e-05	0.00039732
Pavagv31008453m.g	20.0098	1.17325	0.433391	2.70713	0.00678675	0.0237839
Pavagv31008465m.g	10.6217	-1.67793	0.586245	-2.86216	0.00420761	0.0156507
Pavagv31008591m.g	88.592	-1.06069	0.192169	-5.51955	3.39874e-08	3.07569e-07
Pavagv31008598m.g	126.976	1.15602	0.152723	7.56939	3.74986e-14	5.796e-13
Pavagv31008599m.g	1720.43	1.17863	0.0467118	25.232	1.78578e-140	5.36707e-138
Pavagv31008608m.g	6.11709	-2.75648	0.789306	-3.49229	0.000478897	0.00223725
Pavagv31008610m.g	31.8214	-1.28268	0.321607	-3.98834	6.65371e-05	0.000371775
Pavagv31008625m.g	19.8927	-7.14234	1.21669	-5.8703	4.35007e-09	4.3758e-08
Pavagv31008627m.g	218.845	1.56693	0.137823	11.3692	5.95395e-30	2.14731e-28
Pavagv31008676m.g	12.7511	-1.79254	0.49121	-3.64924	0.000263016	0.00130466
Pavagv31008677m.g	1459.54	1.17967	0.0498957	23.6426	1.40483e-123	3.51845e-121
Pavagv31008734m.g	30.6142	-1.56137	0.394675	-3.95608	7.6191e-05	0.000421278
Pavagv31008874m.g	4.44942	-2.42619	0.945346	-2.56646	0.0102744	0.033926
Pavagv31008886m.g	32.7863	1.5046	0.338493	4.44499	8.78976e-06	5.71113e-05
Pavagv31008902m.g	9.38997	-1.67565	0.633842	-2.64363	0.00820211	0.0279772
Pavagv31008957m.g	15.5479	-1.53974	0.430674	-3.57519	0.000349979	0.00168419
Pavagv31008959m.g	1.52931	3.84758	1.58771	2.42336	0.0153778	0.0475429
Pavagv31008976m.g	263.596	-1.95407	0.128968	-15.1516	7.39289e-52	5.27626e-50
Pavagv31008978m.g	18.191	-7.30764	1.2216	-5.98204	2.20365e-09	2.28816e-08
Pavagv31009031m.g	5.71333	-6.19873	1.31498	-4.71394	2.42967e-06	1.71013e-05
Pavagv31009074m.g	24.4172	1.37371	0.374991	3.66332	0.000248967	0.00124066
Pavagv31009075m.g	21.5966	1.75713	0.432341	4.06423	4.81904e-05	0.000275815
Pavagv31009079m.g	1586.93	-3.57944	0.0589591	-60.7105	0	0
Pavagv31009080m.g	7576.88	-3.2682	0.0304088	-107.475	0	0
Pavagv31009287m.g	2182.62	-2.28215	0.0546644	-41.7485	0	0
Pavagv31009376m.g	17.286	-1.30261	0.394576	-3.30128	0.00096245	0.00420367
Pavagv31009398m.g	89.6915	-1.34652	0.197754	-6.80907	9.82293e-12	1.27129e-10
Pavagv31009412m.g	6.37837	-2.15157	0.758545	-2.83644	0.00456195	0.0167886
Pavagv31009453m.g	76.5603	2.64086	0.246583	10.7098	9.15152e-27	2.87837e-25
Pavagv31009456m.g	213.162	3.81243	0.182635	20.8746	9.10862e-97	1.55936e-94
Pavagv31009471m.g	68.0584	1.16771	0.237277	4.92132	8.59641e-07	6.49872e-06
Pavagv31009485m.g	13.4396	1.37177	0.562458	2.43887	0.0147331	0.0458485
Pavagv31009513m.g	18.6361	-1.71985	0.411688	-4.17755	2.94666e-05	0.000175637
Pavagv31009546m.g	5.29346	-3.47982	1.0323	-3.37093	0.000749136	0.00336657
Pavagv31009576m.g	57.6925	1.974	0.26141	7.55135	4.30753e-14	6.61638e-13
Pavagv31009578m.g	38.9288	1.64672	0.294853	5.58488	2.33856e-08	2.1589e-07
Pavagv31009679m.g	9.5639	-1.78764	0.569562	-3.13862	0.00169743	0.0069852
Pavagv31009681m.g	10.5518	-1.56601	0.574759	-2.72465	0.00643705	0.0227276
Pavagv31009821m.g	340.019	1.64331	0.101861	16.1328	1.50069e-58	1.26455e-56
Pavagv31009827m.g	16.827	3.02979	0.553637	5.47251	4.43696e-08	3.95829e-07
Pavagv31009979m.g	8.9757	-2.37586	0.660601	-3.59652	0.0003225	0.0015656
Pavagv31010017m.g	19.3451	-1.25889	0.451626	-2.78746	0.00531224	0.0192331
Pavagv31010038m.g	203.716	-1.15386	0.115168	-10.0189	1.25853e-23	3.41102e-22
Pavagv31010048m.g	39.7254	1.08934	0.278081	3.91736	8.95254e-05	0.00048822
Pavagv31010162m.g	10.7392	-5.61657	1.11493	-5.03758	4.71449e-07	3.68668e-06
Pavagv31010203m.g	55.4325	-1.80134	0.248825	-7.2394	4.50681e-13	6.4274e-12
Pavagv31010268m.g	40.5947	-1.05522	0.289841	-3.64069	0.000271905	0.00134407
Pavagv31010271m.g	89.1853	1.70011	0.214496	7.92607	2.26197e-15	3.76054e-14
Pavagv31010334m.g	36.8815	-1.08137	0.274867	-3.93415	8.34934e-05	0.000458003
Pavagv31010348m.g	3.25141	-5.657	1.40706	-4.02045	5.80865e-05	0.000327808
Pavagv31010357m.g	41.2091	-1.82016	0.300165	-6.06387	1.32882e-09	1.40844e-08
Pavagv31010435m.g	460.46	-1.30106	0.0924359	-14.0753	5.38901e-45	3.17576e-43
Pavagv31010476m.g	2.86004	-5.41371	1.44718	-3.74086	0.000183391	0.000942354
Pavagv31010478m.g	2.38604	-4.32032	1.51273	-2.85598	0.00429043	0.0159171
Pavagv31010494m.g	10.942	-1.39687	0.540748	-2.58322	0.00978838	0.0325505
Pavagv31010500m.g	318.316	-1.2869	0.101984	-12.6187	1.66637e-36	7.51226e-35
Pavagv31010501m.g	1609.61	-1.01244	0.0523781	-19.3295	3.0316e-83	3.96144e-81
Pavagv31010537m.g	4.65706	2.49032	0.977038	2.54884	0.0108081	0.0354048
Pavagv31010578m.g	327.651	1.22206	0.100327	12.1808	3.93227e-34	1.64905e-32
Pavagv31010603m.g	124.45	-1.29834	0.171441	-7.57306	3.64525e-14	5.64721e-13
Pavagv31010614m.g	448.521	-1.03544	0.0842982	-12.283	1.1172e-34	4.7891e-33
Pavagv31010619m.g	140.48	-1.29798	0.142545	-9.10581	8.56275e-20	1.86334e-18
Pavagv31010621m.g	46.0792	-1.15619	0.268111	-4.31237	1.61515e-05	0.000100548
Pavagv31010655m.g	7.41099	-3.66228	1.16154	-3.15294	0.00161633	0.00669221
Pavagv31010656m.g	18.4847	4.4416	0.67144	6.61504	3.71457e-11	4.60263e-10
Pavagv31010670m.g	4.12541	3.2098	1.21989	2.63123	0.00850777	0.0288468
Pavagv31010686m.g	5.71734	-3.03753	0.856166	-3.54783	0.000388424	0.00185169
Pavagv31010712m.g	71.9035	1.46482	0.259112	5.65324	1.57455e-08	1.47779e-07
Pavagv31010713m.g	2.33445	4.22894	1.4684	2.87997	0.00397715	0.0149041
Pavagv31010780m.g	535.015	-2.16162	0.0808891	-26.7233	2.52375e-157	9.35136e-155
Pavagv31010784m.g	110.399	3.38616	0.262711	12.8893	5.17302e-38	2.48094e-36
Pavagv31010848m.g	44.0903	-1.33469	0.275523	-4.84421	1.27116e-06	9.34082e-06
Pavagv31010853m.g	189.796	2.10859	0.139415	15.1245	1.11646e-51	7.94716e-50
Pavagv31010924m.g	33.308	-1.60623	0.319231	-5.03158	4.86465e-07	3.79862e-06
Pavagv31010949m.g	94.9542	-1.04532	0.275653	-3.79214	0.000149356	0.000781416
Pavagv31011000m.g	65.5533	-1.299	0.208618	-6.2267	4.76354e-10	5.30461e-09
Pavagv31011009m.g	17.6842	-1.27254	0.491005	-2.5917	0.00955023	0.0318683
Pavagv31011020m.g	8.3166	-2.37481	0.675111	-3.51766	0.000435373	0.00205522
Pavagv31011025m.g	66.5027	1.78622	0.220967	8.08368	6.28402e-16	1.0938e-14
Pavagv31011047m.g	18.8536	2.18513	0.487805	4.47951	7.48134e-06	4.91769e-05
Pavagv31011048m.g	14.057	2.0297	0.51288	3.95747	7.5749e-05	0.000419005
Pavagv31011093m.g	49.7773	1.72515	0.309838	5.56792	2.57805e-08	2.36385e-07
Pavagv31011121m.g	96.2995	1.27413	0.193255	6.59302	4.30974e-11	5.30847e-10
Pavagv31011162m.g	38.3684	-1.34533	0.328204	-4.09908	4.14802e-05	0.0002408
Pavagv31011170m.g	21.5498	-1.07655	0.404527	-2.66126	0.00778493	0.0267804
Pavagv31011211m.g	23.6114	-2.51139	0.404179	-6.21357	5.17941e-10	5.72997e-09
Pavagv31011241m.g	1393.31	-1.10889	0.0481675	-23.0215	2.83645e-117	6.78965e-115
Pavagv31011243m.g	14.5726	-2.57119	0.518702	-4.95697	7.16015e-07	5.47568e-06
Pavagv31011246m.g	33.3359	1.37843	0.309175	4.45843	8.25626e-06	5.38547e-05
Pavagv31011274m.g	449.604	-1.31971	0.0855591	-15.4245	1.11988e-53	8.48503e-52
Pavagv31011293m.g	166.253	-1.37647	0.138175	-9.96181	2.23947e-23	5.96803e-22
Pavagv31011300m.g	32.3563	-1.46731	0.31464	-4.66346	3.10936e-06	2.15378e-05
Pavagv31011404m.g	13.7279	-1.22113	0.467919	-2.6097	0.00906225	0.0304541
Pavagv31011450m.g	141.475	1.39082	0.175455	7.92694	2.24606e-15	3.7387e-14
Pavagv31011453m.g	673.229	-2.38975	0.0793267	-30.1254	2.25067e-199	1.08711e-196
Pavagv31011476m.g	33.1664	1.07093	0.344578	3.10795	0.00188389	0.00767778
Pavagv31011557m.g	46.3624	-1.04863	0.280035	-3.74465	0.000180644	0.000929229
Pavagv31011592m.g	37.3432	1.85957	0.315901	5.88658	3.94269e-09	3.98676e-08
Pavagv31011597m.g	24.5253	-1.74542	0.451959	-3.8619	0.000112508	0.000602858
Pavagv31011604m.g	36.1815	-3.232	0.373409	-8.6554	4.91202e-18	9.71947e-17
Pavagv31011627m.g	48.1212	-1.11271	0.247852	-4.4894	7.14246e-06	4.70981e-05
Pavagv31011629m.g	7.61755	-3.19593	0.82876	-3.85627	0.000115128	0.000615496
Pavagv31011630m.g	116.954	-1.28056	0.160753	-7.966	1.63893e-15	2.75693e-14
Pavagv31011643m.g	2.91512	-3.56062	1.45065	-2.4545	0.0141079	0.0442082
Pavagv31011692m.g	1291.99	-1.03743	0.0546169	-18.9947	1.88784e-80	2.35318e-78
Pavagv31011728m.g	18.4258	1.281	0.452792	2.82911	0.00466781	0.0171269
Pavagv31011759m.g	80.2932	-1.14427	0.192441	-5.94607	2.74658e-09	2.82695e-08
Pavagv31011788m.g	182.084	1.05311	0.125173	8.41329	3.9867e-17	7.40633e-16
Pavagv31011790m.g	338.12	1.09416	0.0964115	11.3488	7.51497e-30	2.70309e-28
Pavagv31011821m.g	29.1737	-1.75318	0.324441	-5.40368	6.52858e-08	5.67089e-07
Pavagv31011823m.g	51.669	1.41023	0.267256	5.27672	1.31519e-07	1.1007e-06
Pavagv31011885m.g	8.6677	-3.19098	0.720356	-4.42973	9.43516e-06	6.10408e-05
Pavagv31011909m.g	30.4603	-1.12425	0.344217	-3.26609	0.00109043	0.00470641
Pavagv31011969m.g	148.349	1.00842	0.164642	6.12495	9.0714e-10	9.78748e-09
Pavagv31012017m.g	20.9024	-1.07278	0.395146	-2.71489	0.00662983	0.0233199
Pavagv31012028m.g	4.57718	-5.18965	1.35882	-3.81923	0.00013387	0.000707652
Pavagv31012052m.g	20.9126	1.38397	0.462967	2.98934	0.00279577	0.0109203
Pavagv31012089m.g	26.9012	1.15692	0.347439	3.32985	0.000868915	0.00384535
Pavagv31012138m.g	8687.37	1.00992	0.0283955	35.5662	4.67195e-277	4.0765e-274
Pavagv31012181m.g	83.2357	-1.86854	0.191137	-9.77588	1.42916e-22	3.61621e-21
Pavagv31012192m.g	3.68041	-2.57863	1.04766	-2.46134	0.013842	0.0435009
Pavagv31012216m.g	22.1593	-1.03813	0.391217	-2.6536	0.00796392	0.0272817
Pavagv31012220m.g	85.1065	-1.19459	0.18497	-6.45829	1.05892e-10	1.25682e-09
Pavagv31012280m.g	65.1365	-3.40756	0.321993	-10.5827	3.58426e-26	1.09425e-24
Pavagv31012316m.g	30.4958	2.39421	0.409918	5.84072	5.19754e-09	5.17326e-08
Pavagv31012332m.g	184.598	-1.13017	0.125999	-8.96966	2.97423e-19	6.32965e-18
Pavagv31012349m.g	1534.93	1.01032	0.0469779	21.5063	1.35871e-102	2.46656e-100
Pavagv31012358m.g	5.17733	-5.15676	1.32986	-3.87767	0.000105464	0.000568831
Pavagv31012421m.g	6.05632	-2.03742	0.787089	-2.58856	0.00963792	0.0321094
Pavagv31012482m.g	437.718	1.13316	0.0914814	12.3867	3.08382e-35	1.34323e-33
Pavagv31012488m.g	73.5357	-2.16388	0.232509	-9.30664	1.31939e-20	3.00153e-19
Pavagv31012544m.g	206.279	1.07004	0.121874	8.7799	1.63627e-18	3.3178e-17
Pavagv31012560m.g	27.6683	1.7253	0.375003	4.60075	4.20964e-06	2.86025e-05
Pavagv31012628m.g	39.985	-2.64011	0.324813	-8.1281	4.36077e-16	7.66934e-15
Pavagv31012647m.g	43.833	-1.1047	0.287553	-3.84174	0.000122167	0.000651204
Pavagv31012664m.g	7.6656	-3.83982	0.880661	-4.36016	1.2997e-05	8.21393e-05
Pavagv31012670m.g	146.198	-2.23507	0.157043	-14.2323	5.77904e-46	3.51275e-44
Pavagv31012685m.g	6.52285	-2.03717	0.701679	-2.90328	0.00369279	0.013974
Pavagv31012689m.g	12.1758	-1.51347	0.514079	-2.94404	0.00323955	0.0124554
Pavagv31012704m.g	11.1905	1.56798	0.573871	2.73229	0.0062896	0.0222621
Pavagv31012792m.g	335.972	-1.06787	0.0959018	-11.135	8.47037e-29	2.87112e-27
Pavagv31012796m.g	32.5019	-3.88513	0.412362	-9.42166	4.44e-21	1.03801e-19
Pavagv31012806m.g	28.8119	-5.7905	0.769242	-7.52754	5.17066e-14	7.89285e-13
Pavagv31012845m.g	70.2068	-1.13841	0.287685	-3.95714	7.58514e-05	0.000419486
Pavagv31012915m.g	14.908	-1.58805	0.443886	-3.5776	0.000346758	0.00167102
Pavagv31012930m.g	19.1107	-1.15516	0.39829	-2.90029	0.00372821	0.0140942
Pavagv31013038m.g	9.04311	1.90769	0.708576	2.69229	0.0070964	0.0247073
Pavagv31013048m.g	142.878	5.55055	0.327869	16.9292	2.74276e-64	2.55823e-62
Pavagv31013055m.g	3.26748	-3.23651	1.28732	-2.51415	0.011932	0.0384406
Pavagv31013070m.g	361.227	-1.34208	0.0951755	-14.1011	3.73861e-45	2.20798e-43
Pavagv31013074m.g	2.4171	-3.92743	1.54465	-2.5426	0.011003	0.0358967
Pavagv31013101m.g	10.0384	2.77521	0.661759	4.19368	2.7446e-05	0.0001645
Pavagv31013102m.g	30.1045	1.7415	0.361874	4.81244	1.491e-06	1.08385e-05
Pavagv31013225m.g	52.0403	1.04182	0.26319	3.95845	7.54372e-05	0.000417536
Pavagv31013238m.g	314.83	-1.82514	0.106418	-17.1507	6.21483e-66	6.00374e-64
Pavagv31013262m.g	11.0775	1.42156	0.574028	2.47646	0.0132692	0.0419688
Pavagv31013279m.g	10.6339	-5.11035	1.11682	-4.57579	4.74435e-06	3.19626e-05
Pavagv31013291m.g	5.39866	-3.7897	1.19039	-3.18358	0.00145466	0.00608333
Pavagv31013314m.g	13.7603	-1.81697	0.516251	-3.51955	0.000432272	0.00204165
Pavagv31013360m.g	127.805	1.14579	0.169007	6.77954	1.20557e-11	1.54767e-10
Pavagv31013404m.g	1.66862	-4.36246	1.60983	-2.7099	0.00673041	0.0236246
Pavagv31013504m.g	28.864	1.04915	0.336491	3.11791	0.00182137	0.00745554
Pavagv31013544m.g	51.7985	1.05846	0.262975	4.02496	5.69846e-05	0.000321858
Pavagv31013571m.g	137.783	1.92445	0.165639	11.6183	3.32633e-31	1.26545e-29
Pavagv31013624m.g	272.295	1.80274	0.118015	15.2756	1.11229e-52	8.15349e-51
Pavagv31013658m.g	20.41	1.00387	0.390907	2.56806	0.0102269	0.0337886
Pavagv31013687m.g	5.79453	-5.16657	1.34392	-3.8444	0.000120846	0.000644474
Pavagv31013689m.g	23.6821	-1.44868	0.382726	-3.78515	0.000153615	0.000801377
Pavagv31013719m.g	31.5203	-8.88415	1.21199	-7.33023	2.29753e-13	3.34658e-12
Pavagv31013789m.g	136.969	-1.58452	0.170867	-9.27342	1.80272e-20	4.06009e-19
Pavagv31013809m.g	11.0089	1.46466	0.550714	2.65956	0.00782438	0.0268949
Pavagv31013826m.g	14.2698	-1.50243	0.450547	-3.33467	0.000854002	0.00378687
Pavagv31013829m.g	9.44553	1.63951	0.601404	2.72614	0.00640804	0.0226369
Pavagv31013928m.g	3.6349	-3.7333	1.32258	-2.82274	0.0047615	0.0174446
Pavagv31013945m.g	37.7662	-1.12584	0.290961	-3.86939	0.000109109	0.000586505
Pavagv31013974m.g	26.1618	-1.00589	0.371463	-2.7079	0.00677105	0.0237395
Pavagv31014004m.g	7.84197	-2.02657	0.695778	-2.91266	0.00358364	0.0136181
Pavagv31014005m.g	27.2588	-1.60581	0.339812	-4.72557	2.29472e-06	1.62274e-05
Pavagv31014006m.g	7.01079	-2.46137	0.75366	-3.26589	0.00109121	0.00470754
Pavagv31014010m.g	170.052	-1.35379	0.147678	-9.16719	4.85525e-20	1.07471e-18
Pavagv31014016m.g	93.6028	-1.03167	0.181817	-5.67423	1.3931e-08	1.31479e-07
Pavagv31014035m.g	21.7519	-3.75884	0.804055	-4.67486	2.94161e-06	2.04492e-05
Pavagv31014068m.g	28.5228	1.22649	0.36283	3.38034	0.000723963	0.00326266
Pavagv31014102m.g	9.08697	-2.01179	0.601793	-3.34299	0.000828804	0.00368541
Pavagv31014155m.g	80.8692	-1.96852	0.199325	-9.87596	5.29261e-23	1.37521e-21
Pavagv31014170m.g	29.5914	-1.52176	0.368981	-4.12423	3.71973e-05	0.000217923
Pavagv31014171m.g	9.76438	-7.36277	1.27461	-5.77648	7.62775e-09	7.42971e-08
Pavagv31014194m.g	101.044	1.08204	0.177212	6.10591	1.02217e-09	1.09891e-08
Pavagv31014205m.g	117.371	-1.46447	0.167476	-8.74436	2.24275e-18	4.51371e-17
Pavagv31014206m.g	20.9065	-2.48212	0.434647	-5.71066	1.12537e-08	1.0741e-07
Pavagv31014277m.g	10.8599	-6.56107	1.25227	-5.23935	1.61145e-07	1.33788e-06
Pavagv31014286m.g	30.9768	-7.73398	1.21204	-6.38094	1.76008e-10	2.04328e-09
Pavagv31014322m.g	4.85603	-3.71487	1.09236	-3.40079	0.000671922	0.003051
Pavagv31014326m.g	12.5986	-1.26472	0.493427	-2.56314	0.010373	0.0341836
Pavagv31014365m.g	17.1539	-3.7224	0.61603	-6.04256	1.51687e-09	1.60085e-08
Pavagv31014481m.g	3.19424	-3.88382	1.42953	-2.71686	0.00659046	0.0232086
Pavagv31014498m.g	30.1189	-3.43603	0.390184	-8.80618	1.29488e-18	2.63943e-17
Pavagv31014502m.g	31.7473	-8.77921	1.21487	-7.22644	4.95836e-13	7.04986e-12
Pavagv31014504m.g	14.7235	-4.25325	0.741018	-5.73973	9.48253e-09	9.14413e-08
Pavagv31014514m.g	2.97867	-3.86546	1.51948	-2.54394	0.0109611	0.035799
Pavagv31014617m.g	345.644	-1.44801	0.0983208	-14.7274	4.30159e-49	2.85181e-47
Pavagv31014631m.g	311.522	1.04493	0.101037	10.3421	4.54468e-25	1.31616e-23
Pavagv31014633m.g	28.5886	2.0159	0.375799	5.36429	8.12676e-08	6.96959e-07
Pavagv31014664m.g	6.14197	-2.46112	0.90835	-2.70944	0.00673965	0.0236447
Pavagv31014665m.g	6.18735	2.30007	0.871689	2.63864	0.00832403	0.0283287
Pavagv31014676m.g	546.566	-1.13336	0.0757756	-14.9568	1.40717e-50	9.63608e-49
Pavagv31014743m.g	65.0829	-2.73093	0.258277	-10.5736	3.94924e-26	1.20296e-24
Pavagv31014749m.g	137.132	1.58626	0.165709	9.57258	1.04273e-21	2.51828e-20
Pavagv31014767m.g	80.5884	2.33153	0.233892	9.96838	2.09617e-23	5.59165e-22
Pavagv31014795m.g	58.6515	-1.17185	0.251786	-4.65416	3.25308e-06	2.24299e-05
Pavagv31014819m.g	3065.11	-1.03459	0.0391408	-26.4326	5.78268e-154	2.0581e-151
Pavagv31014848m.g	163.785	-1.84174	0.148715	-12.3844	3.17621e-35	1.38124e-33
Pavagv31014870m.g	10.9295	-2.40234	0.561394	-4.27925	1.87523e-05	0.000115463
Pavagv31014889m.g	1124.85	2.34873	0.0643666	36.4898	1.6081e-291	1.55348e-288
Pavagv31014906m.g	211.138	1.09897	0.120185	9.14396	6.02044e-20	1.32074e-18
Pavagv31014958m.g	20.7363	-1.11507	0.418399	-2.6651	0.00769661	0.0265414
Pavagv31014959m.g	17.0516	-4.10571	0.734179	-5.59225	2.24152e-08	2.07497e-07
Pavagv31014966m.g	107.048	-4.77814	0.298044	-16.0317	7.68102e-58	6.39274e-56
Pavagv31014983m.g	50.8314	-1.19492	0.234848	-5.08803	3.61798e-07	2.87156e-06
Pavagv31015028m.g	159.955	1.93332	0.166233	11.6301	2.89593e-31	1.10327e-29
Pavagv31015039m.g	354.329	1.53487	0.10556	14.5403	6.73234e-48	4.30503e-46
Pavagv31015047m.g	14.2334	1.51146	0.518659	2.91417	0.00356634	0.0135696
Pavagv31015051m.g	298.761	-1.33667	0.1066	-12.5391	4.56178e-36	2.03281e-34
Pavagv31015052m.g	42.7355	-3.55959	0.348001	-10.2287	1.47541e-24	4.17015e-23
Pavagv31015133m.g	765.192	1.00393	0.0711314	14.1138	3.12272e-45	1.8605e-43
Pavagv31015140m.g	1.81395	-4.85012	1.62356	-2.98733	0.00281424	0.0109892
Pavagv31015215m.g	1.52995	-4.50596	1.65157	-2.72829	0.00636635	0.0224985
Pavagv31015223m.g	38.2886	1.56649	0.317903	4.92759	8.32517e-07	6.30601e-06
Pavagv31015261m.g	5.49984	-2.5005	0.942115	-2.65414	0.00795115	0.0272503
Pavagv31015300m.g	249.704	-1.1148	0.110704	-10.0701	7.49393e-24	2.05999e-22
Pavagv31015339m.g	23.9381	-1.29043	0.367615	-3.51027	0.000447655	0.00210805
Pavagv31015352m.g	315.213	-1.00333	0.0967492	-10.3704	3.38001e-25	9.89458e-24
Pavagv31015356m.g	369.591	1.03202	0.096826	10.6585	1.59217e-26	4.92751e-25
Pavagv31015359m.g	47.8329	1.41095	0.272789	5.1723	2.31225e-07	1.87933e-06
Pavagv31015360m.g	125.165	1.51451	0.188725	8.02499	1.01533e-15	1.73162e-14
Pavagv31015367m.g	106.877	-10.82	1.18592	-9.12371	7.2595e-20	1.58357e-18
Pavagv31015378m.g	68.9702	3.70355	0.315615	11.7344	8.49334e-32	3.31032e-30
Pavagv31015475m.g	11.3521	1.44649	0.584823	2.47338	0.0133841	0.042283
Pavagv31015629m.g	18.7041	-1.51267	0.409755	-3.69165	0.000222808	0.00112188
Pavagv31015647m.g	43.1057	-1.97747	0.315676	-6.26425	3.74626e-10	4.22043e-09
Pavagv31015679m.g	411.333	-1.1498	0.0841661	-13.6611	1.73463e-42	9.55602e-41
Pavagv31015781m.g	353.031	-2.18717	0.103777	-21.0758	1.32775e-98	2.36277e-96
Pavagv31015829m.g	26.557	-2.16944	0.465755	-4.6579	3.19444e-06	2.20819e-05
Pavagv31015845m.g	86.6392	-1.29878	0.183469	-7.079	1.45201e-12	1.99367e-11
Pavagv31015851m.g	77.4705	-1.42607	0.194831	-7.31954	2.48831e-13	3.61474e-12
Pavagv31015852m.g	120.688	-1.69446	0.158057	-10.7206	8.15069e-27	2.57256e-25
Pavagv31015856m.g	272.147	1.76361	0.124981	14.1111	3.2461e-45	1.92976e-43
Pavagv31015867m.g	10.6575	-1.5009	0.607588	-2.47027	0.0135013	0.0426133
Pavagv31015879m.g	71.2485	-1.73767	0.221064	-7.86049	3.82632e-15	6.28404e-14
Pavagv31015896m.g	144.963	1.15654	0.15483	7.46971	8.0373e-14	1.20913e-12
Pavagv31016191m.g	10.1144	2.75567	0.853435	3.22892	0.0012426	0.00529309
Pavagv31016233m.g	34.4346	-2.11002	0.307414	-6.86376	6.70694e-12	8.78528e-11
Pavagv31016274m.g	22.8917	-1.02843	0.360963	-2.84913	0.00438392	0.0162195
Pavagv31016282m.g	64.2309	1.24387	0.217319	5.72373	1.04212e-08	9.98521e-08
Pavagv31016308m.g	28.7655	-2.2413	0.340142	-6.58929	4.41937e-11	5.42622e-10
Pavagv31016340m.g	1.79542	-3.869	1.60668	-2.40807	0.0160372	0.0492327
Pavagv31016384m.g	64.7462	-2.82101	0.319615	-8.82627	1.08224e-18	2.21936e-17
Pavagv31016389m.g	115.039	-1.33687	0.238231	-5.61168	2.00377e-08	1.86304e-07
Pavagv31016400m.g	96.6083	1.53733	0.192468	7.98745	1.37755e-15	2.33467e-14
Pavagv31016431m.g	128.976	1.50827	0.173059	8.71537	2.89822e-18	5.80696e-17
Pavagv31016451m.g	2.40526	-4.74418	1.47645	-3.21323	0.00131252	0.00554675
Pavagv31016452m.g	26.0737	-1.29811	0.357313	-3.63297	0.00028018	0.00138043
Pavagv31016462m.g	7.60527	1.68193	0.627007	2.68247	0.00730813	0.0253309
Pavagv31016477m.g	772.336	-1.45058	0.0747959	-19.3938	8.7087e-84	1.14908e-81
Pavagv31016486m.g	2043.17	2.05706	0.0476105	43.206	0	0
Pavagv31016497m.g	699.503	-1.61662	0.070475	-22.9389	1.90277e-116	4.47549e-114
Pavagv31016595m.g	38.0037	1.15293	0.288566	3.99537	6.4593e-05	0.000361734
Pavagv31016633m.g	14.6978	-1.18851	0.446408	-2.66239	0.00775872	0.0267039
Pavagv31016753m.g	224.741	-4.40861	0.192792	-22.8672	9.85433e-116	2.2589e-113
Pavagv31016809m.g	467.775	-1.70752	0.0885613	-19.2807	7.80458e-83	1.01008e-80
Pavagv31016875m.g	186.326	-2.31455	0.140549	-16.4679	6.23536e-61	5.49382e-59
Pavagv31016938m.g	26.5309	1.68671	0.341007	4.94626	7.56518e-07	5.76911e-06
Pavagv31017020m.g	321.352	-1.10692	0.106844	-10.3602	3.76363e-25	1.09701e-23
Pavagv31017022m.g	51.9319	-1.54994	0.247127	-6.27182	3.56862e-10	4.03543e-09
Pavagv31017031m.g	5.7423	-3.09332	0.904011	-3.42178	0.00062213	0.00284401
Pavagv31017045m.g	11.0523	-3.27756	0.630768	-5.19614	2.03471e-07	1.6698e-06
Pavagv31017050m.g	228.953	-1.03628	0.138972	-7.45677	8.86676e-14	1.33012e-12
Pavagv31017055m.g	6.06656	-2.24649	0.870449	-2.58084	0.00985604	0.0327152
Pavagv31017060m.g	3.32319	3.56721	1.4029	2.54275	0.0109984	0.0358905
Pavagv31017072m.g	213.305	2.55371	0.199007	12.8322	1.08218e-37	5.09961e-36
Pavagv31017083m.g	48.0127	1.15819	0.272701	4.24712	2.16533e-05	0.000132302
Pavagv31017100m.g	181.923	-1.13422	0.121411	-9.342	9.45318e-21	2.17246e-19
Pavagv31017139m.g	51.6269	-3.69226	0.354044	-10.4288	1.83171e-25	5.42078e-24
Pavagv31017191m.g	39.9728	1.22072	0.304379	4.01054	6.05807e-05	0.000341029
Pavagv31017201m.g	49.6196	-4.09265	0.506863	-8.07447	6.77712e-16	1.1766e-14
Pavagv31017223m.g	1.5023	-3.98838	1.63133	-2.44486	0.0144908	0.0452192
Pavagv31017285m.g	46.0783	-1.44652	0.2538	-5.69945	1.20195e-08	1.14317e-07
Pavagv31017313m.g	122.74	-1.02601	0.159457	-6.43439	1.23973e-10	1.4586e-09
Pavagv31017359m.g	92.4126	1.17644	0.195785	6.00886	1.86831e-09	1.95346e-08
Pavagv31017543m.g	443.231	-1.24389	0.0915387	-13.5887	4.6719e-42	2.52236e-40
Pavagv31017575m.g	19.4302	1.24191	0.425286	2.92018	0.00349826	0.0133462
Pavagv31017586m.g	535.451	1.02068	0.0889753	11.4715	1.83508e-30	6.70772e-29
Pavagv31017632m.g	11.7277	-4.34686	0.930501	-4.67152	2.98972e-06	2.07569e-05
Pavagv31017653m.g	224.393	2.61268	0.14166	18.4433	5.90174e-76	6.62391e-74
Pavagv31017689m.g	4167.11	-2.31563	0.0455136	-50.8777	0	0
Pavagv31017711m.g	44.4067	-4.5444	0.526914	-8.62455	6.43431e-18	1.26209e-16
Pavagv31017739m.g	33.5379	1.04562	0.315499	3.31418	0.000919118	0.00403854
Pavagv31017861m.g	272.54	3.62345	0.366643	9.88276	4.94495e-23	1.28611e-21
Pavagv31017867m.g	19.5985	1.66469	0.425677	3.91068	9.20355e-05	0.000500863
Pavagv31017892m.g	551.722	1.14587	0.0805848	14.2195	6.93685e-46	4.19765e-44
Pavagv31017911m.g	14.8593	1.398	0.50845	2.74953	0.005968	0.0212826
Pavagv31017914m.g	175.857	1.07968	0.135414	7.97317	1.5466e-15	2.6081e-14
Pavagv31017926m.g	32.7589	1.10815	0.330856	3.34934	0.000810045	0.00360911
Pavagv31017930m.g	15.3165	-5.52928	0.906714	-6.09815	1.07306e-09	1.14952e-08
Pavagv31017933m.g	76.344	-6.62399	0.850312	-7.79006	6.69766e-15	1.08287e-13
Pavagv31017968m.g	98.7339	-8.19203	1.03195	-7.93843	2.0476e-15	3.41675e-14
Pavagv31017978m.g	121.151	-1.11392	0.161976	-6.87707	6.10967e-12	8.01068e-11
Pavagv31017979m.g	30.8595	-4.80265	1.07347	-4.47394	7.67923e-06	5.03308e-05
Pavagv31017988m.g	22.978	-1.31325	0.36201	-3.62766	0.000286003	0.00140656
Pavagv31018067m.g	81.9548	-2.62647	0.22397	-11.7269	9.28114e-32	3.60697e-30
Pavagv31018084m.g	353.117	2.70743	0.122926	22.0249	1.66396e-107	3.35884e-105
Pavagv31018103m.g	2.41071	-4.83889	1.5041	-3.21714	0.00129476	0.00548074
Pavagv31018169m.g	57.9232	-1.12049	0.243108	-4.60902	4.04579e-06	2.75654e-05
Pavagv31018178m.g	65.9296	-2.88678	0.253119	-11.4049	3.95361e-30	1.43161e-28
Pavagv31018248m.g	215.206	1.33319	0.136111	9.79487	1.18449e-22	3.00556e-21
Pavagv31018310m.g	39.4379	-1.68487	0.297895	-5.65592	1.55016e-08	1.45693e-07
Pavagv31018379m.g	21.8553	-4.67833	0.665537	-7.02941	2.07407e-12	2.80788e-11
Pavagv31018385m.g	14.6557	-1.20002	0.45792	-2.62059	0.00877766	0.0296598
Pavagv31018399m.g	838.287	1.87078	0.0661152	28.2957	3.90127e-176	1.57501e-173
Pavagv31018415m.g	259.613	1.00651	0.108017	9.31806	1.18492e-20	2.70928e-19
Pavagv31018433m.g	5.05633	-2.46784	0.893106	-2.76321	0.00572361	0.0205274
Pavagv31018445m.g	7.07545	2.0519	0.79488	2.5814	0.00984019	0.0326746
Pavagv31018489m.g	23.6597	-1.14975	0.356821	-3.2222	0.00127209	0.00539664
Pavagv31018532m.g	176.673	-3.10163	0.174176	-17.8074	6.18787e-71	6.43753e-69
Pavagv31018572m.g	15.0715	-1.81852	0.486065	-3.74132	0.000183057	0.000940992
Pavagv31018578m.g	5.85032	4.32119	1.30585	3.3091	0.000935976	0.00410195
Pavagv31018579m.g	19.9208	1.81648	0.435457	4.17144	3.02685e-05	0.00018006
Pavagv31018591m.g	32.5836	-4.28838	0.549201	-7.8084	5.7918e-15	9.42047e-14
Pavagv31018592m.g	162.93	-1.3154	0.166064	-7.92102	2.35569e-15	3.91394e-14
Pavagv31018605m.g	10.4502	-5.07218	1.1086	-4.57529	4.7555e-06	3.20297e-05
Pavagv31018606m.g	5.5197	-4.17382	1.17268	-3.55921	0.000371978	0.00178133
Pavagv31018607m.g	19.2661	-1.35785	0.409934	-3.31237	0.000925091	0.00406148
Pavagv31018608m.g	7.67431	-1.69222	0.694264	-2.43744	0.0147918	0.0459784
Pavagv31018666m.g	4.98556	-5.39364	1.32575	-4.06835	4.73463e-05	0.000271329
Pavagv31018689m.g	745.901	-1.38033	0.0695448	-19.848	1.1461e-87	1.71276e-85
Pavagv31018711m.g	574.519	-1.39356	0.0730738	-19.0706	4.43122e-81	5.54907e-79
Pavagv31018752m.g	30.6973	-5.81707	0.694122	-8.38048	5.2712e-17	9.73913e-16
Pavagv31018774m.g	21.3737	-1.19243	0.408507	-2.91899	0.00351172	0.0133956
Pavagv31018778m.g	43.254	-1.79743	0.278404	-6.45619	1.07373e-10	1.27327e-09
Pavagv31018807m.g	24.912	-1.34686	0.372192	-3.61873	0.000296056	0.00145152
Pavagv31018939m.g	119.339	-1.82029	0.181291	-10.0407	1.00958e-23	2.74453e-22
Pavagv31018983m.g	37.4832	1.30313	0.294128	4.43048	9.40228e-06	6.08427e-05
Pavagv31018987m.g	100.495	-2.09574	0.188268	-11.1317	8.79792e-29	2.97841e-27
Pavagv31019013m.g	7.46999	-2.81993	0.836602	-3.3707	0.000749785	0.00336893
Pavagv31019040m.g	514.8	1.06207	0.0850694	12.4848	9.03731e-36	4.00082e-34
Pavagv31019045m.g	12.9502	-5.58436	1.09516	-5.09913	3.41213e-07	2.71775e-06
Pavagv31019073m.g	52.4304	-1.22787	0.240745	-5.10028	3.39146e-07	2.70367e-06
Pavagv31019082m.g	28.4489	-1.48163	0.347748	-4.26063	2.03848e-05	0.000125003
Pavagv31019088m.g	20.6256	-1.05393	0.397838	-2.64915	0.00806945	0.0275943
Pavagv31019103m.g	153.767	-2.96865	0.16288	-18.226	3.20871e-74	3.49969e-72
Pavagv31019192m.g	7.20986	1.94636	0.782593	2.48706	0.0128802	0.0409398
Pavagv31019216m.g	12.564	-6.09359	1.25193	-4.86734	1.13112e-06	8.38698e-06
Pavagv31019337m.g	506.104	-1.75624	0.0904501	-19.4167	5.57726e-84	7.4315e-82
Pavagv31019350m.g	3.05534	-2.96161	1.14066	-2.5964	0.00942075	0.0314984
Pavagv31019354m.g	15.2976	1.16235	0.481839	2.41231	0.0158517	0.048763
Pavagv31019400m.g	4.0422	-3.76087	1.24623	-3.0178	0.00254616	0.0100513
Pavagv31019432m.g	23.4431	-1.23103	0.37245	-3.30521	0.000949047	0.00415317
Pavagv31019438m.g	23.0541	1.42705	0.410673	3.47491	0.00051102	0.00237257
Pavagv31019450m.g	2848.01	1.23931	0.0378412	32.7502	3.01377e-235	1.98828e-232
Pavagv31019452m.g	5.92015	-4.49375	1.17273	-3.83186	0.000127177	0.000674912
Pavagv31019503m.g	23.852	-1.35608	0.374398	-3.62203	0.000292297	0.00143569
Pavagv31019504m.g	476.41	1.3073	0.0860799	15.1871	4.30864e-52	3.10785e-50
Pavagv31019597m.g	4.40215	-3.85326	1.22879	-3.13581	0.0017138	0.00705043
Pavagv31019620m.g	367.858	1.19056	0.0920631	12.932	2.96891e-38	1.43918e-36
Pavagv31019687m.g	5.81775	2.8076	1.03689	2.7077	0.00677509	0.0237506
Pavagv31019777m.g	2.52444	-4.29632	1.45174	-2.95943	0.00308211	0.0119146
Pavagv31019790m.g	47.1276	1.29691	0.283098	4.58113	4.62464e-06	3.12184e-05
Pavagv31019848m.g	40.1202	1.52042	0.343799	4.42241	9.76077e-06	6.29366e-05
Pavagv31019885m.g	18.1528	-3.32387	0.568606	-5.84565	5.04596e-09	5.03646e-08
Pavagv31019909m.g	45.9465	-1.59865	0.261464	-6.11424	9.70212e-10	1.04472e-08
Pavagv31019910m.g	333.031	2.76026	0.111537	24.7475	3.30249e-135	9.40306e-133
Pavagv31019983m.g	2.63079	-5.43558	1.45323	-3.74035	0.000183763	0.000944085
Pavagv31020007m.g	3.86651	4.26609	1.35248	3.15428	0.00160897	0.00666886
Pavagv31020053m.g	51.3654	-2.47524	0.263895	-9.37963	6.62019e-21	1.53182e-19
Pavagv31020055m.g	62.0832	-1.88853	0.255847	-7.38149	1.56529e-13	2.30858e-12
Pavagv31020150m.g	186.29	-1.09715	0.128192	-8.55861	1.14232e-17	2.20704e-16
Pavagv31020156m.g	704.79	-1.03536	0.072584	-14.2643	3.65425e-46	2.23629e-44
Pavagv31020191m.g	105.771	-1.24255	0.176807	-7.0277	2.09958e-12	2.841e-11
Pavagv31020192m.g	2559.94	-3.69936	0.0509895	-72.5514	0	0
Pavagv31020233m.g	103.346	-1.11448	0.18034	-6.1799	6.41428e-10	7.03568e-09
Pavagv31020251m.g	303.986	-1.43569	0.106432	-13.4892	1.80962e-41	9.52305e-40
Pavagv31020261m.g	7.38096	1.86289	0.719544	2.58899	0.00962588	0.0320772
Pavagv31020265m.g	9.01283	-2.26471	0.612436	-3.69787	0.000217416	0.001098
Pavagv31020286m.g	1.73854	-4.03956	1.63756	-2.46682	0.0136319	0.0429553
Pavagv31020290m.g	64.9349	1.01117	0.21758	4.64734	3.36237e-06	2.31527e-05
Pavagv31020334m.g	220.069	-1.10881	0.119438	-9.28355	1.63926e-20	3.71049e-19
Pavagv31020340m.g	513.827	-3.26342	0.0952599	-34.258	3.31169e-257	2.48827e-254
Pavagv31020342m.g	4.73445	2.58639	0.964186	2.68246	0.00730832	0.0253309
Pavagv31020343m.g	240.522	1.42564	0.125878	11.3256	9.80032e-30	3.51577e-28
Pavagv31020404m.g	1.64003	3.98646	1.57967	2.52361	0.0116158	0.0375858
Pavagv31020408m.g	81.9111	2.27016	0.214495	10.5837	3.54563e-26	1.08368e-24
Pavagv31020491m.g	4.71339	-4.24504	1.3634	-3.11357	0.00184839	0.00755471
Pavagv31020559m.g	24.3791	-1.11067	0.363177	-3.0582	0.0022267	0.00892427
Pavagv31020614m.g	996.043	-2.06858	0.0617053	-33.5236	2.18306e-246	1.55393e-243
Pavagv31020680m.g	6.8804	4.61265	1.15312	4.00015	6.33014e-05	0.000355236
Pavagv31020762m.g	3.50183	-5.25784	1.42091	-3.70032	0.000215327	0.00108786
Pavagv31020773m.g	10.1342	-1.3358	0.549444	-2.43118	0.0150498	0.0466464
Pavagv31020814m.g	3.45404	-5.72441	2.11976	-2.7005	0.00692356	0.0241927
Pavagv31020877m.g	404.953	-1.33316	0.0912529	-14.6096	2.4411e-48	1.58344e-46
Pavagv31020894m.g	10.1419	1.86427	0.616428	3.02432	0.00249196	0.00986139
Pavagv31020898m.g	6.88583	-3.71704	1.17663	-3.15905	0.00158284	0.00656963
Pavagv31020923m.g	502.216	-1.38708	0.080287	-17.2765	7.07237e-67	6.88132e-65
Pavagv31020931m.g	6.91686	2.08616	0.723654	2.88282	0.00394133	0.0147842
Pavagv31021063m.g	317.32	-2.69847	0.112719	-23.9398	1.18017e-126	3.19223e-124
Pavagv31021080m.g	84.4203	1.11573	0.223428	4.9937	5.92343e-07	4.59091e-06
Pavagv31021081m.g	30.0188	-2.32371	0.344701	-6.74125	1.5703e-11	2.00071e-10
Pavagv31021278m.g	95.3591	-1.62241	0.606276	-2.67603	0.0074501	0.0257728
Pavagv31021352m.g	184.279	1.1219	0.139067	8.06737	7.18282e-16	1.24225e-14
Pavagv31021359m.g	849.677	2.55071	0.121111	21.0609	1.81818e-98	3.1935e-96
Pavagv31021394m.g	50.1232	-1.00029	0.262845	-3.80562	0.000141447	0.000743492
Pavagv31021396m.g	13.7121	-1.57909	0.521976	-3.02521	0.00248461	0.00983987
Pavagv31021436m.g	41.5799	1.07167	0.288172	3.71886	0.000200128	0.00101906
Pavagv31021438m.g	61.2381	1.702	0.310714	5.47772	4.30848e-08	3.84748e-07
Pavagv31021476m.g	20.8457	-1.01775	0.381637	-2.66681	0.00765758	0.026423
Pavagv31021489m.g	109.158	-1.04888	0.165615	-6.33326	2.40039e-10	2.75236e-09
Pavagv31021546m.g	933.174	1.45226	0.0658249	22.0625	7.24358e-108	1.47317e-105
Pavagv31021579m.g	12.6951	1.58656	0.550158	2.88382	0.00392885	0.0147435
Pavagv31021583m.g	484.828	1.97253	0.0902837	21.8482	8.09021e-106	1.552e-103
Pavagv31021600m.g	21.712	1.2889	0.404537	3.18611	0.00144198	0.00603686
Pavagv31021632m.g	9.12376	-1.96342	0.654444	-3.00013	0.00269867	0.01057
Pavagv31021645m.g	28.6558	-1.91195	0.344819	-5.54478	2.94324e-08	2.68053e-07
Pavagv31021649m.g	109.618	-4.35212	0.264511	-16.4534	7.92342e-61	6.93594e-59
Pavagv31021650m.g	14.2454	-1.42272	0.495766	-2.86975	0.00410802	0.0153266
Pavagv31021672m.g	149.496	-1.44702	0.166052	-8.71426	2.92661e-18	5.8595e-17
Pavagv31021688m.g	542.519	1.02399	0.0761747	13.4426	3.40044e-41	1.77565e-39
Pavagv31021713m.g	754.398	-1.35408	0.0662505	-20.4387	7.56859e-93	1.23327e-90
Pavagv31021765m.g	26.3831	1.2745	0.336601	3.78638	0.000152855	0.000798183
Pavagv31021782m.g	136.162	1.19208	0.15588	7.6474	2.05077e-14	3.23636e-13
Pavagv31021786m.g	41.0123	-3.67599	0.415803	-8.84069	9.51307e-19	1.96238e-17
Pavagv31021817m.g	9.86693	-2.48763	0.889416	-2.79693	0.00515915	0.0187365
Pavagv31021833m.g	8.0136	-2.68155	0.730161	-3.67255	0.000240144	0.00120245
Pavagv31021863m.g	10.2	-5.16057	1.26778	-4.07055	4.69028e-05	0.0002693
Pavagv31021865m.g	32.6957	-1.98887	0.318093	-6.25249	4.03959e-10	4.53202e-09
Pavagv31021910m.g	40.4058	-1.05733	0.293141	-3.60689	0.000309891	0.0015114
Pavagv31021949m.g	22.3957	1.37867	0.424396	3.24854	0.00116	0.00497412
Pavagv31021973m.g	39.6471	1.01664	0.322481	3.15256	0.00161845	0.00669993
Pavagv31021981m.g	101.314	-1.39222	0.175083	-7.95177	1.83865e-15	3.0833e-14
Pavagv31022004m.g	5.71549	-2.31115	0.79368	-2.91193	0.00359198	0.013646
Pavagv31022023m.g	6.24578	2.48951	0.828797	3.00377	0.00266661	0.0104641
Pavagv31022040m.g	455.395	1.44514	0.0990446	14.5908	3.21177e-48	2.07339e-46
Pavagv31022413m.g	24.5427	1.05518	0.422022	2.50029	0.0124093	0.0396947
Pavagv31022493m.g	88.9391	1.39318	0.195887	7.11219	1.14214e-12	1.58267e-11
Pavagv31022508m.g	15.7846	-3.56564	0.822662	-4.33427	1.46243e-05	9.17591e-05
Pavagv31022517m.g	321.833	2.48489	0.110671	22.4529	1.19977e-111	2.63842e-109
Pavagv31022582m.g	23.0955	1.76451	0.452578	3.8988	9.66688e-05	0.000523692
Pavagv31022585m.g	23.2676	-1.13766	0.362965	-3.13435	0.00172237	0.00708354
Pavagv31022587m.g	8.3041	1.6381	0.67741	2.41818	0.0155985	0.0481208
Pavagv31022638m.g	7.89235	2.21752	0.774663	2.86256	0.00420237	0.0156355
Pavagv31022662m.g	186.185	1.72892	0.153176	11.2871	1.51971e-29	5.4159e-28
Pavagv31022690m.g	88.0952	1.08724	0.19561	5.5582	2.72578e-08	2.49087e-07
Pavagv31022970m.g	13.1705	3.76734	1.10726	3.40238	0.000668005	0.00303474
Pavagv31022978m.g	9.23293	-1.77644	0.570577	-3.11341	0.00184939	0.0075565
Pavagv31023007m.g	13.8044	-1.37821	0.493764	-2.79123	0.00525075	0.0190283
Pavagv31023009m.g	5.6628	-5.5718	1.31755	-4.2289	2.34834e-05	0.00014271
Pavagv31023025m.g	9.80015	-4.55946	0.956722	-4.76571	1.88194e-06	1.34585e-05
Pavagv31023047m.g	8.9357	-2.61672	0.682301	-3.83515	0.000125489	0.000666737
Pavagv31023056m.g	28.6812	-2.9236	0.533436	-5.48068	4.23689e-08	3.78605e-07
Pavagv31023062m.g	94.4116	-3.66434	0.292227	-12.5394	4.54559e-36	2.03014e-34
Pavagv31023073m.g	26.4272	1.01981	0.35542	2.8693	0.00411387	0.0153442
Pavagv31023090m.g	96.2055	-1.14262	0.175532	-6.50948	7.54124e-11	9.05787e-10
Pavagv31023143m.g	673.039	-1.4122	0.0709171	-19.9133	3.11785e-88	4.71144e-86
Pavagv31023145m.g	3.14586	-2.75466	1.12044	-2.45855	0.0139498	0.0437836
Pavagv31023203m.g	110.227	2.44997	0.266621	9.18895	3.96683e-20	8.81666e-19
Pavagv31023228m.g	313.006	-1.92108	0.113635	-16.9057	4.08709e-64	3.78601e-62
Pavagv31023265m.g	78.645	2.12224	0.211246	10.0463	9.53647e-24	2.60032e-22
Pavagv31023266m.g	28.4174	2.24702	0.388659	5.78147	7.40496e-09	7.2205e-08
Pavagv31023275m.g	32.0079	-1.03641	0.338675	-3.06019	0.002212	0.00887481
Pavagv31023282m.g	23.9861	-1.69856	0.383815	-4.42546	9.62383e-06	6.21276e-05
Pavagv31023300m.g	20.5609	-2.46509	0.429319	-5.74188	9.36324e-09	9.042e-08
Pavagv31023354m.g	29.0964	-4.0156	0.450629	-8.9111	5.05306e-19	1.06201e-17
Pavagv31023391m.g	7.31499	-5.89002	1.2805	-4.59978	4.22932e-06	2.87218e-05
Pavagv31023405m.g	37.9706	-1.06373	0.322123	-3.30224	0.000959147	0.00419263
Pavagv31023467m.g	22.5176	1.02772	0.41636	2.46835	0.0135738	0.0428072
Pavagv31023471m.g	204.166	-1.10437	0.124874	-8.84384	9.24801e-19	1.911e-17
Pavagv31023480m.g	8.49087	-2.17654	0.633235	-3.43718	0.000587812	0.00270036
Pavagv31023527m.g	107.033	-2.04432	0.190264	-10.7447	6.27926e-27	1.98652e-25
Pavagv31023530m.g	102.167	-3.5984	0.24934	-14.4317	3.26929e-47	2.06133e-45
Pavagv31023531m.g	51.3461	-1.10922	0.280595	-3.9531	7.71436e-05	0.000426271
Pavagv31023535m.g	15.8462	1.75425	0.48101	3.64702	0.0002653	0.00131454
Pavagv31023552m.g	2.14298	-5.14206	1.55733	-3.30184	0.000960519	0.00419659
Pavagv31023582m.g	80.6983	1.12348	0.19432	5.78159	7.39978e-09	7.21805e-08
Pavagv31023591m.g	20.9669	-2.93871	0.581662	-5.05227	4.36592e-07	3.42897e-06
Pavagv31023592m.g	198.223	-2.9762	0.158159	-18.8177	5.40729e-79	6.50052e-77
Pavagv31023663m.g	8.85492	-2.14109	0.645084	-3.31909	0.000903101	0.00398174
Pavagv31023668m.g	22.9994	-2.44457	0.41469	-5.89494	3.74816e-09	3.8e-08
Pavagv31023710m.g	74.9474	1.4061	0.242469	5.7991	6.66736e-09	6.53899e-08
Pavagv31023721m.g	12.4741	2.49247	0.574662	4.33728	1.44259e-05	9.05774e-05
Pavagv31023726m.g	30143.9	-1.41002	0.0245577	-57.4169	0	0
Pavagv31023764m.g	1425.96	1.91763	0.0575106	33.3439	8.9374e-244	6.04369e-241
Pavagv31023778m.g	264.68	-1.64613	0.112062	-14.6895	7.53151e-49	4.94466e-47
Pavagv31023787m.g	21.9334	-1.036	0.39624	-2.61458	0.00893376	0.0301008
Pavagv31023803m.g	22.8664	-3.69268	0.54927	-6.72288	1.78161e-11	2.26036e-10
Pavagv31023811m.g	38.3833	-2.08343	0.286674	-7.26758	3.65975e-13	5.26276e-12
Pavagv31023841m.g	17.2161	-4.62545	0.689989	-6.70366	2.03265e-11	2.56802e-10
Pavagv31023893m.g	40.7166	-1.6618	0.299923	-5.54075	3.01187e-08	2.73934e-07
Pavagv31023901m.g	76.9704	-1.54695	0.202855	-7.62591	2.42321e-14	3.80414e-13
Pavagv31023934m.g	33.6703	-1.62794	0.354068	-4.59782	4.26935e-06	2.89791e-05
Pavagv31023935m.g	170.231	-1.24566	0.131218	-9.49306	2.24341e-21	5.34643e-20
Pavagv31023948m.g	11.5795	3.10909	0.6301	4.93428	8.04458e-07	6.10715e-06
Pavagv31023949m.g	3.93721	2.65434	1.00817	2.63283	0.00846765	0.0287271
Pavagv31023950m.g	979.101	2.37362	0.348321	6.81447	9.46111e-12	1.22623e-10
Pavagv31023951m.g	64.9125	2.19392	0.23141	9.48064	2.52734e-21	6.00192e-20
Pavagv31023954m.g	3.10538	-3.41429	1.3042	-2.61792	0.00884678	0.029855
Pavagv31023979m.g	44.9667	1.30043	0.256441	5.07109	3.95545e-07	3.12291e-06
Pavagv31024001m.g	547.769	1.15026	0.0746321	15.4124	1.35105e-53	1.01512e-51
Pavagv31024005m.g	14.3612	-1.27941	0.475689	-2.6896	0.00715375	0.0248749
Pavagv31024035m.g	13.6643	-2.6235	0.557801	-4.70329	2.56002e-06	1.79626e-05
Pavagv31024041m.g	29.7353	-1.01975	0.330349	-3.08689	0.00202259	0.00818999
Pavagv31024075m.g	20.6581	-1.33312	0.392837	-3.39356	0.000689903	0.00312478
Pavagv31024109m.g	13.37	1.31761	0.537197	2.45274	0.0141771	0.0443839
Pavagv31024171m.g	1013.29	2.30538	0.0672831	34.2639	2.70991e-257	2.0943e-254
Pavagv31024219m.g	557.814	-1.10061	0.0867232	-12.6911	6.62872e-37	3.04415e-35
Pavagv31024254m.g	2.23733	3.64947	1.49116	2.44739	0.0143893	0.0449339
Pavagv31024266m.g	54.17	1.02827	0.257084	3.99972	6.34162e-05	0.000355807
Pavagv31024305m.g	13.3071	-4.07044	0.781841	-5.20623	1.92717e-07	1.58492e-06
Pavagv31024337m.g	19.8477	-1.1215	0.409987	-2.73545	0.00622943	0.0220781
Pavagv31024338m.g	1.66993	-4.54602	1.5849	-2.86832	0.00412655	0.015383
Pavagv31024347m.g	74.6236	-3.07922	0.24398	-12.6208	1.62118e-36	7.32076e-35
Pavagv31024364m.g	137.838	-1.11891	0.151542	-7.38347	1.54218e-13	2.27574e-12
Pavagv31024410m.g	51.3576	1.08811	0.256995	4.23399	2.29583e-05	0.000139739
Pavagv31024473m.g	39.6799	-1.66529	0.294453	-5.65555	1.55351e-08	1.45957e-07
Pavagv31024490m.g	13.7096	-2.34397	0.567945	-4.12711	3.67354e-05	0.000215637
Pavagv31024498m.g	158.471	1.05483	0.144365	7.3067	2.73791e-13	3.96455e-12
Pavagv31024501m.g	48.6718	-2.85764	0.297618	-9.60168	7.8652e-22	1.91663e-20
Pavagv31024563m.g	1274.36	1.02632	0.0528887	19.4053	6.95603e-84	9.22322e-82
Pavagv31024574m.g	7715.94	-1.14485	0.0305564	-37.4668	3.19784e-307	3.32686e-304
Pavagv31024587m.g	15.3122	-1.4284	0.515065	-2.77324	0.0055501	0.0199979
Pavagv31024595m.g	73.4223	1.67233	0.216882	7.71077	1.25057e-14	1.9945e-13
Pavagv31024604m.g	336.658	-1.05267	0.10329	-10.1914	2.16731e-24	6.08127e-23
Pavagv31024605m.g	3.4432	-3.8931	1.2579	-3.09492	0.00196863	0.00798823
Pavagv31024662m.g	17.6812	-1.29488	0.473426	-2.73513	0.00623561	0.0220942
Pavagv31024664m.g	81.0379	-1.29137	0.206781	-6.24512	4.23472e-10	4.73522e-09
Pavagv31024673m.g	57.3878	-1.22176	0.259889	-4.70109	2.58783e-06	1.81295e-05
Pavagv31024787m.g	16.5165	-1.31033	0.487792	-2.68624	0.00722606	0.0250889
Pavagv31024845m.g	41.6151	-1.13337	0.263603	-4.29952	1.7117e-05	0.000106046
Pavagv31024856m.g	12.4698	-5.16024	1.09728	-4.70276	2.56671e-06	1.80049e-05
Pavagv31024867m.g	529.891	-2.0439	0.0868214	-23.5414	1.53642e-122	3.77805e-120
Pavagv31024871m.g	17.3899	1.81599	0.458044	3.96466	7.35015e-05	0.000407824
Pavagv31024888m.g	166.52	1.08928	0.150236	7.25042	4.15487e-13	5.94315e-12
Pavagv31024920m.g	276.52	-1.16655	0.112079	-10.4083	2.2726e-25	6.69625e-24
Pavagv31024941m.g	17.972	-3.63811	0.585791	-6.21059	5.27858e-10	5.82539e-09
Pavagv31025118m.g	4.15308	4.43725	1.39958	3.17041	0.00152223	0.00634142
Pavagv31025134m.g	2.03715	-4.90397	1.54318	-3.17784	0.00148378	0.00619653
Pavagv31025137m.g	10.1572	1.39892	0.579677	2.41328	0.0158099	0.0486675
Pavagv31025165m.g	19.2237	-4.62326	0.630197	-7.33622	2.19712e-13	3.20204e-12
Pavagv31025188m.g	101.83	-1.5473	0.197969	-7.81586	5.45896e-15	8.89514e-14
Pavagv31025240m.g	474.823	1.23389	0.0836455	14.7515	3.01108e-49	2.00608e-47
Pavagv31025242m.g	33110.3	-1.16544	0.0196342	-59.3577	0	0
Pavagv31025248m.g	1.69433	-4.7766	1.58885	-3.00633	0.00264426	0.01039
Pavagv31025268m.g	26.4532	-1.06248	0.349764	-3.03771	0.00238381	0.00948092
Pavagv31025323m.g	19.3188	1.14868	0.42432	2.70711	0.00678724	0.0237839
Pavagv31025325m.g	73.1544	-1.41233	0.222661	-6.34295	2.25404e-10	2.59444e-09
Pavagv31025346m.g	239.863	-1.38366	0.119309	-11.5972	4.25612e-31	1.60563e-29
Pavagv31025352m.g	853.194	-1.52967	0.0646196	-23.672	7.00801e-124	1.7883e-121
Pavagv31025425m.g	727.547	-1.10561	0.0695434	-15.8981	6.53142e-57	5.33741e-55
Pavagv31025435m.g	1.86833	4.52494	1.55688	2.90642	0.00365589	0.0138557
Pavagv31025474m.g	43.3225	-1.3114	0.268697	-4.88061	1.0576e-06	7.87857e-06
Pavagv31025475m.g	151.236	-1.1544	0.142485	-8.10189	5.41106e-16	9.44283e-15
Pavagv31025531m.g	132.344	-1.65766	0.149912	-11.0576	2.01522e-28	6.75459e-27
Pavagv31025536m.g	221.889	-2.73966	0.172416	-15.8898	7.4535e-57	6.07258e-55
Pavagv31025538m.g	99.6836	-10.6376	1.18644	-8.96598	3.07541e-19	6.53471e-18
Pavagv31025564m.g	60.8679	1.47185	0.271021	5.43076	5.61151e-08	4.91909e-07
Pavagv31025607m.g	55.2151	-3.41266	0.305447	-11.1727	5.54658e-29	1.90393e-27
Pavagv31025654m.g	284.932	-1.1086	0.108312	-10.2353	1.37801e-24	3.90711e-23
Pavagv31025658m.g	7.44902	2.18783	0.785674	2.78465	0.00535848	0.019385
Pavagv31025677m.g	43.2121	1.06053	0.265992	3.98709	6.68898e-05	0.000373591
Pavagv31025731m.g	35.0519	1.20871	0.346758	3.48574	0.000490773	0.0022876
Pavagv31025824m.g	308.857	-1.26461	0.101291	-12.485	9.01936e-36	3.99942e-34
Pavagv31025835m.g	28.7369	1.21357	0.398279	3.04704	0.00231106	0.00921323
Pavagv31025880m.g	11.8132	-1.22376	0.506987	-2.4138	0.0157871	0.0486147
Pavagv31025935m.g	20.2094	1.65631	0.43305	3.82476	0.000130898	0.000693433
Pavagv31025949m.g	10.5386	1.57504	0.652777	2.41284	0.0158289	0.048704
Pavagv31025952m.g	8.20801	-3.78698	0.828389	-4.57149	4.84258e-06	3.26082e-05
Pavagv31025991m.g	6.8369	1.93504	0.774735	2.49768	0.0125008	0.0399262
Pavagv31026030m.g	85.7336	1.17244	0.198002	5.92136	3.19299e-09	3.26284e-08
Pavagv31026087m.g	8.03056	-3.0575	0.841552	-3.63317	0.000279958	0.00137984
Pavagv31026129m.g	631.626	1.39345	0.0785197	17.7466	1.83231e-70	1.89894e-68
Pavagv31026139m.g	113.091	-2.5704	0.183686	-13.9934	1.70975e-44	9.98858e-43
Pavagv31026173m.g	1.26817	-4.19927	1.69483	-2.47769	0.0132236	0.0418541
Pavagv31026193m.g	7.38001	4.10898	1.14274	3.59572	0.000323498	0.00156956
Pavagv31026195m.g	7.52632	2.23184	0.716676	3.11415	0.00184474	0.00754095
Pavagv31026273m.g	5.28438	2.60189	0.999598	2.60294	0.00924288	0.0309918
Pavagv31026297m.g	28.0635	1.69848	0.413002	4.11253	3.91345e-05	0.000228185
Pavagv31026299m.g	12.9952	1.44921	0.497979	2.91019	0.00361208	0.0137119
Pavagv31026471m.g	69.6591	1.1094	0.218064	5.08747	3.62871e-07	2.87923e-06
Pavagv31026493m.g	19.4279	-2.60875	0.438026	-5.9557	2.58958e-09	2.67044e-08
Pavagv31026497m.g	28.1255	-2.4492	0.349334	-7.01107	2.36497e-12	3.18577e-11
Pavagv31026508m.g	3.23172	-3.73556	1.30976	-2.8521	0.00434313	0.016084
Pavagv31026516m.g	62.395	-1.01737	0.21469	-4.73881	2.14981e-06	1.52585e-05
Pavagv31026525m.g	4.22784	-2.77156	1.0121	-2.73842	0.00617345	0.0219084
Pavagv31026529m.g	199.499	1.10962	0.139275	7.96706	1.62499e-15	2.73518e-14
Pavagv31026540m.g	6.67689	-1.97238	0.730206	-2.70113	0.00691049	0.0241542
Pavagv31026551m.g	179.736	-3.89482	0.215412	-18.0808	4.51754e-73	4.82984e-71
Pavagv31026566m.g	23.5636	-1.36777	0.368958	-3.70711	0.000209636	0.00106248
Pavagv31026568m.g	8.50971	-2.13755	0.725981	-2.94436	0.0032362	0.0124465
Pavagv31026571m.g	24.7569	-1.56425	0.394705	-3.96307	7.39908e-05	0.000410034
Pavagv31026620m.g	22.6893	-1.12193	0.38752	-2.89517	0.00378959	0.0143043
Pavagv31026632m.g	18.3233	1.7642	0.484787	3.63913	0.000273558	0.00135175
Pavagv31026682m.g	9.2004	-4.71242	0.979495	-4.81107	1.50124e-06	1.09041e-05
Pavagv31026761m.g	18.1905	2.60508	0.453014	5.75054	8.89605e-09	8.62162e-08
Pavagv31026762m.g	82.4242	-2.41245	0.216516	-11.1421	7.82264e-29	2.65822e-27
Pavagv31026885m.g	35.4446	-1.05771	0.284293	-3.72051	0.000198821	0.00101317
Pavagv31026898m.g	84.5563	1.07645	0.209847	5.12971	2.90189e-07	2.33472e-06
Pavagv31026910m.g	1932.68	-1.27121	0.0445834	-28.513	8.09321e-179	3.3679e-176
Pavagv31026965m.g	6.8215	5.29371	1.30073	4.06979	4.7056e-05	0.000270008
Pavagv31027004m.g	4.25932	-6.14961	1.38314	-4.44611	8.74396e-06	5.68547e-05
Pavagv31027026m.g	175.016	10.1799	1.18291	8.60582	7.57708e-18	1.4798e-16
Pavagv31027038m.g	9.69605	-2.63952	0.622421	-4.24073	2.22799e-05	0.000135762
Pavagv31027071m.g	11.5484	-1.47535	0.508473	-2.90152	0.00371352	0.0140466
Pavagv31027075m.g	5.95902	3.80148	1.00748	3.77324	0.000161139	0.000837555
Pavagv31027157m.g	51.8444	-5.84877	0.547709	-10.6786	1.28195e-26	3.99949e-25
Pavagv31027159m.g	51.4489	-7.89166	1.04087	-7.58178	3.40842e-14	5.29244e-13
Pavagv31027183m.g	25.3839	-3.37255	0.441312	-7.6421	2.13715e-14	3.37072e-13
Pavagv31027254m.g	76.8454	-1.10726	0.234449	-4.72283	2.32586e-06	1.64348e-05
Pavagv31027270m.g	7.77433	-2.90894	0.90406	-3.21764	0.00129251	0.0054738
Pavagv31027312m.g	137.298	-4.02171	0.215735	-18.6419	1.46906e-77	1.70544e-75
Pavagv31027381m.g	43.7829	-1.13438	0.271608	-4.17655	2.9596e-05	0.00017637
Pavagv31027434m.g	244.885	1.30875	0.132926	9.84571	7.15348e-23	1.84456e-21
Pavagv31027488m.g	1.53422	3.84909	1.58762	2.42443	0.0153323	0.0474131
Pavagv31027679m.g	20.6927	-1.57899	0.435355	-3.62691	0.000286838	0.00141041
Pavagv31027736m.g	71.5073	-1.14434	0.205288	-5.57432	2.48501e-08	2.28785e-07
Pavagv31027804m.g	8.66158	-1.51158	0.602525	-2.50875	0.0121159	0.0389146
Pavagv31027805m.g	12.4733	-1.25892	0.495081	-2.54287	0.0109947	0.0358828
Pavagv31027836m.g	9.90397	-3.67399	0.727971	-5.0469	4.4904e-07	3.52367e-06
Pavagv31027837m.g	14.7459	-1.17675	0.471865	-2.49382	0.0126375	0.0402819
Pavagv31027866m.g	72.7334	1.34335	0.24868	5.40195	6.59203e-08	5.72233e-07
Pavagv31027882m.g	4.43023	5.88402	1.34037	4.38987	1.13421e-05	7.23737e-05
Pavagv31027922m.g	4.79738	-5.36091	1.33619	-4.0121	6.01822e-05	0.000338927
Pavagv31027985m.g	3.06796	-5.53095	1.44617	-3.82454	0.000131018	0.000693931
Pavagv31028065m.g	19.413	1.04223	0.42295	2.46419	0.0137323	0.0432266
Pavagv31028066m.g	1.26681	-4.20152	1.71588	-2.44861	0.0143408	0.0447977
Pavagv31028126m.g	7.71598	-4.78767	1.15025	-4.16228	3.15092e-05	0.000186988
Pavagv31028163m.g	45.2148	-1.0234	0.26652	-3.83987	0.000123099	0.000655842
Pavagv31028205m.g	10.6966	-5.25746	1.28708	-4.0848	4.41147e-05	0.000254535
Pavagv31028225m.g	291.434	-1.03822	0.103513	-10.0298	1.12689e-23	3.06036e-22
Pavagv31028415m.g	5.75827	-5.62796	1.31341	-4.28498	1.82752e-05	0.000112679
Pavagv31028428m.g	2.08678	-3.90886	1.50863	-2.59101	0.00956957	0.0319289
Pavagv31028471m.g	2.45531	4.52481	1.4622	3.09453	0.00197127	0.0079957
Pavagv31028480m.g	9.0727	-2.44256	0.642318	-3.80272	0.000143114	0.000751669
Pavagv31028646m.g	47.8748	2.96851	0.339866	8.73436	2.45031e-18	4.91316e-17
Pavagv31028665m.g	363.421	-1.47391	0.0971394	-15.1731	5.32901e-52	3.82346e-50
Pavagv31028672m.g	52.5102	-3.78977	0.549661	-6.89474	5.39636e-12	7.08918e-11
Pavagv31028691m.g	135.902	1.60969	0.175843	9.15411	5.48102e-20	1.20533e-18
Pavagv31028744m.g	20.6768	-1.08769	0.415089	-2.62038	0.00878317	0.0296747
Pavagv31028855m.g	53.2908	1.58527	0.281248	5.63656	1.73486e-08	1.62318e-07
Pavagv31028879m.g	56.0815	-1.23909	0.223606	-5.54141	3.00049e-08	2.72991e-07
Pavagv31028899m.g	24.0803	1.42398	0.379871	3.7486	0.000177826	0.000916018
Pavagv31028913m.g	944.817	-1.16261	0.0613711	-18.9439	4.95798e-80	6.09584e-78
Pavagv31029112m.g	10.0155	-2.85092	0.692491	-4.11691	3.83983e-05	0.000224231
Pavagv31029163m.g	14.3067	-7.91805	1.23475	-6.41266	1.43e-10	1.67156e-09
Pavagv31029164m.g	1.84015	-3.9264	1.58381	-2.47908	0.0131721	0.0417204
Pavagv31029177m.g	11.5269	-7.49876	1.24638	-6.01644	1.7829e-09	1.86849e-08
Pavagv31029179m.g	116.732	-10.9479	1.18491	-9.23941	2.47864e-20	5.54088e-19
Pavagv31029324m.g	5.10455	-2.43205	0.964247	-2.52222	0.0116616	0.037711
Pavagv31029404m.g	12.8049	-1.577	0.47959	-3.28822	0.00100822	0.00438295
Pavagv31029405m.g	11.3362	-2.01693	0.552669	-3.64944	0.00026281	0.00130388
Pavagv31029431m.g	58.2645	3.70117	0.327901	11.2874	1.51389e-29	5.40227e-28
Pavagv31029436m.g	108.841	-1.39157	0.182727	-7.61558	2.62517e-14	4.10927e-13
Pavagv31029474m.g	137.084	-1.35237	0.161417	-8.37807	5.38004e-17	9.92666e-16
Pavagv31029482m.g	29.8745	-1.26969	0.340322	-3.73084	0.000190843	0.000977118
Pavagv31029526m.g	5.34497	-3.41418	1.01037	-3.37913	0.000727162	0.00327544
Pavagv31029539m.g	5.38035	-2.17475	0.85638	-2.53947	0.0111019	0.0361715
Pavagv31029591m.g	4.0758	-5.61184	1.37907	-4.06929	4.71557e-05	0.000270465
Pavagv31029600m.g	3.71173	-3.26567	1.3143	-2.48472	0.0129655	0.0411721
Pavagv31029606m.g	6.79128	-1.97071	0.753725	-2.61463	0.0089324	0.0301
Pavagv31029668m.g	5.99178	2.48869	0.942604	2.64023	0.00828497	0.0282171
Pavagv31029669m.g	63.2032	1.27677	0.250228	5.10245	3.35293e-07	2.67532e-06
Pavagv31029686m.g	10.8559	-5.44648	1.26181	-4.31641	1.58585e-05	9.88149e-05
Pavagv31029691m.g	6.28949	-6.22902	1.29435	-4.81247	1.49073e-06	1.08385e-05
Pavagv31029701m.g	12.4231	1.61761	0.532899	3.03549	0.00240143	0.00954118
Pavagv31029820m.g	20.6965	-1.26824	0.403724	-3.14135	0.00168169	0.00692888
Pavagv31029836m.g	555.418	3.01677	0.099892	30.2003	2.34414e-200	1.1742e-197
Pavagv31029846m.g	222.581	-1.10176	0.125154	-8.80331	1.32843e-18	2.70496e-17
Pavagv31029889m.g	19.5392	-1.42488	0.422055	-3.37605	0.000735338	0.00330896
Pavagv31029893m.g	14.5593	-1.4325	0.477953	-2.99715	0.00272517	0.0106676
Pavagv31029918m.g	57.4278	-2.21715	0.241014	-9.19923	3.60511e-20	8.01929e-19
Pavagv31029941m.g	367.844	1.19225	0.111341	10.7081	9.32359e-27	2.92908e-25
Pavagv31029958m.g	89.7334	2.87265	0.256283	11.2089	3.68859e-29	1.28078e-27
Pavagv31029979m.g	73.0218	1.02962	0.210698	4.88669	1.02544e-06	7.6495e-06
Pavagv31029986m.g	21.292	1.90244	0.406315	4.68218	2.83834e-06	1.97821e-05
Pavagv31029987m.g	16.9327	1.93571	0.477527	4.05362	5.04322e-05	0.000287611
Pavagv31029990m.g	26.205	4.11206	1.27231	3.23196	0.00122943	0.00524276
Pavagv31030001m.g	110.75	1.03917	0.190966	5.44162	5.27993e-08	4.64445e-07
Pavagv31030008m.g	3.87379	-4.53507	1.36717	-3.31713	0.000909461	0.00400326
Pavagv31030147m.g	8.20166	2.17657	0.825609	2.63632	0.00838102	0.0284833
Pavagv31030153m.g	53.1698	-8.01197	1.19551	-6.70169	2.06018e-11	2.60158e-10
Pavagv31030162m.g	12.4469	3.98694	1.30622	3.05226	0.00227122	0.00907448
Pavagv31030169m.g	2.48224	-5.21314	1.47888	-3.52505	0.0004234	0.00200325
Pavagv31030189m.g	101.788	1.04446	0.181031	5.76952	7.94966e-09	7.73213e-08
Pavagv31030361m.g	176.276	-1.10307	0.14071	-7.83933	4.52965e-15	7.40317e-14
Pavagv31030399m.g	17.68	2.40383	0.504538	4.76442	1.89396e-06	1.35349e-05
Pavagv31030403m.g	43.8192	-2.34051	0.293962	-7.96195	1.69347e-15	2.84337e-14
Pavagv31030469m.g	88.5096	3.19276	0.238597	13.3814	7.77047e-41	4.01114e-39
Pavagv31030470m.g	10.3146	-4.15537	0.847636	-4.9023	9.47188e-07	7.11878e-06
Pavagv31030471m.g	1.99602	-3.99709	1.55435	-2.57155	0.0101244	0.0334827
Pavagv31030473m.g	761.998	-1.47774	0.0667274	-22.146	1.14048e-108	2.35487e-106
Pavagv31030482m.g	447.604	-1.95685	0.0895083	-21.8622	5.94618e-106	1.14884e-103
Pavagv31030520m.g	21.5252	-2.0589	0.424606	-4.84897	1.24106e-06	9.1439e-06
Pavagv31030570m.g	24.0763	1.56429	0.375502	4.16585	3.10191e-05	0.000184242
Pavagv31030594m.g	135.057	1.36152	0.275855	4.93563	7.98924e-07	6.07025e-06
Pavagv31030610m.g	19.0295	-1.15082	0.443033	-2.5976	0.00938782	0.0314038
Pavagv31030611m.g	80.8245	-1.94547	0.278197	-6.99313	2.68821e-12	3.60146e-11
Pavagv31030613m.g	4.31969	-2.79766	1.09301	-2.5596	0.0104794	0.034467
Pavagv31030642m.g	9.58128	-3.42425	0.731832	-4.67902	2.88253e-06	2.00642e-05
Pavagv31030694m.g	20.1617	-1.19895	0.389821	-3.07565	0.00210046	0.0084761
Pavagv31030695m.g	34.5428	-2.28489	0.326195	-7.00469	2.47537e-12	3.32454e-11
Pavagv31030744m.g	174.08	1.01217	0.150618	6.72014	1.81553e-11	2.30015e-10
Pavagv31030764m.g	2.40605	-3.82816	1.47389	-2.59732	0.00939537	0.0314213
Pavagv31030781m.g	32.6506	-1.77673	0.309141	-5.74732	9.06698e-09	8.77784e-08
Pavagv31030800m.g	21.5736	2.1079	0.456227	4.62028	3.8322e-06	2.62025e-05
Pavagv31030802m.g	38.8741	-1.24444	0.281527	-4.42034	9.85445e-06	6.35104e-05
Pavagv31030859m.g	47.5281	1.06458	0.262613	4.05382	5.03885e-05	0.000287478
Pavagv31030939m.g	30.4105	-2.29979	0.364554	-6.30849	2.81765e-10	3.21716e-09
Pavagv31030955m.g	38.7953	1.8918	0.322938	5.8581	4.68192e-09	4.6876e-08
Pavagv31031055m.g	98.5148	3.26914	0.220688	14.8134	1.1997e-49	8.09244e-48
Pavagv31031062m.g	97.8218	2.32558	0.200554	11.5958	4.32993e-31	1.62893e-29
Pavagv31031080m.g	30.4173	-1.28135	0.320253	-4.00107	6.30566e-05	0.000353936
Pavagv31031087m.g	1.37663	4.11613	1.70738	2.41079	0.0159179	0.0489333
Pavagv31031097m.g	145.188	-1.14768	0.144414	-7.94714	1.90874e-15	3.19293e-14
Pavagv31031208m.g	18.6353	1.0435	0.43135	2.41916	0.0155564	0.048024
Pavagv31031265m.g	26.4402	1.31722	0.391954	3.36065	0.00077759	0.00347711
Pavagv31031302m.g	1968.26	1.33643	0.0478755	27.9146	1.772e-171	6.84727e-169
Pavagv31031533m.g	117.829	1.46377	0.172756	8.47307	2.3901e-17	4.49893e-16
Pavagv31031570m.g	21.2194	1.08426	0.378745	2.86278	0.00419948	0.0156269
Pavagv31031591m.g	11.9473	1.48929	0.527462	2.8235	0.00475017	0.0174079
Pavagv31031597m.g	11.385	-1.38364	0.500036	-2.76709	0.0056559	0.020326
Pavagv31031631m.g	33.7391	-2.58063	0.340952	-7.5689	3.7641e-14	5.81137e-13
Pavagv31031690m.g	33.9725	1.22249	0.336047	3.63787	0.000274903	0.00135765
Pavagv31031707m.g	294.503	-1.78231	0.128082	-13.9154	5.10668e-44	2.92031e-42
Pavagv31031720m.g	12.2575	-1.22098	0.503358	-2.42567	0.0152802	0.0472738
Pavagv31031734m.g	51.7089	-3.39519	0.372098	-9.12445	7.21026e-20	1.57409e-18
Pavagv31031850m.g	2.24666	-3.9585	1.55366	-2.54785	0.0108388	0.0354725
Pavagv31031903m.g	133.295	-8.33322	0.842632	-9.88951	4.62274e-23	1.20347e-21
Pavagv31031906m.g	41.9312	-9.34224	1.19841	-7.79551	6.41512e-15	1.03844e-13
Pavagv31031932m.g	1549.08	-1.03345	0.0480877	-21.491	1.89031e-102	3.40874e-100
Pavagv31032003m.g	32.4946	-9.09362	1.20186	-7.56626	3.84111e-14	5.92351e-13
Pavagv31032030m.g	6.83028	-3.05138	0.838051	-3.64105	0.000271531	0.00134247
Pavagv31032038m.g	26.2257	-3.76915	0.458727	-8.21654	2.09465e-16	3.73489e-15
Pavagv31032046m.g	44.7963	-1.8117	0.710502	-2.54989	0.0107758	0.035309
Pavagv31032048m.g	8.08503	-1.76553	0.695271	-2.53934	0.0111062	0.0361812
Pavagv31032057m.g	739.149	-1.74414	0.0675458	-25.8216	5.07038e-147	1.6932e-144
Pavagv31032064m.g	37.9474	-5.0043	0.531231	-9.42019	4.50275e-21	1.05177e-19
Pavagv31032076m.g	208.714	-1.5273	0.126569	-12.067	1.5784e-33	6.53817e-32
Pavagv31032169m.g	1.80757	-4.79365	1.62455	-2.95075	0.00317003	0.0122128
Pavagv31032252m.g	56.7391	-2.27124	0.245708	-9.24367	2.38189e-20	5.33343e-19
Pavagv31032262m.g	15.1801	1.22143	0.463642	2.63441	0.00842826	0.0286222
Pavagv31032355m.g	1101.91	-1.0853	0.0548137	-19.7998	2.98927e-87	4.44268e-85
Pavagv31032357m.g	108.894	1.09532	0.170789	6.41326	1.42438e-10	1.66572e-09
Pavagv31032358m.g	9.59834	1.45149	0.593384	2.44613	0.01444	0.0450868
Pavagv31032393m.g	4.27141	-2.69849	0.984847	-2.74001	0.00614368	0.0218166
Pavagv31032411m.g	6.1667	-3.08658	0.860123	-3.58853	0.000332545	0.00160913
Pavagv31032467m.g	9.25894	1.87643	0.673871	2.78455	0.00536017	0.0193885
Pavagv31032468m.g	11.5594	1.50573	0.555708	2.70957	0.00673695	0.0236383
Pavagv31032499m.g	12.7872	-3.01335	0.581812	-5.17925	2.22774e-07	1.81446e-06
Pavagv31032509m.g	342.099	-1.02243	0.102643	-9.96106	2.25639e-23	6.00719e-22
Pavagv31032516m.g	50.0954	-1.1966	0.253669	-4.71719	2.39128e-06	1.68574e-05
Pavagv31032533m.g	3.34534	-5.55115	1.45556	-3.81374	0.000136879	0.000722285
Pavagv31032534m.g	57.8566	-1.50108	0.242174	-6.19839	5.70451e-10	6.28007e-09
Pavagv31032545m.g	3703.52	1.23894	0.0675146	18.3506	3.26226e-75	3.61643e-73
Pavagv31032546m.g	5.54797	-4.82012	1.31612	-3.66237	0.00024989	0.00124478
Pavagv31032547m.g	27.9118	-4.25836	0.526994	-8.08046	6.45212e-16	1.12234e-14
Pavagv31032557m.g	436.934	1.1051	0.0936808	11.7964	4.07369e-32	1.59695e-30
Pavagv31032569m.g	36.5055	-2.95683	0.345	-8.57052	1.03014e-17	1.99644e-16
Pavagv31032584m.g	28.7812	1.43564	0.334273	4.2948	1.74852e-05	0.000108129
Pavagv31032596m.g	1.32086	-4.38587	1.70214	-2.57667	0.00997562	0.0330461
Pavagv31032605m.g	8.68002	-1.69882	0.639003	-2.65854	0.00784791	0.0269594
Pavagv31032607m.g	944.699	-1.21101	0.0629583	-19.2351	1.88292e-82	2.41379e-80
Pavagv31032647m.g	39.7254	-4.43434	0.424987	-10.4341	1.73305e-25	5.13442e-24
Pavagv31032650m.g	53.7643	1.43429	0.255353	5.61688	1.94432e-08	1.81227e-07
Pavagv31032662m.g	13.5392	1.5395	0.552011	2.78889	0.00528887	0.0191562
Pavagv31032671m.g	22.0698	1.15971	0.413685	2.80337	0.00505722	0.018401
Pavagv31032745m.g	6.03712	2.48262	0.880918	2.81822	0.0048291	0.0176639
Pavagv31032751m.g	56.5288	-1.1603	0.248991	-4.66	3.16216e-06	2.18867e-05
Pavagv31032772m.g	58.3796	-1.00295	0.23844	-4.2063	2.59588e-05	0.000156505
Pavagv31032826m.g	59.1077	1.64107	0.246863	6.64768	2.97746e-11	3.71654e-10
Pavagv31032827m.g	17.0102	1.12623	0.439685	2.56144	0.0104238	0.0343242
Pavagv31032830m.g	17.1779	1.49092	0.489151	3.04797	0.00230393	0.00918889
Pavagv31032873m.g	423.213	1.15564	0.0926217	12.477	9.96925e-36	4.40618e-34
Pavagv31032958m.g	11.0824	-5.09703	1.70793	-2.98433	0.00284204	0.0110802
Pavagv31032963m.g	2.755	-5.41297	1.44293	-3.75138	0.000175861	0.000907624
Pavagv31032965m.g	54.3448	-3.72194	0.319805	-11.6382	2.63665e-31	1.01018e-29
Pavagv31033000m.g	153.398	-1.20174	0.139634	-8.60636	7.54184e-18	1.47398e-16
Pavagv31033011m.g	4.74721	-2.31053	0.880683	-2.62357	0.00870148	0.029421
Pavagv31033081m.g	11.1426	-1.91454	0.626633	-3.05527	0.00224855	0.00899718
Pavagv31033089m.g	13.8568	-2.09084	0.479091	-4.36419	1.27597e-05	8.07905e-05
Pavagv31033100m.g	144.494	-1.15973	0.15646	-7.41229	1.24135e-13	1.84288e-12
Pavagv31033153m.g	95.5464	-1.80582	0.211659	-8.53173	1.44179e-17	2.76197e-16
Pavagv31033174m.g	61.9015	-2.66086	0.267717	-9.93905	2.81487e-23	7.4793e-22
Pavagv31033180m.g	319.979	1.89975	0.104236	18.2255	3.23866e-74	3.51818e-72
Pavagv31033189m.g	64673.2	-1.14346	0.0246284	-46.4283	0	0
Pavagv31033209m.g	20445.9	-1.74712	0.0314789	-55.5013	0	0
Pavagv31033226m.g	17.8721	-2.69341	0.709125	-3.79821	0.000145743	0.000764733
Pavagv31033228m.g	28.4396	-1.56345	0.36109	-4.3298	1.49244e-05	9.33388e-05
Pavagv31033237m.g	60.7152	-1.05934	0.300563	-3.52451	0.000424268	0.0020063
Pavagv31033241m.g	1.83107	-4.17514	1.5741	-2.6524	0.00799229	0.027365
Pavagv31033275m.g	19.5989	1.15844	0.385743	3.00313	0.00267214	0.010479
Pavagv31033276m.g	39.7944	-2.16196	0.331308	-6.52554	6.77591e-11	8.18587e-10
Pavagv31033286m.g	14.5675	2.03532	0.556068	3.6602	0.000252015	0.001254
Pavagv31033312m.g	8.68413	-1.68413	0.644372	-2.61359	0.00895958	0.0301728
Pavagv31033315m.g	69.4099	-1.16807	0.208902	-5.59145	2.25176e-08	2.08303e-07
Pavagv31033325m.g	346.262	-1.16703	0.0962475	-12.1253	7.75363e-34	3.24155e-32
Pavagv31033351m.g	20.1455	-1.14085	0.432426	-2.63826	0.00833318	0.0283527
Pavagv31033353m.g	20.4606	2.88284	0.530793	5.4312	5.59778e-08	4.91127e-07
Pavagv31033373m.g	24.5658	-2.48963	0.39715	-6.26875	3.63947e-10	4.11211e-09
Pavagv31033380m.g	215.554	-1.05191	0.121853	-8.63264	5.99535e-18	1.17855e-16
Pavagv31033412m.g	13.986	-1.25783	0.46924	-2.68056	0.0073499	0.0254588
Pavagv31033430m.g	4.59951	-4.22114	1.21195	-3.48294	0.000495946	0.00230932
Pavagv31033442m.g	6.00882	2.02499	0.766874	2.64058	0.00827638	0.0281914
Pavagv31033465m.g	11.8596	1.5038	0.578128	2.60116	0.0092909	0.0311412
Pavagv31033470m.g	94.195	1.0129	0.201517	5.02638	4.99822e-07	3.89728e-06
Pavagv31033473m.g	11812	-1.50013	0.0248835	-60.2861	0	0
Pavagv31033493m.g	31.8836	2.07956	0.380052	5.47177	4.45574e-08	3.97374e-07
Pavagv31033495m.g	23.1586	1.58548	0.409698	3.86988	0.00010889	0.000585442
Pavagv31033512m.g	1294.98	1.5466	0.10173	15.203	3.37896e-52	2.45034e-50
Pavagv31033526m.g	530.501	3.24404	0.100091	32.411	1.91949e-230	1.18001e-227
Pavagv31033547m.g	1.29724	-4.22689	1.71106	-2.47034	0.0134985	0.0426131
Pavagv31033579m.g	58.7154	1.62384	0.241653	6.71972	1.82075e-11	2.30569e-10
Pavagv31033595m.g	21.5752	1.14858	0.394467	2.91174	0.00359424	0.0136508
Pavagv31033597m.g	34513	-1.05056	0.0223025	-47.1052	0	0
Pavagv31033613m.g	16665.7	-1.25577	0.0580038	-21.6497	6.11727e-104	1.12562e-101
Pavagv31033666m.g	83.4189	-1.9767	0.274558	-7.19958	6.03991e-13	8.54018e-12
Pavagv31033699m.g	3.41013	-4.71361	1.39253	-3.38492	0.000712002	0.00321572
Pavagv31033702m.g	166.438	-2.24768	0.159893	-14.0574	6.93932e-45	4.08047e-43
Pavagv31033724m.g	165.78	1.04808	0.157522	6.65357	2.8606e-11	3.57231e-10
Pavagv31033805m.g	18.0045	-4.16477	0.725988	-5.7367	9.65399e-09	9.29622e-08
Pavagv31033814m.g	21.759	-1.37142	0.383788	-3.57339	0.000352393	0.00169426
Pavagv31033849m.g	34.5645	-2.11042	0.344628	-6.12377	9.13877e-10	9.85624e-09
Pavagv31033895m.g	5.24747	-3.53062	1.38671	-2.54604	0.0108953	0.0356295
Pavagv31033918m.g	18.8141	-1.6886	0.442851	-3.81303	0.000137275	0.000724092
Pavagv31033927m.g	132.247	-1.12832	0.159099	-7.09197	1.32218e-12	1.82189e-11
Pavagv31033928m.g	14.5583	1.30555	0.477715	2.73291	0.00627773	0.0222238
Pavagv31033975m.g	24.3111	1.1456	0.403458	2.83945	0.00451908	0.016649
Pavagv31033981m.g	20.7924	-1.42047	0.421836	-3.36734	0.000758963	0.00340684
Pavagv31033986m.g	49.6448	-1.47497	0.26484	-5.56929	2.55785e-08	2.34843e-07
Pavagv31034009m.g	1.4035	-4.14961	1.69731	-2.44481	0.0144927	0.0452198
Pavagv31034011m.g	71.2244	-1.02525	0.238374	-4.301	1.70028e-05	0.000105363
Pavagv31034044m.g	12.7749	-1.57219	0.532681	-2.95148	0.0031626	0.0121963
Pavagv31034056m.g	56.7879	-2.32348	0.263219	-8.82719	1.07343e-18	2.20298e-17
Pavagv31034059m.g	8.29705	-2.7215	0.69152	-3.93554	8.30106e-05	0.000455724
Pavagv31034106m.g	83.4874	-3.06853	0.248742	-12.3362	5.78206e-35	2.48647e-33
Pavagv31034115m.g	8.49573	-3.37313	0.754016	-4.47355	7.69324e-06	5.03987e-05
Pavagv31034132m.g	10.0732	-2.04881	0.611061	-3.35288	0.00079976	0.00356916
Pavagv31034146m.g	880.185	-1.62462	0.0629678	-25.8008	8.68974e-147	2.86645e-144
Pavagv31034255m.g	2.41687	-4.22599	1.48047	-2.8545	0.00431053	0.0159785
Pavagv31034275m.g	46.6155	-4.18955	0.391105	-10.7121	8.93222e-27	2.81266e-25
Pavagv31034290m.g	10.3762	-7.12714	1.25165	-5.69418	1.23964e-08	1.17653e-07
Pavagv31034325m.g	18.5852	-1.8887	0.434345	-4.34838	1.37149e-05	8.64542e-05
Pavagv31034341m.g	116.866	1.66569	0.166443	10.0076	1.41179e-23	3.81875e-22
Pavagv31034387m.g	23.4269	1.12032	0.372508	3.00751	0.00263395	0.01036
Pavagv31034400m.g	70.55	1.02094	0.221966	4.59955	4.23397e-06	2.87461e-05
Pavagv31034496m.g	67.4802	1.52533	0.248715	6.13283	8.63303e-10	9.34433e-09
Pavagv31034501m.g	1.77171	-4.59965	1.57591	-2.91872	0.0035147	0.0134051
Pavagv31034513m.g	5.02022	-1.90382	0.760809	-2.50237	0.0123365	0.0394947
Pavagv31034521m.g	51.6821	1.19735	0.265542	4.50908	6.51086e-06	4.31648e-05
Pavagv31034545m.g	25.331	-7.75728	1.20978	-6.41213	1.43504e-10	1.67673e-09
Pavagv31034695m.g	37.3249	-1.23463	0.295211	-4.1822	2.88698e-05	0.00017246
Pavagv31034697m.g	16.3509	1.31852	0.473651	2.78374	0.00537363	0.0194346
Pavagv31034798m.g	23.9333	-1.264	0.37763	-3.3472	0.000816332	0.00363593
Pavagv31034852m.g	25.7789	-1.67123	0.344238	-4.85486	1.20469e-06	8.8935e-06
Pavagv31034896m.g	26.2948	-2.71292	0.374497	-7.24419	4.35045e-13	6.21305e-12
Pavagv31034900m.g	66.6383	-1.47407	0.220603	-6.682	2.35711e-11	2.95858e-10
Pavagv31034923m.g	48.9592	1.95865	0.261025	7.50369	6.20448e-14	9.42307e-13
Pavagv31034940m.g	127.741	-7.43645	0.732295	-10.155	3.14832e-24	8.77024e-23
Pavagv31035060m.g	30.2159	-1.24555	0.328805	-3.78812	0.000151791	0.000793235
Pavagv31035068m.g	1.40111	-4.3635	1.72359	-2.53164	0.0113532	0.0368632
Pavagv31035101m.g	18.3846	-2.04015	0.434706	-4.69319	2.68981e-06	1.88196e-05
Pavagv31035126m.g	4.55828	-2.68087	0.952519	-2.8145	0.00488525	0.0178569
Pavagv31035158m.g	1.53586	-4.3162	1.62101	-2.66265	0.0077527	0.0266899
Pavagv31035191m.g	240.836	-1.32093	0.113911	-11.5961	4.31208e-31	1.62448e-29
Pavagv31035205m.g	33.0515	-8.70799	1.20648	-7.21771	5.28696e-13	7.50299e-12
Pavagv31035206m.g	20.5123	-2.13159	0.409168	-5.20957	1.89275e-07	1.55804e-06
Pavagv31035208m.g	20.2549	-7.159	1.23691	-5.7878	7.13144e-09	6.96384e-08
Pavagv31035254m.g	15.1891	-1.2086	0.468051	-2.5822	0.00981728	0.0326226
Pavagv31035360m.g	17.3459	2.11639	0.466624	4.53554	5.74571e-06	3.83364e-05
Pavagv31035380m.g	1.34353	-4.17585	1.71597	-2.43353	0.0149524	0.0464029
Pavagv31035428m.g	39.1753	-1.26219	0.30226	-4.17584	2.96893e-05	0.000176809
Pavagv31035429m.g	38.2633	-1.39855	0.29225	-4.78545	1.70608e-06	1.22701e-05
Pavagv31035450m.g	17.3783	-1.35372	0.439671	-3.07894	0.00207735	0.00839538
Pavagv31035460m.g	12.5405	1.8529	0.576018	3.21674	0.00129655	0.00548747
Pavagv31035462m.g	25.5103	1.27922	0.38902	3.28832	0.00100787	0.00438224
Pavagv31035463m.g	8.47517	2.12155	0.760047	2.79134	0.00524895	0.0190244
Pavagv31035479m.g	11.8211	-3.6912	0.71661	-5.15092	2.59205e-07	2.09416e-06
Pavagv31035565m.g	17.8428	-3.30716	0.549386	-6.01974	1.74693e-09	1.83363e-08
Pavagv31035602m.g	24.6193	-1.85437	0.351464	-5.27612	1.31946e-07	1.10325e-06
Pavagv31035624m.g	18.4945	1.12189	0.429415	2.61259	0.00898582	0.030231
Pavagv31035647m.g	6.0008	-5.55175	1.31796	-4.21238	2.52694e-05	0.00015274
Pavagv31035689m.g	36.1107	1.52902	0.331732	4.60919	4.04247e-06	2.75497e-05
Pavagv31035728m.g	19.3153	-7.39893	1.21806	-6.07436	1.2448e-09	1.32352e-08
Pavagv31035756m.g	14.9836	1.23169	0.484856	2.54033	0.0110747	0.0360959
Pavagv31035766m.g	10.3848	1.79888	0.698275	2.57617	0.00999004	0.0330869
Pavagv31035801m.g	167.008	-1.39728	0.143796	-9.71713	2.54866e-22	6.35966e-21
Pavagv31035820m.g	91.3618	3.92443	0.518682	7.56615	3.84449e-14	5.92533e-13
Pavagv31035823m.g	3.79934	3.56091	1.40613	2.53242	0.0113277	0.0368183
Pavagv31035861m.g	6429.7	-1.68301	0.0297231	-56.6229	0	0
Pavagv31035869m.g	16.7972	2.2502	0.500716	4.49396	6.9911e-06	4.61225e-05
Pavagv31035873m.g	1369.77	1.09977	0.0483335	22.7538	1.31696e-114	2.99348e-112
Pavagv31035893m.g	487.451	-1.58893	0.0827761	-19.1955	4.0361e-82	5.14965e-80
Pavagv31035905m.g	3.29605	-3.68705	1.33339	-2.76518	0.00568922	0.0204257
Pavagv31035906m.g	18.6072	2.01127	0.496633	4.04981	5.12594e-05	0.000292075
Pavagv31035967m.g	11.4665	-1.97002	0.545163	-3.61365	0.000301922	0.00147733
Pavagv31036002m.g	18.4972	-1.38963	0.400947	-3.46588	0.000528491	0.0024478
Pavagv31036015m.g	18.0068	1.99952	0.469541	4.25846	2.0584e-05	0.000126139
Pavagv31036025m.g	6.19082	-4.07877	1.16525	-3.50035	0.000464656	0.00217636
Pavagv31036102m.g	103.998	-1.0093	0.166833	-6.04981	1.45021e-09	1.53349e-08
Pavagv31036159m.g	47.0291	-1.20306	0.283684	-4.24082	2.227e-05	0.000135732
Pavagv31036185m.g	16.867	-5.92216	1.0731	-5.51872	3.41471e-08	3.08912e-07
Pavagv31036198m.g	10.8909	1.67128	0.601365	2.77914	0.00545027	0.0196802
Pavagv31036210m.g	8.81737	2.00184	0.82065	2.43934	0.0147143	0.0458059
Pavagv31036216m.g	27.6542	1.32282	0.366119	3.61309	0.000302569	0.00147996
Pavagv31036243m.g	169.711	1.41482	0.147048	9.62148	6.48931e-22	1.5885e-20
Pavagv31036289m.g	793.967	-3.81818	0.10717	-35.6274	5.27943e-278	4.76011e-275
Pavagv31036305m.g	70.9417	-4.22559	0.324079	-13.0388	7.3634e-39	3.62132e-37
Pavagv31036389m.g	3.09145	-5.33926	1.42413	-3.74913	0.000177448	0.000914247
Pavagv31036405m.g	4.53251	-2.88538	0.989976	-2.9146	0.00356145	0.0135624
Pavagv31036499m.g	16.2968	2.84635	0.820002	3.47115	0.000518243	0.00240363
Pavagv31036526m.g	458.581	1.02302	0.0865673	11.8176	3.16425e-32	1.24766e-30
Pavagv31036528m.g	46.5669	1.49353	0.30115	4.95943	7.07019e-07	5.41454e-06
Pavagv31036542m.g	7.52463	-2.41214	0.738377	-3.26682	0.00108763	0.00469583
Pavagv31036554m.g	201.094	1.98075	0.149537	13.2459	4.76837e-40	2.40186e-38
Pavagv31036555m.g	2.27354	4.43977	1.53643	2.88967	0.00385647	0.0145143
Pavagv31036611m.g	2.99718	-4.36647	1.43114	-3.05105	0.00228041	0.00910583
Pavagv31036613m.g	29.2235	-1.56838	0.351578	-4.46097	8.15895e-06	5.32685e-05
Pavagv31036615m.g	171.286	-3.68529	0.179839	-20.4921	2.53037e-93	4.19901e-91
Pavagv31036640m.g	38.0268	2.02123	0.307214	6.57924	4.72855e-11	5.78745e-10
Pavagv31036681m.g	11.9441	-1.23036	0.501662	-2.45256	0.0141843	0.0444014
Pavagv31036685m.g	1322.79	-1.4979	0.0962622	-15.5606	1.34798e-54	1.05077e-52
Pavagv31036706m.g	10.2974	-4.89143	1.30053	-3.76112	0.000169156	0.000875525
Pavagv31036744m.g	50.5546	-2.47853	0.272807	-9.08529	1.03422e-19	2.24336e-18
Pavagv31036813m.g	13.2878	-1.50618	0.535698	-2.81163	0.00492916	0.0179955
Pavagv31036932m.g	7.93142	2.36716	0.825122	2.86886	0.00411959	0.0153634
Pavagv31036972m.g	340.382	7.31467	0.368425	19.8539	1.01972e-87	1.53236e-85
Pavagv31037013m.g	1007.04	1.00382	0.0632101	15.8807	8.61793e-57	7.00019e-55
Pavagv31037251m.g	52.051	3.10924	0.546116	5.69337	1.24558e-08	1.18092e-07
Pavagv31037299m.g	1.6733	-4.48647	1.60282	-2.7991	0.00512451	0.0186233
Pavagv31037330m.g	985.567	-1.11215	0.0604321	-18.4033	1.23568e-75	1.37547e-73
Pavagv31037404m.g	2.79486	-4.43411	1.45081	-3.05629	0.00224092	0.00896798
Pavagv31037420m.g	41.0705	1.20536	0.307435	3.92071	8.82883e-05	0.000481862
Pavagv31037565m.g	22.0342	1.05081	0.42367	2.48026	0.0131286	0.0415972
Pavagv31037573m.g	27.3484	-3.47966	0.441069	-7.88915	3.04241e-15	5.01487e-14
Pavagv31037588m.g	356.099	1.19816	0.0904055	13.2532	4.32598e-40	2.18717e-38
Pavagv31037605m.g	23.7965	1.29247	0.356071	3.6298	0.000283638	0.00139645
Pavagv31037609m.g	38.8853	1.4042	0.295416	4.75331	2.00117e-06	1.42559e-05
Pavagv31037645m.g	543.308	-1.26303	0.0811403	-15.5661	1.23807e-54	9.6788e-53
Pavagv31037680m.g	17.8551	-1.41584	0.416372	-3.40042	0.000672812	0.00305402
Pavagv31037681m.g	33.5722	-1.46727	0.296088	-4.95553	7.2133e-07	5.511e-06
Pavagv31037732m.g	117.978	1.13115	0.16521	6.84675	7.55472e-12	9.8671e-11
Pavagv31037804m.g	3.7027	-3.60876	1.25569	-2.87392	0.00405407	0.0151567
Pavagv31037897m.g	290.562	-1.31893	0.105538	-12.4972	7.7346e-36	3.43535e-34
Pavagv31037936m.g	11.9256	-1.44267	0.575378	-2.50734	0.0121644	0.0390324
Pavagv31037942m.g	1077.48	-1.09404	0.0678565	-16.1228	1.7633e-58	1.48122e-56
Pavagv31037990m.g	7.93837	-2.66481	0.78974	-3.37429	0.000740076	0.00332862
Pavagv31038017m.g	26.7506	-2.189	0.40202	-5.44501	5.18021e-08	4.56381e-07
Pavagv31038053m.g	149.683	-1.84208	0.152106	-12.1105	9.29456e-34	3.87378e-32
Pavagv31038121m.g	24.5305	1.61252	0.528649	3.05027	0.00228633	0.00912677
Pavagv31038123m.g	56.3907	-4.0043	0.34655	-11.5548	6.98339e-31	2.61626e-29
Pavagv31038136m.g	56.0889	-1.92071	0.232452	-8.26284	1.42245e-16	2.55823e-15
Pavagv31038151m.g	49.2259	-1.51163	0.257061	-5.88042	4.09218e-09	4.12866e-08
Pavagv31038166m.g	18.7173	-1.07169	0.421655	-2.54163	0.0110337	0.0359795
Pavagv31038167m.g	16.6659	-2.17474	0.437364	-4.97238	6.6135e-07	5.0864e-06
Pavagv31038191m.g	2.80634	-4.57936	1.45239	-3.15297	0.00161616	0.00669221
Pavagv31038213m.g	22.135	-1.45897	0.38516	-3.78797	0.00015188	0.000793551
Pavagv31038254m.g	6.74251	-2.90395	1.19517	-2.42974	0.0151096	0.0468154
Pavagv31038277m.g	31.9854	-1.29232	0.317108	-4.07533	4.59492e-05	0.000264443
Pavagv31038389m.g	243.766	1.05326	0.120208	8.76205	1.91739e-18	3.87909e-17
Pavagv31038403m.g	400.696	-1.56506	0.0948754	-16.496	3.92288e-61	3.47902e-59
Pavagv31038407m.g	309.133	1.0027	0.100412	9.98582	1.75833e-23	4.70901e-22
Pavagv31038420m.g	400.066	1.09837	0.0923078	11.899	1.19781e-32	4.79282e-31
Pavagv31038422m.g	10.6399	-5.3654	1.11462	-4.81364	1.48206e-06	1.07851e-05
Pavagv31038443m.g	17.5522	2.3673	0.476114	4.97214	6.6219e-07	5.09141e-06
Pavagv31038459m.g	3.29605	-5.75707	1.4252	-4.03948	5.35698e-05	0.000304158
Pavagv31038484m.g	11.0996	-2.7296	0.612661	-4.45532	8.37669e-06	5.45978e-05
Pavagv31038531m.g	35.2481	-1.88247	0.332746	-5.6574	1.53687e-08	1.44494e-07
Pavagv31038628m.g	8.25967	1.74843	0.727145	2.40451	0.016194	0.0496128
Pavagv31038635m.g	33.7613	-2.24141	0.32765	-6.84088	7.87086e-12	1.02651e-10
Pavagv31038705m.g	3.16584	4.84478	1.40772	3.44158	0.000578326	0.0026604
Pavagv31038708m.g	101.562	1.22501	0.20126	6.08668	1.15273e-09	1.22999e-08
Pavagv31038709m.g	9.97824	1.83827	0.704969	2.60759	0.00911826	0.0306157
Pavagv31038762m.g	5.96901	-4.40346	1.18852	-3.70499	0.000211395	0.00107059
Pavagv31038768m.g	14.2832	-5.18352	1.27777	-4.05671	4.97698e-05	0.000284313
Pavagv31038791m.g	109.315	-3.92502	0.314614	-12.4756	1.0139e-35	4.47391e-34
Pavagv31038825m.g	55.8696	-2.2422	0.241194	-9.29625	1.45491e-20	3.30283e-19
Pavagv31038836m.g	19.0264	-6.41271	1.06818	-6.0034	1.9323e-09	2.01646e-08
Pavagv31038841m.g	36.3363	1.3415	0.347093	3.86496	0.000111109	0.000596187
Pavagv31038845m.g	143.793	-2.18908	0.162903	-13.4379	3.62555e-41	1.88955e-39
Pavagv31038973m.g	14.5402	-3.6232	0.581855	-6.22697	4.75546e-10	5.2978e-09
Pavagv31038978m.g	27.1996	2.16525	0.380722	5.68723	1.29115e-08	1.22113e-07
Pavagv31039001m.g	115.063	1.05448	0.178113	5.9203	3.21364e-09	3.28269e-08
Pavagv31039129m.g	37.7854	1.50598	0.306249	4.91749	8.76588e-07	6.61759e-06
Pavagv31039178m.g	56.8199	-1.16481	0.241525	-4.82274	1.416e-06	1.03377e-05
Pavagv31039182m.g	4.40259	3.56678	1.38162	2.5816	0.00983445	0.0326676
Pavagv31039211m.g	169.873	-1.04472	0.137463	-7.59999	2.96144e-14	4.61429e-13
Pavagv31039213m.g	86.0012	-3.97883	0.276935	-14.3674	8.29221e-47	5.18005e-45
Pavagv31039214m.g	371.125	-10.6647	1.18076	-9.03203	1.68511e-19	3.61464e-18
Pavagv31039290m.g	369.218	2.34502	0.102376	22.9061	4.04288e-116	9.42722e-114
Pavagv31039299m.g	431.118	1.84848	0.0926787	19.945	1.65645e-88	2.51715e-86
Pavagv31039300m.g	103.082	3.37194	0.236107	14.2814	2.85794e-46	1.76092e-44
Pavagv31039301m.g	49.0769	-2.98251	0.316062	-9.43646	3.8559e-21	9.06154e-20
Pavagv31039317m.g	26.8107	-1.51658	0.348861	-4.34722	1.37872e-05	8.68893e-05
Pavagv31039351m.g	20.842	1.42648	0.42534	3.35375	0.000797232	0.00355906
Pavagv31039369m.g	4.88042	-2.65624	0.957289	-2.77475	0.00552439	0.0199186
Pavagv31039400m.g	104.538	-1.35313	0.171529	-7.88866	3.0546e-15	5.0319e-14
Pavagv31039423m.g	49.1863	1.22083	0.253253	4.82057	1.43147e-06	1.04451e-05
Pavagv31039425m.g	16.7951	2.26275	0.48593	4.65653	3.21585e-06	2.22185e-05
Pavagv31039472m.g	12204.6	1.10387	0.0269919	40.8964	0	0
Pavagv31039645m.g	32.9708	1.35041	0.331383	4.07507	4.6001e-05	0.000264572
Pavagv31039695m.g	10.1519	-4.75805	0.948888	-5.01434	5.32157e-07	4.13986e-06
Pavagv31039760m.g	24.5982	-2.51306	0.431304	-5.82665	5.65494e-09	5.60294e-08
Pavagv31039763m.g	34.0237	-1.97903	0.348948	-5.67142	1.41619e-08	1.33519e-07
Pavagv31039766m.g	13.7833	-2.00783	0.506405	-3.96487	7.34357e-05	0.000407542
Pavagv31039774m.g	11.4143	-5.3647	1.09573	-4.89601	9.78014e-07	7.33213e-06
Pavagv31039778m.g	15.2057	-1.14421	0.448444	-2.55152	0.0107254	0.0351649
Pavagv31039852m.g	21.7561	-1.53726	0.409944	-3.74994	0.00017688	0.00091219
Pavagv31039871m.g	44.4524	1.06103	0.351548	3.01817	0.00254309	0.0100406
Pavagv31039898m.g	172.934	1.94896	0.150693	12.9333	2.91883e-38	1.41744e-36
Pavagv31039903m.g	770.596	-1.16561	0.0614509	-18.9682	3.12381e-80	3.85826e-78
Pavagv31039929m.g	6.0985	3.38396	1.16778	2.89777	0.00375832	0.0141928
Pavagv31039989m.g	7.94088	-1.86796	0.689158	-2.71049	0.0067183	0.0235851
Pavagv31039998m.g	110.229	-2.18468	0.1832	-11.9251	8.7591e-33	3.53092e-31
Pavagv31040074m.g	320.879	-1.28181	0.0974249	-13.1569	1.55398e-39	7.72675e-38
Pavagv31040231m.g	12.1684	-5.92277	1.25259	-4.72842	2.26269e-06	1.60219e-05
Pavagv31040313m.g	107.495	-2.60294	0.194549	-13.3794	7.98001e-41	4.11145e-39
Pavagv31040322m.g	2.07437	-3.69362	1.5118	-2.44319	0.014558	0.0453818
Pavagv31040349m.g	61.6279	-1.66099	0.243949	-6.80876	9.84448e-12	1.27347e-10
Pavagv31040373m.g	10.181	1.6099	0.626933	2.56789	0.0102318	0.0338008
Pavagv31040394m.g	10.8774	1.72965	0.593468	2.91448	0.00356287	0.0135633
Pavagv31040531m.g	194.314	-5.33279	0.244955	-21.7705	4.41799e-105	8.3568e-103
Pavagv31040614m.g	17.3183	-1.29857	0.468671	-2.77075	0.00559266	0.0201325
Pavagv31040693m.g	3.35157	-5.80626	1.40181	-4.14197	3.44332e-05	0.000203403
Pavagv31040745m.g	4.01807	-5.95368	1.38299	-4.30494	1.67028e-05	0.000103623
Pavagv31040751m.g	77.1737	-3.99773	0.291865	-13.6972	1.05496e-42	5.8236e-41
Pavagv31040780m.g	20.2025	1.68772	0.402655	4.19149	2.77134e-05	0.000165992
Pavagv31040805m.g	19.6689	-1.10321	0.414507	-2.66149	0.00777949	0.0267685
Pavagv31040836m.g	180.885	-2.14412	0.141136	-15.1919	3.99987e-52	2.89285e-50
Pavagv31040853m.g	8.64532	-4.13621	0.870214	-4.75309	2.00329e-06	1.42673e-05
Pavagv31040868m.g	35.6519	1.0772	0.294346	3.65965	0.000252565	0.00125581
Pavagv31040869m.g	13.3216	-2.76442	0.558302	-4.95148	7.36515e-07	5.62451e-06
Pavagv31040872m.g	1232.36	1.00779	0.0538992	18.6977	5.17061e-78	6.08086e-76
Pavagv31040913m.g	19.7203	3.03905	0.490292	6.19845	5.70216e-10	6.28004e-09
Pavagv31040941m.g	11.3744	-6.57871	1.24381	-5.28916	1.22879e-07	1.03319e-06
Pavagv31040968m.g	6.83393	2.0401	0.750471	2.71842	0.00655949	0.0231086
Pavagv31040972m.g	15.463	1.54284	0.473613	3.2576	0.00112357	0.00483422
Pavagv31041047m.g	11.0363	-4.58918	0.839559	-5.46617	4.59862e-08	4.08768e-07
Pavagv31041071m.g	19.6729	-1.1652	0.394799	-2.95138	0.00316357	0.0121983
Pavagv31041155m.g	4.66983	-2.94846	0.998825	-2.95193	0.003158	0.0121803
Pavagv31041309m.g	7.45918	2.24811	0.764964	2.93884	0.0032944	0.0126379
Pavagv31041336m.g	38.913	-3.32061	0.354148	-9.37632	6.83126e-21	1.57931e-19
Pavagv31041390m.g	9.25642	-1.48582	0.590449	-2.51642	0.0118555	0.0382445
Pavagv31041423m.g	16.9761	-3.53118	0.546254	-6.46436	1.0173e-10	1.21167e-09
Pavagv31041425m.g	75.2167	-1.98551	0.213939	-9.28072	1.68337e-20	3.80079e-19
Pavagv31041495m.g	41.411	-1.22739	0.29955	-4.09745	4.17725e-05	0.000242209
Pavagv31041575m.g	339.48	1.53298	0.105105	14.5852	3.49131e-48	2.24848e-46
Pavagv31041597m.g	29.2498	-8.93275	1.209	-7.38853	1.48464e-13	2.19442e-12
Pavagv31041598m.g	229.858	-3.03115	0.136972	-22.1298	1.63404e-108	3.34843e-106
Pavagv31041599m.g	8.45229	-5.02306	1.12772	-4.45418	8.42125e-06	5.48751e-05
Pavagv31041601m.g	43.6836	-9.54388	1.19649	-7.97653	1.50499e-15	2.5427e-14
Pavagv31041602m.g	9.58474	-6.34873	1.25804	-5.04653	4.49896e-07	3.52936e-06
Pavagv31041682m.g	3.75197	3.73548	1.25715	2.97139	0.00296453	0.011508
Pavagv31041683m.g	264.989	-1.11199	0.118301	-9.39969	5.4726e-21	1.27281e-19
Pavagv31041687m.g	682.698	-1.31487	0.0672343	-19.5565	3.63088e-85	5.11519e-83
Pavagv31041711m.g	1198.47	2.06103	0.0559406	36.8432	3.75611e-297	3.76293e-294
Pavagv31041717m.g	39.8536	-1.16498	0.288787	-4.03403	5.48293e-05	0.000310787
Pavagv31041738m.g	7.23446	2.16878	0.672592	3.22452	0.00126186	0.0053605
Pavagv31041753m.g	18.3696	1.34474	0.406787	3.30576	0.000947186	0.00414637
Pavagv31041937m.g	3.61384	-2.77687	1.02997	-2.69607	0.00701637	0.0244758
Pavagv31041972m.g	40.9277	1.59655	0.278022	5.74254	9.32694e-09	9.01016e-08
Pavagv31041984m.g	22.7483	-3.36844	0.494672	-6.80944	9.79827e-12	1.26871e-10
Pavagv31041986m.g	247.434	-1.27668	0.104737	-12.1894	3.54235e-34	1.48784e-32
Pavagv31042003m.g	3214.49	1.64552	0.0385949	42.6356	0	0
Pavagv31042023m.g	12.2005	-1.61802	0.548275	-2.95111	0.00316638	0.0122057
Pavagv31042047m.g	6.05935	-3.50039	1.02374	-3.4192	0.000628046	0.00286911
Pavagv31042180m.g	1417.41	-1.44169	0.0476076	-30.2828	1.93071e-201	1.00431e-198
Pavagv31042278m.g	135.259	1.5734	0.167526	9.39197	5.88874e-21	1.36725e-19
Pavagv31042298m.g	730.563	-1.92961	0.068989	-27.9699	3.78044e-172	1.48199e-169
Pavagv31042339m.g	310.457	-1.39707	0.100155	-13.9492	3.18199e-44	1.83909e-42
Pavagv31042343m.g	14.8255	1.46513	0.500987	2.92449	0.00345018	0.0131851
Pavagv31042345m.g	4.26969	-3.49132	1.2304	-2.83756	0.00454604	0.0167369
Pavagv31042350m.g	25.0131	2.01367	0.41204	4.88709	1.02338e-06	7.63835e-06
Pavagv31042360m.g	2.9381	-3.89554	1.43917	-2.70679	0.00679375	0.0238006
Pavagv31042480m.g	6.68332	-3.69938	1.19131	-3.10531	0.00190079	0.00773849
Pavagv31042514m.g	12.5005	1.4082	0.53743	2.62025	0.00878662	0.0296796
Pavagv31042555m.g	15.5313	-1.16472	0.424843	-2.74152	0.00611548	0.0217397
Pavagv31042571m.g	8.51805	-6.31749	1.58472	-3.98649	6.70569e-05	0.000374447
Pavagv31042704m.g	61.997	-4.47921	0.347913	-12.8745	6.26443e-38	2.99905e-36
Pavagv31042707m.g	42.3463	1.75841	0.30867	5.69673	1.2213e-08	1.16075e-07
Pavagv31042737m.g	24.0267	-3.73056	0.617745	-6.039	1.55076e-09	1.63534e-08
Pavagv31042776m.g	27.776	-1.8265	0.338703	-5.39262	6.94376e-08	6.00453e-07
Pavagv31042913m.g	7.04513	-1.89289	0.658347	-2.87521	0.00403754	0.0151032
Pavagv31042930m.g	29.1979	-1.18271	0.329315	-3.59141	0.00032889	0.00159372
Pavagv31042970m.g	2.11316	-4.13622	1.51787	-2.72502	0.00642973	0.0227076
Pavagv31042988m.g	32.9081	-1.60947	0.304332	-5.28854	1.233e-07	1.03608e-06
Pavagv31043004m.g	275.069	1.589	0.115233	13.7895	2.9499e-43	1.64859e-41
Pavagv31043067m.g	7.09964	-2.9896	0.857441	-3.48666	0.000489092	0.00228094
Pavagv31043170m.g	5.34267	-2.982	0.903005	-3.3023	0.000958951	0.00419245
Pavagv31043437m.g	20.3343	-4.6485	0.629029	-7.38996	1.4687e-13	2.17325e-12
Pavagv31043475m.g	1.9448	-4.90323	1.53718	-3.18976	0.00142393	0.00596867
Pavagv31043583m.g	5.19202	-5.41881	1.36553	-3.96829	7.23894e-05	0.000402314
Pavagv31043694m.g	8.14245	-1.82992	0.626337	-2.92162	0.00348217	0.0132904
Pavagv31043851m.g	9.85259	1.87794	0.641034	2.92954	0.00339463	0.0129911
Pavagv31043869m.g	103.312	-1.52398	0.178278	-8.54833	1.24887e-17	2.40262e-16
Pavagv31043872m.g	6.2199	-2.14512	0.838128	-2.55942	0.0104846	0.0344759
Pavagv31043921m.g	46.2041	1.06022	0.268022	3.95572	7.63056e-05	0.000421825
Pavagv31043932m.g	37.6405	1.6335	0.329984	4.95022	7.41285e-07	5.65933e-06
Pavagv31043961m.g	55.9604	-2.37822	0.396079	-6.00441	1.92027e-09	2.00469e-08
Pavagv31043965m.g	116.497	-4.90238	0.375171	-13.067	5.08074e-39	2.51241e-37
Pavagv31043979m.g	203.026	2.18464	0.145563	15.0082	6.4853e-51	4.47502e-49
Pavagv31044008m.g	89.2987	-3.80167	0.247846	-15.3388	4.20929e-53	3.13656e-51
Pavagv31044075m.g	3.64976	-5.5157	1.38028	-3.99607	6.44015e-05	0.000360811
Pavagv31044090m.g	90.3754	-1.03428	0.191191	-5.40967	6.31405e-08	5.49337e-07
Pavagv31044128m.g	265.611	-2.56384	0.138519	-18.509	1.74759e-76	2.01151e-74
Pavagv31044188m.g	567.655	-1.53495	0.105527	-14.5456	6.23156e-48	3.99425e-46
Pavagv31044197m.g	35.2784	-1.30325	0.296513	-4.39526	1.10642e-05	7.07005e-05
Pavagv31044203m.g	51.0632	1.0883	0.247565	4.39604	1.10244e-05	7.04795e-05
Pavagv31044204m.g	30.3009	-1.05075	0.336011	-3.12713	0.00176521	0.00724319
Pavagv31044239m.g	309.027	1.11446	0.115041	9.6875	3.40776e-22	8.44108e-21
Pavagv31044269m.g	14.3717	-2.08049	0.481088	-4.32455	1.52841e-05	9.54339e-05
Pavagv31044290m.g	24.2071	-3.71078	0.454298	-8.16815	3.13144e-16	5.5361e-15
Pavagv31044348m.g	7.03898	3.03656	0.892534	3.40217	0.000668524	0.00303659
Pavagv31044355m.g	5.33146	2.65442	0.99125	2.67785	0.0074096	0.0256491
Pavagv31044402m.g	175.16	1.0845	0.137252	7.90153	2.75494e-15	4.55769e-14
Pavagv31044444m.g	87.2542	2.23035	0.212869	10.4776	1.09501e-25	3.27281e-24
Pavagv31044592m.g	3.67896	3.80935	1.41773	2.68693	0.00721118	0.0250488
Pavagv31044596m.g	315.18	-2.1991	0.113005	-19.4601	2.39111e-84	3.23385e-82
Pavagv31044612m.g	121.638	1.095	0.166385	6.58114	4.66845e-11	5.72166e-10
Pavagv31044659m.g	434.301	2.15464	0.0968253	22.2529	1.05786e-109	2.21814e-107
Pavagv31044661m.g	11.0002	-3.43774	0.981786	-3.50151	0.000462623	0.00216796
Pavagv31044665m.g	3.39874	3.25035	1.24369	2.61347	0.00896274	0.0301797
Pavagv31044708m.g	9.57156	1.85754	0.604373	3.07351	0.00211559	0.00852573
Pavagv31044745m.g	9.08208	-1.55974	0.620502	-2.51367	0.0119482	0.0384745
Pavagv31044774m.g	9.61468	1.57231	0.613972	2.56089	0.0104404	0.0343597
Pavagv31044775m.g	657.293	-1.63029	0.0776628	-20.9919	7.77488e-98	1.35679e-95
Pavagv31044811m.g	11.97	1.88164	0.58043	3.24181	0.00118773	0.00507775
Pavagv31044848m.g	6.06381	-1.95858	0.788658	-2.48343	0.0130125	0.0412971
Pavagv31044870m.g	75.7699	-1.2371	0.208118	-5.94423	2.77757e-09	2.85559e-08
Pavagv31044956m.g	5.59504	2.43298	0.95558	2.54608	0.010894	0.0356295
Pavagv31044986m.g	3.15254	-3.39148	1.2852	-2.63887	0.00831824	0.0283161
Pavagv31045015m.g	74.0325	-1.36079	0.207569	-6.55584	5.53288e-11	6.72927e-10
Pavagv31045031m.g	22.5261	-1.13795	0.411862	-2.76295	0.0057282	0.0205384
Pavagv31045055m.g	13.8012	-1.30101	0.509344	-2.55428	0.0106409	0.0349302
Pavagv31045067m.g	5.85344	-3.23643	0.859418	-3.76583	0.000165996	0.000859992
Pavagv31045068m.g	62.7361	-1.34716	0.241681	-5.57411	2.488e-08	2.28982e-07
Pavagv31045078m.g	758.658	-1.21214	0.0641351	-18.8998	1.14564e-79	1.39588e-77
Pavagv31045103m.g	22.7151	-1.49102	0.406769	-3.66552	0.000246839	0.0012321
Pavagv31045171m.g	63.7139	-1.17213	0.221995	-5.28	1.29184e-07	1.08283e-06
Pavagv31045176m.g	6.30287	-3.74489	0.995028	-3.7636	0.000167487	0.000867053
Pavagv31045178m.g	39.2507	-1.20481	0.281732	-4.27646	1.89889e-05	0.000116814
Pavagv31045198m.g	4.46373	-2.89713	0.914593	-3.16767	0.00153664	0.00639651
Pavagv31045199m.g	39.2152	-3.01319	0.349769	-8.61482	7.00544e-18	1.37212e-16
Pavagv31045214m.g	25.0665	1.15205	0.38334	3.00529	0.00265331	0.0104225
Pavagv31045215m.g	20.9704	1.13911	0.400546	2.84389	0.00445667	0.0164481
Pavagv31045228m.g	105.911	2.17397	0.186548	11.6537	2.19731e-31	8.45447e-30
Pavagv31045262m.g	20.7259	1.36815	0.41273	3.31487	0.000916853	0.00402989
Pavagv31045303m.g	16.807	2.92181	0.541193	5.39884	6.70719e-08	5.80925e-07
Pavagv31045309m.g	87.1979	1.32171	0.186392	7.09103	1.33119e-12	1.83337e-11
Pavagv31045313m.g	15.5027	2.6429	0.542538	4.87137	1.10828e-06	8.22665e-06
Pavagv31045315m.g	1031.16	-3.54994	0.0858225	-41.3638	0	0
Pavagv31045377m.g	59.0065	1.4632	0.25332	5.77608	7.64595e-09	7.44476e-08
Pavagv31045410m.g	51.1818	1.28782	0.25035	5.14407	2.68849e-07	2.16754e-06
Pavagv31045418m.g	12.8266	1.76098	0.561054	3.1387	0.00169701	0.00698454
Pavagv31045504m.g	2.32914	4.11177	1.49518	2.75001	0.00595935	0.0212546
Pavagv31045520m.g	18.7062	-3.15174	0.512629	-6.1482	7.8369e-10	8.53727e-09
Pavagv31045603m.g	114.554	-6.0719	0.40682	-14.9253	2.25781e-50	1.54221e-48
Pavagv31045604m.g	97.7211	-6.46117	0.500777	-12.9023	4.3692e-38	2.10664e-36
Pavagv31045615m.g	3.61692	3.47137	1.38516	2.50612	0.0122065	0.0391434
Pavagv31045621m.g	23.6642	-1.97272	0.465093	-4.24156	2.21976e-05	0.000135344
Pavagv31045676m.g	11.6774	-2.25091	0.616844	-3.64908	0.000263178	0.00130523
Pavagv31045713m.g	58.9056	-2.57085	0.250992	-10.2428	1.2753e-24	3.6235e-23
Pavagv31045741m.g	5.25568	3.57889	1.02061	3.50661	0.000453858	0.00213431
Pavagv31045771m.g	93.2903	-1.57373	0.175651	-8.95939	3.26485e-19	6.93178e-18
Pavagv31045782m.g	98.3758	-1.25528	0.185064	-6.78295	1.1775e-11	1.51236e-10
Pavagv31045783m.g	73.6193	-1.05929	0.216046	-4.9031	9.43377e-07	7.09211e-06
Pavagv31045787m.g	102.441	2.27274	0.189115	12.0178	2.86651e-33	1.17124e-31
Pavagv31045818m.g	55.2939	-1.10019	0.236737	-4.6473	3.36305e-06	2.31527e-05
Pavagv31045824m.g	57.8975	2.04317	0.245063	8.3373	7.60039e-17	1.38814e-15
Pavagv31045850m.g	30.9971	-2.27564	0.375619	-6.05837	1.37506e-09	1.45517e-08
Pavagv31045875m.g	55.0891	-2.01267	0.263867	-7.62759	2.39184e-14	3.75708e-13
Pavagv31045900m.g	11.3347	-1.71879	0.555562	-3.09379	0.00197615	0.00801273
Pavagv31045927m.g	1643.53	-1.27075	0.0505282	-25.1494	1.4348e-139	4.21846e-137
Pavagv31045960m.g	290.901	1.01052	0.108893	9.27994	1.69575e-20	3.82556e-19
Pavagv31046034m.g	34.9273	-1.53522	0.313244	-4.90104	9.53291e-07	7.15868e-06
Pavagv31046038m.g	206.59	1.30612	0.129717	10.069	7.57146e-24	2.07919e-22
Pavagv31046053m.g	19.2831	1.54674	0.480223	3.22087	0.001278	0.00541858
Pavagv31046067m.g	2.72877	-4.75855	1.46144	-3.25607	0.00112965	0.00485555
Pavagv31046134m.g	8.16038	-2.12117	0.86282	-2.45841	0.0139553	0.0437959
Pavagv31046135m.g	69.0387	-1.36002	0.230611	-5.89749	3.69078e-09	3.74744e-08
Pavagv31046238m.g	79.702	-2.86151	0.286879	-9.97463	1.96837e-23	5.25592e-22
Pavagv31046258m.g	8.18259	-1.78079	0.65408	-2.72259	0.00647731	0.0228488
Pavagv31046271m.g	16.0923	-1.5384	0.452671	-3.39849	0.000677579	0.00307411
Pavagv31046292m.g	12.0105	-2.12218	0.520944	-4.07372	4.62677e-05	0.000265936
Pavagv31046307m.g	4309.25	-1.47859	0.0357108	-41.4045	0	0
Pavagv31046317m.g	12.5002	-2.24168	0.54133	-4.14106	3.45707e-05	0.000204127
Pavagv31046326m.g	20.1708	-1.12401	0.417681	-2.69108	0.00712216	0.0247873
Pavagv31046408m.g	27.5489	-1.36667	0.32802	-4.16641	3.09433e-05	0.000183832
Pavagv31046501m.g	10.6063	-2.99625	0.620864	-4.82595	1.3934e-06	1.0181e-05
Pavagv31046510m.g	3.69861	-2.77053	1.04856	-2.64221	0.00823671	0.0280775
Pavagv31046566m.g	62.6041	-1.31262	0.238496	-5.50374	3.71808e-08	3.34676e-07
Pavagv31046568m.g	48.0193	-1.11662	0.247955	-4.50332	6.68999e-06	4.42764e-05
Pavagv31046579m.g	17.6059	-4.69838	0.674801	-6.96261	3.34025e-12	4.44678e-11
Pavagv31046585m.g	24.8892	1.21883	0.385509	3.16162	0.00156893	0.00651791
Pavagv31046587m.g	24.6053	-6.01957	0.881881	-6.82583	8.74181e-12	1.13463e-10
Pavagv31046599m.g	5.56387	2.80549	1.03389	2.71352	0.00665726	0.0234042
Pavagv31046605m.g	72.8602	-1.14935	0.212996	-5.39609	6.81073e-08	5.89703e-07
Pavagv31046668m.g	13.4464	-7.75746	1.23603	-6.2761	3.47178e-10	3.93251e-09
Pavagv31046705m.g	257.08	1.99535	0.117987	16.9117	3.6911e-64	3.43095e-62
Pavagv31046729m.g	3.92777	4.91822	1.3684	3.59415	0.000325453	0.00157848
Pavagv31046795m.g	2.03726	-3.87625	1.55287	-2.49618	0.0125539	0.0400577
Pavagv31046841m.g	18.1141	-2.22998	0.474245	-4.70216	2.57419e-06	1.80527e-05
Pavagv31046849m.g	10.2658	-4.18325	0.775371	-5.39517	6.84595e-08	5.92563e-07
Pavagv31046884m.g	24.0099	1.14362	0.366973	3.11637	0.00183092	0.00749011
Pavagv31046899m.g	7.01586	-1.74022	0.71569	-2.43153	0.0150351	0.0466114
Pavagv31046974m.g	22.5585	-1.20697	0.364348	-3.3127	0.000924011	0.0040574
Pavagv31047034m.g	9.53434	-2.56402	0.648733	-3.95235	7.73859e-05	0.00042736
Pavagv31047080m.g	7.73762	-2.62753	0.729629	-3.60119	0.000316766	0.00154021
Pavagv31047116m.g	12.2665	-2.1011	0.731142	-2.87373	0.0040566	0.0151602
Pavagv31047117m.g	14.6373	-5.9967	1.08472	-5.52833	3.23295e-08	2.93351e-07
Pavagv31047118m.g	619.571	1.11158	0.0755712	14.709	5.64292e-49	3.72281e-47
Pavagv31047142m.g	20.6728	1.39147	0.460539	3.02139	0.00251618	0.00994451
Pavagv31047157m.g	257.701	1.15555	0.115076	10.0416	1.00046e-23	2.72247e-22
Pavagv31047170m.g	31.2361	-2.60326	0.72332	-3.59904	0.000319393	0.00155243
Pavagv31047175m.g	19.6995	-2.22933	0.415892	-5.36037	8.30532e-08	7.10482e-07
Pavagv31047191m.g	15.0166	-1.08416	0.423851	-2.55787	0.0105316	0.0346095
Pavagv31047193m.g	10.8297	-1.31105	0.518322	-2.52942	0.0114252	0.0370596
Pavagv31047199m.g	11.871	1.29019	0.521331	2.4748	0.013331	0.0421399
Pavagv31047213m.g	9.17375	1.96514	0.69701	2.81938	0.00481164	0.0176118
Pavagv31047239m.g	14.4226	-5.43423	0.911057	-5.96475	2.4501e-09	2.53336e-08
Pavagv31047289m.g	3440.52	-2.58708	0.0397538	-65.0776	0	0
Pavagv31047295m.g	10.115	1.66536	0.645153	2.58134	0.00984186	0.0326761
Pavagv31047300m.g	22.7179	1.84343	0.395891	4.6564	3.2178e-06	2.22263e-05
Pavagv31047301m.g	71.5232	-1.4827	0.210065	-7.05829	1.68562e-12	2.30274e-11
Pavagv31047321m.g	48.8542	1.83809	0.299391	6.13944	8.28115e-10	8.98516e-09
Pavagv31047366m.g	13.8949	-5.11851	0.916569	-5.58443	2.34471e-08	2.1631e-07
Pavagv31047416m.g	10.8438	-1.92932	0.674748	-2.85933	0.00424544	0.0157783
Pavagv31047483m.g	3312.42	-1.1642	0.0374844	-31.0583	8.81394e-212	5.07251e-209
Pavagv31047504m.g	47.2661	-3.41153	0.392222	-8.69797	3.37883e-18	6.74495e-17
Pavagv31047543m.g	21.9326	1.1628	0.400209	2.90549	0.00366676	0.0138872
Pavagv31047573m.g	24.4749	-1.89147	0.356252	-5.30936	1.10014e-07	9.29054e-07
Pavagv31047700m.g	4.98697	-2.69659	0.976948	-2.76022	0.00577632	0.0206863
Pavagv31047787m.g	102.005	1.58538	0.182447	8.68954	3.63914e-18	7.25388e-17
Pavagv31047934m.g	222.108	1.53737	0.147338	10.4343	1.72846e-25	5.12643e-24
Pavagv31047971m.g	25.6857	-7.10975	1.21677	-5.84315	5.12237e-09	5.10754e-08
Pavagv31047980m.g	17.0628	-1.8769	0.467929	-4.01107	6.04443e-05	0.000340332
Pavagv31047984m.g	17.5533	-1.80539	0.475359	-3.79795	0.000145897	0.000765391
Pavagv31048013m.g	8.13393	-4.198	1.35513	-3.09787	0.00194919	0.0079141
Pavagv31048021m.g	474.545	1.95052	0.0896511	21.7568	5.95251e-105	1.11812e-102
Pavagv31048224m.g	54.7725	1.67633	0.242663	6.90807	4.91284e-12	6.48548e-11
Pavagv31048278m.g	9.16135	-2.04506	0.610266	-3.35109	0.00080493	0.00358868
Pavagv31048451m.g	6.86702	1.82419	0.743161	2.45464	0.0141025	0.0441965
Pavagv31048513m.g	7.23894	-6.18034	1.29606	-4.76857	1.85541e-06	1.32769e-05
Pavagv31048514m.g	5.4252	-4.73855	1.32271	-3.58246	0.00034037	0.00164317
Pavagv31048529m.g	15.8809	-5.74257	1.23462	-4.65127	3.2989e-06	2.274e-05
Pavagv31048535m.g	27.4643	1.55012	0.344053	4.50549	6.62209e-06	4.38443e-05
Pavagv31048545m.g	14.5506	-1.52705	0.478251	-3.19299	0.00140808	0.0059059
Pavagv31048570m.g	295.33	1.08816	0.10187	10.6818	1.23797e-26	3.87121e-25
Pavagv31048580m.g	121.321	-10.0159	1.18532	-8.44993	2.91487e-17	5.4677e-16
Pavagv31048636m.g	4348	-1.26544	0.032516	-38.9175	0	0
Pavagv31048748m.g	3.40178	-4.11161	1.39552	-2.9463	0.00321601	0.0123741
Pavagv31048755m.g	6.22598	2.09727	0.816776	2.56774	0.0102364	0.0338117
Pavagv31048782m.g	58.4153	-1.00864	0.227793	-4.42789	9.51577e-06	6.14594e-05
Pavagv31048809m.g	233.11	1.07718	0.120946	8.90633	5.27505e-19	1.10694e-17
Pavagv31048810m.g	119.72	1.78337	0.173975	10.2507	1.17515e-24	3.34949e-23
Pavagv31048849m.g	7.10058	2.35214	0.778675	3.02069	0.00252198	0.00996449
Pavagv31048858m.g	35.3839	1.08012	0.302116	3.57518	0.000349987	0.00168419
Pavagv31048922m.g	79.7331	2.64837	0.256063	10.3427	4.51847e-25	1.30997e-23
Pavagv31048942m.g	1925.77	2.15979	0.0461006	46.8495	0	0
Pavagv31049016m.g	60.8089	-5.44608	0.490189	-11.1102	1.11966e-28	3.77628e-27
Pavagv31049043m.g	14.394	-3.04834	0.547985	-5.56281	2.6546e-08	2.42828e-07
Pavagv31049107m.g	3.64612	-2.67598	1.03855	-2.57665	0.00997638	0.0330461
Pavagv31049162m.g	25.161	1.73203	0.494019	3.50601	0.000454885	0.002138
Pavagv31049167m.g	10.5427	1.54634	0.597146	2.58955	0.00961018	0.0320446
Pavagv31049207m.g	3.77463	-5.94765	1.40596	-4.23032	2.33362e-05	0.000141911
Pavagv31049245m.g	42.1684	1.5079	0.318962	4.72751	2.27291e-06	1.609e-05
Pavagv31049312m.g	152.633	1.26168	0.163375	7.7226	1.13978e-14	1.82102e-13
Pavagv31049318m.g	471.869	1.51833	0.082214	18.4681	3.73309e-76	4.20734e-74
Pavagv31049329m.g	14.3015	-1.82447	0.504087	-3.61935	0.000295339	0.00144852
Pavagv31049332m.g	28.6717	-1.93699	0.354887	-5.45804	4.81426e-08	4.25698e-07
Pavagv31049345m.g	341.541	2.34069	0.107511	21.7717	4.3059e-105	8.20213e-103
Pavagv31049355m.g	16.6288	1.46073	0.505133	2.89177	0.00383082	0.0144357
Pavagv31049360m.g	11.3036	-2.69561	0.622142	-4.3328	1.47227e-05	9.22268e-05
Pavagv31049434m.g	21.9949	-1.86818	0.408049	-4.57831	4.6874e-06	3.15868e-05
Pavagv31049471m.g	127.224	-1.00295	0.150906	-6.64622	3.00715e-11	3.74668e-10
Pavagv31049478m.g	1129.33	-1.62132	0.0628803	-25.7842	1.33195e-146	4.34073e-144
Pavagv31049480m.g	7.85665	-2.57044	0.786752	-3.26716	0.00108634	0.00469173
Pavagv31049488m.g	17.199	-1.71938	0.425341	-4.04235	5.29186e-05	0.000300903
Pavagv31049519m.g	14.921	-1.37113	0.52016	-2.63599	0.00838931	0.0285079
Pavagv31049552m.g	69.5054	-1.1655	0.212901	-5.47439	4.39023e-08	3.91789e-07
Pavagv31049651m.g	17.2447	-1.9033	0.560188	-3.39761	0.000679776	0.00308252
Pavagv31049684m.g	23.3037	-2.49214	0.423043	-5.89098	3.83905e-09	3.88632e-08
Pavagv31049688m.g	16.5707	-1.34915	0.468617	-2.879	0.00398938	0.0149417
Pavagv31049772m.g	6.8099	1.92735	0.699747	2.75436	0.00588075	0.0210185
Pavagv31049774m.g	14.7806	-7.98079	1.23591	-6.45739	1.06521e-10	1.26372e-09
Pavagv31049861m.g	57.8754	-1.88066	0.233261	-8.06246	7.47759e-16	1.29158e-14
Pavagv31049889m.g	59.766	-1.93419	0.260022	-7.43854	1.01805e-13	1.52139e-12
Pavagv31049902m.g	285.997	-1.20072	0.09934	-12.0869	1.23831e-33	5.14518e-32
Pavagv31049903m.g	112.802	-1.52258	0.18372	-8.28751	1.15646e-16	2.08959e-15
Pavagv31049915m.g	81.0477	-1.84846	0.229708	-8.04701	8.48403e-16	1.45612e-14
Pavagv31049960m.g	46.0314	-1.10735	0.251603	-4.40117	1.07668e-05	6.89628e-05
Pavagv31049995m.g	107.584	-1.68898	0.171155	-9.86812	5.72281e-23	1.48272e-21
Pavagv31050052m.g	6.79712	-4.15645	1.15417	-3.60126	0.000316675	0.00154005
Pavagv31050081m.g	15.3546	-3.1052	0.533389	-5.82164	5.82724e-09	5.76311e-08
Pavagv31050129m.g	265.542	-2.91227	0.132559	-21.9697	5.61502e-107	1.09267e-104
Pavagv31050249m.g	28.809	1.24426	0.350474	3.55021	0.000384923	0.00183662
Pavagv31050311m.g	47.3868	-1.4709	0.260278	-5.65127	1.59264e-08	1.49322e-07
Pavagv31050338m.g	31.6176	-1.58486	0.30633	-5.17371	2.2949e-07	1.86691e-06
Pavagv31050362m.g	17.1379	1.15219	0.439529	2.62143	0.0087563	0.0295913
Pavagv31050388m.g	607.72	-1.02551	0.0759107	-13.5094	1.37546e-41	7.26659e-40
Pavagv31050418m.g	4.26617	-4.11359	1.37189	-2.99849	0.00271323	0.0106239
Pavagv31050540m.g	14.1936	-1.35701	0.473809	-2.86405	0.00418268	0.0155751
Pavagv31050563m.g	2.10812	3.8481	1.51574	2.53876	0.0111246	0.0362366
Pavagv31050567m.g	100.56	-1.32132	0.197569	-6.68789	2.26406e-11	2.85105e-10
Pavagv31050588m.g	43.4869	-1.13506	0.324917	-3.49339	0.000476935	0.00222924
Pavagv31050621m.g	13.6124	-1.42697	0.528041	-2.70239	0.00688421	0.0240769
Pavagv31050840m.g	4.48844	-5.35968	1.35583	-3.95306	7.71571e-05	0.000426271
Pavagv31051089m.g	43.2127	-1.14595	0.276523	-4.14415	3.41078e-05	0.000201657
Pavagv31051205m.g	3.46393	-3.85034	1.25118	-3.07737	0.00208839	0.00843621
Pavagv31051206m.g	51.5122	-1.50608	0.241974	-6.22413	4.84245e-10	5.38362e-09
Pavagv31051427m.g	26.3498	1.03627	0.350769	2.95429	0.00313389	0.0121029
Pavagv31051480m.g	633.312	-1.44789	0.0732902	-19.7555	7.18909e-87	1.04547e-84
Pavagv31051487m.g	2.5644	-3.52757	1.46533	-2.40735	0.0160687	0.0493072
Pavagv31051528m.g	122.546	4.42827	0.260567	16.9947	8.98317e-65	8.4664e-63
Pavagv31051535m.g	18.7101	-4.59528	0.79253	-5.79823	6.70167e-09	6.57026e-08
Pavagv31051634m.g	9.98847	-2.20482	0.565661	-3.89777	9.70836e-05	0.000525834
Pavagv31051699m.g	4.23156	-4.15796	1.23815	-3.3582	0.00078453	0.00350583
Pavagv31051712m.g	13.2356	-1.79695	0.521635	-3.44484	0.000571404	0.00263079
Pavagv31051783m.g	3.50383	-5.86974	1.38987	-4.22323	2.40829e-05	0.000145927
Pavagv31051830m.g	28.6788	1.10669	0.35235	3.14087	0.0016845	0.00693937
Pavagv31051916m.g	9.58962	-7.21597	1.27147	-5.67528	1.3846e-08	1.30723e-07
Pavagv31051937m.g	81.3182	1.73712	0.203799	8.52371	1.54517e-17	2.95372e-16
Pavagv31051967m.g	12.4379	-2.57407	0.563899	-4.56477	5.00033e-06	3.36452e-05
Pavagv31052066m.g	11.6258	1.93072	0.598977	3.22335	0.00126699	0.00537917
Pavagv31052369m.g	5.34152	2.5219	0.93039	2.71058	0.00671656	0.0235821
Pavagv31052414m.g	7.60546	-1.75662	0.680034	-2.58314	0.00979069	0.0325542
Pavagv31052447m.g	12.7448	-1.50796	0.484165	-3.11455	0.00184226	0.00753195
Pavagv31052513m.g	6.33159	2.52987	0.84525	2.99304	0.00276213	0.0108013
Pavagv31052688m.g	66.5927	-1.57295	0.22823	-6.89196	5.50296e-12	7.2222e-11
Pavagv31052715m.g	18.7943	1.1266	0.427504	2.6353	0.00840625	0.0285582
Pavagv31052727m.g	16.6812	-1.95105	0.436027	-4.4746	7.6554e-06	5.01869e-05
Pavagv31052807m.g	106.925	-1.0617	0.18431	-5.7604	8.3916e-09	8.15611e-08
Pavagv31052890m.g	165.835	-1.669	0.148846	-11.2129	3.52255e-29	1.22785e-27
Pavagv31052891m.g	97.4481	-1.08593	0.177854	-6.10574	1.02328e-09	1.09967e-08
Pavagv31052915m.g	13.8474	-2.01706	0.544745	-3.70276	0.000213263	0.00107864
Pavagv31052918m.g	21.5468	1.1172	0.453611	2.4629	0.0137818	0.0433481
Pavagv31052932m.g	18.3103	-1.01378	0.421573	-2.40475	0.0161837	0.0495942
Pavagv31052967m.g	2308.05	-1.48079	0.0422503	-35.048	4.17569e-269	3.52964e-266
Pavagv31052992m.g	107.846	-2.01484	0.173003	-11.6462	2.39788e-31	9.20004e-30
Pavagv31053013m.g	7.49252	-2.34919	0.688074	-3.41415	0.000639808	0.00291742
Pavagv31053017m.g	21.1945	-2.86646	0.461433	-6.21208	5.22887e-10	5.7776e-09
Pavagv31053018m.g	16.9247	-1.78769	0.438085	-4.08068	4.49044e-05	0.00025887
Pavagv31053021m.g	71.8284	-1.81094	0.216881	-8.34994	6.8298e-17	1.25162e-15
Pavagv31053065m.g	69.4378	1.34754	0.247958	5.43456	5.49327e-08	4.8227e-07
Pavagv31053198m.g	2.69474	-4.77517	1.50835	-3.16581	0.00154649	0.00643122
Pavagv31053307m.g	21.6427	-1.17631	0.394526	-2.98158	0.00286768	0.0111657
Pavagv31053461m.g	22.4708	-2.00021	0.406234	-4.92379	8.48856e-07	6.42437e-06
Pavagv31053478m.g	143.66	-1.22644	0.152215	-8.05729	7.80064e-16	1.3448e-14
Pavagv31053514m.g	3.03353	-4.23707	1.4142	-2.99609	0.00273463	0.0107031
Pavagv31053518m.g	7.33003	-3.26732	0.769526	-4.24588	2.17733e-05	0.000132975
Pavagv31053552m.g	210.231	1.13534	0.133858	8.48169	2.21948e-17	4.18652e-16
Pavagv31053656m.g	40.6459	1.44072	0.310324	4.64264	3.4399e-06	2.36457e-05
Pavagv31053694m.g	16.9504	-1.11927	0.402348	-2.78184	0.00540521	0.0195384
Pavagv31053728m.g	29.1873	1.06819	0.35514	3.00779	0.00263159	0.0103522
Pavagv31053886m.g	143.637	-8.99618	1.02705	-8.75921	1.96615e-18	3.97477e-17
Pavagv31053889m.g	18.6935	-6.27054	1.06599	-5.88238	4.04416e-09	4.08325e-08
Pavagv31054192m.g	139.075	1.25302	0.147847	8.47507	2.34933e-17	4.42529e-16
Pavagv31054194m.g	332.7	1.00295	0.10095	9.93515	2.9273e-23	7.7628e-22
Pavagv31054262m.g	3.1164	-2.74401	1.12796	-2.43271	0.0149865	0.0464874
Pavagv31054280m.g	9.80732	-2.20129	0.568596	-3.87145	0.00010819	0.000582028
Pavagv31054297m.g	5.15066	-2.12382	0.819401	-2.59191	0.00954445	0.0318529
Pavagv31054583m.g	61.7797	-1.48356	0.220724	-6.72135	1.80043e-11	2.28209e-10
Pavagv31054591m.g	402.538	-1.39194	0.0961092	-14.4829	1.55326e-47	9.88569e-46
Pavagv31054596m.g	27.6852	-1.12892	0.3508	-3.21813	0.00129027	0.00546603
Pavagv31054599m.g	111.096	-1.19383	0.168843	-7.07064	1.54225e-12	2.11543e-11
Pavagv31054626m.g	19.0171	-6.46942	1.06993	-6.04656	1.4797e-09	1.56223e-08
Pavagv31054876m.g	2.90474	-4.523	1.43522	-3.15144	0.00162468	0.00671752
Pavagv31054917m.g	15.9798	-1.65728	0.434441	-3.81474	0.000136324	0.000719638
Pavagv31054921m.g	348.352	-1.42618	0.100527	-14.187	1.10225e-45	6.6255e-44
Pavagv31054927m.g	400.097	-1.15038	0.0971453	-11.8419	2.37035e-32	9.41491e-31
Pavagv31054928m.g	311.048	-1.1886	0.105607	-11.2549	2.19134e-29	7.73805e-28
Pavagv31055276m.g	61.4444	2.07819	0.279425	7.43739	1.02698e-13	1.53389e-12
Pavagv31055312m.g	9.21531	-5.17456	1.27218	-4.06746	4.75285e-05	0.000272315
Pavagv31055447m.g	137.268	-1.7607	0.156858	-11.2248	3.08194e-29	1.07984e-27
Pavagv31055482m.g	1063.88	-1.23925	0.0552706	-22.4215	2.4281e-111	5.29659e-109
Pavagv31055542m.g	19.891	2.3687	0.524043	4.52006	6.18228e-06	4.10972e-05
Pavagv31055555m.g	44.2028	1.06573	0.282984	3.76604	0.000165859	0.000859593
Pavagv31055655m.g	11.9899	-1.43941	0.527267	-2.72994	0.00633465	0.022404
Pavagv31055677m.g	13.3128	-1.17408	0.460692	-2.54851	0.0108184	0.0354237
Pavagv31055687m.g	17.4858	-1.09641	0.403907	-2.71452	0.00663723	0.0233399
Pavagv31055830m.g	7.26376	-1.68264	0.665495	-2.5284	0.0114582	0.0371579
Pavagv31056040m.g	3.32104	4.22947	1.43314	2.95119	0.0031655	0.012204
Pavagv31056143m.g	10.6309	-1.99211	0.565349	-3.52369	0.000425587	0.00201183
Pavagv31056181m.g	24.3266	-1.39802	0.397165	-3.52001	0.000431538	0.00203854
Pavagv31056223m.g	9.64088	-1.83928	0.711074	-2.58662	0.00969216	0.0322662
Pavagv31056225m.g	14.5363	-1.14882	0.471697	-2.43551	0.0148708	0.0461973
Pavagv31056291m.g	65.8679	-1.86085	0.219673	-8.47098	2.43327e-17	4.57384e-16
Pavagv31056296m.g	142.906	-1.63074	0.142483	-11.4452	2.48628e-30	9.03918e-29
Pavagv31056358m.g	643.029	2.29058	0.0889987	25.7373	4.47575e-146	1.42429e-143
Pavagv31056359m.g	175.25	3.01559	0.255012	11.8253	2.89011e-32	1.1429e-30
Pavagv31056361m.g	179.048	3.8839	0.21614	17.9694	3.38439e-72	3.57595e-70
Pavagv31056363m.g	2.15112	4.43338	1.48495	2.98555	0.00283066	0.0110422
Pavagv31056474m.g	3.39125	-4.62112	1.3839	-3.3392	0.00084019	0.00373113
Pavagv31056563m.g	94.6055	1.56161	0.323231	4.83126	1.35674e-06	9.93191e-06
Pavagv31056633m.g	25.0758	-1.42773	0.344926	-4.13925	3.48442e-05	0.000205652
Pavagv31056780m.g	15.2652	1.7583	0.461497	3.80999	0.00013897	0.000731325
Pavagv31056815m.g	89.4637	-1.21751	0.185303	-6.57038	5.01878e-11	6.12328e-10
Pavagv31056831m.g	81.7338	-1.19911	0.201144	-5.96143	2.50046e-09	2.5821e-08
Pavagv31057049m.g	37.5682	1.44831	0.331298	4.37161	1.23333e-05	7.82191e-05
Pavagv31057084m.g	33.244	-1.06766	0.288528	-3.70037	0.000215288	0.00108786
Pavagv31057151m.g	2.82188	-4.29804	1.4312	-3.00311	0.00267235	0.010479
Pavagv31057302m.g	23.6628	1.02972	0.398048	2.58693	0.00968363	0.0322537
Pavagv31057521m.g	14.6395	1.89073	0.538846	3.50885	0.000450047	0.0021182
Pavagv31057565m.g	26.4356	1.19879	0.370284	3.2375	0.00120582	0.00514778
Pavagv31057568m.g	139.83	1.03773	0.156126	6.64675	2.99641e-11	3.73501e-10
Pavagv31057577m.g	18.9291	-4.37136	0.698664	-6.25674	3.93107e-10	4.41576e-09
Pavagv31057627m.g	39.6386	1.65074	0.307457	5.36901	7.91691e-08	6.8004e-07
Pavagv31057671m.g	51.8362	-1.51104	0.245826	-6.1468	7.90601e-10	8.60562e-09

## Sheet: Paspalum_NF_DEG
	baseMean	log2FoldChange	lfcSE	stat	pvalue	padj
Pavagv31000040m.g	6.19435	-1.68702	0.714299	-2.36179	0.0181869	0.0436116
Pavagv31000057m.g	272.358	-1.05644	0.105309	-10.0317	1.10573e-23	1.56264e-22
Pavagv31000070m.g	5.6568	4.74077	1.32601	3.57522	0.000349938	0.00121228
Pavagv31000153m.g	198.917	1.15054	0.12996	8.85306	8.51522e-19	9.74315e-18
Pavagv31000185m.g	4.3181	-5.32942	1.34938	-3.94952	7.83092e-05	0.000302728
Pavagv31000203m.g	47.1838	-1.02244	0.251707	-4.06201	4.86526e-05	0.000194216
Pavagv31000222m.g	322.556	-1.31132	0.0971936	-13.4918	1.74689e-41	4.11242e-40
Pavagv31000224m.g	254.967	-1.2453	0.11058	-11.2616	2.03138e-29	3.46012e-28
Pavagv31000247m.g	47.3319	1.60539	0.268402	5.9813	2.21364e-09	1.39899e-08
Pavagv31000248m.g	1.88913	3.96021	1.52052	2.60452	0.00920043	0.0239937
Pavagv31000249m.g	129.534	3.15103	0.192255	16.3899	2.25997e-60	7.86742e-59
Pavagv31000251m.g	12.1596	-1.97651	0.485625	-4.07004	4.7006e-05	0.000187948
Pavagv31000257m.g	4.91755	3.6524	1.1865	3.07829	0.00208193	0.0062956
Pavagv31000335m.g	5.20875	-2.1395	0.784516	-2.72716	0.00638822	0.0172959
Pavagv31000348m.g	669.884	-1.29976	0.0829872	-15.6621	2.74549e-55	8.67556e-54
Pavagv31000391m.g	1238.74	-1.4497	0.0587884	-24.6595	2.90715e-134	2.62118e-132
Pavagv31000430m.g	51.9023	-1.43891	0.265008	-5.42967	5.64593e-08	3.1256e-07
Pavagv31000463m.g	106.141	-2.31986	0.207591	-11.1751	5.39695e-29	9.06721e-28
Pavagv31000470m.g	37.3798	1.54435	0.306499	5.03867	4.68787e-07	2.36175e-06
Pavagv31000508m.g	40.5321	1.54045	0.316532	4.86666	1.13502e-06	5.50793e-06
Pavagv31000562m.g	36.2462	1.33056	0.292021	4.5564	5.20378e-06	2.33971e-05
Pavagv31000563m.g	182.121	1.70628	0.137382	12.42	2.03606e-35	4.12534e-34
Pavagv31000569m.g	46.6546	-2.45826	0.266893	-9.21067	3.24098e-20	3.95423e-19
Pavagv31000617m.g	3.60555	-3.52625	1.10259	-3.19815	0.00138313	0.00433665
Pavagv31000627m.g	25.5627	1.06107	0.343842	3.08593	0.00202919	0.00615609
Pavagv31000665m.g	3.43953	-5.56945	1.42506	-3.90822	9.2978e-05	0.00035477
Pavagv31000673m.g	379.321	-1.18948	0.0890619	-13.3556	1.09819e-40	2.55415e-39
Pavagv31000679m.g	3.19474	-2.78719	1.07221	-2.59949	0.00933622	0.0243034
Pavagv31000727m.g	6499.28	-1.29261	0.0294553	-43.8837	0	0
Pavagv31000730m.g	61.7391	-1.47679	0.230982	-6.39352	1.62105e-10	1.12142e-09
Pavagv31000733m.g	944.768	1.19758	0.065134	18.3863	1.68981e-75	7.39605e-74
Pavagv31000800m.g	54.0796	-1.38645	0.238225	-5.81993	5.8874e-09	3.57059e-08
Pavagv31000806m.g	104.497	-1.23617	0.178033	-6.94353	3.82419e-12	2.98389e-11
Pavagv31000812m.g	4398.33	-1.60487	0.0332158	-48.3164	0	0
Pavagv31000833m.g	26.1838	-1.51124	0.342002	-4.4188	9.92483e-06	4.3195e-05
Pavagv31000871m.g	43.8208	-1.88327	0.259549	-7.25592	3.98943e-13	3.30911e-12
Pavagv31000885m.g	69.4101	-1.15465	0.214587	-5.38079	7.41595e-08	4.06143e-07
Pavagv31000886m.g	7.83942	-1.56088	0.611323	-2.55328	0.0106713	0.0273782
Pavagv31000928m.g	8.36893	-3.08759	0.698275	-4.42174	9.7911e-06	4.26578e-05
Pavagv31000935m.g	1.78302	-3.9537	1.58177	-2.49953	0.0124357	0.0313371
Pavagv31000942m.g	10.8984	-1.41531	0.524839	-2.69665	0.00700405	0.0187725
Pavagv31000943m.g	13.5959	1.33034	0.552615	2.40736	0.0160685	0.0391353
Pavagv31000965m.g	15.6373	-1.23987	0.452967	-2.73722	0.006196	0.0168252
Pavagv31000968m.g	1647.24	-1.23876	0.0515738	-24.0191	1.75501e-127	1.42557e-125
Pavagv31000982m.g	1410.38	-2.51173	0.0624245	-40.2363	0	0
Pavagv31000992m.g	15.6487	1.99076	0.510209	3.90184	9.54636e-05	0.000363382
Pavagv31001009m.g	28.8381	-1.25958	0.338093	-3.72556	0.000194886	0.000704364
Pavagv31001012m.g	1809.39	-1.16069	0.050185	-23.1282	2.40944e-118	1.771e-116
Pavagv31001045m.g	72.7694	1.59887	0.2325	6.87687	6.11828e-12	4.70018e-11
Pavagv31001084m.g	1478.74	1.24531	0.0530195	23.4879	5.42726e-122	4.12365e-120
Pavagv31001090m.g	851.377	1.35558	0.064152	21.1308	4.14453e-99	2.45307e-97
Pavagv31001176m.g	20.0489	1.04396	0.388077	2.69008	0.00714358	0.0191011
Pavagv31001187m.g	200.896	1.05474	0.128142	8.23098	1.85683e-16	1.88322e-15
Pavagv31001190m.g	4821.54	1.00177	0.0300252	33.3643	4.51601e-244	8.5422e-242
Pavagv31001208m.g	52.1036	1.26326	0.257849	4.89922	9.62196e-07	4.69791e-06
Pavagv31001218m.g	17.5763	1.05847	0.447506	2.36526	0.0180174	0.0432473
Pavagv31001256m.g	26.103	-1.4407	0.35806	-4.02362	5.73108e-05	0.000226231
Pavagv31001265m.g	12.2405	1.63596	0.574209	2.84907	0.00438466	0.0123427
Pavagv31001311m.g	33.061	-1.67534	0.33348	-5.02381	5.06572e-07	2.54311e-06
Pavagv31001317m.g	108.67	1.65909	0.177815	9.33042	1.05456e-20	1.31148e-19
Pavagv31001324m.g	16.7753	-2.40787	0.470767	-5.11477	3.14128e-07	1.61383e-06
Pavagv31001338m.g	43.486	-1.05429	0.267808	-3.93675	8.25922e-05	0.00031765
Pavagv31001380m.g	94.7162	-1.18388	0.198339	-5.96897	2.38754e-09	1.50467e-08
Pavagv31001382m.g	61.235	1.06457	0.205771	5.17356	2.29679e-07	1.19957e-06
Pavagv31001386m.g	569.278	-1.21424	0.0748703	-16.2179	3.76579e-59	1.28612e-57
Pavagv31001412m.g	238.009	-1.08941	0.113229	-9.62129	6.50129e-22	8.53658e-21
Pavagv31001422m.g	916.076	-1.54747	0.0654742	-23.6348	1.69144e-123	1.32231e-121
Pavagv31001469m.g	1318.78	1.25278	0.0523138	23.9474	9.82621e-127	7.91039e-125
Pavagv31001493m.g	1785.68	-1.11921	0.0459109	-24.3778	2.94062e-131	2.55758e-129
Pavagv31001495m.g	12.2446	-2.1896	0.544727	-4.01962	5.82928e-05	0.000229681
Pavagv31001496m.g	44.6679	-1.59072	0.280392	-5.67321	1.40143e-08	8.23356e-08
Pavagv31001497m.g	15.4327	-2.12045	0.463159	-4.57823	4.68921e-06	2.11715e-05
Pavagv31001570m.g	4.95234	-1.93524	0.807672	-2.39607	0.0165718	0.0401837
Pavagv31001680m.g	18.3958	1.13276	0.419604	2.6996	0.00694232	0.0186255
Pavagv31001708m.g	913.28	-1.56289	0.0694591	-22.5009	4.07031e-112	2.80862e-110
Pavagv31001724m.g	2.8141	3.41432	1.46724	2.32704	0.0199632	0.0473429
Pavagv31001728m.g	28.5047	-1.31815	0.327698	-4.02245	5.7597e-05	0.000227138
Pavagv31001795m.g	975.982	-1.20245	0.0616902	-19.4917	1.29123e-84	6.25925e-83
Pavagv31001807m.g	20.9818	1.17744	0.383395	3.07109	0.0021328	0.00643216
Pavagv31001813m.g	67870.7	-1.05545	0.0241287	-43.7423	0	0
Pavagv31001817m.g	9.15704	-1.76614	0.610374	-2.89353	0.00380932	0.010869
Pavagv31001821m.g	76.4477	1.07097	0.211866	5.05494	4.30526e-07	2.17913e-06
Pavagv31001841m.g	8792.27	-2.62824	0.085731	-30.6569	2.13896e-206	3.40334e-204
Pavagv31001843m.g	40.9774	1.06475	0.344101	3.0943	0.00197275	0.00599797
Pavagv31001866m.g	167.541	-1.72389	0.141739	-12.1625	4.92544e-34	9.56412e-33
Pavagv31001867m.g	11.7947	-1.22014	0.529434	-2.30461	0.0211884	0.0498283
Pavagv31001878m.g	298.875	1.10755	0.118975	9.30917	1.28839e-20	1.59568e-19
Pavagv31001885m.g	72.2013	-3.30709	0.25587	-12.9249	3.25755e-38	7.12893e-37
Pavagv31001890m.g	47.1396	-2.78828	0.287036	-9.71403	2.62736e-22	3.50777e-21
Pavagv31001894m.g	129.933	-1.21005	0.156433	-7.73531	1.0315e-14	9.46439e-14
Pavagv31001901m.g	7.3799	-2.3531	0.69463	-3.38756	0.000705174	0.00233182
Pavagv31001912m.g	8.02517	-1.74509	0.598328	-2.91662	0.00353849	0.0101649
Pavagv31001917m.g	493.579	-1.05622	0.0805568	-13.1115	2.8286e-39	6.36e-38
Pavagv31001936m.g	5.19733	2.83206	1.07516	2.63409	0.00843626	0.0221761
Pavagv31002002m.g	341.852	-1.40223	0.105903	-13.2407	5.10823e-40	1.16897e-38
Pavagv31002039m.g	61.2089	1.13231	0.235835	4.80127	1.57662e-06	7.53196e-06
Pavagv31002045m.g	4.97003	3.3679	1.19812	2.811	0.00493883	0.0137538
Pavagv31002077m.g	99.2267	1.02021	0.177477	5.7484	9.00923e-09	5.37474e-08
Pavagv31002110m.g	8.21845	-1.99208	0.725924	-2.7442	0.00606585	0.0165232
Pavagv31002122m.g	7.07818	-2.12962	0.764557	-2.78543	0.00534564	0.0147817
Pavagv31002139m.g	1279.42	-1.39917	0.0583305	-23.9869	3.81031e-127	3.07657e-125
Pavagv31002185m.g	2334.09	-4.19809	0.0665742	-63.0587	0	0
Pavagv31002230m.g	13.5335	-1.70807	0.463715	-3.68345	0.0002301	0.000821214
Pavagv31002277m.g	14.4112	-1.10704	0.442491	-2.50184	0.0123548	0.0311654
Pavagv31002282m.g	28.1322	-1.2383	0.317252	-3.9032	9.49289e-05	0.000361652
Pavagv31002285m.g	41.5831	-1.8652	0.278747	-6.69137	2.21097e-11	1.63311e-10
Pavagv31002297m.g	137.522	-1.93098	0.150116	-12.8633	7.24192e-38	1.5696e-36
Pavagv31002317m.g	8.82529	-1.48275	0.587354	-2.52446	0.0115876	0.0294497
Pavagv31002349m.g	33.631	-1.51929	0.306875	-4.95083	7.38993e-07	3.6523e-06
Pavagv31002351m.g	17.3703	-2.65216	0.438586	-6.04706	1.47511e-09	9.47074e-09
Pavagv31002364m.g	16.9906	-3.9171	0.738005	-5.30768	1.11028e-07	5.98963e-07
Pavagv31002365m.g	107.54	-4.02591	0.284849	-14.1335	2.36122e-45	6.18882e-44
Pavagv31002367m.g	5.33555	-5.87864	1.32555	-4.43487	9.21288e-06	4.02714e-05
Pavagv31002419m.g	297.206	-1.20513	0.110563	-10.8999	1.15389e-27	1.85894e-26
Pavagv31002422m.g	148.942	-1.28895	0.156146	-8.25476	1.52212e-16	1.54898e-15
Pavagv31002426m.g	33140.8	-1.06396	0.0464434	-22.9088	3.79715e-116	2.69578e-114
Pavagv31002482m.g	138.742	-1.35314	0.164841	-8.20877	2.23469e-16	2.25294e-15
Pavagv31002484m.g	204.329	-2.44842	0.16299	-15.0219	5.27798e-51	1.55347e-49
Pavagv31002531m.g	8.30295	-3.1273	0.886324	-3.52839	0.000418093	0.00143333
Pavagv31002543m.g	10.5296	1.97558	0.62275	3.17234	0.00151214	0.0047046
Pavagv31002592m.g	13.9878	-6.14489	1.08477	-5.66468	1.47298e-08	8.63706e-08
Pavagv31002597m.g	119.008	-1.22766	0.168157	-7.30071	2.86259e-13	2.39574e-12
Pavagv31002627m.g	17.6523	1.95704	0.448216	4.36628	1.2638e-05	5.42354e-05
Pavagv31002630m.g	187.206	-1.39201	0.138186	-10.0734	7.24182e-24	1.02772e-22
Pavagv31002648m.g	185.613	1.00658	0.136519	7.37315	1.66647e-13	1.41305e-12
Pavagv31002657m.g	12.4853	-1.45019	0.494572	-2.93221	0.00336557	0.00970941
Pavagv31002665m.g	344.363	-1.29236	0.0992408	-13.0225	9.11368e-39	2.02394e-37
Pavagv31002670m.g	13.8376	-1.64484	0.470168	-3.49841	0.000468045	0.00159428
Pavagv31002697m.g	47.3124	1.10048	0.267776	4.1097	3.96174e-05	0.000159918
Pavagv31002704m.g	214.696	-1.06171	0.121792	-8.71736	2.84758e-18	3.18282e-17
Pavagv31002713m.g	463.243	-1.36584	0.0862518	-15.8355	1.77049e-56	5.71479e-55
Pavagv31002738m.g	122.965	-1.1905	0.164535	-7.23553	4.63716e-13	3.83462e-12
Pavagv31002740m.g	17.6423	-1.22923	0.398511	-3.08455	0.00203859	0.00618251
Pavagv31002741m.g	37.8831	-2.01352	0.285921	-7.04225	1.89162e-12	1.50933e-11
Pavagv31002742m.g	45.4434	-1.24264	0.300624	-4.13353	3.57234e-05	0.000145153
Pavagv31002795m.g	5735.44	1.04049	0.0346871	29.9964	1.09297e-197	1.63336e-195
Pavagv31002797m.g	4.51895	-2.95346	1.00016	-2.95299	0.0031471	0.00913762
Pavagv31002805m.g	4.09705	-2.09258	0.895082	-2.33787	0.0193942	0.0461383
Pavagv31002848m.g	562.016	-1.34028	0.0834171	-16.0672	4.32912e-58	1.44032e-56
Pavagv31002854m.g	200.913	-1.23004	0.125746	-9.78196	1.34581e-22	1.82654e-21
Pavagv31002865m.g	429.377	1.85508	0.093447	19.8517	1.06629e-87	5.35102e-86
Pavagv31002869m.g	9.30323	-2.10288	0.632184	-3.32637	0.000879838	0.00286525
Pavagv31002924m.g	149.022	1.14182	0.145547	7.84503	4.32866e-15	4.04582e-14
Pavagv31002938m.g	4.21531	-3.76488	1.06748	-3.52688	0.000420491	0.00144064
Pavagv31002947m.g	63.7444	1.13561	0.229492	4.94835	7.48451e-07	3.69701e-06
Pavagv31002949m.g	414.441	1.15085	0.0949525	12.1203	8.24795e-34	1.59129e-32
Pavagv31002963m.g	23.1265	-1.72648	0.373859	-4.618	3.87448e-06	1.77058e-05
Pavagv31003019m.g	1.61047	-4.35478	1.65586	-2.62993	0.00854033	0.0224221
Pavagv31003025m.g	12.0701	2.38025	0.595031	4.00022	6.32838e-05	0.000248406
Pavagv31003046m.g	28.0001	1.18138	0.341729	3.45705	0.000546126	0.00183794
Pavagv31003056m.g	14.2911	1.24912	0.49798	2.50838	0.0121287	0.0306864
Pavagv31003081m.g	1163.92	-1.21959	0.0589277	-20.6963	3.73739e-95	2.06312e-93
Pavagv31003093m.g	113.746	-1.61193	0.202679	-7.95314	1.81841e-15	1.73742e-14
Pavagv31003140m.g	6.50474	2.17708	0.8601	2.53119	0.0113676	0.0289504
Pavagv31003151m.g	387.766	-2.27737	0.103675	-21.9664	6.0363e-107	3.93436e-105
Pavagv31003165m.g	175.285	-1.27209	0.145914	-8.71806	2.83001e-18	3.16449e-17
Pavagv31003174m.g	2047.36	-1.04201	0.0489518	-21.2864	1.51815e-100	9.14573e-99
Pavagv31003175m.g	1959.81	-1.66598	0.0593358	-28.0772	1.86059e-173	2.30859e-171
Pavagv31003193m.g	25.6616	-1.70777	0.359827	-4.74609	2.07391e-06	9.77815e-06
Pavagv31003216m.g	44.0758	1.68066	0.294072	5.71514	1.09616e-08	6.49648e-08
Pavagv31003219m.g	28.0158	1.10009	0.395052	2.78468	0.00535803	0.0148099
Pavagv31003221m.g	55.4785	1.522	0.251531	6.05094	1.44003e-09	9.25428e-09
Pavagv31003269m.g	72.0433	-3.09549	0.259138	-11.9454	6.86566e-33	1.29234e-31
Pavagv31003275m.g	8.81818	3.01576	0.869098	3.46999	0.000520477	0.00175936
Pavagv31003277m.g	4.86756	-2.19367	0.856072	-2.56248	0.0103927	0.0267217
Pavagv31003278m.g	2.36105	-4.82837	1.50177	-3.21511	0.00130394	0.00410644
Pavagv31003283m.g	17.2899	-1.73301	0.515169	-3.36396	0.000768332	0.00252645
Pavagv31003293m.g	174.113	1.4685	0.137527	10.6779	1.29097e-26	1.99997e-25
Pavagv31003324m.g	172.467	2.10623	0.149019	14.134	2.34454e-45	6.15105e-44
Pavagv31003325m.g	17.3989	2.67996	0.526185	5.0932	3.52078e-07	1.79957e-06
Pavagv31003351m.g	17.2563	-6.45452	1.07354	-6.01238	1.82815e-09	1.16325e-08
Pavagv31003384m.g	579.574	1.34706	0.0774732	17.3874	1.02838e-67	4.03726e-66
Pavagv31003391m.g	52.3442	1.53907	0.288772	5.32968	9.83835e-08	5.32661e-07
Pavagv31003406m.g	21.0501	1.40319	0.412938	3.39806	0.000678644	0.00224987
Pavagv31003412m.g	55.6231	1.67994	0.253915	6.61617	3.6863e-11	2.67034e-10
Pavagv31003417m.g	41.8227	1.43039	0.304218	4.70186	2.57807e-06	1.20004e-05
Pavagv31003418m.g	106.271	2.32391	0.198833	11.6877	1.47256e-31	2.68405e-30
Pavagv31003436m.g	208.315	1.47284	0.124036	11.8743	1.61018e-32	2.99751e-31
Pavagv31003463m.g	446.887	-2.59362	0.0969789	-26.7441	1.44494e-157	1.62851e-155
Pavagv31003466m.g	1000.63	-1.06906	0.0610874	-17.5005	1.4203e-68	5.65796e-67
Pavagv31003569m.g	2.29812	4.39568	1.49469	2.94087	0.00327295	0.00946744
Pavagv31003603m.g	126.365	-1.01658	0.155199	-6.55014	5.74821e-11	4.10572e-10
Pavagv31003659m.g	1114.6	-1.58654	0.0591324	-26.8304	1.42865e-158	1.63744e-156
Pavagv31003713m.g	372.152	-1.01018	0.102779	-9.82873	8.46792e-23	1.1574e-21
Pavagv31003736m.g	4.41465	3.07601	1.0545	2.91702	0.00353388	0.0101555
Pavagv31003737m.g	557.836	1.3074	0.0829752	15.7565	6.19664e-56	1.9789e-54
Pavagv31003784m.g	62.8364	-6.75615	0.615695	-10.9732	5.14108e-28	8.35704e-27
Pavagv31003790m.g	8.68172	-7.24855	1.27341	-5.69222	1.25401e-08	7.39311e-08
Pavagv31003797m.g	53.8883	-5.05784	0.41231	-12.2671	1.361e-34	2.68321e-33
Pavagv31003878m.g	40.0552	-1.03527	0.281123	-3.68262	0.000230854	0.000823794
Pavagv31003902m.g	267.252	-1.79184	0.183325	-9.77417	1.45344e-22	1.96866e-21
Pavagv31003954m.g	12.3352	1.46247	0.509674	2.86942	0.00411231	0.0116414
Pavagv31003964m.g	21.7004	-1.19151	0.379975	-3.13577	0.00171405	0.00527395
Pavagv31003985m.g	20.7827	2.00239	0.419588	4.77228	1.8215e-06	8.63474e-06
Pavagv31004033m.g	1.96582	-4.6632	1.56233	-2.98478	0.00283781	0.00832177
Pavagv31004045m.g	592.83	-1.04455	0.0757214	-13.7946	2.7457e-43	6.8767e-42
Pavagv31004049m.g	57.3758	-2.90829	0.264938	-10.9773	4.91566e-28	8.01469e-27
Pavagv31004080m.g	18.816	-1.14181	0.412276	-2.76954	0.00561361	0.0154343
Pavagv31004082m.g	1535.2	1.13848	0.0500934	22.7271	2.41672e-114	1.69792e-112
Pavagv31004136m.g	8.34311	-1.61347	0.591368	-2.72837	0.00636477	0.0172385
Pavagv31004137m.g	8.27826	-2.12439	0.671222	-3.16496	0.00155105	0.00481404
Pavagv31004142m.g	68.8265	-1.21637	0.234909	-5.17803	2.24239e-07	1.17207e-06
Pavagv31004266m.g	7.31677	-3.00705	0.790273	-3.80508	0.000141756	0.00052375
Pavagv31004289m.g	5.48804	-1.77062	0.741606	-2.38754	0.0169614	0.0410072
Pavagv31004293m.g	11.9887	-1.9645	0.516639	-3.80246	0.000143266	0.000529039
Pavagv31004308m.g	185.68	1.00749	0.145015	6.94752	3.71761e-12	2.90629e-11
Pavagv31004309m.g	13.2574	-3.00747	0.576573	-5.21611	1.82716e-07	9.65101e-07
Pavagv31004318m.g	686.845	1.2091	0.0726473	16.6435	3.37463e-62	1.21545e-60
Pavagv31004357m.g	359.801	-1.45158	0.099655	-14.5661	4.61744e-48	1.29561e-46
Pavagv31004360m.g	2869.79	-1.24992	0.0411894	-30.3456	2.87176e-202	4.36394e-200
Pavagv31004361m.g	59.8826	-1.61231	0.243602	-6.61862	3.62572e-11	2.62857e-10
Pavagv31004363m.g	9.68386	-6.34883	1.25421	-5.06202	4.14845e-07	2.10489e-06
Pavagv31004364m.g	4433.3	-2.12969	0.0621596	-34.2617	2.92076e-257	5.8091e-255
Pavagv31004365m.g	60.1004	-1.70461	0.246577	-6.91308	4.74231e-12	3.66604e-11
Pavagv31004369m.g	118.052	-1.24342	0.166024	-7.48941	6.91842e-14	6.03471e-13
Pavagv31004404m.g	50.2567	-1.37431	0.238446	-5.76364	8.23211e-09	4.9198e-08
Pavagv31004420m.g	297.323	-1.4069	0.105014	-13.3972	6.27763e-41	1.46382e-39
Pavagv31004456m.g	303.805	-2.21615	0.11872	-18.6669	9.20012e-78	4.15449e-76
Pavagv31004464m.g	190.793	-1.39458	0.1299	-10.7358	6.91189e-27	1.07944e-25
Pavagv31004479m.g	118.364	-1.12446	0.164996	-6.81507	9.42148e-12	7.13642e-11
Pavagv31004520m.g	27.6808	1.45019	0.365474	3.96796	7.2491e-05	0.000281766
Pavagv31004521m.g	107.317	1.11536	0.17563	6.35065	2.14405e-10	1.46747e-09
Pavagv31004540m.g	107.201	-1.4471	0.183759	-7.87498	3.40787e-15	3.21631e-14
Pavagv31004545m.g	553.438	-1.05837	0.0769053	-13.762	4.3152e-43	1.07281e-41
Pavagv31004548m.g	547.876	1.01735	0.0794726	12.8012	1.61374e-37	3.46703e-36
Pavagv31004561m.g	252.188	-1.60202	0.132346	-12.1047	9.97031e-34	1.91403e-32
Pavagv31004575m.g	149.361	-1.92132	0.164079	-11.7098	1.13573e-31	2.07571e-30
Pavagv31004583m.g	429.567	-1.0162	0.0882622	-11.5134	1.12939e-30	1.99797e-29
Pavagv31004586m.g	1067.03	-1.26911	0.0591822	-21.4441	5.1863e-102	3.23982e-100
Pavagv31004589m.g	457.945	-1.07411	0.0800933	-13.4108	5.22974e-41	1.22264e-39
Pavagv31004599m.g	63.9745	2.06946	0.279946	7.39233	1.44274e-13	1.22874e-12
Pavagv31004611m.g	26.7331	1.10415	0.392715	2.81159	0.00492977	0.01373
Pavagv31004635m.g	240.326	-1.76911	0.128786	-13.7368	6.11016e-43	1.50797e-41
Pavagv31004637m.g	17.2651	-1.0954	0.418433	-2.61787	0.00884804	0.0231439
Pavagv31004657m.g	367.762	-1.38121	0.100708	-13.715	8.25162e-43	2.01806e-41
Pavagv31004715m.g	61.4398	-1.30549	0.247207	-5.28096	1.28511e-07	6.89702e-07
Pavagv31004718m.g	48.287	-3.59932	0.388337	-9.26855	1.88697e-20	2.32214e-19
Pavagv31004730m.g	534.609	-1.13047	0.088817	-12.7281	4.12754e-37	8.77029e-36
Pavagv31004791m.g	174.133	-1.40521	0.155754	-9.02197	1.84732e-19	2.17537e-18
Pavagv31004810m.g	413.544	-1.0371	0.0882835	-11.7474	7.28268e-32	1.3428e-30
Pavagv31004811m.g	73.9027	-1.84104	0.217895	-8.44924	2.93215e-17	3.10905e-16
Pavagv31004815m.g	10.5584	-1.45915	0.564528	-2.58473	0.0097454	0.02523
Pavagv31004818m.g	11.387	-2.64516	0.583187	-4.53571	5.74109e-06	2.56636e-05
Pavagv31004825m.g	307.273	-1.72441	0.107894	-15.9824	1.69421e-57	5.5615e-56
Pavagv31004858m.g	12.2481	-1.11809	0.484658	-2.30696	0.021057	0.0495537
Pavagv31004863m.g	213.423	1.16952	0.127718	9.15703	5.33441e-20	6.4358e-19
Pavagv31004878m.g	630.39	-2.10349	0.130336	-16.1389	1.3586e-58	4.58213e-57
Pavagv31004897m.g	76.5387	-1.15278	0.211223	-5.45765	4.8248e-08	2.68918e-07
Pavagv31004899m.g	3.06179	-3.54711	1.29395	-2.7413	0.00611974	0.0166482
Pavagv31004980m.g	8.99627	-1.53173	0.623635	-2.45613	0.0140442	0.0348899
Pavagv31004984m.g	58.5627	3.19195	0.308023	10.3627	3.66404e-25	5.42466e-24
Pavagv31004985m.g	29.7977	1.82607	0.350967	5.20297	1.96129e-07	1.03172e-06
Pavagv31004999m.g	54.3662	1.30369	0.259956	5.01505	5.30197e-07	2.65826e-06
Pavagv31005015m.g	14.5687	-5.13043	0.805117	-6.37227	1.86248e-10	1.28189e-09
Pavagv31005021m.g	29.2914	1.09999	0.33495	3.28404	0.0010233	0.00328848
Pavagv31005035m.g	242.454	-1.71332	0.117961	-14.5244	8.48796e-48	2.36691e-46
Pavagv31005037m.g	18.1513	-1.11341	0.468695	-2.37555	0.0175227	0.0422095
Pavagv31005048m.g	90.03	-3.12239	0.398605	-7.83329	4.75267e-15	4.43446e-14
Pavagv31005049m.g	935.379	-1.19233	0.0610159	-19.5413	4.88751e-85	2.37774e-83
Pavagv31005088m.g	175.939	-1.74923	0.143859	-12.1593	5.11882e-34	9.93249e-33
Pavagv31005106m.g	535.807	-1.28973	0.0791219	-16.3005	9.79075e-60	3.38657e-58
Pavagv31005107m.g	40.6313	1.11734	0.277876	4.02102	5.79469e-05	0.000228418
Pavagv31005127m.g	17.9829	1.23472	0.433348	2.84925	0.0043823	0.0123373
Pavagv31005150m.g	319.067	1.26062	0.113497	11.1071	1.15834e-28	1.9305e-27
Pavagv31005173m.g	441.967	-1.32726	0.0877262	-15.1295	1.03438e-51	3.07799e-50
Pavagv31005175m.g	123.529	-3.11516	0.209836	-14.8457	7.41559e-50	2.14529e-48
Pavagv31005179m.g	12.3422	-2.06746	0.534306	-3.86944	0.000109088	0.000411938
Pavagv31005182m.g	13.0623	-1.76017	0.534739	-3.29164	0.000996063	0.00320859
Pavagv31005184m.g	695.601	-1.12296	0.0717444	-15.6522	3.21059e-55	1.01334e-53
Pavagv31005192m.g	18.9763	1.30733	0.451486	2.89562	0.00378415	0.010804
Pavagv31005197m.g	287.66	-1.00499	0.104143	-9.65009	4.91135e-22	6.48668e-21
Pavagv31005282m.g	576.437	-1.40148	0.0796024	-17.606	2.21388e-69	8.91119e-68
Pavagv31005297m.g	321.247	-1.37836	0.0991723	-13.8987	6.45263e-44	1.63119e-42
Pavagv31005318m.g	22.2197	-1.05813	0.411387	-2.5721	0.0101084	0.0260625
Pavagv31005323m.g	84.1263	-1.58004	0.204902	-7.71119	1.24649e-14	1.13907e-13
Pavagv31005329m.g	2.76395	-3.97162	1.50683	-2.63574	0.00839535	0.0220879
Pavagv31005348m.g	48.09	-1.06053	0.261812	-4.05075	5.10537e-05	0.00020323
Pavagv31005349m.g	77.6655	-2.4661	0.224645	-10.9778	4.88692e-28	7.97264e-27
Pavagv31005365m.g	10.5152	-3.02374	0.835915	-3.61728	0.000297717	0.0010434
Pavagv31005369m.g	882.194	1.11515	0.0611931	18.2234	3.36437e-74	1.43765e-72
Pavagv31005371m.g	66.6639	1.60385	0.23119	6.93737	3.99456e-12	3.10843e-11
Pavagv31005420m.g	521.491	-1.05201	0.0895028	-11.7539	6.74058e-32	1.2437e-30
Pavagv31005421m.g	11.4225	-1.80565	0.520134	-3.47152	0.000517525	0.00175025
Pavagv31005449m.g	476.817	-1.98479	0.0841109	-23.5973	4.11245e-123	3.17822e-121
Pavagv31005487m.g	277.964	1.18427	0.106419	11.1283	9.13218e-29	1.52762e-27
Pavagv31005499m.g	12259.2	-1.01916	0.0294928	-34.5562	1.14916e-261	2.30248e-259
Pavagv31005546m.g	117.233	1.06425	0.171753	6.19636	5.7785e-10	3.81878e-09
Pavagv31005619m.g	35.4789	-1.45606	0.326117	-4.46483	8.01318e-06	3.5301e-05
Pavagv31005626m.g	106.138	-1.54098	0.180822	-8.52208	1.56713e-17	1.68546e-16
Pavagv31005647m.g	5615.79	-2.24132	0.0347931	-64.4185	0	0
Pavagv31005648m.g	5922.57	-2.1664	0.0348236	-62.2106	0	0
Pavagv31005650m.g	476.371	-2.72401	0.120323	-22.6392	1.78199e-113	1.2391e-111
Pavagv31005651m.g	688.418	-2.46087	0.0968655	-25.405	2.22054e-142	2.16835e-140
Pavagv31005653m.g	453.361	-2.28769	0.115163	-19.8647	8.22036e-88	4.14064e-86
Pavagv31005654m.g	1412.23	-1.62522	0.0608377	-26.714	3.23481e-157	3.61564e-155
Pavagv31005660m.g	827.986	1.22347	0.0632261	19.3508	2.00807e-83	9.59649e-82
Pavagv31005670m.g	7.59438	-2.41511	0.674349	-3.58139	0.000341771	0.00118657
Pavagv31005681m.g	125.2	1.04357	0.158797	6.57171	4.97394e-11	3.57439e-10
Pavagv31005701m.g	15.5814	1.14715	0.462101	2.48247	0.0130474	0.0327111
Pavagv31005737m.g	2123.69	-2.84494	0.0490455	-58.006	0	0
Pavagv31005797m.g	36.7067	-1.13697	0.300588	-3.78249	0.000155267	0.00056993
Pavagv31005802m.g	2464.19	-2.06526	0.0449408	-45.9552	0	0
Pavagv31005816m.g	1092.71	-1.66231	0.0625492	-26.576	1.28615e-155	1.40279e-153
Pavagv31005817m.g	28.0695	-1.97541	0.339939	-5.81107	6.20746e-09	3.7546e-08
Pavagv31005845m.g	455.942	-1.00563	0.0766507	-13.1196	2.54257e-39	5.73117e-38
Pavagv31005900m.g	267.193	-1.75915	0.110485	-15.922	4.46008e-57	1.45701e-55
Pavagv31005949m.g	578.596	-1.47645	0.085472	-17.2741	7.369e-67	2.84342e-65
Pavagv31006016m.g	234.343	1.02398	0.118649	8.63027	6.12076e-18	6.72736e-17
Pavagv31006031m.g	12.3802	-1.98258	0.552537	-3.58814	0.000333051	0.00115853
Pavagv31006084m.g	97.2698	1.21957	0.187787	6.49445	8.33394e-11	5.87963e-10
Pavagv31006093m.g	19.6599	1.08574	0.4394	2.47096	0.0134752	0.0336401
Pavagv31006106m.g	738.619	1.10022	0.0736206	14.9445	1.69277e-50	4.95538e-49
Pavagv31006109m.g	190.732	1.08009	0.131136	8.23643	1.77429e-16	1.80086e-15
Pavagv31006133m.g	2098.15	-3.13239	0.0506556	-61.8369	0	0
Pavagv31006149m.g	7.82124	-2.34342	0.641934	-3.65056	0.000261673	0.000925955
Pavagv31006158m.g	213.624	1.32801	0.134403	9.88075	5.04528e-23	6.93444e-22
Pavagv31006166m.g	7.82176	-2.84071	0.702793	-4.04204	5.29891e-05	0.000210377
Pavagv31006171m.g	110.37	-1.4121	0.398611	-3.54255	0.00039628	0.00136287
Pavagv31006206m.g	75.2074	-1.02374	0.211226	-4.84668	1.25544e-06	6.0489e-06
Pavagv31006212m.g	2.14005	-3.86951	1.55152	-2.49401	0.0126311	0.0317673
Pavagv31006250m.g	991.389	-1.45865	0.0613092	-23.7917	4.06713e-125	3.22615e-123
Pavagv31006314m.g	22172.4	-1.57345	0.0325016	-48.4114	0	0
Pavagv31006325m.g	87.9363	-1.85344	0.209977	-8.82688	1.07632e-18	1.22686e-17
Pavagv31006327m.g	19.4735	1.48352	0.435417	3.40713	0.0006565	0.002181
Pavagv31006360m.g	99.8979	1.35097	0.179806	7.51348	5.7577e-14	5.04503e-13
Pavagv31006367m.g	154.847	-1.86753	0.14419	-12.9519	2.29188e-38	5.03191e-37
Pavagv31006377m.g	577.955	-1.13328	0.0835018	-13.5719	5.8799e-42	1.40128e-40
Pavagv31006382m.g	260.883	-1.80133	0.108801	-16.5561	1.44649e-61	5.12794e-60
Pavagv31006396m.g	82.0134	1.51191	0.217888	6.93892	3.95115e-12	3.07553e-11
Pavagv31006407m.g	1001.89	-1.89088	0.0648325	-29.1657	5.28535e-187	7.22037e-185
Pavagv31006410m.g	30.8468	-1.99862	0.343614	-5.81646	6.01057e-09	3.64121e-08
Pavagv31006436m.g	148.282	1.35467	0.154329	8.77783	1.66655e-18	1.88692e-17
Pavagv31006447m.g	1258.13	1.01601	0.0541851	18.7507	1.91081e-78	8.71595e-77
Pavagv31006475m.g	76.4344	-2.27714	0.233072	-9.7701	1.51301e-22	2.04423e-21
Pavagv31006497m.g	44.5946	1.06362	0.266827	3.98618	6.71445e-05	0.000262451
Pavagv31006505m.g	30.8553	-1.16638	0.322123	-3.62091	0.00029357	0.0010302
Pavagv31006521m.g	765.468	1.02625	0.0658316	15.589	8.64294e-55	2.71525e-53
Pavagv31006571m.g	330.22	-2.65115	0.123514	-21.4644	3.3487e-102	2.09674e-100
Pavagv31006579m.g	3788.27	-1.58531	0.0363666	-43.5926	0	0
Pavagv31006590m.g	2177.04	1.48955	0.0442899	33.6319	5.74293e-248	1.11756e-245
Pavagv31006597m.g	97.8525	1.81018	0.211785	8.54727	1.26033e-17	1.36417e-16
Pavagv31006642m.g	2.63325	4.6883	1.43785	3.26064	0.00111159	0.00354778
Pavagv31006651m.g	41.8562	-1.25081	0.266488	-4.6937	2.68306e-06	1.24612e-05
Pavagv31006658m.g	11521.4	-1.07385	0.0238358	-45.0519	0	0
Pavagv31006661m.g	7090.17	-2.36	0.0300684	-78.4875	0	0
Pavagv31006662m.g	12.2943	-1.46406	0.510003	-2.8707	0.00409569	0.0115968
Pavagv31006665m.g	25.6386	-1.63916	0.359505	-4.55949	5.12777e-06	2.30745e-05
Pavagv31006676m.g	56.5269	-1.14847	0.222056	-5.172	2.31605e-07	1.20893e-06
Pavagv31006696m.g	442.89	-1.77469	0.0874259	-20.2994	1.30262e-91	6.84167e-90
Pavagv31006702m.g	44.9473	-1.44479	0.262175	-5.51079	3.57218e-08	2.01931e-07
Pavagv31006721m.g	15.1822	-4.96414	0.753112	-6.5915	4.35407e-11	3.14062e-10
Pavagv31006723m.g	27.8541	-1.35865	0.336949	-4.03221	5.52558e-05	0.000218767
Pavagv31006739m.g	103.038	-1.42554	0.190713	-7.47482	7.73098e-14	6.71964e-13
Pavagv31006767m.g	81.2203	1.16044	0.214273	5.4157	6.10489e-08	3.3714e-07
Pavagv31006770m.g	30.2604	-3.89584	0.539827	-7.21682	5.32183e-13	4.37938e-12
Pavagv31006776m.g	30.7248	1.24458	0.323627	3.84571	0.000120202	0.000449949
Pavagv31006798m.g	11.5329	-2.10409	0.64468	-3.26378	0.00109938	0.00351213
Pavagv31006809m.g	122.421	-2.66767	0.17286	-15.4325	9.89293e-54	3.03739e-52
Pavagv31006860m.g	16.866	-1.17535	0.437306	-2.6877	0.00719458	0.0192274
Pavagv31006861m.g	2211.44	-1.04815	0.0429191	-24.4214	1.01339e-131	8.8709e-130
Pavagv31006905m.g	278.433	-1.33168	0.107905	-12.3412	5.43338e-35	1.08224e-33
Pavagv31006925m.g	77.2326	1.20565	0.202093	5.96579	2.43458e-09	1.5336e-08
Pavagv31006934m.g	40.6204	-2.34415	0.306471	-7.64886	2.02769e-14	1.82762e-13
Pavagv31006948m.g	346.806	-3.11305	0.129553	-24.0291	1.38034e-127	1.1246e-125
Pavagv31006983m.g	1.79481	4.526	1.55419	2.91213	0.00358973	0.0102957
Pavagv31007016m.g	589.147	-1.07313	0.0781614	-13.7296	6.75e-43	1.65681e-41
Pavagv31007018m.g	9.97067	2.69769	0.622147	4.33609	1.45037e-05	6.17617e-05
Pavagv31007077m.g	6617.11	-2.11262	0.0368758	-57.2901	0	0
Pavagv31007115m.g	106.353	-5.34139	0.855576	-6.24303	4.29164e-10	2.86346e-09
Pavagv31007122m.g	988.76	-1.0489	0.0604518	-17.3509	1.94027e-67	7.57323e-66
Pavagv31007123m.g	58797	-1.30851	0.0190192	-68.7997	0	0
Pavagv31007146m.g	26.2903	1.5943	0.374829	4.2534	2.10552e-05	8.80932e-05
Pavagv31007153m.g	1.86237	3.79672	1.56625	2.42408	0.0153471	0.0376471
Pavagv31007155m.g	8.51559	-5.8979	1.26701	-4.65499	3.24001e-06	1.49198e-05
Pavagv31007165m.g	391.647	-1.04549	0.0956334	-10.9323	8.07621e-28	1.30498e-26
Pavagv31007166m.g	412.138	-1.45539	0.0917813	-15.8571	1.25573e-56	4.07268e-55
Pavagv31007189m.g	12.5134	-3.56192	0.604573	-5.89163	3.82396e-09	2.36746e-08
Pavagv31007212m.g	13.8457	1.47163	0.523724	2.80994	0.00495512	0.0137963
Pavagv31007214m.g	31.5315	-1.63115	0.348956	-4.67437	2.94858e-06	1.36242e-05
Pavagv31007242m.g	333.559	-1.19084	0.0977388	-12.1839	3.78747e-34	7.39157e-33
Pavagv31007256m.g	482.479	-1.05599	0.0841865	-12.5435	4.31764e-36	8.93556e-35
Pavagv31007260m.g	8.71774	1.91672	0.621924	3.08192	0.00205672	0.00622702
Pavagv31007278m.g	885.601	2.06941	0.0701437	29.5025	2.67631e-191	3.73152e-189
Pavagv31007304m.g	64.8818	-1.22354	0.20063	-6.09851	1.07064e-09	6.95979e-09
Pavagv31007313m.g	32.7356	-1.25444	0.323577	-3.87678	0.000105848	0.000400599
Pavagv31007352m.g	424.928	-1.36571	0.0856382	-15.9475	2.96699e-57	9.72778e-56
Pavagv31007391m.g	180.805	-1.34845	0.13549	-9.95238	2.46225e-23	3.42071e-22
Pavagv31007443m.g	5.01137	-2.31399	0.866977	-2.66904	0.00760688	0.020218
Pavagv31007445m.g	682.098	-1.63264	0.0821461	-19.8748	6.72658e-88	3.39454e-86
Pavagv31007460m.g	13.1082	-1.40351	0.476812	-2.94353	0.00324489	0.00939331
Pavagv31007507m.g	80.4057	-1.04668	0.190412	-5.49692	3.86488e-08	2.17794e-07
Pavagv31007508m.g	3342.91	1.23113	0.0354743	34.7048	6.67592e-264	1.34759e-261
Pavagv31007510m.g	58.2503	-1.00831	0.227581	-4.43053	9.40024e-06	4.10373e-05
Pavagv31007516m.g	24.848	-1.10646	0.348054	-3.17899	0.00147788	0.0046065
Pavagv31007587m.g	661.889	1.37828	0.074725	18.4447	5.75096e-76	2.52119e-74
Pavagv31007660m.g	1184.83	-2.46555	0.0648916	-37.9948	0	0
Pavagv31007662m.g	430.257	1.16225	0.101539	11.4463	2.45298e-30	4.29453e-29
Pavagv31007730m.g	54.2741	1.48321	0.281781	5.26369	1.41191e-07	7.54905e-07
Pavagv31007745m.g	91.3006	1.94122	0.192989	10.0587	8.40917e-24	1.19214e-22
Pavagv31007748m.g	74.5774	-2.89392	0.228291	-12.6765	7.98605e-37	1.68236e-35
Pavagv31007773m.g	11.5141	-5.90402	1.1005	-5.36485	8.10169e-08	4.41998e-07
Pavagv31007775m.g	66.1943	1.30971	0.222788	5.87873	4.13416e-09	2.54959e-08
Pavagv31007809m.g	2608.68	-1.87394	0.0433307	-43.2476	0	0
Pavagv31007835m.g	270.026	1.07444	0.116743	9.2034	3.46798e-20	4.22547e-19
Pavagv31007871m.g	7.97487	-2.30766	0.64897	-3.55589	0.000376703	0.00129967
Pavagv31007910m.g	89.8661	-1.00715	0.180236	-5.58795	2.29767e-08	1.3229e-07
Pavagv31007987m.g	131.002	-1.3544	0.171507	-7.89704	2.85604e-15	2.70589e-14
Pavagv31008006m.g	13.9181	1.50132	0.540373	2.77831	0.00546428	0.015062
Pavagv31008028m.g	10.6001	-6.90974	1.26457	-5.46408	4.65305e-08	2.59828e-07
Pavagv31008029m.g	43.9325	-4.04161	0.384535	-10.5104	7.73786e-26	1.16928e-24
Pavagv31008032m.g	1976.76	-2.36917	0.0577842	-41.0003	0	0
Pavagv31008035m.g	47.2658	-2.57364	0.29165	-8.82438	1.10065e-18	1.25406e-17
Pavagv31008036m.g	9.33051	-6.75504	1.2669	-5.33195	9.71625e-08	5.26261e-07
Pavagv31008041m.g	676.413	-1.66978	0.0715196	-23.3471	1.47368e-120	1.11345e-118
Pavagv31008043m.g	99.0927	-3.01721	0.234658	-12.8579	7.76424e-38	1.68146e-36
Pavagv31008044m.g	3.1819	-4.80159	1.47593	-3.25327	0.00114086	0.00363091
Pavagv31008049m.g	11.4866	1.74298	0.551086	3.16282	0.00156251	0.00484516
Pavagv31008052m.g	27.8469	1.01075	0.350824	2.88108	0.00396317	0.0112522
Pavagv31008053m.g	24.6183	2.37511	0.396755	5.98634	2.14617e-09	1.35698e-08
Pavagv31008072m.g	347.862	1.12573	0.0927154	12.1418	6.33968e-34	1.22838e-32
Pavagv31008084m.g	1075.22	1.31339	0.0621654	21.1273	4.46053e-99	2.63434e-97
Pavagv31008115m.g	49.439	-1.11677	0.258791	-4.31533	1.59367e-05	6.75979e-05
Pavagv31008116m.g	148.948	-1.19768	0.146239	-8.18989	2.61462e-16	2.62131e-15
Pavagv31008117m.g	45.1464	-1.68994	0.255945	-6.60276	4.03578e-11	2.91726e-10
Pavagv31008150m.g	67.6304	1.11984	0.215144	5.20507	1.93923e-07	1.02091e-06
Pavagv31008167m.g	35.5459	-1.98521	0.289612	-6.85471	7.14577e-12	5.47088e-11
Pavagv31008191m.g	1.68096	-3.96027	1.655	-2.39291	0.0167154	0.0404848
Pavagv31008192m.g	218.707	-1.08907	0.124891	-8.72015	2.77842e-18	3.10937e-17
Pavagv31008198m.g	211.226	-1.5442	0.126701	-12.1877	3.61327e-34	7.05671e-33
Pavagv31008199m.g	22.6942	-1.49416	0.36828	-4.05715	4.96761e-05	0.000198097
Pavagv31008255m.g	49.4698	-1.08614	0.276146	-3.93319	8.38251e-05	0.000322209
Pavagv31008291m.g	8.36393	-1.57569	0.651114	-2.41999	0.0155208	0.0380136
Pavagv31008297m.g	372.134	-3.8971	0.14352	-27.1537	2.2909e-162	2.68253e-160
Pavagv31008366m.g	8.62978	-2.34965	0.622756	-3.77299	0.000161305	0.000590093
Pavagv31008369m.g	13.0605	1.22308	0.504766	2.42306	0.0153905	0.0377252
Pavagv31008405m.g	100.243	-2.36453	0.199242	-11.8676	1.7434e-32	3.23883e-31
Pavagv31008422m.g	9.58453	1.71546	0.590437	2.90541	0.00366775	0.0105039
Pavagv31008453m.g	20.0098	1.2383	0.428901	2.88714	0.00388762	0.0110691
Pavagv31008464m.g	9.18255	1.7448	0.587029	2.97225	0.00295627	0.00863358
Pavagv31008525m.g	786.217	-1.42385	0.0716216	-19.8802	6.03722e-88	3.05807e-86
Pavagv31008526m.g	162.084	-2.09467	0.159284	-13.1506	1.68935e-39	3.82068e-38
Pavagv31008608m.g	6.11709	-3.71206	0.91831	-4.04228	5.29347e-05	0.000210192
Pavagv31008614m.g	107.814	-1.15304	0.169914	-6.78602	1.15273e-11	8.67563e-11
Pavagv31008625m.g	19.8927	-2.12167	0.382518	-5.54658	2.91312e-08	1.66204e-07
Pavagv31008626m.g	122.903	-1.22418	0.175201	-6.98727	2.80279e-12	2.20964e-11
Pavagv31008627m.g	218.845	1.12505	0.139482	8.06595	7.26694e-16	7.09616e-15
Pavagv31008649m.g	9.81668	1.98167	0.661685	2.99489	0.00274544	0.00807277
Pavagv31008666m.g	20.2909	-1.23641	0.374245	-3.30374	0.00095405	0.00308501
Pavagv31008676m.g	12.7511	-4.32308	0.75929	-5.69358	1.24403e-08	7.33912e-08
Pavagv31008677m.g	1459.54	-1.98202	0.0643415	-30.8046	2.27297e-208	3.63797e-206
Pavagv31008678m.g	7.19094	-1.74577	0.689144	-2.53324	0.0113012	0.0288003
Pavagv31008715m.g	89.1896	-1.20595	0.189169	-6.375	1.82967e-10	1.26059e-09
Pavagv31008734m.g	30.6142	1.11122	0.303134	3.66577	0.000246599	0.000876513
Pavagv31008833m.g	2009.47	1.09893	0.0500843	21.9416	1.04254e-106	6.74633e-105
Pavagv31008872m.g	1774.13	-1.96057	0.0479024	-40.9284	0	0
Pavagv31008886m.g	32.7863	1.52484	0.335802	4.54089	5.60182e-06	2.50659e-05
Pavagv31008893m.g	2144.39	-1.15877	0.0432318	-26.8038	2.91901e-158	3.3175e-156
Pavagv31008956m.g	15.4439	-1.52097	0.457465	-3.32478	0.000884874	0.00287957
Pavagv31008957m.g	15.5479	-2.1162	0.455505	-4.64583	3.38712e-06	1.55628e-05
Pavagv31008960m.g	36.0297	1.19068	0.295115	4.03462	5.46914e-05	0.000216691
Pavagv31008978m.g	18.191	-7.46283	1.2216	-6.10907	1.00215e-09	6.52713e-09
Pavagv31008985m.g	12.1393	1.51377	0.522242	2.89859	0.00374842	0.0107145
Pavagv31009027m.g	9.6411	-1.91831	0.639243	-3.00091	0.0026917	0.00793201
Pavagv31009031m.g	5.71333	-1.60679	0.694293	-2.31428	0.0206522	0.0487368
Pavagv31009039m.g	90.7563	1.07063	0.191092	5.6027	2.11041e-08	1.21793e-07
Pavagv31009075m.g	21.5966	1.46224	0.434867	3.36251	0.000772387	0.00253917
Pavagv31009079m.g	1586.93	-3.09323	0.0525351	-58.8793	0	0
Pavagv31009080m.g	7576.88	-2.78555	0.0282774	-98.508	0	0
Pavagv31009287m.g	2182.62	-1.08623	0.0498769	-21.7782	3.73591e-105	2.40601e-103
Pavagv31009299m.g	85.7889	-1.88182	0.206135	-9.12906	6.90955e-20	8.27342e-19
Pavagv31009326m.g	39.0212	1.15325	0.292074	3.94848	7.86503e-05	0.000303916
Pavagv31009337m.g	165.531	1.05407	0.138494	7.61095	2.72085e-14	2.43213e-13
Pavagv31009372m.g	2.06106	-4.11783	1.61335	-2.55235	0.0107	0.027444
Pavagv31009376m.g	17.286	-3.33512	0.530989	-6.28095	3.365e-10	2.27039e-09
Pavagv31009383m.g	756.063	-1.12072	0.0681323	-16.4491	8.51161e-61	2.98226e-59
Pavagv31009394m.g	947.566	-1.168	0.0639415	-18.2667	1.52418e-74	6.54407e-73
Pavagv31009399m.g	484.2	-1.4834	0.0857125	-17.3067	4.1904e-67	1.62387e-65
Pavagv31009400m.g	32.5491	-1.31836	0.318904	-4.13405	3.56422e-05	0.000144844
Pavagv31009404m.g	14780.9	-3.78531	0.0349808	-108.211	0	0
Pavagv31009406m.g	245.969	-1.49875	0.13153	-11.3947	4.44388e-30	7.72013e-29
Pavagv31009412m.g	6.37837	-1.80286	0.712187	-2.53144	0.0113595	0.0289324
Pavagv31009456m.g	213.162	2.0219	0.190577	10.6094	2.69456e-26	4.12246e-25
Pavagv31009485m.g	13.4396	2.08464	0.542193	3.84483	0.000120634	0.000451507
Pavagv31009512m.g	771.883	-1.35058	0.068999	-19.574	2.57877e-85	1.25908e-83
Pavagv31009513m.g	18.6361	-2.18811	0.428802	-5.10284	3.34596e-07	1.71508e-06
Pavagv31009556m.g	11.4802	-2.9295	0.673968	-4.34664	1.38239e-05	5.90156e-05
Pavagv31009608m.g	5.28477	2.88543	1.02995	2.80152	0.00508631	0.0141368
Pavagv31009615m.g	86.4486	1.10089	0.203152	5.41903	5.99237e-08	3.31129e-07
Pavagv31009677m.g	5.43434	2.2814	0.922922	2.47193	0.0134384	0.033572
Pavagv31009679m.g	9.5639	-1.55271	0.541828	-2.86568	0.00416112	0.0117685
Pavagv31009815m.g	1.33653	-4.54006	1.69785	-2.674	0.00749532	0.0199567
Pavagv31009922m.g	749.342	1.19703	0.0690362	17.3392	2.38e-67	9.27618e-66
Pavagv31009992m.g	21.2238	1.59327	0.39554	4.02809	5.62309e-05	0.000222393
Pavagv31010010m.g	17.3926	-1.2419	0.441059	-2.81572	0.00486681	0.01357
Pavagv31010017m.g	19.3451	-1.33684	0.448776	-2.97886	0.00289322	0.00847111
Pavagv31010038m.g	203.716	-3.06866	0.149218	-20.5649	5.66094e-94	3.07475e-92
Pavagv31010056m.g	34.4585	1.74123	0.326369	5.33515	9.5467e-08	5.17492e-07
Pavagv31010108m.g	44.3107	-1.12113	0.275162	-4.07442	4.61284e-05	0.000184739
Pavagv31010162m.g	10.7392	-5.78108	1.11734	-5.17396	2.29183e-07	1.19721e-06
Pavagv31010186m.g	345.415	1.5615	0.107244	14.5603	5.02218e-48	1.40772e-46
Pavagv31010203m.g	55.4325	-1.79921	0.24423	-7.36687	1.7468e-13	1.47838e-12
Pavagv31010247m.g	31.4689	-1.52463	0.333111	-4.57695	4.71794e-06	2.1287e-05
Pavagv31010256m.g	25.6115	1.368	0.360269	3.79717	0.000146359	0.00053987
Pavagv31010271m.g	89.1853	1.51822	0.214737	7.07015	1.54772e-12	1.24042e-11
Pavagv31010304m.g	12.5449	-1.22481	0.489452	-2.50242	0.0123349	0.0311287
Pavagv31010332m.g	19.8737	-1.04473	0.442138	-2.3629	0.0181326	0.0434889
Pavagv31010334m.g	36.8815	-2.49294	0.323161	-7.71422	1.2172e-14	1.11305e-13
Pavagv31010340m.g	45.892	-1.00004	0.266522	-3.7522	0.000175292	0.000638065
Pavagv31010343m.g	216.064	1.01173	0.125095	8.0877	6.08015e-16	5.96741e-15
Pavagv31010347m.g	392.196	1.01932	0.0929857	10.9621	5.81375e-28	9.42783e-27
Pavagv31010348m.g	3.25141	-3.36639	1.13314	-2.97084	0.00296986	0.00866859
Pavagv31010350m.g	10.7752	-1.63334	0.582032	-2.80627	0.00501191	0.0139458
Pavagv31010426m.g	9.16307	-1.61879	0.602521	-2.6867	0.00721614	0.0192799
Pavagv31010433m.g	34.2227	-1.69365	0.316594	-5.3496	8.81468e-08	4.7906e-07
Pavagv31010435m.g	460.46	-1.02282	0.0892406	-11.4613	2.06312e-30	3.61668e-29
Pavagv31010476m.g	2.86004	-2.71322	1.10798	-2.44879	0.0143338	0.0355115
Pavagv31010478m.g	2.38604	-5.4373	1.51273	-3.59436	0.000325185	0.00113277
Pavagv31010493m.g	10.6058	3.16701	0.663944	4.77	1.84228e-06	8.73173e-06
Pavagv31010497m.g	1092.69	-1.36759	0.0596953	-22.9096	3.72806e-116	2.65369e-114
Pavagv31010499m.g	834.13	1.06219	0.0643298	16.5116	3.02964e-61	1.06843e-59
Pavagv31010501m.g	1609.61	-1.74071	0.0546396	-31.8581	1.01548e-222	1.70607e-220
Pavagv31010552m.g	361.046	-1.1045	0.0973967	-11.3402	8.29481e-30	1.42545e-28
Pavagv31010586m.g	4.53757	-4.90102	1.34571	-3.64196	0.000270573	0.000955074
Pavagv31010588m.g	7244	-1.78053	0.0307409	-57.9205	0	0
Pavagv31010596m.g	428.697	-1.01871	0.0849304	-11.9946	3.79175e-33	7.18228e-32
Pavagv31010604m.g	249.825	-1.46097	0.118297	-12.3501	4.86526e-35	9.70505e-34
Pavagv31010605m.g	121.748	-1.4212	0.16838	-8.44047	3.16072e-17	3.34354e-16
Pavagv31010610m.g	22.8875	-1.10318	0.391121	-2.82057	0.00479392	0.013386
Pavagv31010614m.g	448.521	-1.89099	0.0906161	-20.8682	1.04216e-96	5.88505e-95
Pavagv31010619m.g	140.48	-1.53337	0.143887	-10.6567	1.62182e-26	2.49963e-25
Pavagv31010621m.g	46.0792	-1.59322	0.275618	-5.78052	7.44698e-09	4.46835e-08
Pavagv31010633m.g	486.94	-2.09547	0.0902931	-23.2074	3.83371e-119	2.84884e-117
Pavagv31010674m.g	87.6946	-1.25515	0.193333	-6.49214	8.46279e-11	5.96275e-10
Pavagv31010686m.g	5.71734	-2.3448	0.740171	-3.16792	0.00153535	0.00476969
Pavagv31010691m.g	129.183	1.20774	0.165311	7.30584	2.75536e-13	2.30957e-12
Pavagv31010712m.g	71.9035	2.45612	0.248032	9.90245	4.06196e-23	5.60571e-22
Pavagv31010713m.g	2.33445	3.69583	1.48464	2.48938	0.0127966	0.0321358
Pavagv31010780m.g	535.015	-2.01306	0.0776351	-25.9297	3.07923e-148	3.15493e-146
Pavagv31010781m.g	2.56499	-3.37225	1.3466	-2.50427	0.0122706	0.0310019
Pavagv31010782m.g	82.6995	-1.22141	0.204509	-5.97241	2.33777e-09	1.47434e-08
Pavagv31010784m.g	110.399	3.23023	0.262718	12.2954	9.58771e-35	1.89852e-33
Pavagv31010817m.g	20.1339	-1.79634	0.409857	-4.38284	1.17142e-05	5.05034e-05
Pavagv31010830m.g	794.66	-1.23457	0.0746232	-16.544	1.76839e-61	6.26088e-60
Pavagv31010848m.g	44.0903	-1.34274	0.271512	-4.94541	7.5982e-07	3.74975e-06
Pavagv31010853m.g	189.796	-1.85302	0.197421	-9.38612	6.22505e-21	7.82442e-20
Pavagv31010889m.g	10220.3	1.19273	0.0322514	36.9823	2.20889e-299	4.85758e-297
Pavagv31010902m.g	66.6052	-1.05825	0.210623	-5.02436	5.05108e-07	2.53623e-06
Pavagv31010949m.g	94.9542	2.61838	0.205081	12.7675	2.48948e-37	5.31895e-36
Pavagv31010971m.g	978.145	-1.14464	0.0658507	-17.3823	1.12281e-67	4.39523e-66
Pavagv31010972m.g	37.2931	-1.28097	0.298755	-4.28768	1.80552e-05	7.61775e-05
Pavagv31010984m.g	49.1478	-1.18943	0.244328	-4.86818	1.12632e-06	5.46865e-06
Pavagv31011000m.g	65.5533	-1.44577	0.208406	-6.9373	3.99674e-12	3.10922e-11
Pavagv31011031m.g	46.2261	1.86286	0.282834	6.58641	4.50581e-11	3.24747e-10
Pavagv31011045m.g	33.2619	2.48275	0.344326	7.21046	5.57618e-13	4.57616e-12
Pavagv31011047m.g	18.8536	1.74852	0.492841	3.54784	0.000388408	0.00133767
Pavagv31011055m.g	14.7425	-1.53713	0.465382	-3.30295	0.000956749	0.00309263
Pavagv31011093m.g	49.7773	2.21097	0.302839	7.3008	2.8607e-13	2.3949e-12
Pavagv31011121m.g	96.2995	1.17804	0.1927	6.11334	9.75641e-10	6.356e-09
Pavagv31011197m.g	1022.63	-1.55108	0.0651004	-23.8259	1.8002e-125	1.43217e-123
Pavagv31011205m.g	4.20521	-2.64525	0.991803	-2.66712	0.00765055	0.0203161
Pavagv31011211m.g	23.6114	-1.89932	0.362709	-5.23647	1.63675e-07	8.69108e-07
Pavagv31011214m.g	1926.19	-1.02038	0.0460399	-22.163	7.82263e-109	5.21169e-107
Pavagv31011234m.g	80.6842	-1.11305	0.201177	-5.53271	3.15317e-08	1.79106e-07
Pavagv31011241m.g	1393.31	-3.66568	0.0676228	-54.2077	0	0
Pavagv31011242m.g	3438.58	-3.53757	0.0449792	-78.6491	0	0
Pavagv31011243m.g	14.5726	-2.36322	0.49173	-4.80594	1.54026e-06	7.3713e-06
Pavagv31011273m.g	1170.2	-1.60375	0.0561538	-28.56	2.10999e-179	2.78406e-177
Pavagv31011274m.g	449.604	-2.45439	0.0959184	-25.5883	2.05805e-144	2.04663e-142
Pavagv31011335m.g	1156.37	-1.31932	0.0573975	-22.9856	6.4937e-117	4.68395e-115
Pavagv31011357m.g	153.783	1.06199	0.141009	7.53136	5.02149e-14	4.41424e-13
Pavagv31011362m.g	3.15474	-3.95229	1.44208	-2.74068	0.0061312	0.0166743
Pavagv31011391m.g	218.07	-1.52513	0.12328	-12.3713	3.73943e-35	7.50355e-34
Pavagv31011418m.g	834.878	-1.03617	0.0663226	-15.6231	5.06491e-55	1.59303e-53
Pavagv31011438m.g	100.377	1.24075	0.194467	6.38026	1.76782e-10	1.21984e-09
Pavagv31011450m.g	141.475	1.74847	0.171881	10.1726	2.62904e-24	3.79269e-23
Pavagv31011453m.g	673.229	-3.15574	0.0864252	-36.5141	6.62578e-292	1.41119e-289
Pavagv31011457m.g	86.4217	-2.36168	0.222985	-10.5912	3.27486e-26	4.99615e-25
Pavagv31011474m.g	9.3325	1.51409	0.594953	2.5449	0.010931	0.0279675
Pavagv31011476m.g	33.1664	1.80012	0.330449	5.44749	5.10843e-08	2.84141e-07
Pavagv31011482m.g	69.5407	1.43608	0.217579	6.60028	4.10375e-11	2.9656e-10
Pavagv31011483m.g	121.973	1.2596	0.162355	7.75831	8.6067e-15	7.93735e-14
Pavagv31011484m.g	101.056	1.18167	0.186015	6.35254	2.1179e-10	1.45104e-09
Pavagv31011533m.g	46.4588	-1.6363	0.265154	-6.17113	6.78055e-10	4.46029e-09
Pavagv31011550m.g	29.2793	1.21758	0.32557	3.73983	0.000184143	0.000667769
Pavagv31011580m.g	15.3046	1.14568	0.460383	2.48854	0.0128267	0.0322025
Pavagv31011581m.g	649.194	1.03225	0.0761012	13.5641	6.53677e-42	1.55509e-40
Pavagv31011599m.g	34.4682	-1.25923	0.324586	-3.87951	0.000104667	0.000396406
Pavagv31011604m.g	36.1815	-1.76312	0.292139	-6.0352	1.58763e-09	1.01666e-08
Pavagv31011627m.g	48.1212	-1.71707	0.260414	-6.59363	4.29208e-11	3.10004e-10
Pavagv31011630m.g	116.954	-1.15855	0.156044	-7.42452	1.13187e-13	9.72247e-13
Pavagv31011647m.g	2194.45	-2.75562	0.0486597	-56.6304	0	0
Pavagv31011730m.g	62.7344	-1.19813	0.252988	-4.73593	2.18058e-06	1.02543e-05
Pavagv31011733m.g	103.82	-1.09711	0.189127	-5.80091	6.59541e-09	3.98035e-08
Pavagv31011737m.g	5044.26	-1.61149	0.0311338	-51.7601	0	0
Pavagv31011784m.g	41.053	-2.16909	0.348059	-6.23195	4.60656e-10	3.06526e-09
Pavagv31011785m.g	133.039	-2.02588	0.194798	-10.3999	2.48132e-25	3.69182e-24
Pavagv31011788m.g	182.084	-1.80689	0.16271	-11.1049	1.18689e-28	1.97686e-27
Pavagv31011790m.g	338.12	-1.3206	0.115678	-11.4162	3.4704e-30	6.05618e-29
Pavagv31011792m.g	569.704	-2.63003	0.0980336	-26.8279	1.52812e-158	1.74406e-156
Pavagv31011793m.g	1246.08	-2.36783	0.0674161	-35.1226	3.04162e-270	6.18592e-268
Pavagv31011805m.g	32.337	1.16319	0.319249	3.64354	0.000268916	0.000949722
Pavagv31011819m.g	50.6358	1.10957	0.266797	4.15887	3.19827e-05	0.000130719
Pavagv31011821m.g	29.1737	-2.20567	0.337722	-6.53103	6.53194e-11	4.63855e-10
Pavagv31011823m.g	51.669	1.35078	0.266063	5.07692	3.83603e-07	1.95222e-06
Pavagv31011845m.g	381.933	1.64761	0.0904187	18.222	3.45132e-74	1.47247e-72
Pavagv31011885m.g	8.6677	-2.56159	0.627724	-4.08076	4.48885e-05	0.000180173
Pavagv31011969m.g	148.349	1.24872	0.161729	7.72106	1.15366e-14	1.05602e-13
Pavagv31012028m.g	4.57718	-3.84756	1.06966	-3.59699	0.000321923	0.00112213
Pavagv31012031m.g	1083.36	-4.47009	0.112519	-39.7274	0	0
Pavagv31012052m.g	20.9126	2.11188	0.446877	4.72586	2.29143e-06	1.07494e-05
Pavagv31012063m.g	121.255	-1.24377	0.175205	-7.09895	1.25711e-12	1.01382e-11
Pavagv31012181m.g	83.2357	-2.3223	0.199507	-11.6402	2.57498e-31	4.64337e-30
Pavagv31012220m.g	85.1065	-1.73419	0.193277	-8.97257	2.89687e-19	3.38331e-18
Pavagv31012221m.g	5633.1	-1.54495	0.0304344	-50.7634	0	0
Pavagv31012222m.g	7.68957	-5.30702	1.28675	-4.12437	3.71752e-05	0.000150735
Pavagv31012247m.g	3.28933	3.32438	1.34888	2.46455	0.0137187	0.0341786
Pavagv31012250m.g	7.39308	-2.2435	0.714762	-3.1388	0.00169638	0.00522316
Pavagv31012286m.g	7.92016	-1.97179	0.679988	-2.89974	0.00373468	0.0106763
Pavagv31012293m.g	293.782	-1.05548	0.105692	-9.98637	1.74869e-23	2.45461e-22
Pavagv31012295m.g	192.592	1.55728	0.134819	11.5509	7.30843e-31	1.30228e-29
Pavagv31012303m.g	49.9593	1.16219	0.256512	4.53076	5.87711e-06	2.62527e-05
Pavagv31012316m.g	30.4958	2.08563	0.411898	5.06345	4.11726e-07	2.09024e-06
Pavagv31012342m.g	92.6464	1.29152	0.196564	6.57047	5.0155e-11	3.60139e-10
Pavagv31012349m.g	1534.93	-1.09146	0.0539982	-20.213	7.52925e-91	3.909e-89
Pavagv31012358m.g	5.17733	-2.08275	0.766437	-2.71745	0.00657873	0.017754
Pavagv31012400m.g	8.36498	2.37867	0.722397	3.29275	0.000992127	0.00319705
Pavagv31012443m.g	2.57575	3.80181	1.45831	2.60699	0.00913423	0.0238371
Pavagv31012479m.g	613.327	-1.24621	0.0792421	-15.7266	9.94476e-56	3.16466e-54
Pavagv31012504m.g	125.173	-1.38918	0.15919	-8.72659	2.62476e-18	2.94594e-17
Pavagv31012560m.g	27.6683	1.15507	0.381946	3.02419	0.00249304	0.00741686
Pavagv31012561m.g	23.7611	1.05181	0.38346	2.74293	0.00608928	0.0165803
Pavagv31012605m.g	176.328	-1.00195	0.136998	-7.31362	2.60034e-13	2.18165e-12
Pavagv31012618m.g	129.011	-1.02838	0.158622	-6.48322	8.97826e-11	6.31607e-10
Pavagv31012628m.g	39.985	-1.21171	0.262704	-4.61246	3.97932e-06	1.8146e-05
Pavagv31012637m.g	661.656	-1.12905	0.0692673	-16.2999	9.89088e-60	3.41684e-58
Pavagv31012647m.g	43.833	-1.06282	0.282846	-3.75758	0.000171566	0.000625344
Pavagv31012664m.g	7.6656	-2.41258	0.654734	-3.68482	0.000228863	0.000817555
Pavagv31012670m.g	146.198	-1.36215	0.137351	-9.91725	3.50261e-23	4.84615e-22
Pavagv31012685m.g	6.52285	-1.93849	0.677298	-2.86209	0.00420853	0.0118939
Pavagv31012689m.g	12.1758	-1.86585	0.525795	-3.54864	0.000387229	0.00133378
Pavagv31012703m.g	7.00111	-1.759	0.663206	-2.65226	0.00799542	0.0211426
Pavagv31012718m.g	598.575	-1.09678	0.0762807	-14.3782	7.08726e-47	1.92861e-45
Pavagv31012756m.g	176.576	1.117	0.135752	8.22822	1.90008e-16	1.9242e-15
Pavagv31012796m.g	32.5019	-5.28633	0.565653	-9.34554	9.14257e-21	1.13909e-19
Pavagv31012806m.g	28.8119	-2.25604	0.334506	-6.74437	1.53688e-11	1.14584e-10
Pavagv31012845m.g	70.2068	1.73342	0.231924	7.47407	7.77536e-14	6.75605e-13
Pavagv31012846m.g	458.382	1.21496	0.0869196	13.978	2.12379e-44	5.45549e-43
Pavagv31012848m.g	5.01371	2.02014	0.856757	2.35789	0.0183792	0.0439984
Pavagv31012870m.g	1698.97	-1.31646	0.0542365	-24.2726	3.81955e-130	3.25915e-128
Pavagv31012915m.g	14.908	-1.79856	0.447009	-4.02355	5.7328e-05	0.000226243
Pavagv31012918m.g	1903.63	1.01445	0.0509683	19.9035	3.79213e-88	1.92445e-86
Pavagv31012930m.g	19.1107	-2.04333	0.43279	-4.72129	2.34351e-06	1.09804e-05
Pavagv31012931m.g	108.023	-1.1007	0.172388	-6.38499	1.71408e-10	1.18337e-09
Pavagv31012934m.g	228.34	-1.35286	0.122834	-11.0138	3.28011e-28	5.38698e-27
Pavagv31012974m.g	105.657	-1.84656	0.193719	-9.53217	1.54027e-21	1.98017e-20
Pavagv31013002m.g	37.3218	1.17781	0.313254	3.75992	0.000169967	0.000619935
Pavagv31013007m.g	2525.86	-1.01994	0.0382228	-26.6842	7.17887e-157	7.95825e-155
Pavagv31013010m.g	37.0991	-1.53513	0.31237	-4.91445	8.90303e-07	4.36264e-06
Pavagv31013012m.g	197.149	-3.11098	0.161875	-19.2184	2.59804e-82	1.23072e-80
Pavagv31013020m.g	30.3574	-1.84338	0.332642	-5.54165	2.99631e-08	1.70769e-07
Pavagv31013038m.g	9.04311	1.9847	0.702674	2.8245	0.00473547	0.013242
Pavagv31013067m.g	195.255	-1.19209	0.130649	-9.12436	7.21631e-20	8.63309e-19
Pavagv31013070m.g	361.227	-1.96793	0.100215	-19.6372	7.44187e-86	3.66658e-84
Pavagv31013076m.g	379.679	1.10519	0.0948841	11.6478	2.35346e-31	4.24676e-30
Pavagv31013154m.g	158.795	1.25192	0.317734	3.94015	8.14291e-05	0.000313623
Pavagv31013177m.g	152.356	-1.33976	0.156594	-8.55561	1.17245e-17	1.27415e-16
Pavagv31013178m.g	296.85	-2.01123	0.113009	-17.7971	7.44854e-71	3.06194e-69
Pavagv31013179m.g	13.1528	-3.03293	0.625222	-4.85096	1.22868e-06	5.93155e-06
Pavagv31013216m.g	963.414	-1.10172	0.0662513	-16.6294	4.27113e-62	1.53426e-60
Pavagv31013235m.g	26.3369	-8.22861	1.21435	-6.77616	1.23414e-11	9.2703e-11
Pavagv31013238m.g	314.83	-1.77439	0.103947	-17.0701	2.4777e-65	9.29532e-64
Pavagv31013279m.g	10.6339	-1.26983	0.521289	-2.43594	0.014853	0.03664
Pavagv31013299m.g	146.145	-1.15976	0.149889	-7.73749	1.01401e-14	9.31344e-14
Pavagv31013314m.g	13.7603	-1.69107	0.500473	-3.37893	0.000727676	0.00240241
Pavagv31013360m.g	127.805	1.17517	0.167492	7.0163	2.27813e-12	1.8092e-11
Pavagv31013372m.g	1106.85	1.03623	0.057979	17.8725	1.93245e-71	7.98028e-70
Pavagv31013378m.g	837.908	-1.50064	0.0700333	-21.4276	7.39069e-102	4.58511e-100
Pavagv31013392m.g	74.7145	1.2579	0.22472	5.59762	2.17312e-08	1.25332e-07
Pavagv31013472m.g	8.35172	2.53272	0.698003	3.62852	0.000285048	0.00100303
Pavagv31013473m.g	259.364	1.30511	0.111326	11.7233	9.6779e-32	1.77236e-30
Pavagv31013491m.g	13.2123	1.28521	0.497053	2.58567	0.00971907	0.0251739
Pavagv31013520m.g	160.889	1.33908	0.146692	9.12852	6.94418e-20	8.31119e-19
Pavagv31013539m.g	6.36214	-2.08776	0.832578	-2.50758	0.0121559	0.0307496
Pavagv31013540m.g	176.857	-1.43099	0.1348	-10.6156	2.52068e-26	3.8608e-25
Pavagv31013593m.g	247.004	-1.77309	0.122733	-14.4467	2.62831e-47	7.2544e-46
Pavagv31013603m.g	947.198	-1.02381	0.0580605	-17.6336	1.36126e-69	5.49564e-68
Pavagv31013624m.g	272.295	1.02444	0.121431	8.43637	3.27343e-17	3.45736e-16
Pavagv31013634m.g	114.323	-1.10652	0.170494	-6.49012	8.57694e-11	6.04003e-10
Pavagv31013639m.g	2259.43	-1.05194	0.0400143	-26.2892	2.54792e-152	2.70269e-150
Pavagv31013688m.g	7.46549	-1.52383	0.650396	-2.34293	0.019133	0.0455846
Pavagv31013716m.g	418.327	1.11555	0.0980625	11.3759	5.51368e-30	9.53577e-29
Pavagv31013719m.g	31.5203	-2.88779	0.366578	-7.87769	3.33487e-15	3.14961e-14
Pavagv31013763m.g	139.768	-1.17864	0.157583	-7.47945	7.46326e-14	6.49947e-13
Pavagv31013779m.g	67.9499	-1.86985	0.236663	-7.90089	2.7691e-15	2.62535e-14
Pavagv31013780m.g	8460	-1.58377	0.0313401	-50.535	0	0
Pavagv31013784m.g	222.028	-1.20961	0.128241	-9.43237	4.00938e-21	5.08676e-20
Pavagv31013786m.g	15.97	-1.05806	0.437159	-2.4203	0.0155076	0.037995
Pavagv31013793m.g	31.9116	-1.13474	0.328128	-3.45824	0.00054372	0.00183083
Pavagv31013797m.g	532.203	-1.75983	0.0872174	-20.1775	1.54253e-90	7.9931e-89
Pavagv31013808m.g	26.0052	1.74534	0.352073	4.95731	7.14758e-07	3.53511e-06
Pavagv31013826m.g	14.2698	-2.44817	0.501959	-4.87722	1.0759e-06	5.22947e-06
Pavagv31013828m.g	1337.9	-1.52819	0.0556294	-27.4709	3.91394e-166	4.62307e-164
Pavagv31013908m.g	54.7285	-1.37774	0.238899	-5.76706	8.06657e-09	4.823e-08
Pavagv31013941m.g	197.217	1.44831	0.131591	11.0062	3.56873e-28	5.85033e-27
Pavagv31013945m.g	37.7662	-1.47285	0.296553	-4.96657	6.81471e-07	3.37912e-06
Pavagv31013965m.g	9093.68	1.27496	0.0246	51.8277	0	0
Pavagv31013988m.g	17.0427	1.36555	0.456408	2.99196	0.00277191	0.00814441
Pavagv31014005m.g	27.2588	-1.31627	0.322812	-4.07752	4.55187e-05	0.000182405
Pavagv31014006m.g	7.01079	-2.64263	0.756393	-3.49373	0.00047632	0.00162042
Pavagv31014009m.g	17.0468	1.45714	0.437469	3.33084	0.000865835	0.00282373
Pavagv31014017m.g	10.4074	1.43301	0.581029	2.46633	0.0136504	0.0340272
Pavagv31014035m.g	21.7519	1.44116	0.372771	3.86606	0.000110609	0.000417044
Pavagv31014057m.g	51.8527	-1.05712	0.247969	-4.26311	2.01601e-05	8.4518e-05
Pavagv31014062m.g	69.1719	1.76523	0.231279	7.63247	2.30292e-14	2.06812e-13
Pavagv31014068m.g	28.5228	1.22459	0.360226	3.3995	0.000675101	0.00223922
Pavagv31014102m.g	9.08697	-1.35142	0.541309	-2.49657	0.0125399	0.0315645
Pavagv31014123m.g	1613.89	1.03182	0.0557107	18.5211	1.3963e-76	6.19155e-75
Pavagv31014124m.g	67.111	-1.25964	0.22279	-5.65393	1.56818e-08	9.17086e-08
Pavagv31014155m.g	80.8692	-2.65508	0.215485	-12.3214	6.94491e-35	1.37924e-33
Pavagv31014171m.g	9.76438	-5.65482	1.12805	-5.01291	5.36121e-07	2.68696e-06
Pavagv31014174m.g	48.5839	-1.33142	0.254987	-5.22152	1.77464e-07	9.38828e-07
Pavagv31014187m.g	27.9076	-2.21538	0.35881	-6.17424	6.64822e-10	4.37537e-09
Pavagv31014205m.g	117.371	-1.1799	0.159956	-7.37637	1.62665e-13	1.38102e-12
Pavagv31014206m.g	20.9065	-1.7998	0.388242	-4.63576	3.55627e-06	1.6304e-05
Pavagv31014222m.g	910.331	-1.19624	0.0605271	-19.7638	6.10482e-87	3.04105e-85
Pavagv31014223m.g	5.79871	-1.85001	0.766097	-2.41485	0.0157417	0.0384536
Pavagv31014241m.g	24.2347	-1.66278	0.381726	-4.35596	1.32487e-05	5.66226e-05
Pavagv31014277m.g	10.8599	-7.67804	1.25227	-6.13131	8.71582e-10	5.70005e-09
Pavagv31014322m.g	4.85603	-3.85216	1.08818	-3.53999	0.000400137	0.00137491
Pavagv31014344m.g	100.189	-1.20378	0.185285	-6.49691	8.19851e-11	5.78559e-10
Pavagv31014361m.g	2919.91	-1.04057	0.037645	-27.6418	3.50628e-168	4.25297e-166
Pavagv31014365m.g	17.1539	-1.12965	0.397548	-2.84154	0.00448965	0.0126164
Pavagv31014371m.g	733.084	-1.06783	0.0755295	-14.1379	2.21776e-45	5.82408e-44
Pavagv31014374m.g	83.3504	-1.29531	0.211852	-6.11422	9.703e-10	6.32425e-09
Pavagv31014393m.g	13.8101	-1.15794	0.481431	-2.4052	0.0161634	0.0393099
Pavagv31014404m.g	1399.75	1.16598	0.0483758	24.1026	2.34735e-128	1.94765e-126
Pavagv31014410m.g	3.05102	-3.25386	1.30313	-2.49696	0.0125264	0.0315363
Pavagv31014470m.g	8.49707	-1.75877	0.614935	-2.86009	0.00423516	0.0119604
Pavagv31014498m.g	30.1189	-4.414	0.470761	-9.37631	6.8323e-21	8.57572e-20
Pavagv31014502m.g	31.7473	-2.05347	0.346916	-5.91921	3.23496e-09	2.01062e-08
Pavagv31014504m.g	14.7235	-1.27911	0.424911	-3.01031	0.00260985	0.00772022
Pavagv31014524m.g	38.64	-1.22715	0.280354	-4.37715	1.20242e-05	5.17573e-05
Pavagv31014528m.g	30.642	-1.2486	0.352695	-3.54017	0.000399876	0.00137436
Pavagv31014535m.g	1161.51	-1.26764	0.054814	-23.1261	2.52981e-118	1.85444e-116
Pavagv31014559m.g	205.063	-2.12147	0.133811	-15.8542	1.3147e-56	4.25885e-55
Pavagv31014560m.g	443.94	-2.16728	0.0942094	-23.0049	4.1631e-117	3.0109e-115
Pavagv31014617m.g	345.644	-1.07363	0.0931775	-11.5224	1.01701e-30	1.8027e-29
Pavagv31014633m.g	28.5886	1.08763	0.388497	2.79958	0.00511699	0.014209
Pavagv31014663m.g	519.434	1.01479	0.0787147	12.892	4.99132e-38	1.08529e-36
Pavagv31014676m.g	546.566	-1.29802	0.0758469	-17.1136	1.17412e-65	4.44802e-64
Pavagv31014692m.g	16.7849	-1.03644	0.426752	-2.42866	0.0151547	0.0372687
Pavagv31014704m.g	58.0066	-2.28588	0.285118	-8.01731	1.08082e-15	1.04448e-14
Pavagv31014743m.g	65.0829	-1.53413	0.215145	-7.13068	9.98758e-13	8.09329e-12
Pavagv31014767m.g	80.5884	1.73949	0.237711	7.31767	2.52321e-13	2.11957e-12
Pavagv31014819m.g	3065.11	-2.13736	0.0420335	-50.849	0	0
Pavagv31014845m.g	45.9012	-1.26585	0.25493	-4.96546	6.85384e-07	3.3979e-06
Pavagv31014846m.g	76.2766	-1.19868	0.201162	-5.95879	2.5411e-09	1.59661e-08
Pavagv31014859m.g	62.5507	1.48243	0.23984	6.18092	6.37289e-10	4.19927e-09
Pavagv31014863m.g	108.35	1.0131	0.169832	5.96532	2.44149e-09	1.5376e-08
Pavagv31014869m.g	174.65	-1.41083	0.134387	-10.4983	8.79296e-26	1.32724e-24
Pavagv31014870m.g	10.9295	-3.14871	0.620767	-5.07228	3.93077e-07	1.99818e-06
Pavagv31014888m.g	539.517	-1.19048	0.0810669	-14.6851	8.03126e-49	2.28191e-47
Pavagv31014911m.g	6.45194	-1.91048	0.755407	-2.52907	0.0114364	0.0291108
Pavagv31014936m.g	313.031	-3.27175	0.210402	-15.55	1.59098e-54	4.98084e-53
Pavagv31014938m.g	49.1738	-1.0955	0.253925	-4.31427	1.6013e-05	6.79e-05
Pavagv31014954m.g	64.1546	-1.22244	0.227695	-5.36877	7.92742e-08	4.3284e-07
Pavagv31014960m.g	552.727	1.52889	0.0847121	18.0481	8.16696e-73	3.46251e-71
Pavagv31014966m.g	107.048	-2.10639	0.164838	-12.7785	2.1614e-37	4.62529e-36
Pavagv31014983m.g	50.8314	-1.61833	0.242323	-6.67839	2.4158e-11	1.77712e-10
Pavagv31015007m.g	3012.86	-1.15884	0.0387867	-29.8774	3.86904e-196	5.65696e-194
Pavagv31015008m.g	697.756	-1.09234	0.0658681	-16.5838	9.13134e-62	3.2542e-60
Pavagv31015012m.g	105.715	-1.21482	0.176447	-6.88491	5.78233e-12	4.44589e-11
Pavagv31015027m.g	79.7617	1.15964	0.212241	5.46382	4.65992e-08	2.60157e-07
Pavagv31015028m.g	159.955	2.01411	0.164779	12.2231	2.34063e-34	4.59113e-33
Pavagv31015039m.g	354.329	1.15705	0.106599	10.8543	1.90252e-27	3.03427e-26
Pavagv31015047m.g	14.2334	1.52345	0.514803	2.95928	0.00308364	0.00897743
Pavagv31015051m.g	298.761	-1.26423	0.104266	-12.125	7.78753e-34	1.50568e-32
Pavagv31015052m.g	42.7355	-4.22143	0.387559	-10.8924	1.25362e-27	2.01719e-26
Pavagv31015067m.g	48.4709	1.31859	0.251429	5.2444	1.56794e-07	8.33883e-07
Pavagv31015140m.g	1.81395	-4.0435	1.62356	-2.49051	0.0127559	0.0320425
Pavagv31015198m.g	104.766	-2.14593	0.200093	-10.7247	7.79651e-27	1.21549e-25
Pavagv31015201m.g	1388.47	-1.53408	0.0560891	-27.3507	1.05848e-164	1.24482e-162
Pavagv31015210m.g	49.2229	-1.12931	0.247417	-4.5644	5.00922e-06	2.25561e-05
Pavagv31015211m.g	1.63657	-4.77093	1.65279	-2.88659	0.00389446	0.0110874
Pavagv31015265m.g	19.0643	-1.18454	0.400489	-2.95774	0.00309906	0.00901526
Pavagv31015266m.g	812.869	-1.17523	0.0631611	-18.6069	2.82605e-77	1.26559e-75
Pavagv31015300m.g	249.704	-1.96685	0.119549	-16.4523	8.07075e-61	2.83146e-59
Pavagv31015306m.g	35.3921	-1.54858	0.301207	-5.14125	2.7292e-07	1.41124e-06
Pavagv31015343m.g	23.5652	-1.41037	0.381166	-3.70014	0.000215482	0.000773431
Pavagv31015352m.g	315.213	-1.59376	0.101309	-15.7317	9.17236e-56	2.9223e-54
Pavagv31015360m.g	125.165	1.779	0.185699	9.57998	9.7063e-22	1.25982e-20
Pavagv31015367m.g	106.877	-6.31066	0.409073	-15.4267	1.08187e-53	3.31787e-52
Pavagv31015378m.g	68.9702	2.19701	0.326639	6.7261	1.74276e-11	1.29612e-10
Pavagv31015416m.g	1043.64	-1.01477	0.0643908	-15.7595	5.9071e-56	1.88867e-54
Pavagv31015421m.g	1077.29	-1.40578	0.0595784	-23.5955	4.28908e-123	3.30528e-121
Pavagv31015475m.g	11.3521	1.44391	0.580857	2.48583	0.0129251	0.0324336
Pavagv31015485m.g	506.481	-1.06615	0.0823169	-12.9517	2.29768e-38	5.04055e-37
Pavagv31015544m.g	12.7861	-1.31117	0.549167	-2.38757	0.0169603	0.0410072
Pavagv31015545m.g	126.727	-3.27588	0.212049	-15.4487	7.69807e-54	2.3662e-52
Pavagv31015555m.g	528.477	1.34766	0.0833536	16.168	8.48104e-59	2.87473e-57
Pavagv31015574m.g	6.92252	-1.97135	0.680422	-2.89725	0.00376445	0.0107557
Pavagv31015610m.g	59.9215	1.10118	0.222846	4.94144	7.75488e-07	3.82358e-06
Pavagv31015618m.g	14.7693	1.28712	0.448618	2.86908	0.00411668	0.0116526
Pavagv31015629m.g	18.7041	-1.62764	0.407854	-3.99074	6.58687e-05	0.000257841
Pavagv31015637m.g	18.817	-1.36043	0.403088	-3.37502	0.0007381	0.00243385
Pavagv31015641m.g	311.094	-4.46516	0.183827	-24.29	2.50087e-130	2.14749e-128
Pavagv31015679m.g	411.333	-1.64889	0.0874625	-18.8525	2.80073e-79	1.28402e-77
Pavagv31015736m.g	2635.59	-1.28515	0.0384146	-33.4546	2.2043e-245	4.19887e-243
Pavagv31015737m.g	1935.41	-1.03545	0.0538844	-19.2162	2.71051e-82	1.28176e-80
Pavagv31015781m.g	353.031	-2.82145	0.110863	-25.4499	7.07804e-143	6.98737e-141
Pavagv31015829m.g	26.557	1.04032	0.326063	3.19055	0.00142001	0.00444506
Pavagv31015834m.g	114.775	-2.08653	0.189054	-11.0367	2.54173e-28	4.19214e-27
Pavagv31015845m.g	86.6392	-1.32085	0.180728	-7.30849	2.70154e-13	2.26516e-12
Pavagv31015851m.g	77.4705	-2.97026	0.237819	-12.4896	8.50684e-36	1.74982e-34
Pavagv31015852m.g	120.688	-2.59298	0.175626	-14.7642	2.49362e-49	7.1527e-48
Pavagv31015868m.g	13.0828	-2.16116	0.546758	-3.95269	7.72776e-05	0.000298996
Pavagv31015874m.g	46.0666	-1.0502	0.266806	-3.93621	8.27787e-05	0.000318323
Pavagv31015879m.g	71.2485	-2.19657	0.229206	-9.58341	9.38917e-22	1.22041e-20
Pavagv31015887m.g	488.941	-1.23171	0.0803937	-15.321	5.53739e-53	1.68104e-51
Pavagv31015896m.g	144.963	-1.22727	0.182151	-6.73764	1.60985e-11	1.19991e-10
Pavagv31015945m.g	5549.3	-1.33455	0.0339135	-39.3516	0	0
Pavagv31015971m.g	245.739	-1.37523	0.112246	-12.2519	1.64022e-34	3.22899e-33
Pavagv31016058m.g	4.94291	-2.84401	0.913525	-3.11323	0.00185052	0.00566496
Pavagv31016060m.g	9.64154	-1.33752	0.569597	-2.34819	0.0188647	0.0450279
Pavagv31016183m.g	297.723	-1.46982	0.105309	-13.9573	2.84065e-44	7.2762e-43
Pavagv31016191m.g	10.1144	3.48408	0.836859	4.16329	3.137e-05	0.00012839
Pavagv31016233m.g	34.4346	-1.84786	0.289889	-6.37437	1.83718e-10	1.26512e-09
Pavagv31016234m.g	46.3482	-1.16864	0.257552	-4.53749	5.6927e-06	2.54642e-05
Pavagv31016255m.g	22.0582	-1.64367	0.428386	-3.83689	0.000124603	0.000464879
Pavagv31016256m.g	21.3742	-3.56519	0.551931	-6.45949	1.05059e-10	7.35627e-10
Pavagv31016308m.g	28.7655	-3.06413	0.379654	-8.07086	6.98036e-16	6.83358e-15
Pavagv31016336m.g	58.3149	1.27395	0.240909	5.28808	1.23606e-07	6.64166e-07
Pavagv31016340m.g	1.79542	-4.98597	1.60668	-3.10328	0.00191391	0.0058391
Pavagv31016370m.g	9832.63	1.83303	0.0284559	64.4165	0	0
Pavagv31016389m.g	115.039	2.14095	0.175746	12.1821	3.87262e-34	7.5523e-33
Pavagv31016430m.g	526.463	1.0672	0.0857372	12.4473	1.4464e-35	2.94827e-34
Pavagv31016431m.g	128.976	1.43912	0.172402	8.34745	6.97539e-17	7.24289e-16
Pavagv31016439m.g	15.0998	-1.69515	0.484755	-3.49691	0.000470676	0.00160263
Pavagv31016455m.g	17.1793	-1.27398	0.462582	-2.75407	0.00588584	0.0160814
Pavagv31016460m.g	3165.48	-1.34122	0.037749	-35.5301	1.68652e-276	3.48234e-274
Pavagv31016462m.g	7.60527	-2.1685	0.93325	-2.3236	0.0201471	0.0476988
Pavagv31016486m.g	2043.17	-1.82506	0.0631934	-28.8806	2.09059e-183	2.81335e-181
Pavagv31016538m.g	1886.19	1.15533	0.0477452	24.1977	2.35043e-129	1.98059e-127
Pavagv31016559m.g	339.537	1.25317	0.105123	11.921	9.20038e-33	1.7258e-31
Pavagv31016633m.g	14.6978	-2.22894	0.496906	-4.48564	7.26949e-06	3.21768e-05
Pavagv31016651m.g	13.67	-2.19335	0.587209	-3.73522	0.00018755	0.000679667
Pavagv31016660m.g	491.847	-1.26759	0.0898501	-14.1078	3.39951e-45	8.8758e-44
Pavagv31016668m.g	1475.52	1.07157	0.0522892	20.4932	2.47669e-93	1.33185e-91
Pavagv31016720m.g	1109.9	1.94457	0.0588972	33.0163	4.74325e-239	8.72789e-237
Pavagv31016732m.g	7.45003	-1.59904	0.664317	-2.40705	0.016082	0.0391576
Pavagv31016735m.g	114.691	-1.11393	0.176884	-6.2975	3.02477e-10	2.04901e-09
Pavagv31016741m.g	475	-1.10992	0.0852709	-13.0164	9.8737e-39	2.18734e-37
Pavagv31016753m.g	224.741	-1.55523	0.108862	-14.2862	2.66718e-46	7.15721e-45
Pavagv31016770m.g	29.9379	-1.40195	0.330275	-4.24481	2.18782e-05	9.12964e-05
Pavagv31016794m.g	93.2582	1.07988	0.185648	5.81679	5.99892e-09	3.63578e-08
Pavagv31016809m.g	467.775	-1.43622	0.0847534	-16.9459	2.06343e-64	7.65619e-63
Pavagv31016814m.g	697.117	1.00749	0.0738712	13.6384	2.36669e-42	5.72142e-41
Pavagv31016820m.g	1006.58	1.0029	0.0560352	17.8976	1.23084e-71	5.1063e-70
Pavagv31016836m.g	19.0384	1.01832	0.40968	2.48564	0.0129318	0.0324452
Pavagv31016838m.g	2429.93	1.09871	0.0392403	27.9996	1.64133e-172	2.02723e-170
Pavagv31016845m.g	4916.02	-1.4039	0.0328224	-42.7727	0	0
Pavagv31016852m.g	474.69	1.01584	0.0829919	12.2402	1.89471e-34	3.72456e-33
Pavagv31016875m.g	186.326	-1.56446	0.12464	-12.5518	3.8869e-36	8.06263e-35
Pavagv31016927m.g	241.371	-1.2363	0.116142	-10.6448	1.84477e-26	2.8384e-25
Pavagv31016938m.g	26.5309	-1.15256	0.426076	-2.70505	0.00682935	0.0183607
Pavagv31016948m.g	86.9715	1.10252	0.188375	5.85279	4.83404e-09	2.95761e-08
Pavagv31016952m.g	5.48212	-2.46843	0.801988	-3.07789	0.00208469	0.00630252
Pavagv31016972m.g	27.9239	-1.06911	0.345163	-3.09742	0.00195214	0.00593897
Pavagv31016974m.g	5.85836	-2.14021	0.842475	-2.54038	0.0110731	0.0282936
Pavagv31016977m.g	2302.63	-2.34838	0.0493232	-47.6122	0	0
Pavagv31016986m.g	1.9788	-4.04802	1.56482	-2.58689	0.00968461	0.0250991
Pavagv31016998m.g	7.40271	2.40202	0.767815	3.12839	0.00175767	0.00539835
Pavagv31017024m.g	750.073	-1.48711	0.0685652	-21.689	2.60514e-104	1.66194e-102
Pavagv31017028m.g	30.9458	1.39108	0.311857	4.46063	8.17178e-06	3.59295e-05
Pavagv31017031m.g	5.7423	-2.5892	0.815154	-3.17633	0.00149151	0.00464471
Pavagv31017043m.g	112.151	-1.24087	0.164773	-7.53083	5.04178e-14	4.43064e-13
Pavagv31017044m.g	1883.42	-1.135	0.0458821	-24.7374	4.23988e-135	3.83561e-133
Pavagv31017045m.g	11.0523	-3.42788	0.629998	-5.44109	5.29542e-08	2.93816e-07
Pavagv31017053m.g	4.60709	5.86477	1.33129	4.40533	1.05621e-05	4.57842e-05
Pavagv31017060m.g	3.32319	3.39478	1.40347	2.41884	0.0155701	0.038117
Pavagv31017072m.g	213.305	3.86709	0.192854	20.0519	1.94272e-89	9.93359e-88
Pavagv31017083m.g	48.0127	1.33253	0.268243	4.96763	6.77764e-07	3.36259e-06
Pavagv31017096m.g	1892.78	-1.95619	0.0473329	-41.3283	0	0
Pavagv31017100m.g	181.923	-4.18101	0.201269	-20.7732	7.56158e-96	4.2085e-94
Pavagv31017104m.g	3123.4	-1.52465	0.0390274	-39.0663	0	0
Pavagv31017123m.g	269.935	-1.00628	0.107575	-9.35421	8.4227e-21	1.05329e-19
Pavagv31017139m.g	51.6269	-1.21019	0.235575	-5.13717	2.78902e-07	1.44087e-06
Pavagv31017144m.g	8.74621	1.55432	0.637485	2.4382	0.0147606	0.0364422
Pavagv31017155m.g	270.614	-1.52095	0.112076	-13.5707	5.97307e-42	1.42223e-40
Pavagv31017179m.g	12.2091	1.25846	0.546276	2.3037	0.0212395	0.0499398
Pavagv31017219m.g	50.031	-1.21967	0.249905	-4.88052	1.05807e-06	5.14835e-06
Pavagv31017226m.g	8.47932	-2.33815	0.705858	-3.31249	0.000924681	0.00299936
Pavagv31017241m.g	171.818	-1.18228	0.153604	-7.69695	1.39352e-14	1.26743e-13
Pavagv31017285m.g	46.0783	-1.74516	0.258213	-6.75858	1.39349e-11	1.04209e-10
Pavagv31017313m.g	122.74	-1.15657	0.15908	-7.27039	3.58456e-13	2.98335e-12
Pavagv31017339m.g	172.292	-1.0967	0.14109	-7.77307	7.66035e-15	7.08151e-14
Pavagv31017343m.g	58.3688	-1.02255	0.232272	-4.40238	1.07072e-05	4.63761e-05
Pavagv31017515m.g	28.0411	1.43995	0.363735	3.9588	7.53288e-05	0.000291957
Pavagv31017586m.g	535.451	1.06936	0.0882035	12.1238	7.90372e-34	1.52705e-32
Pavagv31017652m.g	270.932	1.15834	0.114444	10.1214	4.43879e-24	6.35937e-23
Pavagv31017653m.g	224.393	1.14012	0.149343	7.63424	2.27156e-14	2.04267e-13
Pavagv31017683m.g	366.251	1.13903	0.095882	11.8795	1.51195e-32	2.82241e-31
Pavagv31017686m.g	241.294	3.52907	0.153881	22.9338	2.13784e-116	1.53386e-114
Pavagv31017696m.g	508.839	-1.32503	0.0799617	-16.5708	1.13306e-61	4.02206e-60
Pavagv31017697m.g	51.5423	-1.70072	0.255649	-6.65254	2.88078e-11	2.1043e-10
Pavagv31017703m.g	6.94266	-1.76136	0.678691	-2.59523	0.00945287	0.0245691
Pavagv31017717m.g	87.4007	1.2609	0.201468	6.25856	3.88552e-10	2.6047e-09
Pavagv31017724m.g	86.2418	1.67399	0.195172	8.57702	9.73651e-18	1.06238e-16
Pavagv31017739m.g	33.5379	1.00559	0.313537	3.20723	0.00134021	0.00421478
Pavagv31017744m.g	50.6255	-2.86206	0.310713	-9.21125	3.22342e-20	3.93458e-19
Pavagv31017750m.g	37.2443	-1.15327	0.311752	-3.69933	0.000216166	0.000775679
Pavagv31017775m.g	26.6132	1.10813	0.376185	2.94569	0.00322232	0.00933512
Pavagv31017823m.g	116.294	-1.12662	0.173623	-6.4889	8.64636e-11	6.08734e-10
Pavagv31017829m.g	1889.98	1.12076	0.0451682	24.813	6.4975e-136	5.89768e-134
Pavagv31017851m.g	721.83	-2.23689	0.0784997	-28.4955	1.33326e-178	1.73382e-176
Pavagv31017861m.g	272.54	-1.51397	0.402391	-3.76242	0.000168275	0.000614096
Pavagv31017862m.g	2.53558	-5.19797	1.48802	-3.49322	0.000477234	0.00162333
Pavagv31017899m.g	155.75	1.36771	0.162832	8.39948	4.48449e-17	4.70524e-16
Pavagv31017900m.g	496.055	1.01869	0.0822184	12.3901	2.95793e-35	5.9575e-34
Pavagv31017923m.g	9.16923	-1.92712	0.635556	-3.03218	0.00242793	0.0072423
Pavagv31017930m.g	15.3165	-5.27723	0.806663	-6.54206	6.06789e-11	4.32263e-10
Pavagv31017955m.g	2215.01	-1.94214	0.0432848	-44.869	0	0
Pavagv31017972m.g	405.341	1.20618	0.0919531	13.1173	2.61974e-39	5.89528e-38
Pavagv31017979m.g	30.8595	2.07069	0.345714	5.98962	2.10335e-09	1.33084e-08
Pavagv31017981m.g	280.75	-2.02924	0.118106	-17.1816	3.64826e-66	1.39578e-64
Pavagv31017988m.g	22.978	-2.06736	0.388903	-5.31587	1.0615e-07	5.73334e-07
Pavagv31017989m.g	136.466	-1.67352	0.156838	-10.6703	1.40101e-26	2.1692e-25
Pavagv31017993m.g	25.0819	2.81688	0.426616	6.60285	4.03338e-11	2.91631e-10
Pavagv31017997m.g	34.9359	-1.09994	0.301189	-3.65199	0.000260216	0.000921521
Pavagv31018067m.g	81.9548	-1.04061	0.175983	-5.91316	3.35613e-09	2.08354e-08
Pavagv31018084m.g	353.117	2.22465	0.124132	17.9217	7.98351e-72	3.3325e-70
Pavagv31018100m.g	74.657	-1.28948	0.206234	-6.2525	4.03932e-10	2.70378e-09
Pavagv31018134m.g	39.6036	1.08998	0.317539	3.4326	0.000597816	0.0019993
Pavagv31018158m.g	157.489	-2.04433	0.171443	-11.9243	8.84556e-33	1.6604e-31
Pavagv31018160m.g	407.774	-1.28558	0.100986	-12.7302	4.016e-37	8.53999e-36
Pavagv31018178m.g	65.9296	-2.04251	0.216831	-9.41983	4.51827e-21	5.71097e-20
Pavagv31018183m.g	255.109	-1.18845	0.109176	-10.8857	1.34922e-27	2.16845e-26
Pavagv31018213m.g	29.466	1.07089	0.326526	3.27964	0.00103938	0.00333621
Pavagv31018276m.g	733.416	-1.39565	0.0755093	-18.4832	2.81932e-76	1.23999e-74
Pavagv31018277m.g	2085.09	-1.31261	0.0847852	-15.4817	4.61431e-54	1.42318e-52
Pavagv31018280m.g	21.4146	-1.19622	0.383996	-3.1152	0.00183822	0.00562976
Pavagv31018303m.g	5.68452	-2.39212	0.91903	-2.60288	0.00924447	0.0240876
Pavagv31018310m.g	39.4379	-1.36502	0.283113	-4.82145	1.42515e-06	6.83735e-06
Pavagv31018325m.g	64.0786	1.03222	0.236391	4.36659	1.26202e-05	5.41674e-05
Pavagv31018379m.g	21.8553	-1.72731	0.369371	-4.67636	2.92009e-06	1.35018e-05
Pavagv31018380m.g	155.637	2.06022	0.150257	13.7113	8.68855e-43	2.12301e-41
Pavagv31018385m.g	14.6557	-1.59121	0.469631	-3.38821	0.0007035	0.00232657
Pavagv31018445m.g	7.07545	1.93344	0.793833	2.43557	0.0148683	0.0366696
Pavagv31018481m.g	638.992	-1.08494	0.0790143	-13.731	6.62475e-43	1.62755e-41
Pavagv31018502m.g	86.292	-1.12816	0.18401	-6.13097	8.73439e-10	5.71081e-09
Pavagv31018537m.g	863.355	-1.85826	0.0651813	-28.5092	9.0203e-179	1.1787e-176
Pavagv31018559m.g	22.4598	1.60275	0.392644	4.08194	4.46617e-05	0.00017929
Pavagv31018572m.g	15.0715	-1.12843	0.442901	-2.54781	0.01084	0.0277637
Pavagv31018578m.g	5.85032	4.30926	1.30307	3.307	0.000943014	0.00305297
Pavagv31018603m.g	21.0072	-1.93245	0.411969	-4.69077	2.72175e-06	1.26366e-05
Pavagv31018605m.g	10.4502	-1.18802	0.502003	-2.36657	0.0179538	0.0431214
Pavagv31018607m.g	19.2661	-1.37462	0.404082	-3.40183	0.000669351	0.00222178
Pavagv31018654m.g	38.9146	1.22651	0.316064	3.88059	0.000104204	0.000394763
Pavagv31018666m.g	4.98556	-5.54882	1.32575	-4.18541	2.84658e-05	0.000117124
Pavagv31018689m.g	745.901	-1.07213	0.0666574	-16.0842	3.29235e-58	1.1008e-56
Pavagv31018695m.g	606.883	-1.34807	0.0786012	-17.1508	6.20106e-66	2.35911e-64
Pavagv31018711m.g	574.519	-2.41687	0.0815073	-29.6522	3.17331e-193	4.49398e-191
Pavagv31018742m.g	28.4959	1.80249	0.340627	5.29168	1.21195e-07	6.51469e-07
Pavagv31018752m.g	30.6973	-7.29733	1.05199	-6.93666	4.01472e-12	3.12232e-11
Pavagv31018778m.g	43.254	-1.18424	0.2547	-4.64956	3.32636e-06	1.52992e-05
Pavagv31018784m.g	682.177	-2.50757	0.08123	-30.87	3.02226e-209	4.86602e-207
Pavagv31018802m.g	79.1311	1.22955	0.208205	5.90545	3.5168e-09	2.18089e-08
Pavagv31018804m.g	6.05888	2.76781	0.831024	3.33061	0.00086657	0.00282544
Pavagv31018831m.g	34.1141	-2.66878	0.367169	-7.26853	3.63422e-13	3.02375e-12
Pavagv31018959m.g	2464.66	-1.23186	0.0382825	-32.1782	3.56214e-227	6.0599e-225
Pavagv31018980m.g	599.424	-1.18157	0.0811918	-14.5528	5.6067e-48	1.56669e-46
Pavagv31018987m.g	100.495	-2.10096	0.18461	-11.3805	5.22879e-30	9.05465e-29
Pavagv31018995m.g	88.378	1.6096	0.212153	7.58697	3.27464e-14	2.91176e-13
Pavagv31018997m.g	535.84	1.18825	0.0834917	14.232	5.79908e-46	1.54086e-44
Pavagv31019002m.g	60.3054	-3.02201	0.299568	-10.0879	6.25019e-24	8.89329e-23
Pavagv31019014m.g	403.431	-1.31594	0.0896846	-14.6729	9.6114e-49	2.72515e-47
Pavagv31019045m.g	12.9502	-1.9926	0.485767	-4.10196	4.09657e-05	0.000165188
Pavagv31019046m.g	78.7317	-1.21483	0.196029	-6.1972	5.74749e-10	3.80014e-09
Pavagv31019073m.g	52.4304	-1.39466	0.241039	-5.78602	7.20732e-09	4.33224e-08
Pavagv31019082m.g	28.4489	-1.37377	0.338563	-4.05765	4.95683e-05	0.000197696
Pavagv31019090m.g	107.915	1.31524	0.302957	4.34134	1.41619e-05	6.03916e-05
Pavagv31019097m.g	213.918	-1.15475	0.125846	-9.17593	4.47708e-20	5.42322e-19
Pavagv31019099m.g	62.8868	1.08823	0.227607	4.78119	1.74258e-06	8.28238e-06
Pavagv31019100m.g	511.616	-1.3435	0.0820553	-16.3731	2.97532e-60	1.03311e-58
Pavagv31019103m.g	153.767	-2.57086	0.147954	-17.3761	1.25287e-67	4.89724e-66
Pavagv31019110m.g	2365.95	-1.22512	0.0410103	-29.8733	4.36886e-196	6.3534e-194
Pavagv31019119m.g	27.0019	-1.03593	0.360065	-2.87708	0.00401374	0.0113838
Pavagv31019121m.g	135.406	-5.45459	0.405651	-13.4465	3.22721e-41	7.55129e-40
Pavagv31019131m.g	65.0493	-1.4114	0.229493	-6.15005	7.74567e-10	5.07909e-09
Pavagv31019162m.g	50.9029	1.84219	0.257276	7.16036	8.04633e-13	6.56546e-12
Pavagv31019192m.g	7.20986	2.06177	0.774729	2.66128	0.00778453	0.0206354
Pavagv31019228m.g	1.4998	4.25191	1.62794	2.61183	0.00900586	0.0235294
Pavagv31019235m.g	2203.42	-1.1054	0.0469817	-23.5283	2.09329e-122	1.59947e-120
Pavagv31019267m.g	1.9955	3.96561	1.5299	2.59207	0.00954013	0.0247578
Pavagv31019289m.g	288.384	-2.3412	0.118196	-19.8078	2.54926e-87	1.27694e-85
Pavagv31019295m.g	2.45667	-3.09178	1.33995	-2.30739	0.021033	0.0495102
Pavagv31019307m.g	239.799	-1.53131	0.123978	-12.3515	4.78344e-35	9.54888e-34
Pavagv31019328m.g	1470.92	-2.18416	0.0536319	-40.7251	0	0
Pavagv31019342m.g	9.12274	1.40809	0.578832	2.43264	0.0149891	0.036932
Pavagv31019350m.g	3.05534	-3.11725	1.14054	-2.73315	0.00627323	0.0170188
Pavagv31019385m.g	11.8544	-1.19562	0.501219	-2.38542	0.0170597	0.0412045
Pavagv31019407m.g	205.687	1.36995	0.128469	10.6637	1.50538e-26	2.32812e-25
Pavagv31019416m.g	48.3687	1.14159	0.269665	4.23338	2.30206e-05	9.57532e-05
Pavagv31019428m.g	3646.35	-1.75169	0.043814	-39.9801	0	0
Pavagv31019432m.g	23.4431	-1.1339	0.36338	-3.12043	0.0018059	0.00553705
Pavagv31019438m.g	23.0541	1.56159	0.40541	3.85189	0.00011721	0.000439784
Pavagv31019452m.g	5.92015	-2.328	0.736008	-3.16301	0.00156148	0.00484252
Pavagv31019455m.g	57.5893	-1.63091	0.271705	-6.00248	1.94327e-09	1.23359e-08
Pavagv31019488m.g	6.89369	-2.31503	0.72994	-3.17153	0.00151639	0.00471621
Pavagv31019500m.g	377.044	-1.18013	0.100649	-11.7252	9.46383e-32	1.73551e-30
Pavagv31019541m.g	1564.18	-1.57374	0.0623709	-25.232	1.78577e-140	1.71288e-138
Pavagv31019577m.g	8.44885	-1.9988	0.652694	-3.06239	0.00219574	0.00660873
Pavagv31019619m.g	3.23654	-5.14607	1.44738	-3.55543	0.000377358	0.00130177
Pavagv31019620m.g	367.858	-3.45234	0.165622	-20.8447	1.70208e-96	9.59157e-95
Pavagv31019642m.g	72.5315	1.31777	0.21166	6.22588	4.78847e-10	3.18396e-09
Pavagv31019687m.g	5.81775	2.76509	1.03401	2.67414	0.00749214	0.0199522
Pavagv31019699m.g	942.735	-1.19788	0.0664013	-18.0401	9.43867e-73	3.99541e-71
Pavagv31019712m.g	184.318	-1.31087	0.137858	-9.50882	1.92843e-21	2.46862e-20
Pavagv31019765m.g	132.014	1.18136	0.16072	7.35039	1.97623e-13	1.6689e-12
Pavagv31019777m.g	2.52444	-3.56046	1.32788	-2.68131	0.00733352	0.0195606
Pavagv31019790m.g	47.1276	1.29213	0.28113	4.59621	4.30255e-06	1.95137e-05
Pavagv31019792m.g	75.9833	1.16601	0.201556	5.78504	7.24937e-09	4.35558e-08
Pavagv31019818m.g	246.353	-1.63179	0.124958	-13.0587	5.66691e-39	1.26891e-37
Pavagv31019828m.g	27.9666	1.1803	0.335445	3.51862	0.00043379	0.00148395
Pavagv31019848m.g	40.1202	1.99966	0.335903	5.95309	2.63134e-09	1.65025e-08
Pavagv31019868m.g	19.0953	1.34533	0.429767	3.13038	0.00174581	0.00536375
Pavagv31019874m.g	7.31145	-1.55663	0.647671	-2.40342	0.0162425	0.039484
Pavagv31019909m.g	45.9465	-2.87503	0.305471	-9.41181	4.87647e-21	6.14649e-20
Pavagv31019920m.g	146.262	-1.12025	0.14899	-7.51896	5.52131e-14	4.84104e-13
Pavagv31019940m.g	784.295	-1.18788	0.0675969	-17.5731	3.96138e-69	1.58978e-67
Pavagv31019983m.g	2.63079	-4.62897	1.45323	-3.1853	0.00144603	0.00451764
Pavagv31020053m.g	51.3654	-3.05412	0.283234	-10.783	4.1412e-27	6.51631e-26
Pavagv31020055m.g	62.0832	-2.44431	0.267525	-9.13676	6.43494e-20	7.72564e-19
Pavagv31020059m.g	7.25106	1.7876	0.710903	2.51455	0.0119185	0.0302055
Pavagv31020062m.g	235.402	-2.26242	0.127157	-17.7923	8.10474e-71	3.31657e-69
Pavagv31020063m.g	21.6315	-1.08293	0.393743	-2.75034	0.00595344	0.016246
Pavagv31020085m.g	1347.65	-1.85763	0.0562028	-33.0522	1.44667e-239	2.6802e-237
Pavagv31020100m.g	81.3444	-1.70057	0.206893	-8.21954	2.04284e-16	2.06568e-15
Pavagv31020102m.g	75.8268	-2.02855	0.208889	-9.71113	2.70324e-22	3.60553e-21
Pavagv31020107m.g	123.363	-1.61042	0.172088	-9.35811	8.11777e-21	1.01656e-19
Pavagv31020120m.g	40.8182	-2.11468	0.301344	-7.01748	2.25913e-12	1.79463e-11
Pavagv31020145m.g	6.76218	3.78314	0.985522	3.83872	0.000123677	0.000461875
Pavagv31020150m.g	186.29	-1.13913	0.126753	-8.98703	2.54005e-19	2.97299e-18
Pavagv31020156m.g	704.79	-1.40209	0.0738751	-18.9792	2.53641e-80	1.17882e-78
Pavagv31020163m.g	2763.33	-1.37236	0.0432546	-31.7276	6.46587e-221	1.07298e-218
Pavagv31020192m.g	2559.94	-2.62751	0.0424988	-61.8255	0	0
Pavagv31020228m.g	1464.29	1.25303	0.0498846	25.1186	3.11629e-139	2.93703e-137
Pavagv31020251m.g	303.986	-3.03357	0.127904	-23.7175	2.37858e-124	1.87029e-122
Pavagv31020265m.g	9.01283	-1.91973	0.56944	-3.37126	0.000748249	0.00246551
Pavagv31020284m.g	191.028	-1.02058	0.131623	-7.75381	8.91769e-15	8.21575e-14
Pavagv31020285m.g	2515.74	-2.36197	0.0490141	-48.1895	0	0
Pavagv31020304m.g	87.3855	-1.93734	0.202277	-9.57766	9.927e-22	1.28784e-20
Pavagv31020334m.g	220.069	-4.41024	0.199619	-22.0933	3.66745e-108	2.40778e-106
Pavagv31020340m.g	513.827	-3.81692	0.102994	-37.0596	1.25849e-300	2.79023e-298
Pavagv31020368m.g	657.789	-1.3212	0.0722141	-18.2956	8.97572e-75	3.87216e-73
Pavagv31020399m.g	242.489	-2.30333	0.128703	-17.8964	1.25772e-71	5.2098e-70
Pavagv31020411m.g	838.595	-5.29572	0.161321	-32.8273	2.40468e-236	4.36538e-234
Pavagv31020412m.g	68.7828	-1.02588	0.208231	-4.92666	8.36465e-07	4.10925e-06
Pavagv31020428m.g	841.028	-1.85079	0.0794683	-23.2896	5.64791e-120	4.24362e-118
Pavagv31020457m.g	85.0505	-1.40918	0.211447	-6.66446	2.65643e-11	1.94673e-10
Pavagv31020458m.g	1620.29	-1.4788	0.0516162	-28.6499	1.60856e-180	2.13284e-178
Pavagv31020537m.g	588.953	-1.04289	0.0763683	-13.6561	1.85629e-42	4.50321e-41
Pavagv31020559m.g	24.3791	-1.45026	0.369846	-3.92124	8.80942e-05	0.000337277
Pavagv31020599m.g	341.492	1.42923	0.0937437	15.2461	1.74708e-52	5.24492e-51
Pavagv31020610m.g	4531.95	1.0436	0.032305	32.3047	6.0119e-229	1.03577e-226
Pavagv31020614m.g	996.043	-1.54163	0.0570449	-27.0248	7.56428e-161	8.74385e-159
Pavagv31020693m.g	511.457	-3.69393	0.134242	-27.517	1.09912e-166	1.30969e-164
Pavagv31020746m.g	37.0397	1.68493	0.303078	5.5594	2.7071e-08	1.54939e-07
Pavagv31020755m.g	253.836	-1.37512	0.128955	-10.6636	1.5071e-26	2.32946e-25
Pavagv31020822m.g	9.83975	1.34596	0.584297	2.30355	0.0212477	0.0499546
Pavagv31020873m.g	15.2717	-2.1166	0.484637	-4.36739	1.2574e-05	5.39777e-05
Pavagv31020877m.g	404.953	-1.40691	0.0905183	-15.5429	1.77813e-54	5.5603e-53
Pavagv31020879m.g	45.4417	1.00352	0.263388	3.81003	0.000138948	0.000514147
Pavagv31020923m.g	502.216	-2.30968	0.0878751	-26.2837	2.94822e-152	3.1151e-150
Pavagv31020944m.g	106.132	1.97341	0.189128	10.4343	1.72923e-25	2.58419e-24
Pavagv31020973m.g	19.6311	-1.09999	0.390063	-2.82003	0.00480186	0.0134069
Pavagv31021033m.g	144.915	-1.86411	0.149724	-12.4503	1.39314e-35	2.84616e-34
Pavagv31021063m.g	317.32	-2.16287	0.101689	-21.2696	2.17075e-100	1.30481e-98
Pavagv31021065m.g	118.017	-1.23568	0.181209	-6.8191	9.16151e-12	6.94923e-11
Pavagv31021080m.g	84.4203	1.57076	0.217646	7.21704	5.31312e-13	4.37354e-12
Pavagv31021081m.g	30.0188	-2.22032	0.332069	-6.6863	2.28882e-11	1.68739e-10
Pavagv31021098m.g	2614.57	-1.13075	0.0396907	-28.4892	1.59604e-178	2.06561e-176
Pavagv31021136m.g	5.52747	3.10461	1.00842	3.07868	0.00207917	0.00628867
Pavagv31021183m.g	5.67381	-1.95947	0.75167	-2.60682	0.00913872	0.0238464
Pavagv31021214m.g	650.029	-2.03716	0.0779022	-26.1503	9.78499e-151	1.01798e-148
Pavagv31021313m.g	9.86561	-1.92986	0.631806	-3.05452	0.00225422	0.00676869
Pavagv31021338m.g	277.532	-1.34271	0.110559	-12.1448	6.11575e-34	1.18584e-32
Pavagv31021340m.g	26160.1	-1.154	0.0220204	-52.4062	0	0
Pavagv31021345m.g	14.4871	-1.14257	0.481298	-2.37394	0.0175995	0.0423758
Pavagv31021351m.g	258.793	-1.11724	0.109951	-10.1612	2.95327e-24	4.25363e-23
Pavagv31021397m.g	5.85397	-2.24934	0.771327	-2.91619	0.00354333	0.0101766
Pavagv31021398m.g	231.809	-1.38426	0.121865	-11.359	6.69434e-30	1.15555e-28
Pavagv31021412m.g	256.338	-3.27413	0.156738	-20.8893	6.70506e-97	3.81821e-95
Pavagv31021436m.g	41.5799	1.07968	0.285725	3.77875	0.00015762	0.00057802
Pavagv31021438m.g	61.2381	3.09218	0.295364	10.469	1.19844e-25	1.79793e-24
Pavagv31021476m.g	20.8457	-1.13086	0.380065	-2.97545	0.00292561	0.00855605
Pavagv31021479m.g	5.85124	-3.0735	1.07968	-2.84668	0.00441781	0.0124269
Pavagv31021480m.g	18.4008	-3.08219	0.525333	-5.86711	4.43444e-09	2.72545e-08
Pavagv31021481m.g	25.6259	-2.36347	0.400964	-5.89445	3.75921e-09	2.32897e-08
Pavagv31021497m.g	12.1683	-1.35719	0.525258	-2.58385	0.00977044	0.0252852
Pavagv31021510m.g	6.54223	1.9808	0.798501	2.48065	0.0131145	0.0328471
Pavagv31021513m.g	375.709	-1.05612	0.0973008	-10.8541	1.90583e-27	3.03776e-26
Pavagv31021546m.g	933.174	1.22634	0.0660269	18.5733	5.28102e-77	2.3572e-75
Pavagv31021550m.g	31.5397	-1.44543	0.32488	-4.44912	8.62217e-06	3.78202e-05
Pavagv31021582m.g	547.524	1.25525	0.0826658	15.1847	4.4689e-52	1.33568e-50
Pavagv31021585m.g	18.386	-3.3507	0.586384	-5.71417	1.10241e-08	6.53213e-08
Pavagv31021608m.g	533.811	1.04414	0.0833512	12.5269	5.31807e-36	1.09808e-34
Pavagv31021616m.g	23.8482	-1.15718	0.356717	-3.24396	0.00117881	0.00374202
Pavagv31021632m.g	9.12376	-2.12343	0.654791	-3.24292	0.00118312	0.00375392
Pavagv31021633m.g	2.12441	-4.49293	1.55486	-2.8896	0.00385736	0.0109933
Pavagv31021645m.g	28.6558	-1.91968	0.338505	-5.67106	1.41919e-08	8.33063e-08
Pavagv31021649m.g	109.618	-2.44681	0.177114	-13.8149	2.07194e-43	5.20371e-42
Pavagv31021672m.g	149.496	-7.58311	0.607728	-12.4778	9.8669e-36	2.02804e-34
Pavagv31021684m.g	118.262	-3.95103	0.302067	-13.08	4.28542e-39	9.60366e-38
Pavagv31021687m.g	76.6344	-3.4483	0.345182	-9.98983	1.68879e-23	2.37422e-22
Pavagv31021688m.g	542.519	-4.14991	0.158728	-26.1447	1.13098e-150	1.1721e-148
Pavagv31021715m.g	149.539	-1.08234	0.148023	-7.31197	2.63248e-13	2.20793e-12
Pavagv31021730m.g	620.457	-1.38742	0.0829664	-16.7226	8.96617e-63	3.25976e-61
Pavagv31021784m.g	51.9028	-1.47822	0.243505	-6.07058	1.27449e-09	8.23938e-09
Pavagv31021800m.g	243.329	-1.10737	0.120047	-9.22443	2.85077e-20	3.48916e-19
Pavagv31021817m.g	9.86693	1.57866	0.546373	2.88934	0.00386049	0.0109999
Pavagv31021833m.g	8.0136	-1.66873	0.623654	-2.67573	0.00745678	0.019862
Pavagv31021865m.g	32.6957	-1.30972	0.285886	-4.58129	4.62124e-06	2.0882e-05
Pavagv31021935m.g	116.246	1.19212	0.169175	7.04662	1.83312e-12	1.46439e-11
Pavagv31021981m.g	101.314	-1.388	0.17205	-8.06742	7.17999e-16	7.01632e-15
Pavagv31022010m.g	35.0476	2.03993	0.325112	6.27456	3.50632e-10	2.36103e-09
Pavagv31022029m.g	15.5243	-1.05003	0.446293	-2.35279	0.0186331	0.0445324
Pavagv31022030m.g	10.3818	-1.78611	0.5574	-3.20437	0.00135359	0.00425339
Pavagv31022075m.g	170.7	1.07436	0.13637	7.87831	3.31833e-15	3.13728e-14
Pavagv31022189m.g	338.645	-1.1053	0.0982832	-11.246	2.42265e-29	4.11364e-28
Pavagv31022253m.g	11.358	-1.16222	0.50358	-2.30792	0.0210034	0.0494535
Pavagv31022413m.g	24.5427	1.9328	0.403616	4.78871	1.67856e-06	7.99494e-06
Pavagv31022466m.g	37.8263	1.16372	0.282696	4.11651	3.84653e-05	0.000155569
Pavagv31022508m.g	15.7846	1.05103	0.418824	2.50949	0.0120907	0.0306046
Pavagv31022517m.g	321.833	-1.95253	0.166437	-11.7314	8.80122e-32	1.61728e-30
Pavagv31022582m.g	23.0955	2.19681	0.443108	4.95774	7.13188e-07	3.52863e-06
Pavagv31022597m.g	1781.98	-1.40413	0.0897733	-15.6409	3.83552e-55	1.20917e-53
Pavagv31022600m.g	26921.1	-1.09886	0.0220672	-49.7963	0	0
Pavagv31022635m.g	11.551	1.39066	0.5352	2.59839	0.00936615	0.0243742
Pavagv31022638m.g	7.89235	2.07569	0.774324	2.68064	0.00734809	0.0195956
Pavagv31022642m.g	1796.81	-1.07108	0.04534	-23.6233	2.21862e-123	1.72944e-121
Pavagv31022662m.g	186.185	1.13467	0.155858	7.28015	3.33454e-13	2.7804e-12
Pavagv31022666m.g	76.1815	-1.19017	0.211644	-5.62345	1.87179e-08	1.08671e-07
Pavagv31022695m.g	1.84748	-4.94918	1.55592	-3.18087	0.00146832	0.00457961
Pavagv31022713m.g	50.2955	-2.0945	0.275346	-7.60678	2.81016e-14	2.50782e-13
Pavagv31022745m.g	36.9201	2.23697	0.335326	6.67104	2.5399e-11	1.86639e-10
Pavagv31022809m.g	51.6287	-1.20877	0.240385	-5.02847	4.94402e-07	2.48386e-06
Pavagv31022878m.g	64.4371	-1.85161	0.244195	-7.58251	3.38924e-14	3.00971e-13
Pavagv31022970m.g	13.1705	5.13878	1.08907	4.7185	2.37586e-06	1.11242e-05
Pavagv31022972m.g	4.60799	-2.26559	0.906101	-2.50037	0.0124062	0.0312804
Pavagv31022978m.g	9.23293	-2.32284	0.603016	-3.85204	0.00011714	0.000439584
Pavagv31022994m.g	104.632	1.47707	0.170495	8.6634	4.57894e-18	5.05534e-17
Pavagv31023009m.g	5.6628	-5.72698	1.31755	-4.34668	1.38212e-05	5.90134e-05
Pavagv31023013m.g	198.899	-1.09102	0.122769	-8.88681	6.2886e-19	7.22601e-18
Pavagv31023025m.g	9.80015	-1.86597	0.563682	-3.31032	0.000931884	0.00301947
Pavagv31023031m.g	108.929	1.01841	0.168549	6.04222	1.52004e-09	9.74072e-09
Pavagv31023047m.g	8.9357	-3.65825	0.7909	-4.62542	3.73832e-06	1.71038e-05
Pavagv31023056m.g	28.6812	1.0874	0.325429	3.34144	0.000833451	0.00272567
Pavagv31023090m.g	96.2055	-1.76262	0.184866	-9.53456	1.50516e-21	1.93779e-20
Pavagv31023139m.g	3440.33	-1.80695	0.0394393	-45.816	0	0
Pavagv31023143m.g	673.039	-1.45581	0.0701167	-20.7627	9.42175e-96	5.23304e-94
Pavagv31023162m.g	16.5871	1.07217	0.42705	2.51064	0.0120514	0.0305137
Pavagv31023203m.g	110.227	3.72947	0.257941	14.4586	2.21249e-47	6.11918e-46
Pavagv31023228m.g	313.006	-2.53331	0.119749	-21.1551	2.47723e-99	1.47267e-97
Pavagv31023265m.g	78.645	-3.15582	0.404299	-7.80567	5.91869e-15	5.50343e-14
Pavagv31023266m.g	28.4174	1.47329	0.398162	3.70022	0.000215414	0.000773289
Pavagv31023277m.g	83.593	-1.42977	0.199432	-7.16917	7.54543e-13	6.16605e-12
Pavagv31023300m.g	20.5609	-2.17112	0.402523	-5.39379	6.89878e-08	3.78663e-07
Pavagv31023304m.g	7.00192	2.95681	0.916183	3.22731	0.00124958	0.0039486
Pavagv31023326m.g	1415.64	-1.13804	0.0491334	-23.1623	1.09374e-118	8.08321e-117
Pavagv31023354m.g	29.0964	-3.82575	0.416459	-9.18638	4.06292e-20	4.93924e-19
Pavagv31023383m.g	95.7836	-1.91982	0.220302	-8.7145	2.92053e-18	3.26301e-17
Pavagv31023384m.g	612.938	1.09708	0.0788153	13.9196	4.81745e-44	1.22584e-42
Pavagv31023391m.g	7.31499	-3.83779	0.819149	-4.68509	2.79833e-06	1.29654e-05
Pavagv31023404m.g	735.498	1.01507	0.0710592	14.2848	2.72105e-46	7.29451e-45
Pavagv31023406m.g	347.075	1.17605	0.100243	11.732	8.73865e-32	1.60688e-30
Pavagv31023413m.g	23.8652	-1.75369	0.388436	-4.51473	6.33968e-06	2.82182e-05
Pavagv31023438m.g	11.7303	1.63363	0.563367	2.89976	0.00373454	0.0106763
Pavagv31023480m.g	8.49087	-2.00273	0.604629	-3.31233	0.000925207	0.00300071
Pavagv31023500m.g	950.73	-1.07108	0.0614559	-17.4285	5.0158e-68	1.98062e-66
Pavagv31023533m.g	204.298	1.27716	0.121392	10.5209	6.92054e-26	1.04636e-24
Pavagv31023535m.g	15.8462	1.18276	0.490449	2.41158	0.0158836	0.0387653
Pavagv31023539m.g	365.446	1.02153	0.0930916	10.9734	5.13252e-28	8.34814e-27
Pavagv31023540m.g	1.84513	4.27473	1.52838	2.7969	0.00515947	0.0143152
Pavagv31023546m.g	11.4349	1.37555	0.551581	2.49383	0.0126374	0.0317804
Pavagv31023552m.g	2.14298	-4.33545	1.55733	-2.7839	0.00537102	0.0148412
Pavagv31023562m.g	1199.26	-1.29298	0.10489	-12.327	6.48065e-35	1.28799e-33
Pavagv31023582m.g	80.6983	-1.29067	0.234028	-5.51504	3.48696e-08	1.97361e-07
Pavagv31023592m.g	198.223	-1.4169	0.125933	-11.2513	2.28241e-29	3.88039e-28
Pavagv31023597m.g	5597.6	-1.02867	0.0325513	-31.6016	3.51112e-219	5.75589e-217
Pavagv31023606m.g	149.682	-1.33774	0.147238	-9.08561	1.03119e-19	1.22551e-18
Pavagv31023661m.g	424.192	-1.72011	0.0981072	-17.533	8.02199e-69	3.20987e-67
Pavagv31023668m.g	22.9994	-2.11364	0.388204	-5.44465	5.19069e-08	2.88184e-07
Pavagv31023688m.g	29.5131	-1.76458	0.337861	-5.2228	1.76238e-07	9.32889e-07
Pavagv31023689m.g	398.009	-1.47285	0.101758	-14.474	1.76755e-47	4.8986e-46
Pavagv31023695m.g	45.0363	-1.45978	0.266169	-5.48441	4.14856e-08	2.33003e-07
Pavagv31023710m.g	74.9474	1.25783	0.242411	5.18885	2.11596e-07	1.10963e-06
Pavagv31023726m.g	30143.9	-1.21093	0.0244021	-49.6242	0	0
Pavagv31023730m.g	90.1999	1.44512	0.198206	7.29099	3.07685e-13	2.56949e-12
Pavagv31023735m.g	252.581	1.05355	0.118075	8.92271	4.55025e-19	5.25757e-18
Pavagv31023754m.g	126.956	1.04726	0.15365	6.81587	9.36968e-12	7.09917e-11
Pavagv31023755m.g	1.93138	-4.35282	1.56146	-2.78766	0.00530905	0.014691
Pavagv31023764m.g	1425.96	-1.8765	0.0753303	-24.9103	5.75755e-137	5.35175e-135
Pavagv31023768m.g	4055.03	-1.10377	0.0337568	-32.6977	1.68498e-234	2.99848e-232
Pavagv31023778m.g	264.68	-1.52562	0.108636	-14.0435	8.4447e-45	2.19004e-43
Pavagv31023781m.g	2296.28	-1.01453	0.0916256	-11.0725	1.70483e-28	2.82908e-27
Pavagv31023803m.g	22.8664	-1.19145	0.377696	-3.15451	0.00160769	0.00497102
Pavagv31023811m.g	38.3833	-3.33273	0.345027	-9.65933	4.488e-22	5.94495e-21
Pavagv31023832m.g	53.1466	-1.56311	0.272835	-5.72914	1.00941e-08	6.00078e-08
Pavagv31023834m.g	3.66451	-2.34056	0.973865	-2.40337	0.0162448	0.039484
Pavagv31023841m.g	17.2161	-4.03446	0.579445	-6.96263	3.33968e-12	2.62069e-11
Pavagv31023851m.g	1331.01	-1.12128	0.0532523	-21.056	2.01645e-98	1.1755e-96
Pavagv31023894m.g	201.807	1.1023	0.133943	8.22963	1.87787e-16	1.90384e-15
Pavagv31023895m.g	14.3594	1.83515	0.481153	3.81408	0.000136693	0.000506423
Pavagv31023896m.g	121.527	2.11886	0.177077	11.9657	5.37282e-33	1.01416e-31
Pavagv31023901m.g	76.9704	-1.61624	0.20085	-8.047	8.48501e-16	8.24689e-15
Pavagv31023906m.g	49.4324	-2.18289	0.273167	-7.99106	1.33785e-15	1.28736e-14
Pavagv31023911m.g	1175.52	-1.08994	0.0556047	-19.6016	1.49829e-85	7.35522e-84
Pavagv31023919m.g	166.747	1.02119	0.139872	7.30091	2.85823e-13	2.39357e-12
Pavagv31023931m.g	198.197	-1.27719	0.126332	-10.1098	4.99792e-24	7.14528e-23
Pavagv31023935m.g	170.231	-1.2915	0.129641	-9.96215	2.23191e-23	3.1103e-22
Pavagv31023942m.g	149.304	1.2058	0.157149	7.67298	1.6804e-14	1.5217e-13
Pavagv31023950m.g	979.101	-4.9399	0.399561	-12.3633	4.12766e-35	8.27031e-34
Pavagv31023951m.g	64.9125	-5.93561	1.04414	-5.68468	1.31057e-08	7.71148e-08
Pavagv31023958m.g	146.941	1.74446	0.152728	11.422	3.24797e-30	5.67535e-29
Pavagv31023960m.g	13.955	-1.4511	0.46905	-3.0937	0.00197678	0.00600853
Pavagv31023968m.g	26.6127	-1.01823	0.321463	-3.16749	0.00153763	0.00477622
Pavagv31023979m.g	44.9667	-1.04959	0.306337	-3.42625	0.000611984	0.00204314
Pavagv31024035m.g	13.6643	-1.12615	0.449408	-2.50586	0.0122154	0.0308856
Pavagv31024040m.g	12.8745	1.28615	0.530693	2.42353	0.0153704	0.0376862
Pavagv31024057m.g	36.6315	1.62514	0.311955	5.20953	1.89323e-07	9.9805e-07
Pavagv31024077m.g	3716.48	1.03481	0.0421785	24.5341	6.38756e-133	5.66482e-131
Pavagv31024092m.g	152.273	-1.1035	0.162412	-6.79445	1.08723e-11	8.20093e-11
Pavagv31024095m.g	8889.33	-1.73571	0.0302653	-57.3498	0	0
Pavagv31024138m.g	2905.96	-1.01197	0.0428818	-23.5991	3.93833e-123	3.05238e-121
Pavagv31024152m.g	8183.46	-1.79268	0.0287805	-62.2881	0	0
Pavagv31024161m.g	238.717	2.01306	0.119778	16.8066	2.18219e-63	8.00895e-62
Pavagv31024177m.g	683.424	1.58972	0.0744011	21.3669	2.71503e-101	1.65776e-99
Pavagv31024196m.g	9.35165	-3.16354	0.805128	-3.92924	8.52154e-05	0.000327181
Pavagv31024242m.g	73.2714	1.78243	0.208702	8.54054	1.33596e-17	1.44199e-16
Pavagv31024268m.g	48.8808	-1.39404	0.245646	-5.675	1.38687e-08	8.1498e-08
Pavagv31024282m.g	1528.55	1.11001	0.0518245	21.4186	8.96341e-102	5.51026e-100
Pavagv31024291m.g	6.44803	-3.78466	1.02181	-3.70386	0.00021234	0.000763165
Pavagv31024305m.g	13.3071	-1.16709	0.494679	-2.35928	0.0183105	0.0438535
Pavagv31024312m.g	274.974	-2.72815	0.151726	-17.9808	2.75595e-72	1.15934e-70
Pavagv31024313m.g	309.698	-1.15789	0.110836	-10.4469	1.51463e-25	2.26851e-24
Pavagv31024334m.g	5.58804	-3.92644	1.19469	-3.28658	0.00101413	0.00326213
Pavagv31024342m.g	80.1717	-1.20771	0.212223	-5.69078	1.26461e-08	7.45239e-08
Pavagv31024347m.g	74.6236	-2.12656	0.203772	-10.436	1.69902e-25	2.54045e-24
Pavagv31024353m.g	315.294	1.02386	0.106229	9.63821	5.51418e-22	7.26513e-21
Pavagv31024364m.g	137.838	-1.04567	0.148242	-7.05383	1.74063e-12	1.39132e-11
Pavagv31024392m.g	57.1492	1.0262	0.246312	4.16625	3.09647e-05	0.000126923
Pavagv31024439m.g	18.4865	1.19058	0.434553	2.73978	0.00614796	0.0167115
Pavagv31024450m.g	759.297	-1.44671	0.0671512	-21.544	6.0232e-103	3.79771e-101
Pavagv31024473m.g	39.6799	-1.65074	0.288949	-5.71292	1.11054e-08	6.57883e-08
Pavagv31024499m.g	84.2983	-1.13008	0.193655	-5.83553	5.36202e-09	3.26366e-08
Pavagv31024501m.g	48.6718	-1.56487	0.240654	-6.50257	7.89596e-11	5.57936e-10
Pavagv31024574m.g	7715.94	-1.43741	0.0307455	-46.7517	0	0
Pavagv31024580m.g	3497.36	-1.83381	0.0371112	-49.414	0	0
Pavagv31024605m.g	3.4432	-4.94373	1.38884	-3.55961	0.000371408	0.00128255
Pavagv31024647m.g	59.2171	-1.03773	0.218428	-4.75089	2.02525e-06	9.55873e-06
Pavagv31024668m.g	1165.32	-1.07491	0.0588425	-18.2676	1.49948e-74	6.44825e-73
Pavagv31024689m.g	644.259	-1.4092	0.0824172	-17.0984	1.52633e-65	5.77423e-64
Pavagv31024699m.g	277.34	1.0944	0.122797	8.91227	4.99975e-19	5.76218e-18
Pavagv31024705m.g	2143.84	-1.40597	0.0419408	-33.5227	2.24933e-246	4.31504e-244
Pavagv31024709m.g	230.316	-1.56153	0.133427	-11.7033	1.22577e-31	2.23875e-30
Pavagv31024747m.g	217.345	-1.02621	0.133967	-7.6602	1.85638e-14	1.67489e-13
Pavagv31024768m.g	358.824	-1.29844	0.0960942	-13.5121	1.32635e-41	3.13332e-40
Pavagv31024770m.g	59.4239	-1.24278	0.245853	-5.05499	4.30421e-07	2.17901e-06
Pavagv31024795m.g	378	1.02999	0.0961723	10.7098	9.15602e-27	1.42498e-25
Pavagv31024823m.g	1016.85	1.11939	0.0669293	16.725	8.61669e-63	3.13692e-61
Pavagv31024830m.g	3699.05	-1.23687	0.0371356	-33.3068	3.07536e-243	5.77677e-241
Pavagv31024835m.g	5.75342	2.90669	0.961592	3.02279	0.00250457	0.00744462
Pavagv31024845m.g	41.6151	-1.16803	0.26021	-4.48878	7.16325e-06	3.17221e-05
Pavagv31024863m.g	143.118	-1.59936	0.160978	-9.93528	2.92367e-23	4.05343e-22
Pavagv31024882m.g	11.9509	-1.32704	0.555001	-2.39107	0.0167994	0.0406629
Pavagv31024892m.g	23.1934	-1.13931	0.370637	-3.07392	0.00211269	0.00637793
Pavagv31024931m.g	3158.71	-1.04866	0.0417145	-25.139	1.86389e-139	1.769e-137
Pavagv31024941m.g	17.972	-1.79156	0.432357	-4.1437	3.41743e-05	0.000139109
Pavagv31025002m.g	1118.41	1.12037	0.0598507	18.7193	3.4441e-78	1.56046e-76
Pavagv31025003m.g	20.9854	1.42618	0.406132	3.51162	0.000445387	0.00152093
Pavagv31025017m.g	136.116	-1.07317	0.153667	-6.98375	2.87406e-12	2.26323e-11
Pavagv31025049m.g	15.5197	-1.37678	0.454063	-3.03213	0.00242834	0.00724272
Pavagv31025074m.g	12.6549	1.24918	0.512883	2.43561	0.0148668	0.0366696
Pavagv31025089m.g	16.9471	-1.46811	0.459208	-3.19705	0.00138843	0.00435277
Pavagv31025118m.g	4.15308	5.12122	1.37762	3.71744	0.000201254	0.000725928
Pavagv31025120m.g	313.4	-1.08179	0.104524	-10.3497	4.19726e-25	6.21071e-24
Pavagv31025125m.g	16008.3	-1.55482	0.0259143	-59.9985	0	0
Pavagv31025139m.g	110.462	1.07399	0.170697	6.29178	3.13842e-10	2.12387e-09
Pavagv31025165m.g	19.2237	-6.00533	0.891561	-6.73574	1.63093e-11	1.21529e-10
Pavagv31025167m.g	8.3867	1.53016	0.619676	2.46928	0.0135384	0.0337699
Pavagv31025193m.g	326.985	1.26307	0.10254	12.3178	7.26858e-35	1.44246e-33
Pavagv31025240m.g	474.823	-2.52554	0.121476	-20.7905	5.2805e-96	2.945e-94
Pavagv31025242m.g	33110.3	-1.56575	0.0197603	-79.2368	0	0
Pavagv31025248m.g	1.69433	-3.96999	1.58885	-2.49865	0.0124666	0.0314034
Pavagv31025255m.g	148.792	-1.58463	0.152513	-10.3901	2.74932e-25	4.08606e-24
Pavagv31025262m.g	394.979	1.01046	0.0915909	11.0323	2.66917e-28	4.39965e-27
Pavagv31025346m.g	239.863	-1.46303	0.118407	-12.3559	4.52917e-35	9.05722e-34
Pavagv31025352m.g	853.194	-1.02798	0.0606196	-16.9579	1.68146e-64	6.26472e-63
Pavagv31025383m.g	2409.3	-4.83603	0.0883074	-54.7636	0	0
Pavagv31025474m.g	43.3225	-1.01915	0.256541	-3.97265	7.10786e-05	0.000276634
Pavagv31025475m.g	151.236	-1.16678	0.140439	-8.30808	9.72626e-17	1.00185e-15
Pavagv31025499m.g	1.4587	-4.14454	1.64704	-2.51635	0.0118576	0.0300596
Pavagv31025505m.g	31.8111	2.86113	0.373367	7.66305	1.81565e-14	1.63869e-13
Pavagv31025520m.g	528.712	-1.52337	0.0835666	-18.2295	3.01238e-74	1.28927e-72
Pavagv31025531m.g	132.344	-2.53956	0.166105	-15.2889	9.06949e-53	2.73795e-51
Pavagv31025538m.g	99.6836	-3.82609	0.224027	-17.0787	2.13878e-65	8.05735e-64
Pavagv31025564m.g	60.8679	2.1899	0.261743	8.3666	5.93062e-17	6.18417e-16
Pavagv31025607m.g	55.2151	-2.36922	0.249781	-9.4852	2.41928e-21	3.09258e-20
Pavagv31025616m.g	772.789	1.49595	0.0652721	22.9187	3.02649e-116	2.15998e-114
Pavagv31025654m.g	284.932	-1.51379	0.110924	-13.6471	2.10012e-42	5.0856e-41
Pavagv31025658m.g	7.44902	1.95013	0.787977	2.47485	0.013329	0.0333337
Pavagv31025673m.g	17.5913	2.62318	0.479929	5.46577	4.60906e-08	2.57531e-07
Pavagv31025687m.g	95.1784	-1.34792	0.197014	-6.84177	7.82229e-12	5.96687e-11
Pavagv31025703m.g	119.652	-1.05691	0.166877	-6.3335	2.39659e-10	1.63452e-09
Pavagv31025709m.g	30.7032	1.32063	0.344228	3.8365	0.0001248	0.000465453
Pavagv31025725m.g	5.86026	2.47018	0.91515	2.6992	0.00695056	0.0186431
Pavagv31025731m.g	35.0519	1.28726	0.343377	3.74884	0.000177656	0.000645976
Pavagv31025783m.g	76.534	-1.21614	0.21647	-5.61806	1.93113e-08	1.11925e-07
Pavagv31025791m.g	7890.31	-1.07183	0.0268283	-39.9515	0	0
Pavagv31025824m.g	308.857	-2.39384	0.113646	-21.064	1.70087e-98	9.97982e-97
Pavagv31025825m.g	89.8588	1.09467	0.198375	5.5182	3.42497e-08	1.94015e-07
Pavagv31025835m.g	28.7369	2.30284	0.377894	6.09389	1.10197e-09	7.1549e-09
Pavagv31025924m.g	1411.19	-1.32813	0.0499904	-26.5676	1.60821e-155	1.747e-153
Pavagv31025935m.g	20.2094	1.12807	0.440462	2.56111	0.0104337	0.026822
Pavagv31025949m.g	10.5386	2.02357	0.63787	3.17238	0.00151194	0.00470453
Pavagv31025951m.g	4.17551	-3.22841	1.06646	-3.02721	0.0024682	0.00734784
Pavagv31025952m.g	8.20801	-4.26443	0.888665	-4.7987	1.597e-06	7.62125e-06
Pavagv31025956m.g	12.907	-1.88737	0.499663	-3.77728	0.000158551	0.000581195
Pavagv31025987m.g	101.574	1.5248	0.18402	8.28604	1.17085e-16	1.19781e-15
Pavagv31026105m.g	21.5418	-2.69229	0.437517	-6.15356	7.57615e-10	4.97276e-09
Pavagv31026125m.g	12.5037	1.4964	0.520687	2.8739	0.00405436	0.0114894
Pavagv31026126m.g	62.6884	2.17923	0.391195	5.5707	2.53711e-08	1.45642e-07
Pavagv31026129m.g	631.626	1.07864	0.0790882	13.6384	2.36691e-42	5.72142e-41
Pavagv31026139m.g	113.091	-1.65864	0.157312	-10.5436	5.43644e-26	8.2659e-25
Pavagv31026165m.g	21.4634	1.22606	0.411642	2.97847	0.00289695	0.00848049
Pavagv31026169m.g	535.947	-1.20624	0.0757649	-15.9208	4.54399e-57	1.48263e-55
Pavagv31026193m.g	7.38001	3.28548	1.15517	2.84416	0.00445285	0.0125216
Pavagv31026203m.g	54.4621	1.10299	0.235257	4.68845	2.75285e-06	1.27722e-05
Pavagv31026226m.g	26.9098	1.25662	0.357223	3.51775	0.00043522	0.00148847
Pavagv31026283m.g	77.3665	1.49679	0.213516	7.01019	2.37995e-12	1.88839e-11
Pavagv31026290m.g	130.528	1.06628	0.157037	6.79	1.1213e-11	8.44611e-11
Pavagv31026292m.g	40.4758	-1.53243	0.292527	-5.23859	1.61807e-07	8.59699e-07
Pavagv31026297m.g	28.0635	1.91194	0.407721	4.68933	2.74102e-06	1.27217e-05
Pavagv31026321m.g	50.78	-2.92025	0.302468	-9.65477	4.6921e-22	6.2062e-21
Pavagv31026388m.g	53.5678	-1.86956	0.26695	-7.00342	2.49787e-12	1.97905e-11
Pavagv31026432m.g	38.063	-1.13042	0.273116	-4.13898	3.48848e-05	0.000141852
Pavagv31026460m.g	125.883	-1.35269	0.163171	-8.29001	1.13239e-16	1.15979e-15
Pavagv31026492m.g	19.0519	1.18935	0.409625	2.90352	0.00368998	0.0105608
Pavagv31026493m.g	19.4279	-2.82665	0.442525	-6.38755	1.68559e-10	1.16548e-09
Pavagv31026497m.g	28.1255	-3.98819	0.455801	-8.74984	2.13651e-18	2.40593e-17
Pavagv31026508m.g	3.23172	-3.91892	1.3172	-2.97519	0.0029281	0.00856146
Pavagv31026516m.g	62.395	-1.05033	0.211991	-4.95459	7.24837e-07	3.58299e-06
Pavagv31026522m.g	2.55012	-4.38051	1.45526	-3.01012	0.00261147	0.00772419
Pavagv31026540m.g	6.67689	-2.42634	0.759364	-3.19523	0.00139718	0.00437778
Pavagv31026562m.g	49.6762	-1.53196	0.2524	-6.06955	1.2827e-09	8.28653e-09
Pavagv31026566m.g	23.5636	-1.29892	0.36041	-3.60402	0.000313328	0.00109442
Pavagv31026621m.g	187.647	1.1355	0.138446	8.2018	2.36808e-16	2.37943e-15
Pavagv31026632m.g	18.3233	1.92573	0.478879	4.02133	5.78694e-05	0.000228146
Pavagv31026666m.g	21.9728	-1.06386	0.353995	-3.00531	0.00265308	0.007831
Pavagv31026682m.g	9.2004	-4.13611	0.826593	-5.0038	5.62108e-07	2.81147e-06
Pavagv31026750m.g	3.20975	2.80192	1.14618	2.44458	0.0145023	0.0358698
Pavagv31026761m.g	18.1905	-3.14433	0.939871	-3.3455	0.000821353	0.00268903
Pavagv31026762m.g	82.4242	-1.72434	0.193601	-8.90666	5.25928e-19	6.0587e-18
Pavagv31026885m.g	35.4446	-1.4306	0.291058	-4.91516	8.87097e-07	4.34773e-06
Pavagv31026886m.g	12.5493	-1.6839	0.497318	-3.38597	0.000709284	0.00234426
Pavagv31026898m.g	84.5563	1.3497	0.205519	6.56729	5.12389e-11	3.67531e-10
Pavagv31026903m.g	67.2246	1.45763	0.218017	6.68588	2.29543e-11	1.6918e-10
Pavagv31026910m.g	1932.68	-1.04324	0.043195	-24.1519	7.132e-129	5.97255e-127
Pavagv31026913m.g	64.5506	-1.57562	0.224949	-7.00433	2.48171e-12	1.96683e-11
Pavagv31026955m.g	10.1066	1.29399	0.559359	2.31335	0.0207035	0.0488493
Pavagv31026983m.g	366.882	1.22533	0.0977129	12.5401	4.50391e-36	9.31393e-35
Pavagv31027004m.g	4.25932	-5.34299	1.38314	-3.86293	0.000112033	0.000421883
Pavagv31027026m.g	175.016	10.2529	1.18275	8.66867	4.372e-18	4.83278e-17
Pavagv31027038m.g	9.69605	-2.5623	0.599313	-4.2754	1.90796e-05	8.03245e-05
Pavagv31027064m.g	1.4571	-4.14454	1.63561	-2.53395	0.0112784	0.0287504
Pavagv31027068m.g	2.11248	-4.73702	1.5746	-3.0084	0.00262626	0.00776199
Pavagv31027071m.g	11.5484	-4.85602	0.936699	-5.18418	2.16962e-07	1.13644e-06
Pavagv31027157m.g	51.8444	-4.55291	0.367304	-12.3955	2.76536e-35	5.57795e-34
Pavagv31027159m.g	51.4489	-5.8782	0.523433	-11.2301	2.90209e-29	4.91846e-28
Pavagv31027161m.g	9.21605	-1.62561	0.609281	-2.66807	0.00762881	0.0202703
Pavagv31027176m.g	66.7267	1.92091	0.225919	8.50264	1.85327e-17	1.98373e-16
Pavagv31027183m.g	25.3839	-3.0823	0.40697	-7.57378	3.62521e-14	3.21608e-13
Pavagv31027289m.g	8.34596	-1.95321	0.654451	-2.9845	0.00284043	0.00832855
Pavagv31027302m.g	3.04123	3.84306	1.45561	2.64018	0.00828627	0.0218349
Pavagv31027305m.g	121.646	2.40385	0.189243	12.7024	5.73099e-37	1.21107e-35
Pavagv31027310m.g	1143.9	1.08324	0.0551566	19.6394	7.13022e-86	3.51944e-84
Pavagv31027311m.g	273.879	1.07326	0.114286	9.39095	5.94601e-21	7.48411e-20
Pavagv31027312m.g	137.298	-2.44301	0.154267	-15.8363	1.74882e-56	5.6516e-55
Pavagv31027324m.g	371.273	-1.14169	0.0918214	-12.4339	1.71181e-35	3.48141e-34
Pavagv31027364m.g	6.35646	1.82062	0.743522	2.44865	0.0143394	0.0355222
Pavagv31027392m.g	19.8115	1.46315	0.412651	3.54574	0.000391516	0.00134786
Pavagv31027432m.g	28.3455	1.23665	0.323046	3.82809	0.000129142	0.000480557
Pavagv31027434m.g	244.885	1.72503	0.12986	13.2837	2.87859e-40	6.62665e-39
Pavagv31027436m.g	29.0949	1.64464	0.364496	4.51209	6.41926e-06	2.85536e-05
Pavagv31027438m.g	405.323	1.25876	0.0926691	13.5834	5.02286e-42	1.19915e-40
Pavagv31027440m.g	389.885	1.30606	0.0952124	13.7173	7.99733e-43	1.95942e-41
Pavagv31027573m.g	422.489	-1.14692	0.0953694	-12.0261	2.5906e-33	4.92087e-32
Pavagv31027585m.g	21.1031	-1.2325	0.386623	-3.18787	0.00143326	0.00448137
Pavagv31027588m.g	42.0464	1.37368	0.284731	4.8245	1.40358e-06	6.74103e-06
Pavagv31027722m.g	106.835	-1.98667	0.186342	-10.6614	1.54202e-26	2.38072e-25
Pavagv31027736m.g	71.5073	-1.30254	0.20535	-6.34304	2.25278e-10	1.53917e-09
Pavagv31027797m.g	188.104	1.20934	0.142222	8.50325	1.84357e-17	1.97414e-16
Pavagv31027816m.g	11325.4	-1.45599	0.0282398	-51.5582	0	0
Pavagv31027836m.g	9.90397	-2.83025	0.597111	-4.7399	2.13826e-06	1.00658e-05
Pavagv31027837m.g	14.7459	-1.62755	0.485991	-3.34894	0.000811218	0.00265746
Pavagv31027840m.g	11.5108	-1.37908	0.57509	-2.39803	0.0164837	0.039999
Pavagv31027846m.g	1916.66	1.09665	0.0440504	24.8954	8.34949e-137	7.70803e-135
Pavagv31027861m.g	114.075	1.26243	0.165753	7.61631	2.61029e-14	2.33639e-13
Pavagv31027866m.g	72.7334	2.33664	0.237101	9.85505	6.51853e-23	8.9321e-22
Pavagv31027868m.g	50.9544	-1.39161	0.258049	-5.39282	6.93588e-08	3.80545e-07
Pavagv31027871m.g	123.009	-1.16757	0.160067	-7.29431	3.002e-13	2.50853e-12
Pavagv31027886m.g	6078.17	-2.1709	0.0872277	-24.8877	1.00988e-136	9.25976e-135
Pavagv31027891m.g	2906.87	-1.07356	0.0416536	-25.7735	1.75728e-146	1.78694e-144
Pavagv31027915m.g	2354.79	1.2588	0.0432655	29.0948	4.18004e-186	5.6817e-184
Pavagv31027922m.g	4.79738	-6.47789	1.33619	-4.84804	1.24689e-06	6.01088e-06
Pavagv31027944m.g	337.121	1.07601	0.101062	10.6471	1.79914e-26	2.76978e-25
Pavagv31027985m.g	3.06796	-2.80848	1.10311	-2.54597	0.0108974	0.0278867
Pavagv31028017m.g	1.2553	-4.46657	1.74061	-2.5661	0.010285	0.0264776
Pavagv31028046m.g	14.2779	-1.37626	0.464428	-2.96334	0.00304325	0.00886558
Pavagv31028065m.g	19.413	1.13319	0.417567	2.71379	0.00665183	0.0179351
Pavagv31028101m.g	676.418	-1.62891	0.0784708	-20.7582	1.03446e-95	5.73382e-94
Pavagv31028118m.g	161.957	1.06441	0.139869	7.61002	2.74054e-14	2.44892e-13
Pavagv31028126m.g	7.71598	-1.83672	0.634176	-2.89624	0.00377665	0.0107849
Pavagv31028163m.g	45.2148	-1.02657	0.262811	-3.90612	9.37884e-05	0.00035766
Pavagv31028205m.g	10.6966	1.92406	0.540696	3.55849	0.00037299	0.00128785
Pavagv31028209m.g	46.9373	-1.08279	0.249026	-4.34811	1.37316e-05	5.86677e-05
Pavagv31028257m.g	25.9415	-1.04257	0.353099	-2.95262	0.0031509	0.00914668
Pavagv31028258m.g	17.4831	-1.0727	0.434282	-2.47005	0.0135094	0.0337068
Pavagv31028336m.g	51.1221	1.41555	0.243919	5.80336	6.50001e-09	3.92453e-08
Pavagv31028415m.g	5.75827	-6.74493	1.31341	-5.13542	2.81511e-07	1.45344e-06
Pavagv31028418m.g	60.8695	1.10689	0.23243	4.76227	1.91424e-06	9.06004e-06
Pavagv31028421m.g	62.4594	1.33609	0.221081	6.04341	1.5089e-09	9.67391e-09
Pavagv31028424m.g	5.95313	-2.07655	0.819791	-2.53302	0.0113084	0.0288143
Pavagv31028480m.g	9.0727	-1.97999	0.588747	-3.36307	0.000770819	0.00253433
Pavagv31028523m.g	45.3438	-1.08052	0.256114	-4.21892	2.45479e-05	0.000101856
Pavagv31028530m.g	26.5768	-1.3114	0.361456	-3.6281	0.000285517	0.00100442
Pavagv31028539m.g	82.0554	-1.64324	0.20431	-8.0429	8.77373e-16	8.52138e-15
Pavagv31028601m.g	13.4135	2.88541	0.607393	4.75048	2.02932e-06	9.57625e-06
Pavagv31028608m.g	107.255	2.53331	0.199322	12.7096	5.22794e-37	1.10737e-35
Pavagv31028609m.g	24.7989	1.07801	0.354585	3.0402	0.00236419	0.007074
Pavagv31028621m.g	41.4913	1.14848	0.294263	3.9029	9.50487e-05	0.000362058
Pavagv31028631m.g	167.962	1.06126	0.148829	7.13068	9.98748e-13	8.09329e-12
Pavagv31028646m.g	47.8748	1.86517	0.349755	5.33279	9.67168e-08	5.23952e-07
Pavagv31028652m.g	54.3818	1.21638	0.247573	4.91322	8.95914e-07	4.38855e-06
Pavagv31028665m.g	363.421	-2.68981	0.11047	-24.3487	5.97695e-131	5.18174e-129
Pavagv31028672m.g	52.5102	-3.03161	0.519235	-5.8386	5.26422e-09	3.20919e-08
Pavagv31028677m.g	191.723	1.15136	0.131755	8.73863	2.35949e-18	2.65151e-17
Pavagv31028705m.g	56.1247	1.52502	0.244461	6.23831	4.42321e-10	2.94688e-09
Pavagv31028748m.g	35.3641	1.02176	0.299442	3.41221	0.000644383	0.00214364
Pavagv31028759m.g	183.629	-1.21293	0.136978	-8.85492	8.37471e-19	9.59049e-18
Pavagv31028775m.g	87.6342	1.0718	0.192837	5.55808	2.72765e-08	1.56016e-07
Pavagv31028855m.g	53.2908	1.96994	0.275139	7.1598	8.07922e-13	6.59031e-12
Pavagv31028879m.g	56.0815	-2.01746	0.241616	-8.34983	6.83605e-17	7.10366e-16
Pavagv31028897m.g	24.7231	1.17629	0.360248	3.26521	0.00109383	0.00349645
Pavagv31028913m.g	944.817	-2.21206	0.0671691	-32.9328	7.46773e-238	1.36483e-235
Pavagv31028915m.g	24.0109	-1.16556	0.35092	-3.32145	0.000895496	0.00291273
Pavagv31028990m.g	4.82758	2.53557	0.896508	2.82827	0.00468005	0.0131033
Pavagv31029022m.g	6.99043	-2.42802	0.714344	-3.39895	0.000676449	0.00224341
Pavagv31029023m.g	10.8546	-1.20941	0.513603	-2.35476	0.0185345	0.0443232
Pavagv31029043m.g	15.0302	-2.82075	0.581871	-4.84772	1.24888e-06	6.0194e-06
Pavagv31029112m.g	10.0155	-1.62606	0.580688	-2.80024	0.00510651	0.0141828
Pavagv31029116m.g	2328.22	-1.06872	0.0417128	-25.621	8.89871e-145	8.88196e-143
Pavagv31029163m.g	14.3067	-6.21845	1.08552	-5.72854	1.01301e-08	6.02083e-08
Pavagv31029164m.g	1.84015	-5.04337	1.58381	-3.18433	0.00145091	0.00453139
Pavagv31029177m.g	11.5269	-3.46859	0.610767	-5.67907	1.35431e-08	7.96364e-08
Pavagv31029179m.g	116.732	-6.66267	0.435785	-15.2889	9.06822e-53	2.73795e-51
Pavagv31029238m.g	248.948	1.58369	0.112422	14.0869	4.56939e-45	1.18958e-43
Pavagv31029301m.g	469.331	-1.1474	0.084203	-13.6266	2.78194e-42	6.71265e-41
Pavagv31029339m.g	7.80379	-1.46489	0.62503	-2.34371	0.019093	0.04551
Pavagv31029346m.g	63.6119	-1.94956	0.236278	-8.25114	1.56893e-16	1.59602e-15
Pavagv31029397m.g	125.272	1.45488	0.167483	8.68678	3.72854e-18	4.13672e-17
Pavagv31029404m.g	12.8049	-1.79007	0.483101	-3.70537	0.000211082	0.000758846
Pavagv31029405m.g	11.3362	-2.71407	0.596164	-4.55256	5.29967e-06	2.37808e-05
Pavagv31029426m.g	15.3438	1.25614	0.460261	2.72919	0.006349	0.0172027
Pavagv31029482m.g	29.8745	-1.71679	0.350267	-4.90136	9.51738e-07	4.65021e-06
Pavagv31029522m.g	129.134	-1.39354	0.165144	-8.43832	3.21927e-17	3.40148e-16
Pavagv31029524m.g	25.0245	-1.4162	0.351967	-4.02366	5.72996e-05	0.000226229
Pavagv31029526m.g	5.34497	-3.28702	0.963423	-3.41182	0.000645316	0.00214648
Pavagv31029544m.g	130.971	-2.46487	0.176822	-13.9399	3.62682e-44	9.27238e-43
Pavagv31029581m.g	9.76853	1.27397	0.552108	2.30746	0.021029	0.0495052
Pavagv31029615m.g	24.126	-1.39348	0.382436	-3.64368	0.000268766	0.000949316
Pavagv31029628m.g	1149.09	-4.43061	0.0935322	-47.3699	0	0
Pavagv31029668m.g	5.99178	2.23089	0.94552	2.35943	0.0183028	0.043844
Pavagv31029669m.g	63.2032	1.58102	0.245142	6.44938	1.12306e-10	7.84949e-10
Pavagv31029679m.g	6.40424	1.99201	0.816924	2.43843	0.0147513	0.0364224
Pavagv31029771m.g	2.73073	-5.40174	1.43846	-3.75524	0.000173177	0.000630623
Pavagv31029836m.g	555.418	1.88521	0.102884	18.3237	5.35581e-75	2.32162e-73
Pavagv31029847m.g	25.4768	-1.22864	0.396386	-3.0996	0.00193781	0.00590335
Pavagv31029854m.g	5.54923	2.60024	0.964095	2.69708	0.00699514	0.0187543
Pavagv31029866m.g	15.6098	2.32411	0.488912	4.75364	1.99787e-06	9.43771e-06
Pavagv31029880m.g	48.4344	1.00268	0.253862	3.94969	7.82514e-05	0.000302547
Pavagv31029887m.g	2.1834	4.18295	1.49167	2.8042	0.00504414	0.0140312
Pavagv31029893m.g	14.5593	-1.3665	0.467173	-2.92504	0.00344416	0.00991795
Pavagv31029918m.g	57.4278	-2.05208	0.229998	-8.92216	4.5727e-19	5.28125e-18
Pavagv31029941m.g	367.844	1.86282	0.107734	17.2909	5.51156e-67	2.13279e-65
Pavagv31029951m.g	9.43881	1.8659	0.622138	2.99917	0.00270714	0.00797056
Pavagv31029958m.g	89.7334	2.51969	0.257637	9.78002	1.37189e-22	1.86099e-21
Pavagv31029987m.g	16.9327	1.20541	0.489794	2.46106	0.0138526	0.0344774
Pavagv31029990m.g	26.205	8.40486	1.20554	6.97189	3.12714e-12	2.45747e-11
Pavagv31030001m.g	110.75	1.78357	0.183175	9.737	2.0965e-22	2.82412e-21
Pavagv31030003m.g	282.131	-2.29215	0.124828	-18.3624	2.62823e-75	1.14478e-73
Pavagv31030059m.g	35.1331	2.12804	0.321577	6.61751	3.65304e-11	2.64767e-10
Pavagv31030064m.g	7.73604	1.88377	0.641352	2.93719	0.00331204	0.00956824
Pavagv31030147m.g	8.20166	2.80618	0.80653	3.47932	0.00050268	0.00170371
Pavagv31030148m.g	3.23594	3.73945	1.38883	2.69252	0.00709135	0.0189802
Pavagv31030162m.g	12.4469	7.2618	1.23882	5.86188	4.57644e-09	2.80826e-08
Pavagv31030169m.g	2.48224	-2.9107	1.21893	-2.38791	0.0169445	0.0409809
Pavagv31030194m.g	50.8951	-1.74941	0.265776	-6.58226	4.63336e-11	3.33674e-10
Pavagv31030232m.g	2.31998	-3.65963	1.55365	-2.3555	0.0184976	0.0442467
Pavagv31030243m.g	58.7527	1.14102	0.2454	4.64964	3.32513e-06	1.52962e-05
Pavagv31030246m.g	4.63893	-2.74763	0.989659	-2.77634	0.00549745	0.0151457
Pavagv31030254m.g	48.4978	-2.80346	0.311974	-8.98621	2.55911e-19	2.99271e-18
Pavagv31030267m.g	4.79542	3.57525	1.18545	3.01595	0.00256176	0.00759541
Pavagv31030275m.g	14.691	1.98341	0.506874	3.91303	9.11471e-05	0.000348078
Pavagv31030364m.g	43744.3	-1.04577	0.0500886	-20.8785	8.401e-97	4.77392e-95
Pavagv31030376m.g	91.1179	1.52267	0.195166	7.80194	6.09641e-15	5.65701e-14
Pavagv31030470m.g	10.3146	-1.73015	0.534179	-3.2389	0.00119993	0.00380103
Pavagv31030471m.g	1.99602	-4.15227	1.55435	-2.67139	0.00755383	0.0200928
Pavagv31030473m.g	761.998	-1.22364	0.0640085	-19.1168	1.82938e-81	8.5908e-80
Pavagv31030474m.g	47.348	-1.00281	0.245029	-4.09262	4.26529e-05	0.000171506
Pavagv31030482m.g	447.604	-1.46444	0.0830171	-17.6402	1.21086e-69	4.89574e-68
Pavagv31030492m.g	670.37	1.18602	0.0704751	16.829	1.49653e-63	5.49994e-62
Pavagv31030522m.g	12.0086	-1.51902	0.550877	-2.75745	0.00582546	0.0159309
Pavagv31030567m.g	6.15433	2.18899	0.842136	2.59933	0.00934047	0.024312
Pavagv31030594m.g	135.057	1.10171	0.276357	3.98656	6.70391e-05	0.000262119
Pavagv31030605m.g	618.137	-2.96825	0.0976281	-30.4036	4.92246e-203	7.52246e-201
Pavagv31030611m.g	80.8245	1.39775	0.200448	6.97312	3.09991e-12	2.43677e-11
Pavagv31030642m.g	9.58128	-1.70743	0.532389	-3.20711	0.00134075	0.0042155
Pavagv31030645m.g	1.34487	4.07272	1.67873	2.42607	0.0152635	0.0375023
Pavagv31030647m.g	381.142	-2.56747	0.106746	-24.0522	7.915e-128	6.46806e-126
Pavagv31030694m.g	20.1617	-1.02529	0.376961	-2.71989	0.00653033	0.017641
Pavagv31030695m.g	34.5428	-2.90841	0.349772	-8.31516	9.16324e-17	9.44575e-16
Pavagv31030724m.g	63.6415	1.0354	0.217574	4.75886	1.94686e-06	9.20319e-06
Pavagv31030744m.g	174.08	1.41628	0.146759	9.65038	4.89734e-22	6.47133e-21
Pavagv31030781m.g	32.6506	-2.71505	0.346015	-7.84664	4.27315e-15	3.99946e-14
Pavagv31030784m.g	22.4006	-1.56546	0.394677	-3.96643	7.29573e-05	0.000283334
Pavagv31030800m.g	21.5736	1.72964	0.459965	3.76037	0.000169663	0.000618911
Pavagv31030854m.g	137.701	1.20992	0.161986	7.4693	8.06206e-14	7.00291e-13
Pavagv31030900m.g	12.483	1.48343	0.535808	2.76858	0.00563008	0.0154701
Pavagv31030914m.g	92.1914	1.07348	0.188769	5.68674	1.29487e-08	7.62241e-08
Pavagv31030925m.g	257.991	-3.5215	0.149381	-23.5739	7.13605e-123	5.48361e-121
Pavagv31030939m.g	30.4105	-1.09206	0.310711	-3.51472	0.000440219	0.00150404
Pavagv31030958m.g	24.2141	1.25324	0.38452	3.25923	0.00111714	0.00356295
Pavagv31030962m.g	193.97	1.21195	0.132918	9.118	7.65255e-20	9.15092e-19
Pavagv31030971m.g	29.354	1.01536	0.333416	3.04533	0.00232427	0.0069692
Pavagv31031000m.g	1.8905	-3.95586	1.59546	-2.47944	0.0131588	0.0329446
Pavagv31031016m.g	81.5871	1.20381	0.201588	5.97164	2.34886e-09	1.48099e-08
Pavagv31031036m.g	47.1837	1.06556	0.26765	3.98119	6.85702e-05	0.000267796
Pavagv31031055m.g	98.5148	-3.59239	0.553269	-6.49303	8.41292e-11	5.93225e-10
Pavagv31031061m.g	25.5387	1.20771	0.397662	3.03704	0.00238915	0.00714079
Pavagv31031080m.g	30.4173	-1.59317	0.325683	-4.8918	9.99174e-07	4.87406e-06
Pavagv31031090m.g	139.859	1.03684	0.157813	6.57006	5.02944e-11	3.61044e-10
Pavagv31031097m.g	145.188	-1.05818	0.140858	-7.51242	5.8046e-14	5.08448e-13
Pavagv31031107m.g	89.982	-1.97193	0.199974	-9.86094	6.14704e-23	8.4316e-22
Pavagv31031131m.g	2041.09	-1.47189	0.0501383	-29.3566	1.97083e-189	2.73379e-187
Pavagv31031265m.g	26.4402	1.00866	0.394595	2.55619	0.0105825	0.0271633
Pavagv31031277m.g	42.088	-1.23755	0.277735	-4.45587	8.35519e-06	3.67061e-05
Pavagv31031302m.g	1968.26	1.5452	0.0472064	32.7329	5.30898e-235	9.5735e-233
Pavagv31031525m.g	9.62534	-1.65577	0.632486	-2.61788	0.00884786	0.0231439
Pavagv31031597m.g	11.385	-2.33578	0.55585	-4.20217	2.6437e-05	0.000109242
Pavagv31031607m.g	29.2876	-1.0132	0.318004	-3.18611	0.00144201	0.00450663
Pavagv31031631m.g	33.7391	-2.08671	0.310493	-6.72063	1.80941e-11	1.34421e-10
Pavagv31031653m.g	1274.6	1.1216	0.0537378	20.8717	9.6738e-97	5.48567e-95
Pavagv31031664m.g	2484.64	-2.58864	0.0518071	-49.9668	0	0
Pavagv31031690m.g	33.9725	1.14598	0.334837	3.42251	0.000620454	0.00206913
Pavagv31031727m.g	83.8037	1.10546	0.188091	5.87728	4.17061e-09	2.5709e-08
Pavagv31031747m.g	90.0744	-1.03156	0.205067	-5.03034	4.89607e-07	2.46114e-06
Pavagv31031829m.g	59.4513	-1.32452	0.241931	-5.47479	4.38022e-08	2.45454e-07
Pavagv31031834m.g	526.23	-2.04896	0.0927278	-22.0965	3.41731e-108	2.24902e-106
Pavagv31031835m.g	2.20897	-3.95299	1.58129	-2.49984	0.0124248	0.031313
Pavagv31031884m.g	436.673	-1.27361	0.0872185	-14.6025	2.70752e-48	7.63668e-47
Pavagv31031897m.g	780.679	-1.05202	0.0661446	-15.9048	5.86815e-57	1.91008e-55
Pavagv31031903m.g	133.295	-1.74787	0.150737	-11.5955	4.34314e-31	7.79547e-30
Pavagv31031906m.g	41.9312	-3.21511	0.311526	-10.3205	5.69065e-25	8.38379e-24
Pavagv31031922m.g	167.397	1.02501	0.144393	7.09874	1.25902e-12	1.01476e-11
Pavagv31031932m.g	1549.08	-1.16184	0.0479808	-24.2147	1.55728e-129	1.32047e-127
Pavagv31031970m.g	354.811	-1.38354	0.0971383	-14.243	4.95877e-46	1.32018e-44
Pavagv31031971m.g	1811.89	-1.2069	0.0508684	-23.726	1.94247e-124	1.53631e-122
Pavagv31031973m.g	455.457	-1.4294	0.0852007	-16.7769	3.60205e-63	1.31665e-61
Pavagv31031975m.g	366.566	-2.70966	0.116036	-23.352	1.31473e-120	9.96137e-119
Pavagv31031981m.g	2529.09	-1.034	0.03816	-27.0965	1.08215e-161	1.25627e-159
Pavagv31032003m.g	32.4946	-5.80812	0.635449	-9.14017	6.23522e-20	7.48918e-19
Pavagv31032038m.g	26.2257	-2.88156	0.372853	-7.7284	1.08906e-14	9.98234e-14
Pavagv31032039m.g	86.5789	-1.05999	0.201456	-5.26165	1.42766e-07	7.62875e-07
Pavagv31032049m.g	1047.3	-1.27662	0.0576746	-22.1348	1.46178e-108	9.6674e-107
Pavagv31032051m.g	16.4224	-1.95318	0.474996	-4.112	3.92253e-05	0.000158453
Pavagv31032057m.g	739.149	-2.12551	0.0694328	-30.6124	8.36334e-206	1.30763e-203
Pavagv31032064m.g	37.9474	-2.24329	0.285659	-7.85303	4.06111e-15	3.80495e-14
Pavagv31032068m.g	5.80452	2.21526	0.860868	2.57328	0.0100739	0.0259885
Pavagv31032075m.g	569.058	-2.50895	0.0845586	-29.6712	1.80744e-193	2.57313e-191
Pavagv31032076m.g	208.714	-1.88715	0.129494	-14.5732	4.15686e-48	1.17002e-46
Pavagv31032109m.g	26.3119	-1.04199	0.350143	-2.9759	0.00292128	0.00854615
Pavagv31032112m.g	6.40742	2.73984	0.898595	3.04902	0.00229586	0.0068863
Pavagv31032117m.g	2347.96	-1.29494	0.0456956	-28.3383	1.16718e-176	1.48221e-174
Pavagv31032118m.g	48.0103	-2.13162	0.277855	-7.67172	1.69702e-14	1.53624e-13
Pavagv31032120m.g	18.0978	-1.61623	0.424256	-3.80956	0.000139216	0.000514995
Pavagv31032126m.g	12.203	-1.8078	0.535198	-3.37781	0.000730645	0.00241074
Pavagv31032142m.g	1712.4	-2.51525	0.0642229	-39.1643	0	0
Pavagv31032233m.g	42.8772	-2.60264	0.311899	-8.34449	7.15241e-17	7.421e-16
Pavagv31032243m.g	25.4779	1.13397	0.36554	3.10219	0.00192096	0.00585663
Pavagv31032252m.g	56.7391	-1.97686	0.230284	-8.58441	9.13005e-18	9.9741e-17
Pavagv31032264m.g	3.36545	2.89286	1.11026	2.60557	0.00917209	0.0239244
Pavagv31032371m.g	4.22542	4.58383	1.40166	3.2703	0.00107435	0.00343783
Pavagv31032411m.g	6.1667	-1.97223	0.704203	-2.80066	0.00509977	0.0141695
Pavagv31032461m.g	4.48009	2.14429	0.886002	2.42019	0.0155125	0.0380002
Pavagv31032471m.g	1.83278	-3.91512	1.59468	-2.45512	0.0140839	0.0349756
Pavagv31032474m.g	341.654	-1.27249	0.10486	-12.1351	6.88108e-34	1.33233e-32
Pavagv31032478m.g	1214.1	-1.01985	0.0578844	-17.6188	1.76762e-69	7.12554e-68
Pavagv31032499m.g	12.7872	-5.87342	1.10456	-5.31744	1.05239e-07	5.68642e-07
Pavagv31032522m.g	15.7539	1.25245	0.474585	2.63905	0.00831393	0.0218929
Pavagv31032534m.g	57.8566	-1.26071	0.232529	-5.42175	5.90179e-08	3.26257e-07
Pavagv31032541m.g	216.873	-2.27478	0.138577	-16.4152	1.48796e-60	5.19327e-59
Pavagv31032545m.g	3703.52	-1.60032	0.0711604	-22.4889	5.32845e-112	3.66741e-110
Pavagv31032547m.g	27.9118	-1.62547	0.315811	-5.14697	2.64727e-07	1.37097e-06
Pavagv31032569m.g	36.5055	-1.72742	0.278562	-6.2012	5.60334e-10	3.70846e-09
Pavagv31032584m.g	28.7812	-5.33828	1.06896	-4.9939	5.91706e-07	2.95242e-06
Pavagv31032585m.g	731.804	-1.91072	0.0735422	-25.9812	8.07813e-149	8.30819e-147
Pavagv31032601m.g	3010.19	-1.98919	0.0445181	-44.6828	0	0
Pavagv31032605m.g	8.68002	-1.93579	0.644898	-3.0017	0.00268479	0.00791681
Pavagv31032647m.g	39.7254	-4.89025	0.458869	-10.6572	1.61393e-26	2.48889e-25
Pavagv31032651m.g	9.63643	1.59528	0.587511	2.71532	0.00662109	0.0178576
Pavagv31032669m.g	179.626	1.32568	0.131251	10.1004	5.5037e-24	7.85591e-23
Pavagv31032671m.g	22.0698	1.14346	0.41097	2.78233	0.00539696	0.0149053
Pavagv31032674m.g	14.8781	1.88469	0.479693	3.92894	8.53204e-05	0.000327538
Pavagv31032752m.g	529.524	-1.85473	0.0830612	-22.3297	1.90191e-110	1.28612e-108
Pavagv31032810m.g	83.2515	-1.09818	0.199677	-5.4998	3.80231e-08	2.14402e-07
Pavagv31032814m.g	687.251	-1.15056	0.0700227	-16.4313	1.14255e-60	3.99287e-59
Pavagv31032826m.g	59.1077	1.15441	0.250809	4.60274	4.16975e-06	1.89527e-05
Pavagv31032830m.g	17.1779	1.72394	0.481246	3.58225	0.000340651	0.00118314
Pavagv31032874m.g	1542.49	-1.56102	0.0510063	-30.6045	1.06718e-205	1.65898e-203
Pavagv31032953m.g	895.792	-1.20123	0.0750696	-16.0016	1.24549e-57	4.09845e-56
Pavagv31032959m.g	223.143	-2.14198	0.139359	-15.3703	2.59117e-53	7.90175e-52
Pavagv31032963m.g	2.755	-3.14062	1.18115	-2.65894	0.00783861	0.0207625
Pavagv31032964m.g	104.939	-3.10648	0.233174	-13.3226	1.71064e-40	3.96157e-39
Pavagv31032965m.g	54.3448	-3.30554	0.285681	-11.5707	5.79784e-31	1.03652e-29
Pavagv31032966m.g	77.3736	-1.08948	0.20914	-5.20933	1.89524e-07	9.98915e-07
Pavagv31032968m.g	88.9724	1.26565	0.214872	5.89024	3.85642e-09	2.38592e-08
Pavagv31033000m.g	153.398	-1.55231	0.142641	-10.8826	1.39542e-27	2.24137e-26
Pavagv31033008m.g	5348.19	-1.8726	0.0301551	-62.099	0	0
Pavagv31033009m.g	40606.9	-1.7499	0.0218799	-79.9776	0	0
Pavagv31033011m.g	4.74721	-3.69406	1.08351	-3.40934	0.000651204	0.00216553
Pavagv31033038m.g	90.8628	1.02342	0.187162	5.46811	4.54847e-08	2.54371e-07
Pavagv31033053m.g	435.099	-1.14284	0.0873116	-13.0892	3.79406e-39	8.51664e-38
Pavagv31033078m.g	13.1358	1.51767	0.503201	3.01603	0.00256106	0.00759417
Pavagv31033089m.g	13.8568	-3.3167	0.573559	-5.78265	7.35309e-09	4.41495e-08
Pavagv31033128m.g	2757.04	2.01523	0.0437089	46.1057	0	0
Pavagv31033149m.g	862.326	-1.09603	0.0610989	-17.9386	5.88724e-72	2.46508e-70
Pavagv31033155m.g	32.6246	1.19668	0.322928	3.70572	0.000210792	0.000757903
Pavagv31033174m.g	61.9015	-1.49399	0.226258	-6.60303	4.02827e-11	2.91339e-10
Pavagv31033180m.g	319.979	-1.55528	0.138358	-11.2409	2.56614e-29	4.35182e-28
Pavagv31033189m.g	64673.2	-1.40081	0.0246494	-56.8293	0	0
Pavagv31033206m.g	93.986	-1.06588	0.174992	-6.09104	1.12182e-09	7.27849e-09
Pavagv31033209m.g	20445.9	-1.94103	0.0315043	-61.6116	0	0
Pavagv31033214m.g	239.193	-1.79522	0.123892	-14.4902	1.39742e-47	3.89279e-46
Pavagv31033226m.g	17.8721	1.67545	0.413807	4.04888	5.14642e-05	0.000204744
Pavagv31033237m.g	60.7152	1.81029	0.239101	7.57124	3.69685e-14	3.27534e-13
Pavagv31033238m.g	763.215	3.45003	0.086368	39.9457	0	0
Pavagv31033242m.g	61.6315	-1.57633	0.241394	-6.53012	6.57167e-11	4.66432e-10
Pavagv31033255m.g	3421.12	1.18225	0.0361196	32.7316	5.5412e-235	9.92609e-233
Pavagv31033257m.g	951.276	-1.14061	0.0608045	-18.7586	1.64556e-78	7.51872e-77
Pavagv31033263m.g	1851.91	-1.02021	0.0478642	-21.3147	8.28944e-101	5.02738e-99
Pavagv31033286m.g	14.5675	1.72729	0.559191	3.08891	0.00200892	0.00609801
Pavagv31033315m.g	69.4099	-1.12701	0.204719	-5.50518	3.68787e-08	2.08122e-07
Pavagv31033318m.g	23.1182	2.7274	0.467701	5.8315	5.49326e-09	3.34129e-08
Pavagv31033323m.g	5847.49	1.17114	0.0318601	36.7587	8.45703e-296	1.84479e-293
Pavagv31033325m.g	346.262	-1.69502	0.100017	-16.9472	2.01761e-64	7.49648e-63
Pavagv31033349m.g	117.737	-1.1919	0.164711	-7.23633	4.60973e-13	3.81427e-12
Pavagv31033353m.g	20.4606	2.16144	0.539221	4.00846	6.11168e-05	0.000240353
Pavagv31033356m.g	1110.05	-1.18506	0.0640358	-18.5063	1.83766e-76	8.12204e-75
Pavagv31033373m.g	24.5658	-1.74514	0.351008	-4.97178	6.63396e-07	3.29675e-06
Pavagv31033412m.g	13.986	-1.71591	0.485134	-3.53699	0.000404714	0.00138975
Pavagv31033430m.g	4.59951	-3.37352	0.973414	-3.46565	0.000528946	0.00178583
Pavagv31033465m.g	11.8596	1.6215	0.571363	2.83796	0.00454032	0.0127437
Pavagv31033473m.g	11812	-1.52758	0.0247315	-61.7667	0	0
Pavagv31033474m.g	178.481	-1.05319	0.133803	-7.87122	3.51213e-15	3.30664e-14
Pavagv31033493m.g	31.8836	1.91519	0.380184	5.03753	4.71587e-07	2.37497e-06
Pavagv31033495m.g	23.1586	1.32824	0.411546	3.22743	0.00124908	0.00394746
Pavagv31033512m.g	1294.98	1.94324	0.101022	19.2358	1.85747e-82	8.81452e-81
Pavagv31033518m.g	152.605	1.63784	0.159323	10.28	8.67103e-25	1.27055e-23
Pavagv31033526m.g	530.501	-1.64895	0.148883	-11.0754	1.65056e-28	2.7407e-27
Pavagv31033592m.g	19.3828	-1.12347	0.40576	-2.7688	0.00562638	0.0154616
Pavagv31033599m.g	661.961	1.1654	0.0800763	14.5536	5.54074e-48	1.54986e-46
Pavagv31033611m.g	23.1569	-1.62395	0.376183	-4.31691	1.58229e-05	6.71256e-05
Pavagv31033612m.g	43.3584	-2.66934	0.349501	-7.63757	2.21361e-14	1.99122e-13
Pavagv31033613m.g	16665.7	-5.12996	0.0626202	-81.9218	0	0
Pavagv31033666m.g	83.4189	1.49981	0.190622	7.86797	3.60435e-15	3.38991e-14
Pavagv31033684m.g	4946.35	-1.26929	0.0315633	-40.214	0	0
Pavagv31033699m.g	3.41013	-3.38904	1.11596	-3.03689	0.00239033	0.00714352
Pavagv31033702m.g	166.438	-1.37298	0.142955	-9.60427	7.67027e-22	1.00423e-20
Pavagv31033724m.g	165.78	1.7049	0.151859	11.2268	3.01023e-29	5.09535e-28
Pavagv31033725m.g	563.36	-1.69013	0.084227	-20.0664	1.45111e-89	7.43393e-88
Pavagv31033730m.g	16.6452	-1.74873	0.458645	-3.81281	0.000137397	0.000508753
Pavagv31033740m.g	3.22009	-5.45741	1.44759	-3.76998	0.000163259	0.000596595
Pavagv31033741m.g	273.966	-1.49348	0.114442	-13.0501	6.34934e-39	1.41937e-37
Pavagv31033757m.g	118.193	-2.52346	0.193975	-13.0092	1.085e-38	2.40165e-37
Pavagv31033759m.g	87.1122	-1.50205	0.192758	-7.7924	6.57475e-15	6.0946e-14
Pavagv31033798m.g	6.0613	-1.77704	0.753499	-2.35838	0.0183549	0.0439519
Pavagv31033814m.g	21.759	-1.12452	0.368145	-3.05454	0.00225405	0.00676869
Pavagv31033837m.g	323.689	-1.17686	0.104798	-11.2299	2.90963e-29	4.92815e-28
Pavagv31033898m.g	336.593	1.36211	0.0999835	13.6233	2.90958e-42	7.00814e-41
Pavagv31033904m.g	71.5116	-1.3959	0.21029	-6.63798	3.18003e-11	2.31601e-10
Pavagv31033975m.g	24.3111	1.6514	0.391433	4.21887	2.45531e-05	0.000101862
Pavagv31033979m.g	99.8342	1.06576	0.186373	5.71845	1.075e-08	6.37389e-08
Pavagv31034011m.g	71.2244	1.01803	0.198775	5.12151	3.031e-07	1.55925e-06
Pavagv31034022m.g	6592.99	-1.99888	0.0348619	-57.337	0	0
Pavagv31034029m.g	22.6501	1.06776	0.395919	2.69691	0.00699855	0.0187615
Pavagv31034056m.g	56.7879	-1.31513	0.228237	-5.76212	8.30644e-09	4.96204e-08
Pavagv31034059m.g	8.29705	-2.58512	0.660099	-3.91627	8.99311e-05	0.000343677
Pavagv31034096m.g	7.57524	2.0937	0.665675	3.14523	0.00165954	0.00511553
Pavagv31034110m.g	1.56115	3.95196	1.62841	2.42688	0.0152294	0.0374253
Pavagv31034115m.g	8.49573	-2.41653	0.618138	-3.90937	9.25382e-05	0.000353141
Pavagv31034146m.g	880.185	-1.01193	0.058178	-17.3937	9.20199e-68	3.6178e-66
Pavagv31034193m.g	25.3891	-1.26437	0.345764	-3.65674	0.000255442	0.000905683
Pavagv31034197m.g	1167.41	-1.99366	0.0590547	-33.7596	7.73386e-250	1.52696e-247
Pavagv31034255m.g	2.41687	-3.51377	1.36558	-2.5731	0.0100793	0.026
Pavagv31034275m.g	46.6155	-2.23862	0.262397	-8.53142	1.44566e-17	1.55668e-16
Pavagv31034290m.g	10.3762	-1.9093	0.519672	-3.67405	0.000238737	0.000850467
Pavagv31034293m.g	123.102	2.07652	0.174814	11.8785	1.53157e-32	2.8551e-31
Pavagv31034322m.g	3.45045	-3.76068	1.2911	-2.91277	0.00358243	0.0102769
Pavagv31034324m.g	44.652	-1.72261	0.291699	-5.90544	3.51697e-09	2.18089e-08
Pavagv31034325m.g	18.5852	-1.2221	0.395425	-3.0906	0.00199751	0.0060654
Pavagv31034333m.g	229.367	-2.46734	0.145831	-16.9191	3.25183e-64	1.20326e-62
Pavagv31034345m.g	22.0954	2.14891	0.425388	5.05166	4.37982e-07	2.21439e-06
Pavagv31034374m.g	19.2057	-2.27262	0.477297	-4.76143	1.92223e-06	9.0963e-06
Pavagv31034375m.g	105.018	-2.07588	0.191207	-10.8567	1.85298e-27	2.95875e-26
Pavagv31034379m.g	70.7157	2.16915	0.232608	9.32536	1.10609e-20	1.37431e-19
Pavagv31034404m.g	65.9222	1.60167	0.233571	6.8573	7.01746e-12	5.37568e-11
Pavagv31034490m.g	82.2855	-1.76461	0.219479	-8.03999	8.98493e-16	8.72025e-15
Pavagv31034496m.g	67.4802	1.76903	0.244676	7.23008	4.82713e-13	3.98928e-12
Pavagv31034513m.g	5.02022	-6.23943	1.32604	-4.70531	2.53479e-06	1.18213e-05
Pavagv31034521m.g	51.6821	1.42657	0.2606	5.47418	4.39538e-08	2.46252e-07
Pavagv31034545m.g	25.331	-5.43688	0.650933	-8.35245	6.68599e-17	6.95574e-16
Pavagv31034615m.g	91.6128	-2.48367	0.224187	-11.0785	1.59434e-28	2.64897e-27
Pavagv31034618m.g	236.202	-1.40051	0.120375	-11.6346	2.74991e-31	4.95553e-30
Pavagv31034634m.g	2138.54	2.13508	0.0774346	27.5728	2.36106e-167	2.83841e-165
Pavagv31034647m.g	7.44071	1.58598	0.64099	2.47427	0.013351	0.0333794
Pavagv31034656m.g	9.3709	1.63069	0.628666	2.59388	0.00948993	0.0246465
Pavagv31034685m.g	121.142	-1.18234	0.164923	-7.16905	7.55179e-13	6.16938e-12
Pavagv31034695m.g	37.3249	-1.39231	0.295284	-4.71517	2.41505e-06	1.12916e-05
Pavagv31034709m.g	857.784	-2.03625	0.0684549	-29.7459	1.96181e-194	2.82261e-192
Pavagv31034720m.g	80.7449	1.02593	0.199247	5.14903	2.61833e-07	1.35651e-06
Pavagv31034727m.g	18.0486	-4.44029	0.796612	-5.57396	2.4901e-08	1.43095e-07
Pavagv31034730m.g	211.88	1.14839	0.123178	9.32301	1.13089e-20	1.40383e-19
Pavagv31034761m.g	558.454	-1.62266	0.0822177	-19.7362	1.05448e-86	5.24314e-85
Pavagv31034768m.g	367.418	-2.52049	0.106246	-23.7232	2.0792e-124	1.63966e-122
Pavagv31034779m.g	1770.81	-2.5524	0.0508036	-50.2406	0	0
Pavagv31034787m.g	4330.67	-1.0308	0.0347744	-29.6425	4.23171e-193	5.96164e-191
Pavagv31034792m.g	1606.19	-1.13542	0.0533138	-21.2968	1.21485e-100	7.33495e-99
Pavagv31034793m.g	6885.18	-1.50504	0.0276768	-54.3792	0	0
Pavagv31034794m.g	645.349	-1.46714	0.0776104	-18.9039	1.05971e-79	4.88317e-78
Pavagv31034831m.g	13.691	-1.28734	0.475939	-2.70484	0.00683382	0.0183691
Pavagv31034846m.g	3929.51	-1.51578	0.0373946	-40.5347	0	0
Pavagv31034852m.g	25.7789	-1.85711	0.345569	-5.37406	7.69842e-08	4.21016e-07
Pavagv31034896m.g	26.2948	-3.82585	0.45097	-8.48361	2.18315e-17	2.33039e-16
Pavagv31034898m.g	13.6964	-1.71868	0.484128	-3.55005	0.000385153	0.0013273
Pavagv31034900m.g	66.6383	-1.38006	0.214767	-6.42585	1.31137e-10	9.12558e-10
Pavagv31034938m.g	450.91	-1.13204	0.0832683	-13.5951	4.2813e-42	1.02482e-40
Pavagv31034952m.g	7167.47	-1.20047	0.0274792	-43.6865	0	0
Pavagv31034960m.g	697.61	1.85962	0.0725428	25.6348	6.2545e-145	6.26585e-143
Pavagv31034973m.g	878.573	1.04427	0.063729	16.3861	2.40186e-60	8.35062e-59
Pavagv31034991m.g	1029.83	-1.01735	0.0583332	-17.4404	4.07187e-68	1.61024e-66
Pavagv31035016m.g	34.8409	-2.46777	0.347395	-7.10365	1.21503e-12	9.80175e-12
Pavagv31035034m.g	4216.7	2.14057	0.0365722	58.53	0	0
Pavagv31035035m.g	21.6807	3.73678	0.519657	7.19086	6.43838e-13	5.27573e-12
Pavagv31035037m.g	261.698	-1.99036	0.1359	-14.6457	1.43529e-48	4.061e-47
Pavagv31035046m.g	2399.45	-1.14838	0.0416996	-27.5395	5.91763e-167	7.08257e-165
Pavagv31035072m.g	752.771	-1.63449	0.0762691	-21.4306	6.93417e-102	4.31178e-100
Pavagv31035101m.g	18.3846	-1.40909	0.394138	-3.57512	0.000350066	0.00121257
Pavagv31035126m.g	4.55828	-2.37035	0.890224	-2.66265	0.00775285	0.0205595
Pavagv31035135m.g	276.772	1.02569	0.11118	9.22544	2.82396e-20	3.45791e-19
Pavagv31035152m.g	1776.15	-1.04642	0.0442167	-23.6658	8.11803e-124	6.36477e-122
Pavagv31035191m.g	240.836	-1.41348	0.113151	-12.492	8.2527e-36	1.69884e-34
Pavagv31035192m.g	44.2578	1.32238	0.280192	4.71956	2.36355e-06	1.10692e-05
Pavagv31035205m.g	33.0515	-1.49795	0.301478	-4.9687	6.74044e-07	3.34659e-06
Pavagv31035206m.g	20.5123	-2.05779	0.396519	-5.18964	2.10699e-07	1.10514e-06
Pavagv31035213m.g	3521.76	-1.44954	0.0357713	-40.5226	0	0
Pavagv31035231m.g	18.8508	1.00874	0.405186	2.48958	0.0127894	0.0321208
Pavagv31035333m.g	87.6271	-2.05588	0.223399	-9.20275	3.48913e-20	4.24932e-19
Pavagv31035363m.g	26.6591	-1.09177	0.362978	-3.00782	0.00263129	0.00777344
Pavagv31035373m.g	3213.13	-1.62953	0.0396946	-41.0518	0	0
Pavagv31035374m.g	24200.2	-1.18765	0.0279332	-42.5174	0	0
Pavagv31035400m.g	51.1276	-1.27884	0.262921	-4.86396	1.15061e-06	5.57955e-06
Pavagv31035450m.g	17.3783	-1.15086	0.424543	-2.71082	0.00671167	0.0180731
Pavagv31035454m.g	13.9547	1.5758	0.505794	3.1155	0.00183635	0.00562531
Pavagv31035460m.g	12.5405	1.74222	0.575012	3.02989	0.00244642	0.0072886
Pavagv31035461m.g	138.211	1.35983	0.166294	8.17726	2.90375e-16	2.89401e-15
Pavagv31035462m.g	25.5103	1.48199	0.382729	3.87216	0.000107877	0.000407765
Pavagv31035463m.g	8.47517	2.37572	0.749729	3.16878	0.00153082	0.00475661
Pavagv31035479m.g	11.8211	-1.48523	0.483777	-3.07006	0.00214016	0.00645364
Pavagv31035495m.g	210.934	1.14414	0.131932	8.67214	4.24078e-18	4.69156e-17
Pavagv31035496m.g	15.1658	2.77504	0.962935	2.88186	0.00395336	0.0112314
Pavagv31035565m.g	17.8428	-2.29449	0.461619	-4.97054	6.67668e-07	3.31615e-06
Pavagv31035569m.g	45.9812	-1.85334	0.281704	-6.57903	4.73533e-11	3.40745e-10
Pavagv31035571m.g	7.41715	-3.01327	0.782236	-3.85213	0.000117097	0.000439483
Pavagv31035585m.g	18.4523	-1.22175	0.402076	-3.0386	0.00237678	0.00710931
Pavagv31035602m.g	24.6193	-6.65802	1.06071	-6.27695	3.45272e-10	2.32609e-09
Pavagv31035633m.g	50.635	-1.11984	0.258873	-4.32585	1.51945e-05	6.46017e-05
Pavagv31035638m.g	5.73414	2.48491	0.933526	2.66186	0.00777113	0.0206039
Pavagv31035647m.g	6.0008	-3.21246	0.832392	-3.85932	0.000113705	0.000427701
Pavagv31035650m.g	152.106	1.2424	0.143399	8.66389	4.55936e-18	5.03578e-17
Pavagv31035709m.g	11.916	1.47141	0.528486	2.78419	0.00536615	0.0148295
Pavagv31035728m.g	19.3153	-8.5159	1.21806	-6.99138	2.72198e-12	2.14969e-11
Pavagv31035753m.g	87.0504	-2.45305	0.225732	-10.8671	1.65324e-27	2.6445e-26
Pavagv31035754m.g	21.965	-1.81578	0.425582	-4.26657	1.98499e-05	8.33078e-05
Pavagv31035766m.g	10.3848	2.40232	0.680646	3.52947	0.000416393	0.00142787
Pavagv31035769m.g	6.74847	-4.275	1.17445	-3.64	0.000272635	0.000961724
Pavagv31035770m.g	6891.57	-1.8186	0.0288851	-62.9599	0	0
Pavagv31035782m.g	48.5889	2.5948	0.297956	8.70866	3.07493e-18	3.43126e-17
Pavagv31035823m.g	3.79934	3.79652	1.3951	2.72132	0.00650213	0.0175701
Pavagv31035848m.g	115.951	-1.0923	0.165625	-6.595	4.25266e-11	3.07238e-10
Pavagv31035861m.g	6429.7	-2.16059	0.0304278	-71.007	0	0
Pavagv31035864m.g	52.466	-1.92877	0.260453	-7.40544	1.30719e-13	1.11505e-12
Pavagv31035869m.g	16.7972	1.44941	0.513731	2.82134	0.00478233	0.0133592
Pavagv31035872m.g	19.9237	-1.10536	0.39967	-2.76568	0.00568048	0.0155887
Pavagv31035893m.g	487.451	-1.59274	0.0814006	-19.5667	2.9752e-85	1.45002e-83
Pavagv31035905m.g	3.29605	-2.84822	1.1222	-2.53805	0.0111471	0.0284641
Pavagv31035906m.g	18.6072	1.61846	0.500939	3.23085	0.00123424	0.00390376
Pavagv31035931m.g	45.4608	-1.1314	0.269017	-4.20569	2.6029e-05	0.000107687
Pavagv31035946m.g	151.308	1.15559	0.153013	7.55225	4.27813e-14	3.7792e-13
Pavagv31035969m.g	1748.02	1.43064	0.0479063	29.8633	5.89455e-196	8.52629e-194
Pavagv31036001m.g	21.3612	-1.35728	0.403061	-3.36743	0.000758728	0.00249761
Pavagv31036002m.g	18.4972	-1.43841	0.396047	-3.63191	0.000281333	0.000990856
Pavagv31036004m.g	19.9718	1.13851	0.411798	2.76474	0.0056968	0.0156297
Pavagv31036019m.g	7.32733	3.68253	0.892734	4.125	3.70735e-05	0.00015039
Pavagv31036045m.g	15.7627	1.18876	0.465568	2.55335	0.0106692	0.0273754
Pavagv31036055m.g	75.6551	-1.25638	0.216592	-5.80066	6.60535e-09	3.98546e-08
Pavagv31036084m.g	10.5164	1.40123	0.571782	2.45063	0.0142605	0.0353526
Pavagv31036102m.g	103.998	-1.2967	0.169151	-7.66594	1.7752e-14	1.6041e-13
Pavagv31036118m.g	67.7899	-1.05549	0.213788	-4.93707	7.9305e-07	3.9059e-06
Pavagv31036134m.g	9.81169	-2.51455	0.684479	-3.67367	0.00023909	0.000851611
Pavagv31036176m.g	269.01	-1.14837	0.106258	-10.8074	3.17567e-27	5.01744e-26
Pavagv31036185m.g	16.867	-1.75484	0.403765	-4.34618	1.38527e-05	5.912e-05
Pavagv31036188m.g	10980.9	-1.04857	0.0269694	-38.8801	0	0
Pavagv31036198m.g	10.8909	1.69618	0.596745	2.84239	0.00447765	0.0125861
Pavagv31036210m.g	8.81737	3.05819	0.791339	3.86458	0.00011128	0.000419294
Pavagv31036222m.g	168.136	-2.05394	0.149064	-13.7789	3.4166e-43	8.5333e-42
Pavagv31036242m.g	37042.9	-1.2128	0.0269265	-45.0411	0	0
Pavagv31036246m.g	1.31038	-4.51762	1.7024	-2.65368	0.00796203	0.0210646
Pavagv31036294m.g	366.067	1.30807	0.0964483	13.5623	6.69569e-42	1.59149e-40
Pavagv31036305m.g	70.9417	-1.87935	0.203758	-9.22344	2.87722e-20	3.51994e-19
Pavagv31036361m.g	297.4	2.25408	0.111956	20.1336	3.75042e-90	1.93229e-88
Pavagv31036380m.g	1128.3	-1.55412	0.0583286	-26.6442	2.08984e-156	2.29789e-154
Pavagv31036485m.g	13.4474	1.3875	0.484245	2.86529	0.00416623	0.0117805
Pavagv31036492m.g	78.047	-1.34878	0.207752	-6.49224	8.45677e-11	5.96006e-10
Pavagv31036499m.g	16.2968	4.49521	0.794454	5.65824	1.52936e-08	8.95404e-08
Pavagv31036528m.g	46.5669	1.61534	0.297787	5.42448	5.81224e-08	3.21504e-07
Pavagv31036554m.g	201.094	1.86576	0.149322	12.4949	7.95553e-36	1.63891e-34
Pavagv31036615m.g	171.286	-3.53996	0.169431	-20.8933	6.1671e-97	3.51928e-95
Pavagv31036685m.g	1322.79	-1.88948	0.0969711	-19.485	1.47312e-84	7.11544e-83
Pavagv31036706m.g	10.2974	2.29934	0.571837	4.02097	5.79594e-05	0.000228434
Pavagv31036744m.g	50.5546	-1.86295	0.244585	-7.61681	2.60032e-14	2.32823e-13
Pavagv31036809m.g	41.0786	-1.31532	0.281443	-4.67347	2.96152e-06	1.36793e-05
Pavagv31036820m.g	2011.54	-1.67401	0.0471684	-35.4901	6.98064e-276	1.43045e-273
Pavagv31036932m.g	7.93142	2.57702	0.816267	3.15708	0.00159357	0.00493152
Pavagv31036936m.g	1089.04	-1.30401	0.063118	-20.6599	7.94583e-95	4.36843e-93
Pavagv31036948m.g	15.0733	1.27144	0.492176	2.5833	0.00978598	0.0253181
Pavagv31036968m.g	17.1732	-1.04332	0.443721	-2.3513	0.0187078	0.0446903
Pavagv31036972m.g	340.382	-2.89733	0.910439	-3.18234	0.00146088	0.00456088
Pavagv31037013m.g	1007.04	1.01384	0.0627409	16.1591	9.79634e-59	3.31641e-57
Pavagv31037025m.g	30.1888	-1.07594	0.316687	-3.3975	0.000680054	0.00225399
Pavagv31037053m.g	4225.78	-1.27869	0.03205	-39.8967	0	0
Pavagv31037104m.g	67.3833	1.23658	0.212675	5.81441	6.08489e-09	3.68375e-08
Pavagv31037107m.g	2024.05	-1.1356	0.0445888	-25.4682	4.43483e-143	4.39406e-141
Pavagv31037181m.g	22.7435	-1.10097	0.364291	-3.02223	0.00250916	0.00745582
Pavagv31037288m.g	9.31417	1.38544	0.563648	2.458	0.0139715	0.0347349
Pavagv31037320m.g	325.259	1.36232	0.0993296	13.7151	8.24104e-43	2.0173e-41
Pavagv31037341m.g	1601.69	-1.59489	0.0478859	-33.306	3.15949e-243	5.89387e-241
Pavagv31037350m.g	842.492	-1.11469	0.0677717	-16.4477	8.70743e-61	3.04692e-59
Pavagv31037378m.g	46.9982	1.43269	0.273476	5.2388	1.61622e-07	8.5888e-07
Pavagv31037379m.g	104.367	1.61042	0.193117	8.33909	7.4862e-17	7.76138e-16
Pavagv31037382m.g	2200.37	-1.43174	0.0438838	-32.6258	1.76745e-233	3.12469e-231
Pavagv31037396m.g	3.11128	-3.03431	1.14861	-2.64172	0.00824867	0.0217379
Pavagv31037398m.g	543.173	-1.71771	0.0855	-20.0902	8.99567e-90	4.61715e-88
Pavagv31037404m.g	2.79486	-3.68193	1.32244	-2.78418	0.00536624	0.0148295
Pavagv31037419m.g	20.4058	-1.64824	0.422538	-3.90081	9.58715e-05	0.000364781
Pavagv31037420m.g	41.0705	1.07503	0.307094	3.50064	0.000464137	0.00158156
Pavagv31037426m.g	8.63359	-2.07358	0.689714	-3.00644	0.00264325	0.00780793
Pavagv31037454m.g	2210.92	-1.28662	0.0399079	-32.2398	4.88857e-228	8.36905e-226
Pavagv31037489m.g	52.8597	-1.63691	0.259636	-6.30462	2.88897e-10	1.95947e-09
Pavagv31037508m.g	447.143	-2.04172	0.0953081	-21.4223	8.2815e-102	5.1143e-100
Pavagv31037573m.g	27.3484	-2.31523	0.353856	-6.54285	6.03578e-11	4.30202e-10
Pavagv31037576m.g	3.36298	-5.24035	1.41032	-3.71572	0.000202622	0.000730472
Pavagv31037577m.g	2724.82	-1.08782	0.0427952	-25.4192	1.54685e-142	1.52149e-140
Pavagv31037588m.g	356.099	-2.43798	0.133046	-18.3244	5.28721e-75	2.29556e-73
Pavagv31037603m.g	14.8199	-1.26313	0.473195	-2.66937	0.00759937	0.020204
Pavagv31037630m.g	306.459	-1.32525	0.100612	-13.1719	1.27336e-39	2.8871e-38
Pavagv31037651m.g	139.878	-1.59835	0.158215	-10.1024	5.38894e-24	7.69617e-23
Pavagv31037656m.g	70.6547	-1.12832	0.216395	-5.21417	1.84643e-07	9.74516e-07
Pavagv31037680m.g	17.8551	-1.57337	0.416471	-3.77787	0.000158178	0.000579907
Pavagv31037681m.g	33.5722	-3.2123	0.375823	-8.54738	1.25917e-17	1.36346e-16
Pavagv31037691m.g	64.1308	-1.41789	0.229382	-6.18136	6.35504e-10	4.18853e-09
Pavagv31037724m.g	35.7917	-1.67549	0.33794	-4.95796	7.12368e-07	3.52586e-06
Pavagv31037750m.g	80.8106	2.0206	0.215689	9.3681	7.38482e-21	9.25206e-20
Pavagv31037785m.g	1.32125	-4.38333	1.74934	-2.50571	0.0122206	0.0308901
Pavagv31037790m.g	346.707	-1.3911	0.201987	-6.88707	5.6952e-12	4.38138e-11
Pavagv31037842m.g	3405.67	-1.45835	0.0380064	-38.3713	0	0
Pavagv31037844m.g	8.11153	1.79064	0.676956	2.64513	0.00816602	0.0215453
Pavagv31037862m.g	43.4414	1.09827	0.261987	4.19206	2.76438e-05	0.000114002
Pavagv31037890m.g	92.3795	1.87842	0.202983	9.25409	2.16069e-20	2.65295e-19
Pavagv31037891m.g	49.0782	-1.68371	0.281083	-5.99009	2.09719e-09	1.32726e-08
Pavagv31037897m.g	290.562	-1.23361	0.102997	-11.9772	4.68003e-33	8.85245e-32
Pavagv31037900m.g	15.209	1.44026	0.490871	2.9341	0.00334519	0.00965368
Pavagv31037929m.g	3779.93	1.08725	0.036374	29.8908	2.59278e-196	3.81152e-194
Pavagv31037944m.g	9.19586	1.77934	0.630282	2.82308	0.00475642	0.0132964
Pavagv31037947m.g	8.54231	1.88179	0.687362	2.7377	0.00618713	0.0168079
Pavagv31037951m.g	5.8217	-2.23941	0.764375	-2.92972	0.00339267	0.00977923
Pavagv31037978m.g	48.3418	-1.2437	0.256888	-4.84141	1.28922e-06	6.20498e-06
Pavagv31038007m.g	118.42	-1.25933	0.177185	-7.10743	1.1822e-12	9.54831e-12
Pavagv31038052m.g	1345.54	2.04703	0.0548091	37.3484	2.68828e-305	6.05961e-303
Pavagv31038055m.g	50.5402	1.3781	0.262425	5.25141	1.50942e-07	8.04183e-07
Pavagv31038066m.g	1.64504	3.9301	1.65146	2.37977	0.0173234	0.0417852
Pavagv31038121m.g	24.5305	3.5008	0.495196	7.06951	1.55484e-12	1.24576e-11
Pavagv31038122m.g	34.8239	1.66998	0.315134	5.29928	1.16263e-07	6.25953e-07
Pavagv31038123m.g	56.3907	-1.94174	0.234024	-8.29718	1.06614e-16	1.09443e-15
Pavagv31038134m.g	18.0697	1.13658	0.437312	2.59901	0.00934941	0.0243329
Pavagv31038136m.g	56.0889	-2.89257	0.264298	-10.9443	7.0747e-28	1.1452e-26
Pavagv31038151m.g	49.2259	-1.44588	0.250936	-5.76198	8.31339e-09	4.96509e-08
Pavagv31038161m.g	348.876	1.0679	0.095419	11.1917	4.47727e-29	7.54082e-28
Pavagv31038166m.g	18.7173	-1.649	0.439135	-3.75512	0.000173258	0.000630833
Pavagv31038167m.g	16.6659	-3.7731	0.568816	-6.63325	3.28379e-11	2.38772e-10
Pavagv31038181m.g	9.97992	-1.53076	0.588125	-2.60278	0.00924705	0.0240897
Pavagv31038191m.g	2.80634	-5.69634	1.45239	-3.92203	8.7805e-05	0.000336312
Pavagv31038218m.g	51.4182	-1.07183	0.245142	-4.37231	1.22942e-05	5.28268e-05
Pavagv31038241m.g	11.9699	-1.70373	0.523937	-3.25178	0.00114685	0.00364784
Pavagv31038254m.g	6.74251	1.64043	0.65467	2.50574	0.0122196	0.0308901
Pavagv31038314m.g	26.7596	1.03105	0.355358	2.90145	0.00371436	0.010625
Pavagv31038387m.g	3.80473	4.25372	1.36505	3.11616	0.00183224	0.00561399
Pavagv31038389m.g	243.766	1.07047	0.119148	8.98439	2.60178e-19	3.0413e-18
Pavagv31038393m.g	109.783	-1.34159	0.168467	-7.96357	1.67149e-15	1.59986e-14
Pavagv31038402m.g	9583.31	-1.06565	0.0291385	-36.5718	8.02091e-293	1.72189e-290
Pavagv31038403m.g	400.696	-1.26423	0.0907066	-13.9376	3.74425e-44	9.56357e-43
Pavagv31038422m.g	10.6399	-2.33917	0.562859	-4.15587	3.24058e-05	0.000132269
Pavagv31038428m.g	95.8969	-1.1278	0.190697	-5.9141	3.33688e-09	2.07254e-08
Pavagv31038459m.g	3.29605	-4.95046	1.4252	-3.47352	0.000513688	0.00173815
Pavagv31038484m.g	11.0996	-1.21469	0.48232	-2.51844	0.0117877	0.0299133
Pavagv31038554m.g	221.674	1.25931	0.124516	10.1137	4.80453e-24	6.87608e-23
Pavagv31038601m.g	9.84503	-2.11766	0.605993	-3.49453	0.000474891	0.00161597
Pavagv31038614m.g	25.3421	-1.11237	0.346985	-3.20582	0.00134677	0.00423246
Pavagv31038616m.g	21.0251	-1.6956	0.420444	-4.03288	5.50978e-05	0.000218205
Pavagv31038628m.g	8.25967	1.71695	0.723703	2.37245	0.0176703	0.0425166
Pavagv31038635m.g	33.7613	-1.96667	0.309322	-6.35799	2.04411e-10	1.40333e-09
Pavagv31038641m.g	679.535	-2.27858	0.0821793	-27.7269	3.30886e-169	4.04983e-167
Pavagv31038705m.g	3.16584	3.83704	1.43729	2.66965	0.00759312	0.0201894
Pavagv31038708m.g	101.562	1.65827	0.196183	8.45268	2.84697e-17	3.02346e-16
Pavagv31038709m.g	9.97824	2.2527	0.691464	3.25787	0.00112252	0.00357802
Pavagv31038762m.g	5.96901	-1.86673	0.730315	-2.55606	0.0105864	0.0271707
Pavagv31038768m.g	14.2832	2.51638	0.511291	4.92162	8.58317e-07	4.2143e-06
Pavagv31038809m.g	201.925	1.23154	0.125685	9.79863	1.14119e-22	1.55194e-21
Pavagv31038820m.g	383.003	-1.11968	0.102101	-10.9664	5.54509e-28	9.00295e-27
Pavagv31038822m.g	47.1471	1.36617	0.268754	5.08336	3.70822e-07	1.89145e-06
Pavagv31038825m.g	55.8696	-3.31475	0.282676	-11.7263	9.34377e-32	1.71465e-30
Pavagv31038836m.g	19.0264	-4.56812	0.600107	-7.61217	2.69531e-14	2.41009e-13
Pavagv31038837m.g	45.1201	-1.5027	0.263189	-5.70961	1.13238e-08	6.70383e-08
Pavagv31038841m.g	36.3363	1.96822	0.336207	5.8542	4.79317e-09	2.93327e-08
Pavagv31038845m.g	143.793	-1.7481	0.15147	-11.5409	8.20897e-31	1.46178e-29
Pavagv31038880m.g	9.13346	1.40903	0.603519	2.33468	0.01956	0.046476
Pavagv31038884m.g	4.24182	3.1536	1.19916	2.62985	0.00854231	0.0224225
Pavagv31038914m.g	12.9328	1.29466	0.502499	2.57645	0.00998213	0.0257763
Pavagv31038973m.g	14.5402	-4.79049	0.741347	-6.46188	1.03413e-10	7.24482e-10
Pavagv31039001m.g	115.063	1.22886	0.175227	7.01298	2.33287e-12	1.85158e-11
Pavagv31039040m.g	15.8095	-2.38225	0.503789	-4.72866	2.26003e-06	1.06113e-05
Pavagv31039042m.g	8.25043	-1.91937	0.785242	-2.4443	0.0145133	0.035884
Pavagv31039051m.g	679.853	1.10195	0.0702566	15.6847	1.92583e-55	6.11406e-54
Pavagv31039082m.g	11.557	-1.4996	0.556886	-2.69283	0.00708494	0.0189668
Pavagv31039094m.g	24.4507	-1.65081	0.378722	-4.35889	1.30726e-05	5.59407e-05
Pavagv31039125m.g	1.36888	3.83351	1.66099	2.30796	0.0210013	0.0494528
Pavagv31039139m.g	28.3836	-1.47364	0.3276	-4.49828	6.85047e-06	3.03718e-05
Pavagv31039143m.g	86.1186	1.07278	0.190258	5.63855	1.71492e-08	9.98638e-08
Pavagv31039178m.g	56.8199	-1.5084	0.246004	-6.13161	8.69931e-10	5.69063e-09
Pavagv31039182m.g	4.40259	4.18322	1.36202	3.07133	0.00213107	0.00642909
Pavagv31039185m.g	16.7067	-1.14698	0.414554	-2.76677	0.0056614	0.0155472
Pavagv31039213m.g	86.0012	-1.78269	0.180706	-9.86513	5.89604e-23	8.09142e-22
Pavagv31039232m.g	643.228	-1.5854	0.0846889	-18.7202	3.38718e-78	1.53983e-76
Pavagv31039239m.g	17.3988	1.01627	0.440983	2.30455	0.0211919	0.0498322
Pavagv31039281m.g	124.494	1.26177	0.166822	7.56354	3.92244e-14	3.46839e-13
Pavagv31039351m.g	20.842	1.08487	0.429044	2.52858	0.0114526	0.0291476
Pavagv31039361m.g	14.8819	-1.39209	0.47482	-2.93182	0.00336982	0.00972061
Pavagv31039400m.g	104.538	-1.30965	0.167858	-7.80214	6.08676e-15	5.64999e-14
Pavagv31039407m.g	2598.03	-1.19188	0.0418794	-28.4597	3.69245e-178	4.73351e-176
Pavagv31039443m.g	19.7105	-1.07196	0.39571	-2.70896	0.00674947	0.0181658
Pavagv31039498m.g	374.16	-2.22338	0.10639	-20.8984	5.53215e-97	3.16362e-95
Pavagv31039499m.g	49.1707	-1.23451	0.26986	-4.57463	4.77056e-06	2.15136e-05
Pavagv31039500m.g	2895.73	-2.05776	0.0433163	-47.5053	0	0
Pavagv31039657m.g	2360.14	1.10046	0.0412198	26.6974	5.04377e-157	5.61436e-155
Pavagv31039695m.g	10.1519	-2.80272	0.606365	-4.62217	3.79749e-06	1.73628e-05
Pavagv31039697m.g	1.82954	-4.96804	1.65274	-3.00594	0.00264766	0.00781668
Pavagv31039728m.g	105.507	-1.62031	0.197457	-8.20589	2.28884e-16	2.30409e-15
Pavagv31039766m.g	13.7833	-1.80346	0.484344	-3.7235	0.000196477	0.000709927
Pavagv31039771m.g	35.8644	-1.07301	0.312114	-3.43787	0.000586314	0.00196399
Pavagv31039774m.g	11.4143	-1.82004	0.490382	-3.71148	0.000206053	0.000741794
Pavagv31039817m.g	286.207	-1.28511	0.117166	-10.9682	5.43246e-28	8.82538e-27
Pavagv31039871m.g	44.4524	2.67843	0.328006	8.16577	3.19383e-16	3.17143e-15
Pavagv31039889m.g	10.325	-1.78512	0.57414	-3.10921	0.00187587	0.00573339
Pavagv31039898m.g	172.934	1.00951	0.156039	6.46963	9.82407e-11	6.89673e-10
Pavagv31039903m.g	770.596	-2.22683	0.0686017	-32.4604	3.86877e-231	6.75139e-229
Pavagv31039922m.g	31.9297	-1.25353	0.326637	-3.8377	0.000124194	0.000463482
Pavagv31039926m.g	16.5051	1.27832	0.461257	2.77138	0.0055819	0.0153533
Pavagv31039929m.g	6.0985	3.55855	1.16077	3.06568	0.00217175	0.00654306
[truncated: 724 more rows]

## Sheet: Sorghum_PF_DEG
	baseMean	log2FoldChange	lfcSE	stat	pvalue	padj
Sobic.001G002900	3.46812	4.23073	1.41731	2.98504	0.00283539	0.00851227
Sobic.001G004300	101.457	1.17448	0.192228	6.10983	9.97393e-10	7.75961e-09
Sobic.001G006300	9.52207	-1.8269	0.763523	-2.39273	0.0167236	0.040925
Sobic.001G008600	196.784	1.82336	0.130224	14.0018	1.52025e-44	5.97852e-43
Sobic.001G010200	201.974	-1.47185	0.137613	-10.6956	1.06729e-26	2.31653e-25
Sobic.001G012200	2948.2	-1.91583	0.0469462	-40.809	0	0
Sobic.001G012300	2143.95	-2.90083	0.0628804	-46.1325	0	0
Sobic.001G012400	6458.11	-2.61968	0.0694251	-37.7339	0	0
Sobic.001G012500	5478.03	-1.18243	0.0376955	-31.368	5.53528e-216	1.59711e-213
Sobic.001G012600	1402.66	-1.06339	0.053269	-19.9625	1.1661e-88	1.06372e-86
Sobic.001G013800	1183.57	1.31206	0.0594176	22.082	4.71306e-108	5.21284e-106
Sobic.001G015700	20.6159	-4.10699	1.05267	-3.9015	9.55967e-05	0.000388311
Sobic.001G021900	271.421	-1.1038	0.118433	-9.32004	1.16299e-20	1.96135e-19
Sobic.001G025101	316.228	-1.45341	0.107142	-13.5652	6.43628e-42	2.34364e-40
Sobic.001G027200	64.0324	4.26399	0.316269	13.4822	1.99167e-41	7.12519e-40
Sobic.001G027300	888.495	3.69049	0.0781829	47.2033	0	0
Sobic.001G027500	11.5336	1.75357	0.543558	3.22609	0.00125493	0.00410297
Sobic.001G028800	801.296	-1.26862	0.0656463	-19.3251	3.30274e-83	2.73119e-81
Sobic.001G029300	14.635	2.52454	0.512007	4.93068	8.19426e-07	4.51186e-06
Sobic.001G032300	22.2499	-1.65764	0.458187	-3.61784	0.000297077	0.00110462
Sobic.001G034900	98.6776	-2.10505	0.212191	-9.92054	3.38903e-23	6.33099e-22
Sobic.001G035000	18.059	-1.55506	0.568935	-2.73327	0.0062708	0.0172299
Sobic.001G037200	12.3623	2.40417	0.54239	4.43255	9.31272e-06	4.4614e-05
Sobic.001G037300	26.1386	2.81176	0.395045	7.11757	1.0985e-12	1.11723e-11
Sobic.001G038500	296.035	-1.8559	0.185327	-10.0142	1.32021e-23	2.52303e-22
Sobic.001G039750	3.71401	4.68453	1.38997	3.37023	0.000751061	0.0025745
Sobic.001G040200	1381.34	-1.53552	0.0602807	-25.4729	3.93549e-143	6.91839e-141
Sobic.001G040400	12.1009	1.43496	0.551487	2.60199	0.00926846	0.0243861
Sobic.001G042301	10.406	-2.53031	0.734263	-3.44605	0.000568839	0.00199892
Sobic.001G044200	17.477	-1.4625	0.537651	-2.72016	0.0065251	0.0178496
Sobic.001G044800	330.559	-1.06195	0.126123	-8.41997	3.76574e-17	5.23633e-16
Sobic.001G045800	30.402	2.16117	0.663077	3.25931	0.00111684	0.00369566
Sobic.001G046600	4.85922	-3.59459	1.37415	-2.61587	0.00890009	0.0235241
Sobic.001G048900	90.7048	-1.43696	0.205414	-6.99542	2.64459e-12	2.60775e-11
Sobic.001G050300	14.997	-5.19779	1.25371	-4.14591	3.38461e-05	0.000149417
Sobic.001G052800	26.6719	1.2134	0.369383	3.28495	0.00101999	0.00340618
Sobic.001G053900	989.975	-1.2238	0.0676861	-18.0806	4.53379e-73	3.12596e-71
Sobic.001G054000	136.273	3.46999	0.183916	18.8673	2.11792e-79	1.63431e-77
Sobic.001G054500	9.19441	-3.01042	0.702267	-4.28672	1.81334e-05	8.31637e-05
Sobic.001G056500	35.7939	-1.27675	0.378829	-3.37025	0.000751001	0.0025745
Sobic.001G065900	15.3304	-1.15258	0.495207	-2.32747	0.0199401	0.047493
Sobic.001G066500.	1.59589	4.42499	1.60033	2.76505	0.00569135	0.015808
Sobic.001G071300	63.9625	1.1068	0.224875	4.92184	8.57361e-07	4.70706e-06
Sobic.001G074800	17.6967	2.36741	0.452967	5.22646	1.72784e-07	1.04382e-06
Sobic.001G075101	21.4268	-2.75885	0.554783	-4.97283	6.5981e-07	3.67986e-06
Sobic.001G077600	1.69677	4.60861	1.58349	2.91042	0.00360947	0.0105638
Sobic.001G077700	33.8816	1.52962	0.303168	5.04545	4.52448e-07	2.57068e-06
Sobic.001G079300	31.5276	-1.46439	0.41837	-3.50023	0.000464857	0.00166437
Sobic.001G086500	8.83319	-2.19977	0.678843	-3.24046	0.00119335	0.00392388
Sobic.001G091600	32.6181	-1.79406	0.374578	-4.78955	1.67156e-06	8.83017e-06
Sobic.001G094300	8708.69	-1.12189	0.0282733	-39.6801	0	0
Sobic.001G098800	21.7099	-1.02434	0.399678	-2.56293	0.0103794	0.0269326
Sobic.001G099600	70.1582	1.16152	0.202376	5.73943	9.49936e-09	6.64454e-08
Sobic.001G100000	24.3487	2.2769	0.401371	5.67281	1.40471e-08	9.6676e-08
Sobic.001G101400	71.3087	1.1958	0.221144	5.40733	6.39717e-08	4.05863e-07
Sobic.001G101600	6.38079	2.2824	0.797741	2.86107	0.00422208	0.0121215
Sobic.001G105900	35.859	-1.38401	0.326996	-4.23251	2.31095e-05	0.000104433
Sobic.001G106000	11.8005	-5.06499	1.07171	-4.72606	2.28912e-06	1.18983e-05
Sobic.001G106200	16.484	-7.04782	1.22956	-5.73198	9.9267e-09	6.92885e-08
Sobic.001G107800	20.1412	-1.55791	0.456613	-3.41189	0.000645137	0.00224122
Sobic.001G109000	13.4201	-5.7916	1.2469	-4.6448	3.40406e-06	1.73205e-05
Sobic.001G111500	15347.6	-1.13322	0.0281083	-40.3163	0	0
Sobic.001G112200	273.566	-1.95359	0.123251	-15.8504	1.39623e-56	7.22006e-55
Sobic.001G115001	7.35408	3.56488	0.993045	3.58985	0.000330873	0.00122037
Sobic.001G116400	449.575	-1.34325	0.0887328	-15.1381	9.08194e-52	4.18542e-50
Sobic.001G118100	5.25445	-3.16062	1.16201	-2.71996	0.00652893	0.0178578
Sobic.001G120000	13.0738	-1.73939	0.507979	-3.42414	0.00061674	0.00215214
Sobic.001G125800	19219.6	-1.00861	0.0321218	-31.3997	2.04454e-216	5.96399e-214
Sobic.001G125900	27203.2	-1.29452	0.038002	-34.0645	2.47456e-254	9.2517e-252
Sobic.001G128200	34.4788	-2.10557	0.401733	-5.24123	1.5951e-07	9.67373e-07
Sobic.001G129100	94.9975	1.01313	0.181224	5.59047	2.2645e-08	1.51261e-07
Sobic.001G129700	62.4598	2.30038	0.235643	9.76216	1.63635e-22	2.98331e-21
Sobic.001G135600	42.6115	-6.88214	1.20333	-5.71925	1.06997e-08	7.43516e-08
Sobic.001G136400	4.12157	-3.60257	1.36187	-2.64532	0.00816142	0.0217953
Sobic.001G137500	4.74591	2.34622	0.84513	2.77616	0.00550048	0.0153646
Sobic.001G137600	8.82829	2.37921	0.619972	3.83762	0.000124235	0.000495465
Sobic.001G138000	50.7035	-3.57724	0.425386	-8.4094	4.12102e-17	5.71538e-16
Sobic.001G138800	23.3335	-1.75515	0.451776	-3.88499	0.000102333	0.000413838
Sobic.001G140800	134.216	-1.45193	0.174264	-8.33183	7.96003e-17	1.08637e-15
Sobic.001G142800	858.731	-1.43405	0.0694978	-20.6345	1.34473e-94	1.28402e-92
Sobic.001G142900	55.3516	-1.04876	0.234904	-4.46464	8.02051e-06	3.87804e-05
Sobic.001G143400	14.8276	-1.0661	0.44044	-2.42054	0.0154975	0.038303
Sobic.001G144400	49.4313	-1.73589	0.268714	-6.45997	1.04721e-10	8.99327e-10
Sobic.001G144900	67.3133	-3.05596	0.619489	-4.93304	8.09602e-07	4.45962e-06
Sobic.001G145700	137.125	1.302	0.158693	8.20447	2.31603e-16	3.04653e-15
Sobic.001G153100	552.58	-1.05832	0.086867	-12.1832	3.81879e-34	1.07611e-32
Sobic.001G155300	115.202	-1.36154	0.202038	-6.73901	1.5947e-11	1.47291e-10
Sobic.001G155900	5.52882	-2.02341	0.777633	-2.60201	0.00926802	0.0243861
Sobic.001G156800	60.4218	-1.18926	0.221484	-5.36951	7.89525e-08	4.96398e-07
Sobic.001G159032	30.4947	1.17557	0.324505	3.62266	0.000291591	0.00108574
Sobic.001G160300	1.61455	4.56116	1.63481	2.79002	0.00527041	0.014792
Sobic.001G160500	7.88086	3.26154	0.865527	3.76827	0.000164385	0.000640482
Sobic.001G162400	295.75	1.03339	0.102427	10.0891	6.1756e-24	1.19483e-22
Sobic.001G162700	57.6152	-1.68029	0.296705	-5.66317	1.48598e-08	1.01821e-07
Sobic.001G164200	4.7452	-3.60521	1.43475	-2.51279	0.0119781	0.0305846
Sobic.001G166401	33.5604	-1.7949	0.407993	-4.39934	1.08581e-05	5.15062e-05
Sobic.001G171900	263.258	1.08155	0.11083	9.75859	1.69497e-22	3.08805e-21
Sobic.001G173100	5.5589	2.19757	0.832037	2.64119	0.00826145	0.0220314
Sobic.001G176300	243.31	1.07773	0.14578	7.39284	1.43729e-13	1.55472e-12
Sobic.001G177000	54.716	-3.81854	0.75954	-5.02744	4.97083e-07	2.8129e-06
Sobic.001G178000	108.92	1.94625	0.17925	10.8578	1.83203e-27	4.11432e-26
Sobic.001G178100	667.948	1.16918	0.0676996	17.2701	7.90479e-67	4.84602e-65
Sobic.001G178200	10.7806	1.55905	0.536716	2.9048	0.00367483	0.0107278
Sobic.001G178250	53.07	2.49664	0.262632	9.50622	1.97716e-21	3.45971e-20
Sobic.001G180000	934.249	1.09034	0.0624882	17.4487	3.51898e-68	2.25631e-66
Sobic.001G181600	1185.53	-2.09283	0.0671682	-31.158	3.94767e-213	1.09157e-210
Sobic.001G182100	4.97574	-4.57115	1.3438	-3.40165	0.000669799	0.00232143
Sobic.001G182200	12.3074	-1.37526	0.505307	-2.72163	0.00649616	0.0177829
Sobic.001G182500	139.475	-1.46013	0.174255	-8.37929	5.3249e-17	7.33901e-16
Sobic.001G182600	54.7632	-1.60955	0.258871	-6.21759	5.04859e-10	4.05983e-09
Sobic.001G183500	27.5555	1.16363	0.330667	3.51904	0.000433115	0.00156337
Sobic.001G183700	280.003	-1.53805	0.112915	-13.6213	2.9899e-42	1.09774e-40
Sobic.001G184300	31.183	1.48849	0.334497	4.44995	8.58899e-06	4.13109e-05
Sobic.001G187400	90.2051	-1.77714	0.233014	-7.62678	2.40696e-14	2.77072e-13
Sobic.001G187500	44.835	-2.34937	0.34316	-6.84628	7.57924e-12	7.15727e-11
Sobic.001G187900	54.2103	1.05022	0.235792	4.45401	8.42819e-06	4.06406e-05
Sobic.001G190200	911.318	-1.09689	0.071594	-15.321	5.53823e-53	2.61588e-51
Sobic.001G192200	167.016	-1.27598	0.146583	-8.70484	3.18017e-18	4.70818e-17
Sobic.001G193600	141.299	-1.41923	0.184988	-7.67203	1.69297e-14	1.96932e-13
Sobic.001G198100	256.915	1.05137	0.117452	8.95148	3.50747e-19	5.51902e-18
Sobic.001G198700	37.5075	-1.10727	0.295507	-3.74701	0.000178955	0.000694092
Sobic.001G198800	44.6595	-1.17151	0.296148	-3.95582	7.6274e-05	0.000316111
Sobic.001G199200	5.50982	-4.86903	1.32908	-3.66347	0.000248825	0.000940488
Sobic.001G199632	4.21709	2.86977	1.12771	2.54479	0.0109344	0.0282046
Sobic.001G200700	104.725	-4.40289	0.371549	-11.8501	2.14936e-32	5.73991e-31
Sobic.001G203300	24.1586	1.33751	0.34758	3.84807	0.000119052	0.000476441
Sobic.001G203800	44.7482	-1.2611	0.283325	-4.45106	8.54462e-06	4.11497e-05
Sobic.001G206200	51.288	-3.4067	0.485574	-7.01583	2.28592e-12	2.26671e-11
Sobic.001G207600	32.9179	-1.30461	0.398094	-3.27715	0.00104861	0.00349033
Sobic.001G207633	3.874	-3.61813	1.21385	-2.98071	0.0028758	0.008617
Sobic.001G208401	88.7891	1.4033	0.184666	7.59913	2.98124e-14	3.40521e-13
Sobic.001G212000	28.4366	-1.11044	0.339675	-3.26913	0.00107879	0.00358181
Sobic.001G213666	16.0487	1.8202	0.457107	3.98201	6.83355e-05	0.000286567
Sobic.001G215201	1.80146	3.64732	1.57906	2.3098	0.0208992	0.0494755
Sobic.001G216500	25.2329	1.21079	0.36057	3.358	0.000785082	0.00268142
Sobic.001G219400	107.35	-1.06899	0.187505	-5.70111	1.19033e-08	8.24351e-08
Sobic.001G221200	287.383	1.2198	0.152269	8.01082	1.13946e-15	1.4254e-14
Sobic.001G221400	55.7826	-1.14516	0.27297	-4.19517	2.72661e-05	0.000121889
Sobic.001G221900	30.6275	-1.28288	0.529985	-2.4206	0.0154949	0.0383008
Sobic.001G223100	1326.96	-1.06164	0.0629392	-16.8676	7.78434e-64	4.58172e-62
Sobic.001G226401	7.03126	-2.08317	0.754659	-2.76042	0.00577277	0.0160174
Sobic.001G226800	35.4205	-1.84589	0.364223	-5.06802	4.01979e-07	2.29869e-06
Sobic.001G229000	56.4585	1.03974	0.23407	4.44199	8.91291e-06	4.27991e-05
Sobic.001G230700	1819.43	-1.26393	0.0475983	-26.5542	2.29659e-155	4.48257e-153
Sobic.001G231800	465.401	1.35916	0.0807681	16.8279	1.52365e-63	8.90864e-62
Sobic.001G232500	49.9272	-1.5214	0.26399	-5.76307	8.25963e-09	5.82652e-08
Sobic.001G232700	10.8923	-2.08674	0.578184	-3.60912	0.000307236	0.00114
Sobic.001G233200	114.758	-1.63929	0.172254	-9.51666	1.78829e-21	3.14164e-20
Sobic.001G234100	307.551	-3.24869	0.129377	-25.1102	3.84396e-139	6.4581e-137
Sobic.001G234900	306.488	1.56836	0.10128	15.4853	4.35795e-54	2.10714e-52
Sobic.001G238800	604.472	1.07906	0.0862243	12.5146	6.21543e-36	1.88343e-34
Sobic.001G239601	3.25852	-3.98301	1.41647	-2.81193	0.00492445	0.0139434
Sobic.001G240000	108.999	-1.03787	0.174398	-5.95115	2.66259e-09	1.98256e-08
Sobic.001G243100	8196.49	-1.47544	0.0337433	-43.7255	0	0
Sobic.001G243150	12.5734	-2.49592	0.568583	-4.38972	1.13496e-05	5.36555e-05
Sobic.001G243500	27.4028	-1.26944	0.37483	-3.38671	0.000707348	0.00243757
Sobic.001G243600	71.9172	-1.93058	0.236884	-8.14988	3.6428e-16	4.7239e-15
Sobic.001G245650	7.09774	2.58621	0.763444	3.38756	0.000705174	0.00243228
Sobic.001G247300	303.595	-1.03813	0.111062	-9.34727	8.99419e-21	1.52459e-19
Sobic.001G247700	28.4916	-5.49551	1.21752	-4.51368	6.37109e-06	3.12261e-05
Sobic.001G248600	98.7231	2.30763	0.20636	11.1825	4.96459e-29	1.18618e-27
Sobic.001G249000	11.5382	1.37256	0.563373	2.43633	0.0148373	0.036871
Sobic.001G250600	11.3026	-1.40684	0.592753	-2.37341	0.0176248	0.0428277
Sobic.001G250800	2.28104	3.90904	1.58692	2.4633	0.0137666	0.0345173
Sobic.001G252050	3.58252	3.22963	1.29585	2.49229	0.0126923	0.0321487
Sobic.001G254600	138.113	-1.31019	0.191715	-6.83404	8.25545e-12	7.77095e-11
Sobic.001G254800	353.751	-1.38547	0.128836	-10.7538	5.68765e-27	1.25606e-25
Sobic.001G255700	279.968	-1.12222	0.122783	-9.13983	6.25492e-20	1.01988e-18
Sobic.001G257800	238.744	2.36521	0.122252	19.3471	2.15704e-83	1.78933e-81
Sobic.001G258300	233.042	-1.15865	0.116006	-9.98783	1.72312e-23	3.2695e-22
Sobic.001G258900	128.146	1.08478	0.162296	6.68392	2.3264e-11	2.11996e-10
Sobic.001G259100	4874.42	2.67175	0.0417693	63.9645	0	0
Sobic.001G261444	32.2007	1.33938	0.352745	3.79703	0.00014644	0.000575805
Sobic.001G261448	13.683	1.86946	0.491836	3.80098	0.000144124	0.00056762
Sobic.001G261452	53.5696	1.58788	0.25305	6.27499	3.49659e-10	2.85152e-09
Sobic.001G261468	3.12233	3.64727	1.27472	2.86124	0.0042199	0.0121165
Sobic.001G261492	250.281	1.03657	0.115509	8.97388	2.86252e-19	4.52564e-18
Sobic.001G265300	3.3654	-3.91218	1.40232	-2.78978	0.00527433	0.0147999
Sobic.001G265900	71.4676	-3.15516	0.364837	-8.64813	5.23502e-18	7.63956e-17
Sobic.001G266100	169.328	-7.08603	0.843321	-8.40253	4.36976e-17	6.04457e-16
Sobic.001G266200	10.59	-2.86715	0.963276	-2.97646	0.00291597	0.00872754
Sobic.001G266300	23.8789	-2.03304	0.594272	-3.42107	0.000623759	0.00217407
Sobic.001G274600	10.7877	2.35008	0.688646	3.41261	0.00064345	0.00223594
Sobic.001G275200	31.7488	-2.41806	0.414242	-5.83732	5.3047e-09	3.82957e-08
Sobic.001G275500	106.204	-1.30046	0.224391	-5.79548	6.81256e-09	4.85475e-08
Sobic.001G275800	13.9272	-3.9658	1.26835	-3.12675	0.00176752	0.00558758
Sobic.001G276600	11.2189	-1.95881	0.602591	-3.25064	0.00115144	0.00380264
Sobic.001G276700	35.8907	-1.09798	0.318911	-3.4429	0.000575506	0.00202101
Sobic.001G276800	30.7246	1.30123	0.314714	4.13463	3.5553e-05	0.000156354
Sobic.001G277000	87.7455	-2.78026	0.243523	-11.4169	3.44443e-30	8.54508e-29
Sobic.001G280700	344.542	-1.86393	0.123585	-15.0821	2.1232e-51	9.70059e-50
Sobic.001G280800	1359.58	-1.75622	0.0626842	-28.017	1.00967e-172	2.25224e-170
Sobic.001G284500	31.0611	1.03464	0.330862	3.12712	0.0017653	0.00558121
Sobic.001G286700	35.4823	-5.15697	1.22944	-4.19459	2.73372e-05	0.000122145
Sobic.001G290900	3.99154	3.37574	1.07773	3.13227	0.0017346	0.00549201
Sobic.001G291701	3.9358	3.24471	1.13775	2.85187	0.00434633	0.0124405
Sobic.001G292000	216.134	1.50369	0.118498	12.6896	6.75727e-37	2.10778e-35
Sobic.001G293800	1595.83	-1.45654	0.0647747	-22.4862	5.66205e-112	6.67996e-110
Sobic.001G297600	254.197	1.09789	0.118918	9.23237	2.64697e-20	4.41356e-19
Sobic.001G299200	113.921	-1.11899	0.1779	-6.28999	3.17488e-10	2.60034e-09
Sobic.001G299400	177.837	-1.12154	0.159185	-7.04549	1.84815e-12	1.84364e-11
Sobic.001G300700	1181.81	1.2994	0.0617137	21.0553	2.04621e-98	2.04969e-96
Sobic.001G306600	59.2497	-1.22344	0.244528	-5.00327	5.63649e-07	3.16926e-06
Sobic.001G308000	38.9833	1.06309	0.274883	3.86743	0.000109987	0.000442499
Sobic.001G309000	6.4955	-4.96717	1.29331	-3.84067	0.000122701	0.000489717
Sobic.001G309900	199.211	1.47224	0.144165	10.2122	1.74911e-24	3.47012e-23
Sobic.001G311900	5.3945	-2.52504	0.845054	-2.98802	0.00280787	0.0084404
Sobic.001G314100	67.7736	-1.00849	0.222653	-4.52942	5.91458e-06	2.9161e-05
Sobic.001G314350	6.43271	-4.40039	1.14232	-3.85215	0.000117086	0.000468997
Sobic.001G314600	87.3427	-1.27435	0.212601	-5.9941	2.04615e-09	1.54129e-08
Sobic.001G316100	112.663	-1.16985	0.178699	-6.54649	5.89061e-11	5.17769e-10
Sobic.001G317800	8.52516	-2.00208	0.822249	-2.43488	0.0148965	0.0370113
Sobic.001G319500	1064.15	-1.05044	0.0598116	-17.5625	4.77469e-69	3.09888e-67
Sobic.001G320900	35.1876	-1.78304	0.313372	-5.68984	1.2716e-08	8.78571e-08
Sobic.001G323600	102.089	-1.64959	0.228972	-7.20435	5.83205e-13	6.0782e-12
Sobic.001G328650	70.9819	1.06491	0.20358	5.23089	1.68692e-07	1.02073e-06
Sobic.001G329400	39.7856	-1.37973	0.282784	-4.87909	1.06576e-06	5.78065e-06
Sobic.001G333700	30.2008	1.00664	0.322944	3.11706	0.00182663	0.00575593
Sobic.001G333900	126.519	-1.0766	0.251748	-4.27649	1.89863e-05	8.67605e-05
Sobic.001G337400	468.804	1.66096	0.0910967	18.233	2.82567e-74	1.96354e-72
Sobic.001G338000	5.80315	-3.57622	1.38903	-2.57462	0.010035	0.0261437
Sobic.001G338600	32.8636	1.81508	0.413718	4.38723	1.14806e-05	5.41685e-05
Sobic.001G340100	13.6745	1.81112	0.492774	3.67535	0.000237525	0.00090163
Sobic.001G340200	1166.86	1.17866	0.0593848	19.8479	1.14888e-87	1.03731e-85
Sobic.001G340600	24.9884	1.06716	0.344928	3.09386	0.00197567	0.00617645
Sobic.001G342300	351.528	4.49157	0.143633	31.2712	1.15102e-214	3.28535e-212
Sobic.001G342400	1350.16	1.9041	0.0538811	35.339	1.4813e-273	5.95776e-271
Sobic.001G342500	14.7317	1.64956	0.447195	3.68869	0.000225415	0.000858979
Sobic.001G343100	99.4267	5.36934	0.398991	13.4573	2.78945e-41	9.95242e-40
Sobic.001G343400	4.1262	-2.20736	0.913359	-2.41675	0.0156598	0.0386545
Sobic.001G344800	22.5944	1.73682	0.396049	4.38538	1.15785e-05	5.46109e-05
Sobic.001G345333	14.452	-1.02666	0.440199	-2.33225	0.0196873	0.0469668
Sobic.001G348200	6.04646	2.57573	0.90845	2.83531	0.00457818	0.013045
Sobic.001G348400	10.2605	1.98528	0.607587	3.26748	0.00108509	0.00360053
Sobic.001G348500	7.654	4.05318	0.890805	4.55002	5.36399e-06	2.65896e-05
Sobic.001G349200	79.5249	-1.15701	0.257489	-4.49343	7.00858e-06	3.41488e-05
Sobic.001G351500	7605.99	1.50917	0.0329888	45.7479	0	0
Sobic.001G353100	77.4183	2.44371	0.283066	8.63301	5.97602e-18	8.68748e-17
Sobic.001G353200	1348.21	-1.48189	0.0600327	-24.6848	1.55863e-134	2.49239e-132
Sobic.001G353400	351.318	-1.08779	0.106862	-10.1794	2.45027e-24	4.82153e-23
Sobic.001G353900	9.77912	2.49234	0.663471	3.75652	0.000172295	0.000669435
Sobic.001G354400	47.7645	1.66362	0.250249	6.64785	2.97403e-11	2.67794e-10
Sobic.001G354800	9.95019	-3.81553	1.09892	-3.47205	0.000516493	0.00183146
Sobic.001G356800	5.87551	-3.70813	1.3688	-2.70905	0.00674769	0.0183896
Sobic.001G357800	61.8499	-2.03547	0.2695	-7.55277	4.26108e-14	4.81321e-13
Sobic.001G358700	36.2194	-1.10327	0.312958	-3.5253	0.000423	0.00152915
Sobic.001G360800	539.161	1.18995	0.0778265	15.2897	8.95172e-53	4.20572e-51
Sobic.001G361750	85.3175	1.09027	0.183209	5.95096	2.6657e-09	1.98433e-08
Sobic.001G364700	9.57658	1.81327	0.672666	2.69565	0.00702509	0.0190637
Sobic.001G365000	59.5403	1.06258	0.290672	3.6556	0.000256582	0.000966917
Sobic.001G366700	51.3969	-1.23924	0.242244	-5.11565	3.12663e-07	1.81611e-06
Sobic.001G367600	119.207	-1.11755	0.181294	-6.16429	7.07991e-10	5.60168e-09
Sobic.001G371750	27.4309	1.00365	0.345512	2.90481	0.00367475	0.0107278
Sobic.001G371900	5060.26	1.00473	0.033669	29.8414	1.13636e-195	2.81912e-193
Sobic.001G372100	721.451	-1.31492	0.0756613	-17.379	1.18975e-67	7.53747e-66
Sobic.001G375200	123.4	-2.29962	0.169919	-13.5336	9.90017e-42	3.59016e-40
Sobic.001G377600	43.6911	-1.8338	0.336445	-5.45053	5.02194e-08	3.21688e-07
Sobic.001G378300	551.485	1.01469	0.0779891	13.0106	1.06452e-38	3.50591e-37
Sobic.001G378400	24.7701	-1.52693	0.528414	-2.88964	0.00385678	0.0111962
Sobic.001G378500	56.6861	1.07763	0.24233	4.44695	8.70984e-06	4.1877e-05
Sobic.001G378700	16.7499	3.86559	0.5774	6.69482	2.15943e-11	1.9773e-10
Sobic.001G381300	23.8517	1.33059	0.365757	3.6379	0.000274868	0.00102983
Sobic.001G382900	105.392	-2.4722	0.202699	-12.1964	3.24834e-34	9.18289e-33
Sobic.001G383000	16.9214	-1.79179	0.683688	-2.62078	0.008773	0.0232391
Sobic.001G384100	91.9626	-1.98259	0.225043	-8.80981	1.25353e-18	1.90688e-17
Sobic.001G386800	23.5476	1.09828	0.383197	2.86609	0.00415578	0.0119531
Sobic.001G388100	14.9112	-3.84466	1.08878	-3.53117	0.000413726	0.00149848
Sobic.001G388500	4.71115	2.98741	0.978911	3.05177	0.00227499	0.00699115
Sobic.001G391000	1.92751	4.51041	1.60475	2.81066	0.00494394	0.0139926
Sobic.001G391300	569.774	1.52322	0.0866946	17.57	4.18468e-69	2.72261e-67
Sobic.001G392500	8.96435	1.87408	0.672809	2.78545	0.00534533	0.0149722
Sobic.001G394100	55.8421	-3.925	0.408221	-9.61489	6.91832e-22	1.23918e-20
Sobic.001G395900	9908.46	-3.81294	0.0648668	-58.781	0	0
Sobic.001G396300	31.9141	-2.00326	0.434841	-4.60688	4.08747e-06	2.05769e-05
Sobic.001G396550	5.67236	2.17215	0.822688	2.64031	0.00828301	0.0220711
Sobic.001G396600	11.3614	-1.4853	0.557403	-2.66468	0.00770611	0.0207148
Sobic.001G397100	12.7799	-2.38041	0.600228	-3.96585	7.31362e-05	0.000304677
Sobic.001G406800	11389.2	-1.63495	0.0334586	-48.865	0	0
Sobic.001G406901	56.8429	1.16796	0.223803	5.21869	1.80193e-07	1.08439e-06
Sobic.001G407800	2307.85	-1.33391	0.0484681	-27.5215	9.7111e-167	2.04588e-164
Sobic.001G409300	268.009	2.49313	0.119685	20.8308	2.27622e-96	2.18921e-94
Sobic.001G409400	88.4105	-1.73594	0.217309	-7.98835	1.36762e-15	1.70199e-14
Sobic.001G411100	65.6205	1.99526	0.220579	9.04554	1.48925e-19	2.38577e-18
Sobic.001G415100	32.6658	1.07285	0.316648	3.38815	0.000703653	0.00242767
Sobic.001G418600	25.733	-2.04841	0.563006	-3.63834	0.000274403	0.00102853
Sobic.001G422300	970.281	1.15709	0.0631616	18.3194	5.79005e-75	4.15397e-73
Sobic.001G424400	289.855	-1.30079	0.115057	-11.3055	1.23202e-29	3.00587e-28
Sobic.001G425500	20.9713	-2.19605	0.421481	-5.21031	1.88526e-07	1.13223e-06
Sobic.001G425600	29.365	-2.84925	0.389558	-7.31406	2.59187e-13	2.76532e-12
Sobic.001G428900	16.427	1.89791	0.591978	3.20605	0.00134573	0.00437184
Sobic.001G430500	103.261	-1.12749	0.320589	-3.51692	0.000436589	0.0015742
Sobic.001G430600	6.81923	4.29635	1.38237	3.10796	0.00188383	0.00591791
Sobic.001G431100	396.445	1.30333	0.0970997	13.4226	4.4606e-41	1.58086e-39
Sobic.001G432800	2948.37	-1.54125	0.0470249	-32.7752	1.33039e-235	4.64673e-233
Sobic.001G433900	648.414	-1.12228	0.0908816	-12.3488	4.94402e-35	1.44377e-33
Sobic.001G434100	34.8715	-5.09986	1.02334	-4.98353	6.24331e-07	3.4927e-06
Sobic.001G434800	807.129	2.54304	0.0847416	30.0093	7.42543e-198	1.91367e-195
Sobic.001G435000	505.894	-1.00981	0.0947974	-10.6523	1.70022e-26	3.65741e-25
Sobic.001G435800	778.837	-1.20016	0.0754344	-15.91	5.39968e-57	2.82155e-55
Sobic.001G438000	3.48917	-5.46236	1.39672	-3.91084	9.19765e-05	0.000374868
Sobic.001G438500	60.6681	-5.35811	1.21716	-4.40213	1.07195e-05	5.09031e-05
Sobic.001G438700	181.013	-1.00729	0.144745	-6.95905	3.42586e-12	3.34828e-11
Sobic.001G441100	50.6168	-1.08019	0.295163	-3.65963	0.000252579	0.000953051
Sobic.001G442300	6121.72	2.218	0.0313211	70.8149	0	0
Sobic.001G442600	18.2245	-1.18064	0.406901	-2.90154	0.00371333	0.0108271
Sobic.001G443100	10872.4	-2.61414	0.0687414	-38.0286	0	0
Sobic.001G444700	7.37898	1.94589	0.711778	2.73384	0.00625998	0.0172038
Sobic.001G447200	375.158	1.94894	0.0974804	19.9932	6.31381e-89	5.77931e-87
Sobic.001G447500	217.776	-1.14941	0.124963	-9.19799	3.64702e-20	6.04685e-19
Sobic.001G449100	115.557	-2.44145	0.265739	-9.18743	4.02342e-20	6.65431e-19
Sobic.001G449700	8641.46	-1.34521	0.0423831	-31.7393	4.46293e-221	1.37754e-218
Sobic.001G452200	241.273	-1.44012	0.125477	-11.4772	1.7181e-30	4.31068e-29
Sobic.001G454100	1547.96	-1.19201	0.0527897	-22.5803	6.77173e-113	8.13373e-111
Sobic.001G455700	1855.86	1.16742	0.0455043	25.6551	3.71064e-145	6.65533e-143
Sobic.001G460300	395.221	1.2154	0.0908712	13.3749	8.47357e-41	2.97528e-39
Sobic.001G463200	12.4522	-1.68958	0.51906	-3.25507	0.00113365	0.0037494
Sobic.001G465600	16.136	1.47534	0.510107	2.89222	0.00382536	0.0111111
Sobic.001G467500	905.979	1.0243	0.0782632	13.0879	3.86099e-39	1.28756e-37
Sobic.001G467600	6.33222	1.8676	0.740083	2.5235	0.0116194	0.0297776
Sobic.001G468300	58.83	1.38674	0.230164	6.02502	1.69088e-09	1.28461e-08
Sobic.001G470600	600.226	-1.31934	0.0795629	-16.5823	9.35912e-62	5.23027e-60
Sobic.001G471300	5.16701	2.38806	0.906628	2.634	0.0084386	0.0224497
Sobic.001G473500	11.9049	-2.19728	0.693067	-3.17037	0.00152246	0.00488518
Sobic.001G473900	29.8196	-1.38822	0.339984	-4.08319	4.44226e-05	0.000192806
Sobic.001G474300	4.45192	-4.19096	1.38853	-3.01828	0.00254216	0.0077263
Sobic.001G475800	244.791	-2.25017	0.149799	-15.0213	5.32875e-51	2.41798e-49
Sobic.001G476600	211.887	-1.77372	0.158218	-11.2106	3.6169e-29	8.69662e-28
Sobic.001G478400	1415.73	-1.30788	0.0532203	-24.5747	2.35338e-133	3.65324e-131
Sobic.001G479000	15.3409	-1.08843	0.438287	-2.48337	0.0130144	0.0328485
Sobic.001G482000	9.88906	2.35002	0.681664	3.44748	0.000565841	0.00198891
Sobic.001G482300	128.987	-4.8154	0.503318	-9.56731	1.09722e-21	1.94691e-20
Sobic.001G482800	167.894	-1.3857	0.300378	-4.61318	3.96557e-06	2.00087e-05
Sobic.001G485800	1731.28	-1.19784	0.0486719	-24.6106	9.73379e-134	1.538e-131
Sobic.001G487600	24.9111	-1.48948	0.389189	-3.82715	0.000129635	0.000514989
Sobic.001G492000	60.3536	-3.62515	0.43295	-8.37313	5.61076e-17	7.72098e-16
Sobic.001G492400	15.4639	-1.42384	0.516338	-2.75757	0.00582333	0.0161391
Sobic.001G493100	16.8859	-4.48111	1.26815	-3.53358	0.000409967	0.00148649
Sobic.001G494100	124.686	1.18176	0.161139	7.33376	2.23782e-13	2.39818e-12
Sobic.001G497100	4.01777	-2.53039	1.05916	-2.38906	0.0168915	0.0412688
Sobic.001G497500	187.826	-1.13549	0.130647	-8.69128	3.58375e-18	5.28798e-17
Sobic.001G498000	1521.6	1.02651	0.0542383	18.9259	6.97853e-80	5.40073e-78
Sobic.001G501701	6.79572	-1.84246	0.744785	-2.47381	0.013368	0.0336227
Sobic.001G502100	18.7324	-1.78631	0.429173	-4.16221	3.15177e-05	0.000139836
Sobic.001G502700	730.424	1.61816	0.0779317	20.7638	9.1909e-96	8.80767e-94
Sobic.001G504100	10047	2.12082	0.0328089	64.6417	0	0
Sobic.001G505300	1812.8	1.01836	0.0528075	19.2844	7.2605e-83	5.89388e-81
Sobic.001G508400	42.6487	-1.94645	0.316434	-6.15119	7.6903e-10	6.05934e-09
Sobic.001G508700	16.966	1.07007	0.426335	2.50993	0.0120756	0.0308028
Sobic.001G509300	292.829	-1.64179	0.145099	-11.315	1.1064e-29	2.70188e-28
Sobic.001G510300	16.8509	-3.89866	0.921042	-4.23288	2.30714e-05	0.000104279
Sobic.001G511000	827.825	-1.32541	0.0706459	-18.7614	1.56324e-78	1.19585e-76
Sobic.001G513400	2.3267	4.75033	1.50453	3.15735	0.00159213	0.0050856
Sobic.001G515700	12.5584	-4.92293	1.26521	-3.89098	9.98394e-05	0.000404493
Sobic.001G517700	37.3288	-1.26298	0.418169	-3.02026	0.00252554	0.00767931
Sobic.001G519700	10.1862	-3.84087	0.777882	-4.93759	7.90933e-07	4.36221e-06
Sobic.001G519800	28.2283	-3.35461	0.785572	-4.27028	1.95227e-05	8.9089e-05
Sobic.001G528500	61.9741	1.05186	0.226689	4.64013	3.4819e-06	1.76962e-05
Sobic.001G534400	11.2512	1.64844	0.523871	3.14665	0.00165155	0.00525525
Sobic.001G537600	43.426	1.12331	0.284218	3.95229	7.74082e-05	0.000320162
Sobic.001G540300	364.285	1.16959	0.0967353	12.0906	1.18387e-33	3.27693e-32
Sobic.001G541300	61.3262	-1.07326	0.282312	-3.80169	0.000143714	0.000566257
Sobic.001G541900	54.0398	1.90993	0.247454	7.71831	1.17885e-14	1.38157e-13
Sobic.001G544400	30.8224	-3.262	0.575763	-5.66554	1.46566e-08	1.00636e-07
Sobic.002G000600	1604.58	1.72837	0.0489356	35.3193	2.9667e-273	1.17539e-270
Sobic.002G003500	64.0338	-2.92923	0.264965	-11.0552	2.06894e-28	4.81754e-27
Sobic.002G004600	894.506	1.98889	0.0624598	31.8427	1.6619e-222	5.19001e-220
Sobic.002G004900	1142.83	-1.40009	0.0641681	-21.8191	1.52728e-105	1.66154e-103
Sobic.002G009000	24.0729	1.02914	0.376766	2.73152	0.00630436	0.0173096
Sobic.002G009700	63.6055	-1.36381	0.259864	-5.24816	1.53628e-07	9.33621e-07
Sobic.002G012300	881.855	-1.46902	0.0677587	-21.6801	3.16231e-104	3.39852e-102
Sobic.002G012400	506.873	-1.32703	0.0886403	-14.9709	1.13726e-50	5.15163e-49
Sobic.002G012500	890.642	-1.22454	0.0702991	-17.419	5.91697e-68	3.77562e-66
Sobic.002G012800	22.8971	1.99156	0.574146	3.46874	0.000522912	0.00185249
Sobic.002G013000	71.5548	1.0468	0.204682	5.11427	3.14953e-07	1.82861e-06
Sobic.002G013800	810.018	1.8703	0.070418	26.5599	1.9727e-155	3.87892e-153
Sobic.002G017700	16.7655	1.56702	0.470939	3.32743	0.000876514	0.0029666
Sobic.002G019000	18.4841	1.14094	0.393928	2.89632	0.00377562	0.0109894
Sobic.002G021132	119.055	-1.83095	0.18816	-9.73084	2.22739e-22	4.04142e-21
Sobic.002G023000	5.95584	2.33211	0.894255	2.60788	0.00911043	0.0240155
Sobic.002G023300	162.94	1.7348	0.135316	12.8204	1.26012e-37	4.00117e-36
Sobic.002G024200	141.194	-1.07997	0.16408	-6.58197	4.64258e-11	4.12165e-10
Sobic.002G024300	93.4967	-1.52985	0.198456	-7.70874	1.27068e-14	1.48722e-13
Sobic.002G025100	17.8622	1.29447	0.42051	3.07834	0.00208159	0.00647025
Sobic.002G028100	1.86508	-3.97429	1.55338	-2.55848	0.010513	0.0272287
Sobic.002G028566	15.7724	2.79575	0.505947	5.52578	3.28017e-08	2.15205e-07
Sobic.002G028632	82.0619	1.32687	0.227738	5.8263	5.66694e-09	4.07667e-08
Sobic.002G029400	3.06453	2.66502	1.12575	2.36732	0.0179173	0.0434034
Sobic.002G031800	16.5734	-1.24741	0.45703	-2.72938	0.00634543	0.0174152
Sobic.002G032066	22.8358	-1.25141	0.402432	-3.10962	0.0018733	0.00588971
Sobic.002G032200	14.2723	-1.86712	0.487437	-3.83048	0.000127895	0.000508761
Sobic.002G032400	36.0531	-1.31583	0.328539	-4.00509	6.19937e-05	0.000261792
Sobic.002G033800	23.6794	-1.33609	0.390947	-3.41756	0.000631843	0.00220022
Sobic.002G033900	14.6017	-2.18442	0.704203	-3.10197	0.00192238	0.0060226
Sobic.002G037400	42.5677	-1.43263	0.336438	-4.25824	2.06044e-05	9.37834e-05
Sobic.002G039400	20.5157	-3.08964	0.730888	-4.22723	2.36581e-05	0.000106749
Sobic.002G040300	11.7491	-1.29658	0.547273	-2.36917	0.017828	0.0432463
Sobic.002G040600	1188.52	-1.41798	0.0595958	-23.7933	3.91562e-125	5.52873e-123
Sobic.002G041100	7447.51	-2.0732	0.0300642	-68.959	0	0
Sobic.002G041150	21.6343	-3.06605	0.454841	-6.74092	1.57391e-11	1.45522e-10
Sobic.002G041200	7198.74	-2.31579	0.0331272	-69.9058	0	0
Sobic.002G041666	59.1744	-1.73291	0.243945	-7.10367	1.21487e-12	1.23087e-11
Sobic.002G041800	53.9952	-1.07676	0.24879	-4.32798	1.50486e-05	6.98977e-05
Sobic.002G043800	2318.98	1.22534	0.0433334	28.2769	6.64682e-176	1.49525e-173
Sobic.002G044500	42.8014	-1.65677	0.312489	-5.30183	1.14647e-07	7.08073e-07
Sobic.002G044600	47.8634	4.75629	0.413063	11.5147	1.11288e-30	2.82693e-29
Sobic.002G044800	21.5847	3.53018	0.486652	7.25402	4.04581e-13	4.25499e-12
Sobic.002G049400	30.375	-1.07375	0.442554	-2.42626	0.0152555	0.0377711
Sobic.002G051300	622.918	-1.41408	0.0793615	-17.8183	5.09868e-71	3.41779e-69
Sobic.002G051400	8.31121	2.09979	0.604609	3.47297	0.000514733	0.0018262
Sobic.002G053700	108.814	2.4079	0.210789	11.4232	3.20039e-30	7.95452e-29
Sobic.002G055600	4597.84	-1.56722	0.0427264	-36.6803	1.5035e-294	6.335e-292
Sobic.002G055700	7190.23	-1.65935	0.0432401	-38.3753	0	0
Sobic.002G060450	22.2872	-1.25426	0.389967	-3.21633	0.00129842	0.00423161
Sobic.002G060800	252.836	1.4366	0.117316	12.2456	1.7732e-34	5.08311e-33
Sobic.002G063800	157.648	2.29777	0.154066	14.9142	2.66542e-50	1.20329e-48
Sobic.002G064700	131.302	1.54097	0.169416	9.09578	9.39102e-20	1.5191e-18
Sobic.002G073000	4.80675	2.35916	0.897876	2.62749	0.00860174	0.0228242
Sobic.002G073250	15.2226	1.13991	0.487006	2.34066	0.0192498	0.0460956
Sobic.002G073600	8.50227	-2.14097	0.701092	-3.05377	0.00225983	0.00695181
Sobic.002G075800	934.248	-2.49869	0.0875742	-28.5323	4.65808e-179	1.05683e-176
Sobic.002G076600	9.33812	1.73541	0.577101	3.00712	0.00263733	0.00798407
Sobic.002G080200	11.7662	-3.87916	0.757458	-5.12128	3.03462e-07	1.7646e-06
Sobic.002G082000	3368.88	-1.96749	0.0800748	-24.5707	2.60023e-133	4.01297e-131
Sobic.002G082800	450.727	-1.48583	0.0866346	-17.1505	6.23211e-66	3.77697e-64
Sobic.002G085100	55.4595	-1.49776	0.269673	-5.554	2.7921e-08	1.84645e-07
Sobic.002G086800	186.096	1.22536	0.134336	9.12166	7.39816e-20	1.20333e-18
Sobic.002G087500	61.1417	-8.96403	1.19052	-7.52949	5.09399e-14	5.71996e-13
Sobic.002G088900	92.9733	1.23647	0.197291	6.26723	3.67534e-10	2.99453e-09
Sobic.002G089100	61.6726	1.05443	0.219515	4.80346	1.55948e-06	8.27102e-06
Sobic.002G090900	343.5	-1.14683	0.110948	-10.3367	4.80723e-25	9.73362e-24
Sobic.002G091400	43.4711	3.17392	0.360786	8.79723	1.40239e-18	2.12601e-17
Sobic.002G091500	82.2342	3.57816	0.298446	11.9893	4.04389e-33	1.10211e-31
Sobic.002G092901	13.6933	1.51097	0.507224	2.9789	0.00289281	0.00866406
Sobic.002G101900	1141.81	1.42765	0.0568799	25.0994	5.05391e-139	8.43749e-137
Sobic.002G102066	1.6377	4.64131	1.60836	2.88574	0.00390495	0.0113175
Sobic.002G102300	4.17511	-3.32156	1.19177	-2.78708	0.00531853	0.0149058
Sobic.002G105600	9.41511	-3.04516	0.857509	-3.55117	0.000383526	0.00139864
Sobic.002G105700	42.5494	1.03877	0.265585	3.91125	9.18192e-05	0.000374284
Sobic.002G107400	2422.33	-1.0642	0.0455266	-23.3755	7.59568e-121	1.0132e-118
Sobic.002G108000	14.6977	-1.74565	0.531883	-3.28201	0.00103068	0.00343713
Sobic.002G108800	380.513	-2.39463	0.0997224	-24.013	2.03569e-127	2.93682e-125
Sobic.002G111900	390.501	-1.25657	0.100045	-12.5601	3.50072e-36	1.07058e-34
Sobic.002G113300	71.8303	-1.14155	0.220722	-5.17188	2.31752e-07	1.37043e-06
Sobic.002G115200	31.6392	-2.73266	0.391992	-6.97122	3.14213e-12	3.08006e-11
Sobic.002G116000	389.124	1.48036	0.0901996	16.412	1.5691e-60	8.64145e-59
Sobic.002G118300	8.57875	-4.97057	1.30032	-3.82257	0.000132069	0.00052411
Sobic.002G122000	25.055	-6.65083	1.21445	-5.47641	4.34052e-08	2.80406e-07
Sobic.002G127200	90.5843	1.29417	0.185224	6.98703	2.80776e-12	2.76556e-11
Sobic.002G128600	11.4388	-3.24998	1.30012	-2.49974	0.0124284	0.0315705
Sobic.002G133600	32.0032	-1.15528	0.356021	-3.24499	0.00117455	0.00387068
Sobic.002G136800	29.5629	1.69722	0.327221	5.18679	2.13954e-07	1.27255e-06
Sobic.002G137100	339.023	1.20126	0.0972701	12.3497	4.88644e-35	1.42853e-33
Sobic.002G141600	31.8785	1.15132	0.34593	3.32819	0.000874126	0.0029589
Sobic.002G141800	129.145	-1.77555	0.215015	-8.25779	1.48397e-16	1.98448e-15
Sobic.002G142132	50.3681	1.3418	0.237224	5.65627	1.54698e-08	1.05673e-07
Sobic.002G142300	79.0283	1.10712	0.213386	5.18833	2.12187e-07	1.26233e-06
Sobic.002G143300	7.67896	-3.14343	1.13573	-2.76777	0.00564418	0.0156967
Sobic.002G148232	103.39	1.11531	0.192736	5.78673	7.1771e-09	5.10084e-08
Sobic.002G149300	39.0528	1.13974	0.297195	3.83499	0.00012557	0.000500381
Sobic.002G151300	647.396	1.07686	0.0801626	13.4334	3.85309e-41	1.37105e-39
Sobic.002G156700	64.2737	-2.27881	0.243876	-9.34414	9.26369e-21	1.56927e-19
Sobic.002G159750	13.47	1.66625	0.509227	3.27212	0.00106744	0.00354679
Sobic.002G161600	12.6865	1.4057	0.527584	2.66441	0.00771238	0.0207274
Sobic.002G162701	158.487	-1.3157	0.156523	-8.40579	4.24988e-17	5.88487e-16
Sobic.002G162800	1181.23	-1.0542	0.0575089	-18.331	4.68135e-75	3.3768e-73
Sobic.002G162900	76.3899	1.75284	0.202929	8.63771	5.73512e-18	8.34642e-17
Sobic.002G163950	19.6351	1.18839	0.407627	2.91539	0.0035524	0.0104174
Sobic.002G166150	126.41	1.87385	0.173133	10.8232	2.67184e-27	5.96501e-26
Sobic.002G167000	7734.08	1.16741	0.0292491	39.9126	0	0
Sobic.002G168800	890.997	1.5329	0.0685906	22.3485	1.2491e-110	1.44162e-108
Sobic.002G170300	300.598	-1.08327	0.118233	-9.16214	5.08797e-20	8.35769e-19
Sobic.002G172000	88.5336	-1.29677	0.252306	-5.13966	2.7523e-07	1.60783e-06
Sobic.002G172100	13.3191	1.25178	0.466805	2.68159	0.00732723	0.0197926
Sobic.002G175600	114.096	-2.16372	0.191452	-11.3017	1.28751e-29	3.13837e-28
Sobic.002G178101	27.2175	-1.34134	0.343954	-3.89977	9.62839e-05	0.000390863
Sobic.002G179700	15.7317	-3.19709	0.746726	-4.28148	1.85654e-05	8.49539e-05
Sobic.002G182150	87.581	1.01797	0.191328	5.32054	1.03459e-07	6.42262e-07
Sobic.002G183600	50.3706	-1.5912	0.266044	-5.98097	2.21806e-09	1.66606e-08
Sobic.002G183750	10.8312	1.41627	0.532093	2.66171	0.00777453	0.0208797
Sobic.002G185300	377.58	1.26286	0.0953472	13.2449	4.83059e-40	1.65455e-38
Sobic.002G187900	22.0429	1.48838	0.38064	3.9102	9.22179e-05	0.000375737
Sobic.002G188700	117.144	-2.78003	0.282048	-9.85657	6.42044e-23	1.18355e-21
Sobic.002G189100	8585.99	-1.03966	0.0652657	-15.9296	3.94997e-57	2.07217e-55
Sobic.002G190500	206.04	-1.65766	0.135551	-12.2291	2.17402e-34	6.20531e-33
Sobic.002G192700	2.86101	-4.21283	1.44561	-2.91422	0.00356578	0.0104497
Sobic.002G194900	708.159	1.56625	0.0659945	23.733	1.64514e-124	2.29843e-122
Sobic.002G195000	61.0329	1.90857	0.246528	7.74181	9.80125e-15	1.15582e-13
Sobic.002G197000	150.408	1.29716	0.141879	9.14275	6.08832e-20	9.93938e-19
Sobic.002G198300	91.99	1.4176	0.191113	7.41762	1.19245e-13	1.29728e-12
Sobic.002G198700	795.106	3.74792	0.0840974	44.5664	0	0
Sobic.002G199200	11.2532	5.16788	1.10506	4.67656	2.91728e-06	1.49699e-05
Sobic.002G203200	274.642	1.12005	0.116107	9.64666	5.07841e-22	9.13942e-21
Sobic.002G203700	816.005	1.61321	0.112218	14.3756	7.35824e-47	3.09058e-45
Sobic.002G203800	13.7124	1.24048	0.444585	2.79019	0.00526773	0.0147876
Sobic.002G205900	229.503	1.28924	0.128859	10.0051	1.44777e-23	2.7569e-22
Sobic.002G206600	1.88659	3.9344	1.68621	2.33328	0.0196333	0.0468673
Sobic.002G206900	6.5202	1.69458	0.723673	2.34163	0.0191995	0.0460057
Sobic.002G208000	328.401	-1.25374	0.102612	-12.2182	2.48546e-34	7.07902e-33
Sobic.002G208800	11.5032	2.37255	0.598616	3.9634	7.38898e-05	0.000307478
Sobic.002G210901	6.45259	2.44119	0.834941	2.92378	0.00345807	0.0101621
Sobic.002G211000	855.542	1.99112	0.0689666	28.8708	2.78152e-183	6.4768e-181
Sobic.002G213500	32.1035	-1.03673	0.34636	-2.99321	0.00276062	0.00830941
Sobic.002G214300	476.826	3.01004	0.0955361	31.5068	7.00341e-218	2.11256e-215
Sobic.002G214800	2464.77	-1.00477	0.0428572	-23.4445	1.5026e-121	2.04546e-119
Sobic.002G215800	403.105	-1.13588	0.0932182	-12.1852	3.72868e-34	1.05184e-32
Sobic.002G221900	267.3	-3.44619	0.147837	-23.3107	3.44983e-120	4.55601e-118
Sobic.002G222700	299.649	1.02338	0.10135	10.0974	5.67146e-24	1.1005e-22
Sobic.002G223500	2569.75	-1.94267	0.0447351	-43.4261	0	0
Sobic.002G224400	485.064	-1.15836	0.0928943	-12.4697	1.09229e-35	3.28367e-34
Sobic.002G224500	50.9698	-1.54236	0.287734	-5.36038	8.30485e-08	5.21164e-07
Sobic.002G224800	505.523	-1.04227	0.0881799	-11.8198	3.0843e-32	8.19547e-31
Sobic.002G225100	203.161	1.00193	0.142441	7.03401	2.00676e-12	1.99436e-11
Sobic.002G225400	21.9415	-4.86998	0.882543	-5.51812	3.42644e-08	2.24248e-07
Sobic.002G226700	16.0799	-2.00507	0.55266	-3.62803	0.000285588	0.00106623
Sobic.002G227100	207.489	1.12352	0.141646	7.93192	2.15778e-15	2.65054e-14
Sobic.002G228700	111.338	1.22064	0.164674	7.41248	1.23955e-13	1.34741e-12
Sobic.002G228800	16.6884	1.09101	0.46707	2.33587	0.019498	0.0466032
Sobic.002G229100	8.4252	6.18467	1.28158	4.82583	1.39424e-06	7.4452e-06
Sobic.002G231200	18.6461	-1.43123	0.457904	-3.12562	0.0017743	0.00560701
Sobic.002G233300	13.5512	1.29722	0.503433	2.57674	0.00997366	0.0260095
Sobic.002G235000	20.8271	1.16334	0.394668	2.94765	0.00320201	0.00949797
Sobic.002G236000	31.8001	-1.10507	0.321623	-3.43592	0.000590544	0.00207053
Sobic.002G238600	68.0542	-1.64891	0.270389	-6.0983	1.07201e-09	8.31092e-09
Sobic.002G238700	119.302	-1.04905	0.181591	-5.777	7.60446e-09	5.39013e-08
Sobic.002G239450	5.62446	3.28042	0.87301	3.75759	0.000171554	0.000666751
Sobic.002G244400	36.6366	5.48398	0.562744	9.74509	1.93616e-22	3.52264e-21
Sobic.002G244901	3475.7	-1.02282	0.183887	-5.56222	2.66357e-08	1.76761e-07
Sobic.002G245300	2245.04	-1.05061	0.0436392	-24.075	4.56457e-128	6.62112e-126
Sobic.002G245500	13.9111	-2.06251	0.569145	-3.62388	0.000290219	0.0010814
Sobic.002G247600	19037.4	-1.30656	0.0346603	-37.6961	0	0
Sobic.002G249500	537.722	1.52963	0.0882659	17.3298	2.80416e-67	1.74733e-65
Sobic.002G253500	312.949	-1.71333	0.118354	-14.4764	1.70919e-47	7.25927e-46
Sobic.002G257001	17.7771	1.28062	0.475603	2.69262	0.00708938	0.0192224
Sobic.002G258000	22.4158	-7.85051	1.21389	-6.46723	9.98178e-11	8.59722e-10
Sobic.002G258900	13.7191	-3.4715	0.702154	-4.94407	7.65069e-07	4.22395e-06
Sobic.002G259100	107.398	-3.46257	0.257043	-13.4707	2.32519e-41	8.30715e-40
Sobic.002G260600	6.05281	-2.98977	0.941381	-3.17594	0.00149353	0.00480206
Sobic.002G260800	47.9945	1.34596	0.351154	3.83296	0.00012661	0.000504105
Sobic.002G261200	111.003	-1.1207	0.204706	-5.47468	4.38303e-08	2.82946e-07
Sobic.002G262300	425.565	1.28431	0.0896014	14.3336	1.34994e-46	5.61664e-45
Sobic.002G264800	10.8713	3.37669	0.648339	5.20821	1.90671e-07	1.14278e-06
Sobic.002G265700	3.17295	3.80463	1.52718	2.49127	0.0127287	0.0322284
Sobic.002G266200	81.8076	1.0993	0.19965	5.50612	3.66819e-08	2.39244e-07
Sobic.002G266700	16.2492	1.52544	0.424633	3.59236	0.000327692	0.00121032
Sobic.002G269100	29.8304	2.0509	0.599615	3.42036	0.000625379	0.00217942
Sobic.002G274200	29.2866	1.03165	0.326055	3.16403	0.00155601	0.00498603
Sobic.002G274300	11.5216	-1.5384	0.638276	-2.41024	0.0159419	0.0392594
Sobic.002G282100	49.9282	1.14722	0.251035	4.56994	4.87861e-06	2.43106e-05
Sobic.002G284000	55.4488	-1.06236	0.242858	-4.37442	1.21754e-05	5.72533e-05
Sobic.002G284400	16.1224	1.84839	0.538966	3.42952	0.000604655	0.00211386
Sobic.002G285600	3.0086	-4.57806	1.43621	-3.18759	0.00143463	0.00462614
Sobic.002G286566	77.5892	1.30848	0.2218	5.89936	3.64908e-09	2.67731e-08
Sobic.002G287100	272.216	-1.01534	0.111798	-9.08197	1.06624e-19	1.71952e-18
Sobic.002G288300	85.2742	-2.11697	0.317534	-6.66692	2.61226e-11	2.3723e-10
Sobic.002G289100	5.17016	-4.20589	1.36553	-3.08005	0.00206965	0.0064369
Sobic.002G289900	7.61567	1.55814	0.673524	2.31341	0.0207002	0.0490832
Sobic.002G294000	149.253	-1.06853	0.176425	-6.0566	1.39026e-09	1.0666e-08
Sobic.002G302300	22.9909	-1.80716	0.45093	-4.00763	6.13302e-05	0.000259216
Sobic.002G307900	299.182	-1.01422	0.116807	-8.68283	3.86037e-18	5.68035e-17
Sobic.002G311200	39.7068	-1.21837	0.310655	-3.92194	8.78377e-05	0.000359712
Sobic.002G311300	7.67477	-1.95587	0.719817	-2.71717	0.00658422	0.0179887
Sobic.002G314950	19.6154	1.13425	0.398983	2.84286	0.00447106	0.0127659
Sobic.002G315900	11.6623	-2.61173	1.12293	-2.32581	0.0200287	0.0476741
Sobic.002G316900	60.5554	-1.73241	0.320297	-5.40875	6.34668e-08	4.02852e-07
Sobic.002G318200	51.6249	-1.03386	0.298844	-3.45952	0.00054114	0.00191044
Sobic.002G318501	243.878	-1.09206	0.122172	-8.9387	3.93793e-19	6.18168e-18
Sobic.002G319100	217.16	-1.11592	0.125205	-8.91272	4.97968e-19	7.76648e-18
Sobic.002G320200	102.428	2.21338	0.205888	10.7504	5.89773e-27	1.30029e-25
Sobic.002G321600	3.86384	2.40675	1.01788	2.36447	0.0180558	0.0436871
Sobic.002G322200	53.5005	1.02462	0.258841	3.9585	7.54233e-05	0.000313172
Sobic.002G322600	83.3459	1.3505	0.233001	5.79612	6.78687e-09	4.83774e-08
Sobic.002G322900	2651.09	3.09789	0.0489833	63.2438	0	0
Sobic.002G324000	59.2296	-3.10014	0.338137	-9.16828	4.80615e-20	7.89965e-19
Sobic.002G324400	23.2258	1.05051	0.384566	2.73167	0.00630146	0.0173034
Sobic.002G326300	22.1546	1.77375	0.397067	4.46714	7.9272e-06	3.83362e-05
Sobic.002G327500	22.1544	-1.62738	0.448871	-3.62549	0.000288413	0.00107572
Sobic.002G329400	7.79023	4.01036	0.877423	4.57061	4.86296e-06	2.42372e-05
Sobic.002G329500	301.625	-1.3342	0.11017	-12.1104	9.30549e-34	2.58654e-32
Sobic.002G336100	298.629	4.30114	0.185978	23.1271	2.47233e-118	3.12515e-116
Sobic.002G336200	8.34314	1.86684	0.784803	2.37874	0.0173722	0.0422743
Sobic.002G337800	102.614	-1.65773	0.202813	-8.17372	2.99017e-16	3.90045e-15
Sobic.002G338250	10.4072	-1.85563	0.684161	-2.71228	0.00668229	0.0182285
Sobic.002G338500	2644.59	-1.4288	0.0454129	-31.4625	2.83313e-217	8.45005e-215
Sobic.002G339100	928.861	-1.38249	0.0621415	-22.2475	1.19203e-109	1.35224e-107
Sobic.002G339200	53.8657	-1.01349	0.266702	-3.80011	0.000144635	0.000569549
Sobic.002G341700	48.2715	-7.06097	1.19987	-5.88479	3.98549e-09	2.91205e-08
Sobic.002G342400	91.1256	-1.86228	0.21315	-8.73695	2.39494e-18	3.57155e-17
Sobic.002G350500	18.2086	1.03463	0.445616	2.3218	0.0202437	0.0481297
Sobic.002G352100	17.0212	-3.53219	1.27138	-2.77823	0.00546562	0.0152801
Sobic.002G352800	1267.49	-1.06034	0.0573688	-18.4829	2.83744e-76	2.1098e-74
Sobic.002G354000	2320.58	-1.16545	0.0460533	-25.3064	2.71405e-141	4.64802e-139
Sobic.002G359200	52.421	-1.24563	0.257009	-4.84664	1.25568e-06	6.74328e-06
Sobic.002G359300	44.5837	-1.44512	0.28932	-4.99487	5.88745e-07	3.30407e-06
Sobic.002G366200	168.016	-1.08844	0.13419	-8.11115	5.01441e-16	6.42721e-15
Sobic.002G367600	32.1215	1.10159	0.310949	3.54267	0.000396101	0.00144054
Sobic.002G368100	86.8636	-1.03677	0.194548	-5.32912	9.86923e-08	6.14541e-07
Sobic.002G368600	970.977	1.08897	0.0587866	18.5242	1.31779e-76	9.85375e-75
Sobic.002G369400	681.094	-1.06922	0.0772634	-13.8386	1.49132e-43	5.74557e-42
Sobic.002G370300	26.148	1.18468	0.3462	3.42194	0.000621757	0.00216794
Sobic.002G370800	124.952	1.62534	0.200168	8.11989	4.66616e-16	5.99822e-15
Sobic.002G372100	135.113	1.67744	0.177707	9.43936	3.75078e-21	6.46943e-20
Sobic.002G375600	15.5009	1.36411	0.478038	2.85355	0.00432342	0.0123856
Sobic.002G381400	31.4151	-1.74456	0.368369	-4.73591	2.18077e-06	1.13663e-05
Sobic.002G381500	8.88575	-2.35958	0.689256	-3.42337	0.000618489	0.0021574
Sobic.002G383500	15.9378	-2.97319	0.745231	-3.98963	6.61775e-05	0.000278176
Sobic.002G385450	14.533	-4.38855	1.28251	-3.42184	0.000621998	0.0021685
Sobic.002G385500	644.094	1.02655	0.0789125	13.0087	1.09217e-38	3.59253e-37
Sobic.002G385700	13.3964	1.36689	0.50751	2.69333	0.00707424	0.0191854
Sobic.002G386000	50.4858	1.25014	0.293069	4.26566	1.99309e-05	9.08422e-05
Sobic.002G389000	308.03	-1.10698	0.116031	-9.54033	1.42381e-21	2.51464e-20
Sobic.002G391200	42.2303	-1.23327	0.30743	-4.01155	6.03211e-05	0.000255582
Sobic.002G393600	1614.13	-1.14252	0.0587662	-19.4418	3.418e-84	2.87123e-82
Sobic.002G393900	42.5623	1.03275	0.271575	3.80283	0.000143055	0.000563829
Sobic.002G395200	28.9413	-1.04322	0.333705	-3.12618	0.00177094	0.00559773
Sobic.002G395300	144.906	-1.92838	0.171201	-11.2638	1.9795e-29	4.78125e-28
Sobic.002G402366	6.42763	-2.59993	1.018	-2.55395	0.0106509	0.027551
Sobic.002G406400	37.0841	2.22537	0.305057	7.29491	2.98857e-13	3.17962e-12
Sobic.002G407200	456.491	-1.11605	0.105502	-10.5784	3.75282e-26	7.95041e-25
Sobic.002G407500	20.685	-2.32748	0.467708	-4.97635	6.47948e-07	3.6172e-06
Sobic.002G407700	437.995	-1.87514	0.102842	-18.2332	2.81526e-74	1.96145e-72
Sobic.002G408500	10.3207	-2.32076	0.759045	-3.05747	0.0022321	0.00688407
Sobic.002G409200	4.92515	2.0433	0.787739	2.59388	0.00948984	0.0248822
Sobic.002G409500	1663.37	2.6026	0.0520998	49.9541	0	0
Sobic.002G415300	7.92258	-5.73079	1.2769	-4.48804	7.18807e-06	3.49528e-05
Sobic.002G415400	3.35214	-4.48078	1.39363	-3.21518	0.00130363	0.0042465
Sobic.002G416400	13.0032	1.43154	0.593765	2.41096	0.0159108	0.0391937
Sobic.002G416600	669.153	-1.33198	0.0695704	-19.1458	1.05003e-81	8.37027e-80
Sobic.002G418500	46.8502	1.43629	0.259507	5.53468	3.11803e-08	2.05227e-07
Sobic.002G421200	2337.2	-1.39068	0.0475861	-29.2246	9.45061e-188	2.2806e-185
Sobic.002G421300	939.315	1.18993	0.0650842	18.283	1.13114e-74	8.00696e-73
Sobic.002G422300	453.625	-1.07892	0.0963107	-11.2025	3.9634e-29	9.51251e-28
Sobic.002G423600	172.674	-1.99683	0.148942	-13.4068	5.52026e-41	1.94861e-39
Sobic.002G424500	966.383	1.52796	0.0613793	24.8937	8.70298e-137	1.4173e-134
Sobic.002G426000	9.91716	-5.57897	1.26278	-4.41801	9.96122e-06	4.75452e-05
Sobic.002G426201	611.508	-2.53176	0.0869929	-29.1031	3.28453e-186	7.78462e-184
Sobic.002G427000	22.4779	1.24122	0.370167	3.35313	0.000799018	0.00272376
Sobic.002G427050	185.852	1.10111	0.133706	8.23533	1.79069e-16	2.38146e-15
Sobic.003G002600	12.1732	-3.90501	1.08134	-3.61127	0.000304705	0.00113124
Sobic.003G002900	14.5195	2.01848	0.534309	3.77774	0.000158257	0.00061842
Sobic.003G004000	2.15279	3.90185	1.54614	2.52361	0.0116158	0.0297714
Sobic.003G006833	474.658	1.20059	0.0869833	13.8025	2.46004e-43	9.39866e-42
Sobic.003G010100	39.0213	1.03049	0.28439	3.62352	0.000290616	0.00108272
Sobic.003G011000	34.3428	-4.3693	1.03338	-4.22818	2.35584e-05	0.000106317
Sobic.003G011400	37.6426	-2.09457	0.35729	-5.8624	4.5623e-09	3.31707e-08
Sobic.003G011600	5735.11	-1.08875	0.0671103	-16.2234	3.44849e-59	1.8568e-57
Sobic.003G013900	99.2976	1.38874	0.264376	5.25292	1.49705e-07	9.1124e-07
Sobic.003G014200	9.66097	1.53076	0.634004	2.41443	0.01576	0.0388764
Sobic.003G017300	16.373	2.13799	0.472193	4.5278	5.96021e-06	2.9375e-05
Sobic.003G018000	31.842	-1.7838	0.347454	-5.1339	2.83798e-07	1.6546e-06
Sobic.003G018400	25.9355	-1.53534	0.450026	-3.41167	0.000645662	0.00224275
Sobic.003G018800	55.1485	1.50953	0.245535	6.14793	7.85001e-10	6.17417e-09
Sobic.003G020000	17.4193	1.12417	0.427423	2.63012	0.00853557	0.0226758
Sobic.003G020200	52.2529	1.17243	0.246729	4.75189	2.01528e-06	1.05576e-05
Sobic.003G020300	9.93639	-3.39143	1.10763	-3.06188	0.00219949	0.00679532
Sobic.003G020400	9.33988	-1.81352	0.68719	-2.63904	0.00831419	0.0221453
Sobic.003G022300	18.7351	-2.14111	0.600239	-3.5671	0.000360949	0.00132212
Sobic.003G023600	224.44	1.37916	0.121375	11.3628	6.40854e-30	1.57806e-28
Sobic.003G024600	8.77077	-3.08083	0.870658	-3.5385	0.000402401	0.00146145
Sobic.003G025000	63.4847	-1.60368	0.232226	-6.90568	4.99633e-12	4.80883e-11
Sobic.003G025900	4.42985	-3.359	1.37191	-2.44841	0.0143488	0.0357845
Sobic.003G027000	2.66241	-3.84942	1.48569	-2.591	0.00956963	0.0250758
Sobic.003G027100	59.7545	-4.11709	0.678231	-6.07033	1.27646e-09	9.82987e-09
Sobic.003G029500	296.757	1.15118	0.111605	10.3147	6.04611e-25	1.22049e-23
Sobic.003G031500	10.7986	-3.11818	0.678113	-4.59831	4.25922e-06	2.13847e-05
Sobic.003G036950	230.66	1.34029	0.130886	10.2401	1.31057e-24	2.61768e-23
Sobic.003G037200	7.02261	-2.05781	0.791129	-2.6011	0.0092925	0.0244348
Sobic.003G038000	79.942	-1.0383	0.23209	-4.47368	7.68838e-06	3.72355e-05
Sobic.003G038901	3.79874	-2.67212	1.09808	-2.43345	0.0149557	0.0371445
Sobic.003G039400	14.5292	-3.72203	0.741479	-5.01974	5.17405e-07	2.921e-06
Sobic.003G039600	24.2847	1.06112	0.404669	2.62218	0.00873683	0.0231526
Sobic.003G045600	5305.79	-1.77069	0.034991	-50.6041	0	0
Sobic.003G045650	8.4942	-2.34995	0.680919	-3.45115	0.000558208	0.00196442
Sobic.003G045700	128.059	-3.67618	0.40138	-9.15884	5.2458e-20	8.61161e-19
Sobic.003G050200	162.889	-1.10274	0.169624	-6.50106	7.97582e-11	6.92568e-10
Sobic.003G050500	29.1322	-1.0529	0.333207	-3.15989	0.00157827	0.0050476
Sobic.003G050800	653.883	-1.2845	0.0717245	-17.9088	1.0062e-71	6.83112e-70
Sobic.003G052300	37.8281	-2.54382	0.416326	-6.11015	9.95373e-10	7.74617e-09
Sobic.003G052500	16.4545	-2.10559	0.729326	-2.88704	0.00388887	0.0112795
Sobic.003G055300	31.2379	-1.3841	0.372666	-3.71405	0.000203969	0.000782762
Sobic.003G059000	214.375	-1.00849	0.135766	-7.42813	1.10143e-13	1.20022e-12
Sobic.003G060200	23.046	1.79733	0.448356	4.00871	6.10511e-05	0.000258181
Sobic.003G068100	25.9635	2.05532	0.369558	5.56155	2.67395e-08	1.77406e-07
Sobic.003G068200	30.2713	1.27531	0.34655	3.68002	0.000233214	0.000887042
Sobic.003G069000	39.1418	-1.54566	0.337722	-4.57674	4.72288e-06	2.35789e-05
Sobic.003G070025	111.032	-1.02132	0.16882	-6.04973	1.45088e-09	1.11151e-08
Sobic.003G071901	1366.38	-1.02658	0.0547159	-18.762	1.54335e-78	1.18405e-76
Sobic.003G072400	23.0332	-1.81992	0.445667	-4.0836	4.43435e-05	0.000192557
Sobic.003G073700	57.9916	-1.93777	0.254771	-7.60592	2.8289e-14	3.23957e-13
Sobic.003G074600	11.817	-1.94022	0.564936	-3.4344	0.000593868	0.00208098
Sobic.003G076800	58.6945	-1.78887	0.27946	-6.40118	1.54185e-10	1.29932e-09
Sobic.003G076900	5565.86	2.72313	0.0350087	77.7842	0	0
Sobic.003G079400	224.659	-1.22414	0.12572	-9.73702	2.09618e-22	3.80596e-21
Sobic.003G079466	17.4688	-1.80806	0.469629	-3.84997	0.000118133	0.000472977
Sobic.003G079600	23.503	1.7377	0.367652	4.72647	2.28457e-06	1.18793e-05
Sobic.003G080700	26.777	1.36895	0.376816	3.63295	0.000280201	0.00104819
Sobic.003G080900	23.2266	1.51018	0.407785	3.70338	0.000212744	0.000813846
Sobic.003G081900	109.383	-2.30714	0.247661	-9.31571	1.21144e-20	2.03916e-19
Sobic.003G082000	4.84574	-3.03357	1.04216	-2.91086	0.00360437	0.0105523
Sobic.003G082200	5.37565	-4.7092	1.32011	-3.56727	0.000360718	0.00132164
Sobic.003G082600	437.583	-1.5024	0.109352	-13.7391	5.91793e-43	2.22509e-41
Sobic.003G083000	60.4274	1.25282	0.243575	5.14345	2.69734e-07	1.57885e-06
Sobic.003G085400	69.3778	-2.02907	0.240691	-8.43019	3.45104e-17	4.80881e-16
Sobic.003G086600	8.86059	2.02462	0.617926	3.27647	0.00105114	0.00349742
Sobic.003G087200	2348.21	1.01098	0.0455974	22.1718	6.4256e-109	7.1667e-107
Sobic.003G087400	168.491	1.03468	0.140412	7.3689	1.7204e-13	1.85643e-12
Sobic.003G088400	1530.34	-1.71082	0.0564625	-30.3001	1.14181e-201	3.00093e-199
Sobic.003G088900	146.046	1.65764	0.15464	10.7193	8.26085e-27	1.80036e-25
Sobic.003G092500	41.1904	-2.03919	0.302277	-6.74611	1.51865e-11	1.40462e-10
Sobic.003G093200	39.4015	-4.68185	0.489277	-9.5689	1.08048e-21	1.91848e-20
Sobic.003G096900	16.4745	1.35101	0.440076	3.06995	0.00214093	0.00663525
Sobic.003G101000	566.772	1.13062	0.0713307	15.8503	1.39805e-56	7.22006e-55
Sobic.003G101850	541.41	1.13088	0.0768025	14.7245	4.48575e-49	1.96492e-47
Sobic.003G105800	207.863	1.4505	0.176234	8.23053	1.86392e-16	2.47389e-15
Sobic.003G109400	41.7414	-5.1168	1.02167	-5.00825	5.49262e-07	3.09229e-06
Sobic.003G110200	3286.26	-1.16522	0.0494317	-23.5723	7.41982e-123	1.02051e-120
Sobic.003G111300	107.572	1.12227	0.180387	6.22145	4.92589e-10	3.96476e-09
Sobic.003G111900	12.9797	1.13168	0.478401	2.36554	0.0180038	0.0435772
Sobic.003G112400	36.164	1.8391	0.339012	5.42487	5.79972e-08	3.69547e-07
Sobic.003G112500	31.8948	3.0923	0.459796	6.72538	1.75129e-11	1.61361e-10
Sobic.003G113500	334.313	-8.81832	1.18306	-7.45382	9.06732e-14	9.9583e-13
Sobic.003G115332	23.5454	1.01152	0.365237	2.7695	0.00561423	0.0156282
Sobic.003G117000	6643.9	-1.24723	0.036033	-34.6135	1.58488e-262	6.01009e-260
Sobic.003G118000	189.051	-1.08292	0.151002	-7.17154	7.41581e-13	7.65368e-12
Sobic.003G118500	3.46074	2.82121	1.12354	2.51101	0.0120388	0.030719
Sobic.003G120900	1317.23	1.26697	0.0604488	20.9594	1.53866e-97	1.50715e-95
Sobic.003G123900	17.6003	-1.83234	0.564406	-3.24649	0.00116838	0.00385226
Sobic.003G125000	67.6424	-1.385	0.298922	-4.63332	3.59846e-06	1.82431e-05
Sobic.003G125701	9992.18	-1.02366	0.0344003	-29.7574	1.38988e-194	3.41615e-192
Sobic.003G126100	36.3296	-1.05235	0.432865	-2.43114	0.0150515	0.0373508
Sobic.003G126200	56.7733	-1.56392	0.253012	-6.18118	6.36243e-10	5.05661e-09
Sobic.003G130400	5.92821	-4.09705	1.31828	-3.10788	0.00188436	0.00591888
Sobic.003G131000	4.26052	-3.5964	1.36944	-2.62619	0.00863462	0.0229046
Sobic.003G131200	521.52	1.09598	0.0818259	13.3941	6.54886e-41	2.30556e-39
Sobic.003G131600	52.506	2.25346	0.273134	8.25039	1.57882e-16	2.10708e-15
Sobic.003G134900	721.915	1.02876	0.0729914	14.0943	4.11676e-45	1.64577e-43
Sobic.003G138300	12.2886	-2.09757	0.576143	-3.64071	0.000271892	0.00102041
Sobic.003G138400	304.113	-1.16467	0.115242	-10.1063	5.18269e-24	1.00861e-22
Sobic.003G140600	1068.12	1.2991	0.0749323	17.337	2.47448e-67	1.54553e-65
Sobic.003G141600	38.8768	4.40991	0.415612	10.6107	2.65873e-26	5.6733e-25
Sobic.003G142000	173.59	1.46367	0.144631	10.12	4.50332e-24	8.78976e-23
Sobic.003G142100	253.442	1.05341	0.121385	8.67825	4.01905e-18	5.90076e-17
Sobic.003G142800	142.525	-1.05025	0.163672	-6.41679	1.39176e-10	1.17732e-09
Sobic.003G142900	65.6621	1.04113	0.237124	4.39063	1.1302e-05	5.34495e-05
Sobic.003G143000	189.078	-1.28242	0.170264	-7.53191	5.00032e-14	5.62191e-13
Sobic.003G144200	74.663	-1.2288	0.22051	-5.5725	2.51105e-08	1.6689e-07
Sobic.003G144500	22.3906	-4.02665	0.893993	-4.50412	6.66482e-06	3.25576e-05
Sobic.003G145800	215.973	1.70922	0.134548	12.7034	5.66119e-37	1.77212e-35
Sobic.003G146200	5.41927	1.84641	0.744384	2.48046	0.0131213	0.0330744
Sobic.003G146700	24.7973	-1.47203	0.381108	-3.8625	0.000112232	0.000450914
Sobic.003G148800	521.272	-1.65237	0.0855113	-19.3234	3.41387e-83	2.81432e-81
Sobic.003G149000	1709.51	-1.07845	0.0517055	-20.8576	1.30143e-96	1.25623e-94
Sobic.003G149200	405.51	-1.17124	0.0945395	-12.3889	3.00278e-35	8.86638e-34
Sobic.003G150200	401.299	-2.08401	0.112994	-18.4436	5.87272e-76	4.34238e-74
Sobic.003G150400	58.7588	1.04799	0.264452	3.96286	7.40576e-05	0.000307983
Sobic.003G150600	48.7478	-1.08012	0.255661	-4.22483	2.39122e-05	0.000107841
Sobic.003G151100	55.0001	-2.85862	0.277118	-10.3155	5.99449e-25	1.21099e-23
Sobic.003G154400	4.92105	3.05795	0.974758	3.13714	0.00170605	0.00541065
Sobic.003G154500	460.374	-1.63254	0.087734	-18.6078	2.77561e-77	2.0991e-75
Sobic.003G155600	42.863	-1.30432	0.290097	-4.49616	6.91931e-06	3.37386e-05
Sobic.003G156200	23.2458	-3.51015	0.560195	-6.26595	3.70551e-10	3.01819e-09
Sobic.003G156900	16.7117	-1.22744	0.468533	-2.61975	0.00879945	0.0232952
Sobic.003G158500	23.2064	-1.11597	0.406586	-2.74472	0.00605618	0.0167077
Sobic.003G158600	93.5268	-1.14888	0.206407	-5.56609	2.60517e-08	1.72972e-07
Sobic.003G159000	10.2504	1.39553	0.548057	2.54633	0.0108863	0.0281051
Sobic.003G159400	273.655	1.09514	0.115822	9.45531	3.22078e-21	5.56611e-20
Sobic.003G159450	106.916	1.01756	0.174701	5.82457	5.72611e-09	4.11811e-08
Sobic.003G163500	6.63022	-2.44772	0.751833	-3.25567	0.00113125	0.0037424
Sobic.003G163700	3.60753	-3.69696	1.24498	-2.96949	0.0029829	0.00890976
Sobic.003G167300	920.571	1.17295	0.0597694	19.6246	9.53365e-86	8.16357e-84
Sobic.003G168350	1.80306	-3.99349	1.55721	-2.56451	0.0103322	0.0268285
Sobic.003G168600	5.90516	-1.99325	0.807683	-2.46786	0.0135925	0.0341226
Sobic.003G172966	30.4519	-1.79539	0.395489	-4.53966	5.63446e-06	2.78575e-05
Sobic.003G173700	12.2272	-3.52541	0.828211	-4.25665	2.07514e-05	9.44036e-05
Sobic.003G174100	14.3727	1.7282	0.504179	3.42776	0.000608594	0.00212623
Sobic.003G174475	28.1858	1.17445	0.335748	3.49802	0.000468729	0.0016771
Sobic.003G176350	14.1503	1.21234	0.459666	2.63744	0.00835351	0.0222411
Sobic.003G176400	79.0416	1.1906	0.211731	5.62316	1.87494e-08	1.2632e-07
Sobic.003G177350	141.614	1.11627	0.143425	7.78294	7.08579e-15	8.43085e-14
Sobic.003G183000	202.419	-1.27101	0.150204	-8.46187	2.63123e-17	3.68191e-16
Sobic.003G183532	12.889	1.13167	0.474997	2.38248	0.0171964	0.0419095
Sobic.003G183600	1230.71	1.59328	0.14101	11.2991	1.32588e-29	3.22893e-28
Sobic.003G191000	9649.53	-1.05474	0.0386205	-27.3105	3.18743e-164	6.61019e-162
Sobic.003G195700	144.296	2.68949	0.161264	16.6775	1.90929e-62	1.08994e-60
Sobic.003G197400	64.7026	-1.18796	0.287214	-4.13615	3.53183e-05	0.000155451
Sobic.003G199900	1063.38	-1.40328	0.0601939	-23.3126	3.29997e-120	4.37989e-118
Sobic.003G201600	18.2468	-1.53425	0.47269	-3.24578	0.0011713	0.00386047
Sobic.003G202200	758.622	-1.266	0.0813011	-15.5718	1.13231e-54	5.55584e-53
Sobic.003G202500	917.476	-1.01521	0.0718358	-14.1324	2.39942e-45	9.65041e-44
Sobic.003G203600	5015.27	-1.03704	0.0408621	-25.379	4.30015e-142	7.46062e-140
Sobic.003G203833	20.1709	1.08727	0.399963	2.71843	0.00655918	0.0179332
Sobic.003G206100	1.95744	-4.59339	1.56734	-2.93068	0.00338218	0.0099689
Sobic.003G207900	255.404	-1.15643	0.123967	-9.32856	1.07321e-20	1.81224e-19
Sobic.003G208700	3.82375	2.93937	1.10774	2.65348	0.0079666	0.0213351
Sobic.003G209900	23.097	-1.94548	0.753186	-2.583	0.00979446	0.0255837
Sobic.003G213000	43.3917	-1.82597	0.327271	-5.5794	2.41348e-08	1.60676e-07
Sobic.003G214000	84.7736	-3.70785	0.435376	-8.51642	1.64554e-17	2.33463e-16
Sobic.003G214850	22.3079	1.21824	0.395022	3.08398	0.00204249	0.00636286
Sobic.003G215350	14.5604	-2.22694	0.618748	-3.59911	0.000319312	0.00118114
Sobic.003G215800	450.216	-1.1214	0.0984461	-11.391	4.63375e-30	1.14528e-28
Sobic.003G216000	25.9658	-1.74941	0.426602	-4.10079	4.11742e-05	0.000179529
Sobic.003G217000	10.5271	-1.33457	0.544959	-2.44894	0.0143276	0.0357416
Sobic.003G218000	14.1467	3.10023	0.548112	5.6562	1.54763e-08	1.05691e-07
Sobic.003G224200	38.377	-1.5022	0.342872	-4.38123	1.18012e-05	5.56318e-05
Sobic.003G226300	117.106	-1.1391	0.166264	-6.85113	7.32678e-12	6.93367e-11
Sobic.003G226600	107.598	-1.14023	0.182743	-6.23953	4.38895e-10	3.54765e-09
Sobic.003G228700	95.9203	-2.5178	0.209791	-12.0015	3.49002e-33	9.53113e-32
Sobic.003G229100	14.3236	1.6859	0.480384	3.50948	0.000448986	0.00161523
Sobic.003G231500	27.7961	1.05888	0.334994	3.1609	0.00157284	0.00503206
Sobic.003G232200	10.5115	2.17675	0.582026	3.73995	0.000184054	0.000712412
Sobic.003G232600	65.0348	1.1607	0.222831	5.20886	1.90004e-07	1.13955e-06
Sobic.003G234101	100.821	-3.80238	0.243975	-15.5851	9.18805e-55	4.51661e-53
Sobic.003G234200	59.7095	-2.8537	0.277681	-10.2769	8.95461e-25	1.79668e-23
Sobic.003G234701	7.67462	2.02983	0.65786	3.08551	0.00203207	0.00633262
Sobic.003G235500	337.452	1.8778	0.1022	18.3737	2.1342e-75	1.55212e-73
Sobic.003G236150	2.53899	3.79185	1.5464	2.45205	0.0142046	0.0354747
Sobic.003G236300	60.7525	1.13827	0.236143	4.82027	1.43367e-06	7.64193e-06
Sobic.003G236450	13.1922	2.28977	0.584314	3.91874	8.90127e-05	0.000363794
Sobic.003G236900	57.2787	-1.00556	0.226216	-4.44513	8.78369e-06	4.21938e-05
Sobic.003G237600	85.908	-2.33417	0.246062	-9.4861	2.39844e-21	4.16666e-20
Sobic.003G237900	526.508	-1.10213	0.0995579	-11.0702	1.75021e-28	4.09695e-27
Sobic.003G239000	14.2793	1.23914	0.471512	2.62802	0.00858837	0.0227978
Sobic.003G240600	29.68	-2.22412	0.396298	-5.61224	1.99725e-08	1.34322e-07
Sobic.003G241400	14.6684	-1.97834	0.618176	-3.20029	0.0013729	0.0044508
Sobic.003G244100	257.792	-1.01628	0.127843	-7.94945	1.8734e-15	2.31085e-14
Sobic.003G251200	64.2546	1.04295	0.227541	4.58359	4.57059e-06	2.28702e-05
Sobic.003G255100	42.3604	-1.13333	0.271061	-4.18109	2.9012e-05	0.000129172
Sobic.003G256000	14.6063	1.60751	0.457517	3.51356	0.000442145	0.00159229
Sobic.003G256550	63.5539	1.00838	0.225054	4.4806	7.44336e-06	3.61148e-05
Sobic.003G256600	310.088	1.31974	0.10113	13.05	6.35589e-39	2.1037e-37
Sobic.003G263500	68.6677	-1.54831	0.231211	-6.69651	2.13451e-11	1.95583e-10
Sobic.003G267300	100.582	1.24741	0.186802	6.6777	2.42725e-11	2.20958e-10
Sobic.003G268600	53.1399	-1.07707	0.25885	-4.16099	3.16873e-05	0.000140471
Sobic.003G269300	46.4332	1.37034	0.258602	5.29902	1.16424e-07	7.17383e-07
Sobic.003G269500	798.947	1.89034	0.0762052	24.8059	7.74514e-136	1.25363e-133
Sobic.003G269700	146.662	1.47108	0.154801	9.50308	2.03769e-21	3.56327e-20
Sobic.003G270800	445.222	1.92542	0.175363	10.9796	4.78964e-28	1.10461e-26
Sobic.003G271800	89.4789	-4.42048	0.535748	-8.25105	1.57005e-16	2.09643e-15
Sobic.003G272600	58.9743	1.0359	0.293068	3.53468	0.000408263	0.00148112
Sobic.003G275200	20.0951	-1.35239	0.493919	-2.73808	0.00617988	0.0170065
Sobic.003G276300	11.3897	-1.70371	0.647524	-2.63111	0.00851057	0.0226207
Sobic.003G277700	2524.68	-1.06804	0.0441037	-24.2164	1.49334e-129	2.20227e-127
Sobic.003G278000	63.3103	-2.11326	0.295476	-7.15207	8.54761e-13	8.77403e-12
Sobic.003G278100	47.1006	-1.7592	0.339906	-5.17554	2.27252e-07	1.34562e-06
Sobic.003G278400	61.4065	-1.57748	0.226194	-6.97401	3.08039e-12	3.024e-11
Sobic.003G278600	362.148	1.35529	0.090654	14.9501	1.55528e-50	7.03319e-49
Sobic.003G279300	2022.25	3.04751	0.200926	15.1673	5.82312e-52	2.70709e-50
Sobic.003G279500	519.771	-1.1865	0.0859048	-13.8118	2.16227e-43	8.29444e-42
Sobic.003G281400	2904.26	1.0717	0.037367	28.6803	6.7257e-181	1.55247e-178
Sobic.003G281500	1241.07	2.07655	0.0648203	32.0354	3.50373e-225	1.13422e-222
Sobic.003G282400	3.48764	2.41965	1.02863	2.3523	0.0186579	0.0448659
Sobic.003G282500	12.585	-6.36866	1.24597	-5.1114	3.19785e-07	1.85383e-06
Sobic.003G283400	54.5153	-3.86295	0.630048	-6.1312	8.72184e-10	6.82551e-09
Sobic.003G285200	5.77743	-6.21177	1.30497	-4.76008	1.93518e-06	1.015e-05
Sobic.003G285500	652.544	-1.01195	0.0926644	-10.9206	9.18728e-28	2.08798e-26
Sobic.003G286600	119.817	1.12732	0.174762	6.45059	1.11415e-10	9.5342e-10
Sobic.003G287000	126.018	-4.14621	0.385963	-10.7425	6.42721e-27	1.41351e-25
Sobic.003G288000	331.137	-1.27664	0.108242	-11.7944	4.17345e-32	1.10343e-30
Sobic.003G288500	147.946	2.05527	0.146218	14.0562	7.05508e-45	2.79758e-43
Sobic.003G291200	634.936	-1.07991	0.0768285	-14.0562	7.06113e-45	2.79758e-43
Sobic.003G292400	110.068	-3.0182	0.285544	-10.57	4.10566e-26	8.69096e-25
Sobic.003G293600	227.122	3.04851	0.19478	15.651	3.26794e-55	1.63366e-53
Sobic.003G295100	20.6147	-6.29254	1.22476	-5.13778	2.78006e-07	1.62262e-06
Sobic.003G295600	3.38254	-3.40739	1.45418	-2.34318	0.0191203	0.0458449
Sobic.003G299901	13.2715	1.76587	0.510992	3.45577	0.000548716	0.00193384
Sobic.003G301500	706.171	1.8253	0.0708186	25.7744	1.71966e-146	3.10533e-144
Sobic.003G301800	2455.94	1.83096	0.0435792	42.0144	0	0
Sobic.003G303100	442.695	-1.72864	0.0883298	-19.5703	2.76913e-85	2.35598e-83
Sobic.003G307100	144.603	-1.5906	0.181241	-8.77615	1.69168e-18	2.55001e-17
Sobic.003G309700	3.53942	-2.69864	1.10662	-2.43863	0.014743	0.036654
Sobic.003G311200	3.90724	3.14989	1.26577	2.48852	0.0128276	0.032448
Sobic.003G312600	356.662	1.66874	0.100062	16.6771	1.92211e-62	1.0949e-60
Sobic.003G313900	125.04	1.25348	0.178176	7.03504	1.99208e-12	1.98125e-11
Sobic.003G314000	27.3237	2.61631	0.390228	6.70457	2.02007e-11	1.85482e-10
Sobic.003G314400	938.566	1.1347	0.0596005	19.0384	8.19747e-81	6.45703e-79
Sobic.003G315166	734.484	1.48462	0.0691102	21.4819	2.29725e-102	2.41986e-100
Sobic.003G317700	65.9574	-1.77562	0.253778	-6.99674	2.61982e-12	2.58524e-11
Sobic.003G317900	19.9726	-3.47033	0.521396	-6.65583	2.81703e-11	2.54521e-10
Sobic.003G323500	157.189	-1.02973	0.163536	-6.29664	3.0417e-10	2.49743e-09
Sobic.003G326000	45.3841	1.06765	0.26319	4.05658	4.97955e-05	0.000214095
Sobic.003G326700	2.28273	-3.58779	1.52025	-2.36	0.018275	0.044109
Sobic.003G327000	2.55193	-3.7339	1.47917	-2.52433	0.011592	0.0297159
Sobic.003G327500	20.0932	1.75268	0.425299	4.12104	3.77163e-05	0.00016532
Sobic.003G333000	15.2292	-2.36445	0.765138	-3.09023	0.00200003	0.00624515
Sobic.003G335900	111.678	-1.18084	0.174696	-6.75939	1.38578e-11	1.28531e-10
Sobic.003G338700	185.9	-6.18534	0.730749	-8.46439	2.5749e-17	3.605e-16
Sobic.003G339200	3.1695	-3.67404	1.44692	-2.53921	0.0111102	0.0286136
Sobic.003G340000	50.877	-1.10192	0.250621	-4.39674	1.09891e-05	5.20901e-05
Sobic.003G340800	2267.13	-1.16009	0.0461044	-25.1623	1.03543e-139	1.76189e-137
Sobic.003G342100	85.3059	-1.12605	0.225804	-4.98684	6.13741e-07	3.43635e-06
Sobic.003G342300	2.10372	3.77108	1.51778	2.4846	0.0129697	0.0327575
Sobic.003G342900	15.3322	-1.14685	0.49163	-2.33274	0.0196616	0.0469308
Sobic.003G344501	6.55973	-4.11254	1.33496	-3.08064	0.00206554	0.00642637
Sobic.003G345100	981.475	-1.86905	0.127563	-14.652	1.30811e-48	5.69244e-47
Sobic.003G345600	142.775	-1.1745	0.15402	-7.62562	2.42868e-14	2.79451e-13
Sobic.003G346800	5.98862	2.00328	0.848519	2.36091	0.0182301	0.0440126
Sobic.003G348700	16.6187	1.30394	0.47982	2.71757	0.0065764	0.017971
Sobic.003G352750	66.9599	1.15781	0.229412	5.04684	4.49168e-07	2.55411e-06
Sobic.003G355600	145.728	1.51993	0.15761	9.64366	5.22891e-22	9.40388e-21
Sobic.003G355800	810.963	-1.39257	0.0642139	-21.6864	2.75837e-104	2.97646e-102
Sobic.003G356400	25.5771	-1.19915	0.404411	-2.96518	0.00302505	0.00902956
Sobic.003G360900	21.525	-1.747	0.407834	-4.2836	1.83894e-05	8.42436e-05
Sobic.003G363400	24.0694	-2.89946	0.446558	-6.49292	8.41892e-11	7.2985e-10
Sobic.003G364950	1.65936	4.10461	1.63577	2.50928	0.0120977	0.0308427
Sobic.003G366700	55.4192	-1.38625	0.245648	-5.64324	1.66879e-08	1.13323e-07
Sobic.003G367500	31.5237	1.60667	0.392033	4.09831	4.16179e-05	0.000181195
Sobic.003G369100	75.331	-1.90794	0.223133	-8.5507	1.22341e-17	1.74881e-16
Sobic.003G370600	265.844	-1.28627	0.121719	-10.5676	4.21321e-26	8.91153e-25
Sobic.003G373300	43.0657	1.06654	0.270206	3.94714	7.909e-05	0.000326711
Sobic.003G373500	978.789	1.36304	0.0604901	22.5333	1.9597e-112	2.32233e-110
Sobic.003G374100	124.754	-1.34484	0.173916	-7.73267	1.05312e-14	1.23859e-13
Sobic.003G374400	7.10552	-3.00126	1.03713	-2.89382	0.00380588	0.0110654
Sobic.003G376000	505.614	1.27265	0.107734	11.813	3.34597e-32	8.86415e-31
Sobic.003G377100	18.2993	1.40892	0.501292	2.81058	0.00494523	0.0139948
Sobic.003G378700	1.9396	4.25688	1.60333	2.65502	0.00793047	0.0212491
Sobic.003G382200	40.0896	1.0082	0.269172	3.74557	0.000179985	0.000697679
Sobic.003G385500	6505.05	-2.44489	0.0449017	-54.4499	0	0
Sobic.003G385900	1827.62	-1.84184	0.0568269	-32.4115	1.89036e-230	6.35186e-228
Sobic.003G389000	4594.2	-1.22041	0.0388653	-31.4011	1.95711e-216	5.7724e-214
Sobic.003G390400	1641.78	1.05507	0.0492221	21.435	6.30591e-102	6.488e-100
Sobic.003G391900	1115.88	1.56721	0.0575182	27.2472	1.79558e-163	3.66643e-161
Sobic.003G394100	1383.37	1.18714	0.0568841	20.8695	1.01351e-96	9.8548e-95
Sobic.003G395200	15.8999	1.37157	0.44967	3.05017	0.00228713	0.00702603
Sobic.003G397300	8117.36	1.13728	0.0321515	35.3723	4.54777e-274	1.85724e-271
Sobic.003G397500	71.2786	1.13843	0.233846	4.86827	1.12578e-06	6.08736e-06
Sobic.003G398800	7.48046	-1.96295	0.838819	-2.34014	0.0192765	0.0461442
Sobic.003G399700	179.297	1.07585	0.132025	8.14881	3.67536e-16	4.75914e-15
Sobic.003G400400	75.3644	-2.92594	0.257966	-11.3424	8.09234e-30	1.98348e-28
Sobic.003G400700	7.31851	-2.68333	0.780024	-3.44006	0.000581592	0.00204076
Sobic.003G402100	48.3994	-2.01567	0.278923	-7.22662	4.95161e-13	5.18299e-12
Sobic.003G405800	13.3731	2.90797	0.548614	5.30058	1.15434e-07	7.12104e-07
Sobic.003G406400	129.591	1.28132	0.159664	8.02514	1.01407e-15	1.27214e-14
Sobic.003G406900	225.194	-1.31484	0.130962	-10.0399	1.01826e-23	1.95725e-22
Sobic.003G408900	231.037	1.14388	0.151686	7.5411	4.66032e-14	5.24854e-13
Sobic.003G413700	22.4504	1.00905	0.390275	2.58548	0.00972437	0.0254394
Sobic.003G414700	40.7928	-2.61332	0.394814	-6.61913	3.61327e-11	3.23597e-10
Sobic.003G414900	134.502	-1.47136	0.160791	-9.15078	5.65254e-20	9.23933e-19
Sobic.003G415000	7.46143	-1.89959	0.677752	-2.80278	0.00506645	0.0142952
Sobic.003G416300	7089.7	-1.11067	0.036169	-30.7078	4.48154e-207	1.20164e-204
Sobic.003G417200	199.031	-1.07896	0.1282	-8.41624	3.88774e-17	5.39749e-16
Sobic.003G418600	16.5038	-2.2287	0.761518	-2.92665	0.0034263	0.0100844
Sobic.003G419200	27.7408	-1.75215	0.337849	-5.18618	2.14649e-07	1.27583e-06
Sobic.003G419500	17.7945	1.65249	0.475243	3.47714	0.000506796	0.00180116
Sobic.003G420201	17.6004	-1.43058	0.489135	-2.92472	0.0034477	0.0101406
Sobic.003G421300	12.6007	-1.21695	0.51299	-2.37227	0.0176794	0.0429407
Sobic.003G421700	128.132	1.51583	0.151403	10.0119	1.3508e-23	2.57408e-22
Sobic.003G421900	344.356	1.08005	0.0943834	11.4432	2.54253e-30	6.34319e-29
Sobic.003G422000	225.849	-2.32007	0.195479	-11.8686	1.72298e-32	4.62919e-31
Sobic.003G425900	15.1021	1.43239	0.445086	3.21823	0.00128983	0.00420622
Sobic.003G426600	576.674	-1.0138	0.0837477	-12.1055	9.8818e-34	2.74385e-32
Sobic.003G427900	66.3241	1.25267	0.226501	5.53052	3.19283e-08	2.09786e-07
Sobic.003G428600	33.3978	-2.02965	0.371186	-5.46801	4.55105e-08	2.93365e-07
Sobic.003G428700	113.134	-1.12958	0.230653	-4.89731	9.7158e-07	5.2969e-06
Sobic.003G428800	2320.27	-1.99592	0.0466524	-42.7827	0	0
Sobic.003G429401	9.57708	-5.74712	1.26532	-4.54204	5.57132e-06	2.75607e-05
Sobic.003G431900	62.5833	-1.1164	0.25987	-4.29599	1.73913e-05	7.99953e-05
Sobic.003G435100	344.838	-1.8683	0.105227	-17.7549	1.57974e-70	1.05362e-68
Sobic.003G435700	89.083	-1.60698	0.196003	-8.19875	2.42902e-16	3.18726e-15
Sobic.003G435800	49.8368	-1.66422	0.276529	-6.01824	1.76319e-09	1.33687e-08
Sobic.003G437100	592.096	-1.45062	0.0830717	-17.4623	2.77645e-68	1.78452e-66
Sobic.003G437400	33.4963	1.07491	0.310804	3.45848	0.000543235	0.0019163
Sobic.003G437900	38.4066	-2.2169	0.341998	-6.48221	9.039e-11	7.80801e-10
Sobic.003G439000	10.6384	2.1527	0.613825	3.50704	0.000453128	0.00162875
Sobic.003G440200	8.13661	1.55294	0.633824	2.45012	0.014281	0.0356421
Sobic.003G440300	31.2553	-1.50958	0.433202	-3.4847	0.000492696	0.00175576
Sobic.003G441500	30.7901	-1.2234	0.319643	-3.82741	0.000129497	0.000514517
Sobic.003G442500	835.956	-1.04813	0.0739086	-14.1815	1.19277e-45	4.8413e-44
Sobic.003G442601	32.0039	-1.28195	0.357253	-3.58835	0.000332781	0.00122656
Sobic.003G443700	31.0109	-3.03207	0.402868	-7.52621	5.22328e-14	5.85523e-13
Sobic.004G001200	17.4261	-2.47879	0.824112	-3.00783	0.00263118	0.00796951
Sobic.004G001300	25.4475	-1.55184	0.408273	-3.80099	0.000144118	0.00056762
Sobic.004G002300	30.0369	1.11197	0.337441	3.2953	0.000983155	0.00329186
Sobic.004G002901	337.506	1.60218	0.106438	15.0527	3.31627e-51	1.51255e-49
Sobic.004G003100	500.929	1.14445	0.0862079	13.2755	3.21211e-40	1.10734e-38
Sobic.004G005400	134.292	1.0916	0.161624	6.75394	1.43879e-11	1.33215e-10
Sobic.004G007100	650.289	1.09275	0.0714938	15.2846	9.68897e-53	4.54406e-51
Sobic.004G007500	40.9236	-2.21613	0.332619	-6.66267	2.68889e-11	2.43939e-10
Sobic.004G008100	18.2742	1.44295	0.473925	3.04469	0.00232924	0.00714216
Sobic.004G009400	317.514	-2.43052	0.145725	-16.6787	1.8714e-62	1.07147e-60
Sobic.004G009500	326.025	-1.92048	0.185342	-10.3618	3.69923e-25	7.5246e-24
Sobic.004G009800	232.231	3.69296	0.150081	24.6064	1.07889e-133	1.69462e-131
Sobic.004G010500	229.292	1.07044	0.116383	9.19759	3.66075e-20	6.06583e-19
Sobic.004G016900	36.8958	1.1214	0.271473	4.13079	3.61515e-05	0.000158802
Sobic.004G019300	10.486	-6.36749	1.25172	-5.08701	3.63759e-07	2.09366e-06
Sobic.004G022950	56.2509	3.43214	0.282439	12.1518	5.61208e-34	1.57643e-32
Sobic.004G031900	10.8081	1.63022	0.598405	2.72427	0.00644435	0.0176556
Sobic.004G036100	7.72747	1.96467	0.778026	2.5252	0.0115632	0.0296508
Sobic.004G037600	251.247	-1.03372	0.124537	-8.30047	1.03697e-16	1.40585e-15
Sobic.004G038900	10.9677	-1.32472	0.553864	-2.39178	0.0167669	0.0410021
Sobic.004G041300	7.44486	1.63355	0.692647	2.35842	0.0183531	0.0442733
Sobic.004G047900	31.7629	-3.2369	0.545429	-5.9346	2.9457e-09	2.18053e-08
Sobic.004G049400	7.51489	3.05906	1.20014	2.54892	0.0108057	0.0279105
Sobic.004G050900	9.08993	1.72796	0.64634	2.67346	0.00750733	0.0202399
Sobic.004G052401	108.882	-2.48556	0.191679	-12.9673	1.87461e-38	6.12074e-37
Sobic.004G052800	12.3257	-3.5447	0.791726	-4.47718	7.56369e-06	3.66651e-05
Sobic.004G056900	29.6417	-4.42712	1.03691	-4.26953	1.95881e-05	8.93722e-05
Sobic.004G057500	52.8844	1.09793	0.249408	4.40215	1.07182e-05	5.09031e-05
Sobic.004G058300	47.6762	1.09482	0.275907	3.96807	7.24559e-05	0.000302175
Sobic.004G063000	63.4827	-1.26889	0.312751	-4.0572	4.96652e-05	0.000213569
Sobic.004G063200	104.556	-1.64657	0.20694	-7.95678	1.76573e-15	2.18209e-14
Sobic.004G064000	18.0634	-4.41991	1.0543	-4.19228	2.76163e-05	0.000123268
Sobic.004G065650	95.8384	1.29287	0.217006	5.95775	2.55733e-09	1.91008e-08
Sobic.004G070600	13.0075	-3.57277	0.667821	-5.34989	8.8006e-08	5.50972e-07
Sobic.004G072201	9.94216	1.33108	0.563371	2.36271	0.0181417	0.0438589
Sobic.004G074500	688.667	-1.30234	0.075024	-17.3589	1.68784e-67	1.06422e-65
Sobic.004G074700	35.4554	1.50322	0.301444	4.98675	6.1402e-07	3.43719e-06
Sobic.004G078600	346.544	-3.70651	0.165982	-22.3308	1.85774e-110	2.1348e-108
Sobic.004G079600	20.7149	-1.63569	0.400929	-4.07974	4.50853e-05	0.000195522
Sobic.004G079700	1987.76	-1.35633	0.0453296	-29.9214	1.0356e-196	2.5934e-194
Sobic.004G079900	4667.26	-3.36541	0.0448537	-75.0308	0	0
Sobic.004G081201	109.045	1.03244	0.173923	5.93616	2.91774e-09	2.16103e-08
Sobic.004G081900	481.577	-1.18797	0.0846728	-14.0301	1.02041e-44	4.02479e-43
Sobic.004G082300	12.2381	1.36742	0.576616	2.37145	0.0177183	0.0430194
Sobic.004G083500	252.477	-1.68136	0.118438	-14.1961	9.68435e-46	3.94886e-44
Sobic.004G084800	16.0709	2.47813	0.449427	5.51398	3.50811e-08	2.29253e-07
Sobic.004G084900	659.852	2.65194	0.0761533	34.8237	1.06572e-265	4.09994e-263
Sobic.004G087000	5.18524	-2.39261	0.944811	-2.53237	0.0113294	0.0291216
Sobic.004G087200	17.4992	-1.30152	0.447965	-2.9054	0.00366789	0.0107135
Sobic.004G087366	20.1599	2.7381	0.575128	4.76085	1.92777e-06	1.01132e-05
Sobic.004G088000	1542.75	1.62058	0.059198	27.3755	5.36698e-165	1.12178e-162
Sobic.004G089200	25.8863	1.24999	0.341701	3.65814	0.000254049	0.000957779
Sobic.004G091700	10.8674	2.34349	0.570333	4.10899	3.97396e-05	0.000173644
Sobic.004G093200	609.669	-1.49288	0.0909604	-16.4124	1.56002e-60	8.60931e-59
Sobic.004G094000	20.8495	-1.07085	0.38304	-2.79565	0.00517948	0.0145661
Sobic.004G095500	54.7171	1.5549	0.253382	6.13656	8.43258e-10	6.61474e-09
Sobic.004G097300	59.8248	1.93398	0.252736	7.65218	1.976e-14	2.29052e-13
Sobic.004G097500	165.711	1.09895	0.145096	7.57396	3.62023e-14	4.10679e-13
Sobic.004G098100	28.3869	-1.62968	0.336843	-4.8381	1.31087e-06	7.02259e-06
Sobic.004G099200	23.2351	1.60365	0.375805	4.26723	1.97918e-05	9.02548e-05
Sobic.004G099800	525.855	1.03501	0.0791447	13.0774	4.43413e-39	1.47499e-37
Sobic.004G100000	5.13191	2.38123	0.817589	2.91251	0.0035854	0.0105026
Sobic.004G100700	48.7803	-1.46514	0.268158	-5.46373	4.66235e-08	2.99968e-07
Sobic.004G101100	5.04845	2.37272	0.852126	2.78447	0.00536149	0.0150127
Sobic.004G101200	74.6053	-8.14652	1.19462	-6.81932	9.14716e-12	8.58294e-11
Sobic.004G101400	137.19	-2.22926	0.200529	-11.1169	1.0379e-28	2.44247e-27
Sobic.004G102200	272.55	-1.54531	0.112493	-13.737	6.09827e-43	2.28642e-41
Sobic.004G103400	77.6589	1.04722	0.202298	5.17662	2.25944e-07	1.33847e-06
Sobic.004G106000	114.152	-1.34677	0.190547	-7.06792	1.57269e-12	1.57477e-11
Sobic.004G108200	351.791	-1.07885	0.11209	-9.62485	6.27979e-22	1.12709e-20
Sobic.004G108800	26.3136	1.09136	0.325493	3.35294	0.000799583	0.00272499
Sobic.004G110200	16.2301	-2.78039	0.779314	-3.56774	0.000360075	0.00131965
Sobic.004G114300	358.165	-2.05992	0.108443	-18.9954	1.86091e-80	1.46147e-78
Sobic.004G114600	28.4292	-6.39048	1.21861	-5.24409	1.57056e-07	9.52926e-07
Sobic.004G115500	9.52599	-3.98972	0.850807	-4.68933	2.74096e-06	1.41197e-05
Sobic.004G119900	23.165	1.08779	0.354758	3.06629	0.00216733	0.00670767
Sobic.004G121800	54.4923	1.13566	0.236537	4.80119	1.57728e-06	8.36043e-06
Sobic.004G125300	3.26367	4.75979	1.41239	3.37002	0.000751625	0.0025761
Sobic.004G126050	1.39489	4.27696	1.65301	2.58738	0.00967099	0.0253172
Sobic.004G126100	4.37905	2.30972	0.926889	2.49191	0.0127058	0.0321796
Sobic.004G126200	10.982	1.97507	0.552487	3.57486	0.000350413	0.00128619
Sobic.004G127200	21.562	-1.41856	0.44573	-3.18255	0.00145982	0.00470221
Sobic.004G128400	530.854	-1.73482	0.0859117	-20.193	1.12812e-90	1.04341e-88
Sobic.004G130500	75.2644	-2.89311	0.24137	-11.9862	4.19721e-33	1.14272e-31
Sobic.004G130932	22.0331	1.07662	0.405451	2.65537	0.00792215	0.0212289
Sobic.004G130964	14.2753	1.25294	0.498103	2.51542	0.0118891	0.0303837
Sobic.004G132400	11.9712	-2.25882	0.784931	-2.87773	0.00400543	0.0115695
Sobic.004G134600	13.6748	-3.69472	0.750064	-4.92588	8.39827e-07	4.61653e-06
Sobic.004G135900	24.4668	1.03752	0.348942	2.97333	0.00294589	0.00880715
Sobic.004G138650	8.18389	-1.86137	0.787848	-2.3626	0.0181475	0.0438689
Sobic.004G139700	1.78545	-3.85486	1.59585	-2.41555	0.0157116	0.0387679
Sobic.004G142400	19.7988	-1.54981	0.481411	-3.21931	0.00128501	0.00419254
Sobic.004G142500	7.09373	-5.10173	1.30192	-3.91861	8.90615e-05	0.000363937
Sobic.004G144200	18.7841	-1.35344	0.408456	-3.31354	0.000921214	0.00310128
Sobic.004G149100	50.155	-1.29546	0.262837	-4.92876	8.27512e-07	4.55166e-06
Sobic.004G150800	47.3928	1.4651	0.296449	4.94218	7.72552e-07	4.26349e-06
Sobic.004G153300	8.17361	-3.65387	0.866594	-4.21636	2.48277e-05	0.000111666
Sobic.004G153400	1631.97	-1.03569	0.050587	-20.4734	3.7155e-93	3.48509e-91
Sobic.004G153501	209.746	-1.62147	0.132784	-12.2113	2.70609e-34	7.69093e-33
Sobic.004G154000	4669.75	-1.20367	0.0490331	-24.5481	4.5319e-133	6.95372e-131
Sobic.004G156300	1409.74	-1.21587	0.0626151	-19.4181	5.42265e-84	4.54083e-82
Sobic.004G157300	14501.7	1.79102	0.0260358	68.7907	0	0
Sobic.004G158050	19.1919	2.58846	0.434352	5.95935	2.53237e-09	1.89197e-08
Sobic.004G158901	101.763	-1.02113	0.185681	-5.4994	3.81082e-08	2.48058e-07
Sobic.004G161301	333.159	1.64371	0.0940858	17.4704	2.40997e-68	1.55651e-66
Sobic.004G162300	1.8984	-3.7519	1.57457	-2.38281	0.0171813	0.0418868
Sobic.004G163100	107.331	-1.36964	0.259032	-5.28753	1.2398e-07	7.61109e-07
Sobic.004G164200	489.311	-2.03632	0.0941801	-21.6215	1.12702e-103	1.20148e-101
Sobic.004G164300	20.4715	1.23863	0.412856	3.00015	0.00269849	0.00814735
Sobic.004G164650	7.17874	1.70553	0.722137	2.36178	0.0181876	0.0439419
Sobic.004G166400	643.31	-1.0153	0.0744402	-13.6391	2.34371e-42	8.64081e-41
Sobic.004G166700	2393.77	-1.09142	0.0475115	-22.9717	8.95328e-117	1.1158e-114
Sobic.004G167300	140.871	-1.92482	0.167375	-11.5001	1.31812e-30	3.32444e-29
Sobic.004G170600	20.3535	-6.86385	1.21754	-5.63746	1.72575e-08	1.16922e-07
Sobic.004G178600	6.37359	-1.77888	0.716556	-2.48254	0.0130448	0.0329032
Sobic.004G179300	3659.29	-1.19224	0.0389832	-30.5835	2.02849e-205	5.38461e-203
Sobic.004G180066	34.4934	1.13069	0.294378	3.84093	0.000122567	0.000489327
Sobic.004G180200	109.3	-1.24885	0.183623	-6.80118	1.03768e-11	9.70587e-11
Sobic.004G180700	802.346	-1.38463	0.0735426	-18.8276	4.48526e-79	3.45105e-77
Sobic.004G181000	13.3189	-1.7151	0.535061	-3.20543	0.00134861	0.00437961
Sobic.004G181800	35.0371	1.02452	0.294982	3.47317	0.000514357	0.00182511
Sobic.004G184700	27.2614	-1.07683	0.344778	-3.12325	0.00178864	0.00564889
Sobic.004G185100	86.7261	-1.80603	0.210763	-8.56902	1.04372e-17	1.50004e-16
Sobic.004G187100	70.0335	-1.45985	0.222844	-6.55098	5.716e-11	5.03421e-10
Sobic.004G187600	55.8258	-2.63461	0.2835	-9.29314	1.49798e-20	2.5167e-19
Sobic.004G189400	184.814	-1.04425	0.152728	-6.83732	8.06865e-12	7.60321e-11
Sobic.004G189600	57.322	-1.4842	0.347318	-4.2733	1.926e-05	8.79354e-05
Sobic.004G189800	232.77	1.02158	0.1127	9.0646	1.25061e-19	2.01319e-18
Sobic.004G190500	995.597	1.03017	0.0629522	16.3642	3.44246e-60	1.88412e-58
Sobic.004G191100	171.332	-1.08178	0.154491	-7.00221	2.51948e-12	2.48808e-11
Sobic.004G192450	18.7336	1.27684	0.443685	2.87781	0.00400443	0.011569
Sobic.004G196101	76.92	-1.23607	0.22512	-5.49074	4.00263e-08	2.59589e-07
Sobic.004G197000	21.7561	-7.5156	1.21405	-6.19051	5.9968e-10	4.78033e-09
Sobic.004G197100	6.81011	-5.18314	1.30061	-3.98517	6.74305e-05	0.00028304
Sobic.004G197700	38.5037	1.11623	0.285959	3.90348	9.48187e-05	0.000385446
Sobic.004G198800	212.897	1.48011	0.123942	11.942	7.15215e-33	1.93926e-31
Sobic.004G199600	286.367	-1.35152	0.108609	-12.4439	1.51037e-35	4.5048e-34
Sobic.004G204500	21.5008	-1.09361	0.387477	-2.82238	0.00476684	0.0135419
Sobic.004G205900	47.5725	1.23732	0.272433	4.54174	5.57919e-06	2.75945e-05
Sobic.004G206600	37.5974	2.48113	0.327479	7.57645	3.55136e-14	4.03212e-13
Sobic.004G208201	7.9501	1.99587	0.656801	3.03878	0.00237539	0.00727025
Sobic.004G208400	180.265	-1.02004	0.143797	-7.09367	1.30606e-12	1.31822e-11
Sobic.004G208700	460.617	-1.23509	0.0896858	-13.7713	3.79189e-43	1.44e-41
Sobic.004G209100	57.1159	1.03225	0.226098	4.5655	4.98317e-06	2.47991e-05
Sobic.004G210400	21.6082	-1.29425	0.389956	-3.31897	0.000903499	0.00305016
Sobic.004G211700	4.75849	-5.04946	1.33021	-3.79598	0.00014706	0.000578155
Sobic.004G211866	327.484	-1.36507	0.107586	-12.6882	6.8784e-37	2.14304e-35
Sobic.004G211900	3374.47	-1.06266	0.0435102	-24.4232	9.69152e-132	1.46171e-129
Sobic.004G215000	20.5273	-3.4329	1.06749	-3.21587	0.0013005	0.00423684
Sobic.004G215500	37.8526	-6.01579	1.21397	-4.95547	7.21548e-07	3.99697e-06
Sobic.004G218000	10.5466	-1.76124	0.694856	-2.53468	0.0112549	0.0289525
Sobic.004G218500	14.386	1.21593	0.505235	2.40666	0.0160993	0.0395846
Sobic.004G219600	105.762	-1.0871	0.174469	-6.23091	4.63729e-10	3.74155e-09
Sobic.004G219900	1452.78	1.13353	0.103506	10.9514	6.5464e-28	1.50194e-26
Sobic.004G221900	32.6093	-2.65459	0.362826	-7.31642	2.54673e-13	2.71934e-12
Sobic.004G222300	23.8144	-6.31427	1.21874	-5.18097	2.20734e-07	1.30965e-06
Sobic.004G222500	99.2502	-1.96572	0.277792	-7.07623	1.48126e-12	1.48601e-11
Sobic.004G223350	39.6678	1.22851	0.292683	4.1974	2.69999e-05	0.00012076
Sobic.004G226400	271.12	1.00973	0.118325	8.53352	1.41966e-17	2.02064e-16
Sobic.004G227700	26.2509	-1.5556	0.499072	-3.11698	0.00182716	0.0057569
Sobic.004G228900	11.7686	-2.13631	0.596181	-3.58332	0.000339259	0.00124836
Sobic.004G229800	719.698	-1.19118	0.083086	-14.3367	1.29132e-46	5.38119e-45
Sobic.004G232100	46.1418	1.62204	0.447423	3.62529	0.000288638	0.00107626
Sobic.004G236550	39.7006	-1.39533	0.306899	-4.54654	5.45363e-06	2.70034e-05
Sobic.004G238600	25.2405	-1.29122	0.411948	-3.13443	0.00172189	0.00545698
Sobic.004G239200	35.7709	1.6821	0.299098	5.62392	1.86673e-08	1.25831e-07
Sobic.004G239901	25.6162	1.49514	0.338007	4.4234	9.71596e-06	4.64535e-05
Sobic.004G240100	17.3141	1.19308	0.418689	2.84955	0.00437813	0.0125275
Sobic.004G243200	159.629	1.27578	0.156522	8.15084	3.61419e-16	4.69137e-15
Sobic.004G243500	634.433	-1.38871	0.0815749	-17.0237	5.48005e-65	3.2763e-63
Sobic.004G247600	2273.43	-1.00216	0.0480379	-20.8618	1.19177e-96	1.15458e-94
Sobic.004G247700	22.2247	-1.35545	0.464647	-2.91716	0.00353239	0.0103633
Sobic.004G249500	5.03772	-5.46125	1.3261	-4.11829	3.81688e-05	0.000167193
Sobic.004G250000	31.7366	1.22219	0.333805	3.66139	0.000250848	0.000947057
Sobic.004G251800	3.78545	2.48501	1.00821	2.46479	0.0137095	0.0343935
Sobic.004G252600	4.49453	-4.54945	1.37282	-3.31396	0.00091986	0.00309751
Sobic.004G253300	250.601	1.08735	0.111358	9.76453	1.59853e-22	2.91635e-21
Sobic.004G254000	121.183	-1.0451	0.185139	-5.64495	1.65231e-08	1.1229e-07
Sobic.004G256100	112.939	1.16029	0.166827	6.95503	3.52487e-12	3.43746e-11
Sobic.004G258300	121.616	1.00528	0.179709	5.59395	2.2196e-08	1.48374e-07
Sobic.004G260500	122.254	-1.4662	0.167608	-8.74778	2.17582e-18	3.24843e-17
Sobic.004G260600	465.345	-1.7313	0.0947239	-18.2773	1.25507e-74	8.8371e-73
Sobic.004G261500	4730.61	-1.79802	0.0345959	-51.9721	0	0
Sobic.004G265000	3114.35	-4.03793	0.0879477	-45.9129	0	0
Sobic.004G266800	8.44542	-2.22707	0.799185	-2.78667	0.00532523	0.0149206
Sobic.004G271800	155.69	-1.09108	0.140886	-7.74444	9.60013e-15	1.1326e-13
Sobic.004G272100	10.5858	-4.10371	1.30256	-3.15049	0.00162998	0.00519234
Sobic.004G274600	34.1459	-3.09163	0.546564	-5.65649	1.54501e-08	1.05566e-07
Sobic.004G276900	538.372	1.5935	0.0809189	19.6925	2.49804e-86	2.17411e-84
Sobic.004G279900	37.0997	1.06096	0.331823	3.19738	0.00138682	0.0044905
Sobic.004G281400	45.814	1.04966	0.272984	3.84514	0.000120484	0.00048188
Sobic.004G282301	6.54023	-3.37636	0.884458	-3.81743	0.000134849	0.000534342
Sobic.004G282900	1862.01	2.08419	0.048163	43.2738	0	0
Sobic.004G282933	6.38971	2.42194	0.766003	3.16179	0.00156801	0.00502024
Sobic.004G283300	105.646	-2.40579	0.309069	-7.78399	7.02716e-15	8.36484e-14
Sobic.004G283500	27.3579	-1.2569	0.406739	-3.0902	0.00200024	0.00624515
Sobic.004G283900	14.3586	-1.47224	0.483197	-3.04688	0.00231231	0.00709433
Sobic.004G284200	34.6799	-1.12398	0.299855	-3.74839	0.00017797	0.000690473
Sobic.004G284600	398.994	1.01828	0.0887434	11.4745	1.77223e-30	4.44229e-29
Sobic.004G284700	561.197	1.02892	0.0798593	12.8841	5.52856e-38	1.77886e-36
Sobic.004G286200	191.48	1.02575	0.128457	7.98519	1.40303e-15	1.74524e-14
Sobic.004G286250	11.9127	2.00843	0.524094	3.8322	0.000127003	0.000505515
Sobic.004G286600	3187.32	-1.75432	0.0469512	-37.3647	1.46454e-305	6.37317e-303
Sobic.004G286900	10.9336	1.75029	0.569065	3.07572	0.00209992	0.00651959
Sobic.004G288200	69.7973	1.97221	0.232266	8.49116	2.04577e-17	2.88703e-16
Sobic.004G291500	11.4741	-3.90326	1.27651	-3.05775	0.00223006	0.00687882
Sobic.004G292400	66.084	-1.23122	0.232318	-5.29972	1.15981e-07	7.15146e-07
Sobic.004G295000	6.41438	-2.62461	0.907022	-2.89366	0.00380783	0.0110699
Sobic.004G297400	301.837	-1.37481	0.116188	-11.8326	2.64696e-32	7.05457e-31
Sobic.004G298400	18.5902	-5.84971	1.03808	-5.63512	1.74936e-08	1.18341e-07
Sobic.004G298700	17.2062	-1.13196	0.452769	-2.50009	0.0124161	0.0315481
Sobic.004G299500	2575.18	-2.9171	0.051464	-56.6824	0	0
Sobic.004G299600	351.25	-2.72303	0.128753	-21.1492	2.80826e-99	2.85614e-97
Sobic.004G299700	14.4855	-3.95299	0.696098	-5.67879	1.3565e-08	9.35277e-08
Sobic.004G299850	603.153	1.05431	0.0850651	12.3942	2.81008e-35	8.33447e-34
Sobic.004G300300	135.35	-2.43036	0.197352	-12.3148	7.53564e-35	2.18855e-33
Sobic.004G301000	132.235	-1.12856	0.158269	-7.13065	9.98939e-13	1.02027e-11
Sobic.004G302700	14.9628	-6.39195	1.24332	-5.14104	2.73216e-07	1.59712e-06
Sobic.004G304000	25.2181	2.30726	0.457777	5.04014	4.65198e-07	2.6403e-06
Sobic.004G307000	23.694	-1.13382	0.386757	-2.93162	0.00337197	0.00994434
Sobic.004G309000	43.4336	1.39148	0.272392	5.10839	3.2492e-07	1.88196e-06
Sobic.004G310000	21.0931	1.3516	0.467421	2.89162	0.00383263	0.011131
Sobic.004G310100	42.7549	-1.62656	0.307037	-5.29759	1.17339e-07	7.22347e-07
Sobic.004G311200	94.4505	1.41452	0.185605	7.62113	2.51469e-14	2.88972e-13
Sobic.004G312900	84.7199	-1.16488	0.203797	-5.71591	1.09118e-08	7.57267e-08
Sobic.004G313100	636.678	-1.39274	0.0817281	-17.0412	4.06564e-65	2.43617e-63
Sobic.004G316500	213.98	1.35213	0.132766	10.1843	2.33011e-24	4.58849e-23
Sobic.004G317200	54.3309	-6.90676	1.20068	-5.75237	8.80027e-09	6.17181e-08
Sobic.004G321200	35.7789	1.05135	0.304859	3.44865	0.000563387	0.00198107
Sobic.004G321800	1944.3	-2.14178	0.0509026	-42.076	0	0
Sobic.004G323000	42.0626	-1.13493	0.292035	-3.88628	0.000101793	0.000411899
Sobic.004G323500	27.724	-1.12131	0.342591	-3.27303	0.00106399	0.00353665
Sobic.004G325832	7.86011	-1.72964	0.641784	-2.69505	0.00703778	0.0190942
Sobic.004G326200	133.564	1.29442	0.159447	8.11818	4.73208e-16	6.07707e-15
Sobic.004G326300	23.2791	1.38027	0.404879	3.4091	0.000651787	0.00226314
Sobic.004G328601	10.8773	-3.169	0.839265	-3.77592	0.000159418	0.000622409
Sobic.004G328900	25.4021	-2.2684	0.421126	-5.3865	7.18443e-08	4.53857e-07
Sobic.004G331500	29.3335	-1.41059	0.368103	-3.83205	0.000127078	0.000505663
Sobic.004G332100	376.915	1.27791	0.111206	11.4914	1.45731e-30	3.67024e-29
Sobic.004G333200	139.979	-1.15346	0.148062	-7.7904	6.67992e-15	7.96937e-14
Sobic.004G335500	423.165	-4.19976	0.198748	-21.1311	4.12136e-99	4.17563e-97
Sobic.004G338000	170.149	1.1185	0.138765	8.06036	7.60689e-16	9.62005e-15
Sobic.004G338100	90.1901	1.23903	0.187036	6.62457	3.48251e-11	3.12308e-10
Sobic.004G338800	152.106	1.09282	0.198315	5.51053	3.57748e-08	2.33557e-07
Sobic.004G339800	5689.03	1.38917	0.0322001	43.1417	0	0
Sobic.004G340200	2.61495	-4.33	1.46183	-2.96205	0.00305596	0.00910853
Sobic.004G342000	17.8028	-2.54303	0.831093	-3.05987	0.00221437	0.00683413
Sobic.004G344100	46.5073	-1.83808	0.36575	-5.0255	5.02117e-07	2.83831e-06
Sobic.004G346000	122.783	1.07663	0.183258	5.87491	4.23071e-09	3.08528e-08
Sobic.004G346400	150.273	1.09346	0.144056	7.59052	3.18621e-14	3.62996e-13
Sobic.004G350800	207.221	1.1296	0.122033	9.25645	2.11339e-20	3.53719e-19
Sobic.004G350900	231.902	1.27144	0.118688	10.7124	8.89775e-27	1.93758e-25
Sobic.004G352000	24.8189	-1.72429	0.376138	-4.58419	4.55743e-06	2.28086e-05
Sobic.004G352800	29.2501	1.11355	0.356233	3.12591	0.00177255	0.00560215
Sobic.004G356100	172.736	-1.35222	0.141394	-9.5635	1.13842e-21	2.01731e-20
Sobic.004G359600	4.86794	4.12891	1.35711	3.04243	0.0023468	0.00719184
Sobic.005G002700	1025.85	-2.6581	0.082918	-32.057	1.75371e-225	5.74719e-223
Sobic.005G003600	19.8151	-1.04396	0.396173	-2.63511	0.0084109	0.0223849
Sobic.005G003750	20.7809	1.24561	0.387675	3.21303	0.0013134	0.00427573
Sobic.005G004000	22.3148	1.07477	0.391531	2.74503	0.00605046	0.0166954
Sobic.005G004700	56.3357	-1.04258	0.251341	-4.14808	3.35274e-05	0.000148133
Sobic.005G008101	23.4411	-2.19111	0.431276	-5.08054	3.76372e-07	2.16298e-06
Sobic.005G008201	7.34901	1.85626	0.715505	2.59434	0.00947723	0.0248516
Sobic.005G008301	6.29921	1.67777	0.723976	2.31744	0.0204799	0.0486173
Sobic.005G011300	2282.53	-1.4705	0.0433127	-33.9507	1.19188e-252	4.33405e-250
Sobic.005G012000	925.191	-1.40824	0.0616429	-22.8451	1.63375e-115	2.00777e-113
Sobic.005G012200	897.336	-1.09181	0.116519	-9.37023	7.23713e-21	1.23226e-19
Sobic.005G012900	5.25767	2.3288	0.949189	2.45346	0.0141489	0.0353588
Sobic.005G013400	15.3595	1.13586	0.438919	2.58785	0.00965774	0.02529
Sobic.005G014000	140.526	1.25872	0.143194	8.79027	1.49197e-18	2.25538e-17
Sobic.005G015200	47.893	-1.00051	0.265589	-3.76715	0.00016512	0.00064325
Sobic.005G016600	48.4386	1.36578	0.261502	5.22284	1.76203e-07	1.06254e-06
Sobic.005G017700	16.5288	3.15439	0.842701	3.74319	0.0001817	0.000703813
Sobic.005G018700	336.401	-1.39291	0.107844	-12.9159	3.66067e-38	1.18793e-36
Sobic.005G019400	64.3688	1.4877	0.219165	6.78803	1.13675e-11	1.06138e-10
Sobic.005G024700	198.503	1.91078	0.147075	12.9918	1.36103e-38	4.46031e-37
Sobic.005G029700	14.1495	-5.88654	1.24089	-4.7438	2.09746e-06	1.096e-05
Sobic.005G029800	49.7427	-1.54786	0.277294	-5.58203	2.37733e-08	1.58479e-07
Sobic.005G033000	1297.75	-2.10365	0.0592215	-35.5217	2.2706e-276	9.41768e-274
Sobic.005G033801	17.5117	-1.95052	0.509817	-3.82591	0.000130288	0.000517353
Sobic.005G036000	89.014	-2.67215	0.22207	-12.0329	2.38527e-33	6.54779e-32
Sobic.005G038300	317.579	1.64571	0.116022	14.1845	1.14275e-45	4.64538e-44
Sobic.005G042000	37.7949	-2.62243	0.658284	-3.98374	6.78383e-05	0.000284571
Sobic.005G042800	188.594	-1.0825	0.145572	-7.43618	1.03635e-13	1.1307e-12
Sobic.005G043900	3.95724	2.40144	0.97977	2.45103	0.0142448	0.0355611
Sobic.005G048200	208.857	1.46764	0.13565	10.8193	2.78851e-27	6.22025e-26
Sobic.005G048400	68.5796	1.28864	0.225856	5.7056	1.15932e-08	8.03503e-08
Sobic.005G050300	15.9676	1.13454	0.442712	2.5627	0.0103861	0.0269449
Sobic.005G050350	13.9328	4.68273	0.743813	6.29557	3.06269e-10	2.51274e-09
Sobic.005G050800	5.91314	-5.16097	1.30897	-3.94278	8.05415e-05	0.000332345
Sobic.005G050900	7.38404	-5.9591	1.2836	-4.64249	3.44234e-06	1.75051e-05
Sobic.005G051200	91.1872	-2.54757	0.242161	-10.5202	6.97321e-26	1.46443e-24
Sobic.005G054150	24.2672	1.73743	0.380469	4.56655	4.95822e-06	2.46795e-05
Sobic.005G054700	80.2989	1.02956	0.193931	5.30892	1.10278e-07	6.82201e-07
Sobic.005G055150	63.2585	1.17384	0.229144	5.12273	3.01139e-07	1.75148e-06
Sobic.005G057100	10.3463	1.289	0.525406	2.45334	0.0141538	0.0353678
Sobic.005G060400	77.4101	-1.11647	0.247702	-4.50732	6.56505e-06	3.21175e-05
Sobic.005G061700	484.908	1.23603	0.0855942	14.4406	2.87398e-47	1.21288e-45
Sobic.005G064500	12.4812	1.32823	0.489215	2.71501	0.00662731	0.0180915
Sobic.005G064900	457.402	-1.3614	0.100718	-13.517	1.24156e-41	4.49623e-40
Sobic.005G065600	20.4864	2.27487	0.413694	5.49892	3.82117e-08	2.48671e-07
Sobic.005G066000	212.763	1.01669	0.117757	8.63384	5.9324e-18	8.6288e-17
Sobic.005G066100	382.192	1.09636	0.0902462	12.1486	5.83663e-34	1.63604e-32
Sobic.005G066300	81.1608	1.39755	0.194439	7.18757	6.59561e-13	6.82841e-12
Sobic.005G066432	112.383	-1.12091	0.177418	-6.3179	2.6514e-10	2.18847e-09
Sobic.005G067500	84.3495	-1.62402	0.271662	-5.97808	2.25786e-09	1.69499e-08
Sobic.005G069166	133.958	1.12537	0.170906	6.58472	4.55734e-11	4.04732e-10
Sobic.005G071500	5.92397	5.27964	1.3299	3.96995	7.18887e-05	0.000300139
Sobic.005G071700	45.4538	-1.27146	0.335929	-3.78491	0.000153767	0.000602471
Sobic.005G072300	9.32337	-3.7252	1.09472	-3.40288	0.000666796	0.00231253
Sobic.005G072900	56.3046	1.69962	0.229658	7.40067	1.35496e-13	1.46866e-12
Sobic.005G073000	391.565	-1.12568	0.0907545	-12.4036	2.49936e-35	7.42951e-34
Sobic.005G075900	73.6263	-1.00486	0.221088	-4.54505	5.49215e-06	2.71843e-05
Sobic.005G077466	73.2156	1.05855	0.221397	4.78121	1.74247e-06	9.18829e-06
Sobic.005G078200	11.3585	1.25033	0.52762	2.36975	0.0178001	0.0431906
Sobic.005G079025	19.5598	1.15612	0.404867	2.85554	0.00429636	0.0123161
Sobic.005G079300	11.3018	-2.81802	0.6081	-4.63414	3.58419e-06	1.81743e-05
Sobic.005G079400	4.74732	-2.98285	0.965209	-3.09037	0.00199908	0.00624302
Sobic.005G080501	18.7994	-1.14765	0.440635	-2.60454	0.0091999	0.0242249
Sobic.005G082100	6.10742	-6.01679	1.29563	-4.64392	3.41859e-06	1.7391e-05
Sobic.005G082820	9.05554	2.22942	0.938673	2.37508	0.0175453	0.0426501
Sobic.005G082860	23.4338	1.7696	0.471513	3.75303	0.000174708	0.00067861
Sobic.005G084000	27.0691	1.58992	0.374318	4.24752	2.16155e-05	9.80825e-05
Sobic.005G086250	16.9772	1.08278	0.468654	2.31041	0.0208657	0.0494139
Sobic.005G086400	12.8145	-3.3404	0.771451	-4.33002	1.49093e-05	6.92992e-05
Sobic.005G086600	797.613	-1.35766	0.0737512	-18.4086	1.12006e-75	8.19067e-74
Sobic.005G088300	96.1233	1.77082	0.192908	9.17959	4.32747e-20	7.13938e-19
Sobic.005G089600	369.005	2.46412	0.104968	23.4749	7.35943e-122	1.00699e-119
Sobic.005G090700	6.86269	1.6791	0.698667	2.4033	0.016248	0.0398986
Sobic.005G093500	25.8453	1.15705	0.359482	3.21865	0.00128797	0.00420119
Sobic.005G094700	12.7282	-2.6753	0.727011	-3.67986	0.000233363	0.000887481
Sobic.005G096700	35.5167	1.11358	0.311678	3.57284	0.000353124	0.00129524
Sobic.005G096932	29.5583	1.32773	0.36258	3.6619	0.000250356	0.000945605
Sobic.005G097400	248.731	-1.05411	0.117939	-8.93775	3.97176e-19	6.2311e-18
Sobic.005G097600	190.664	-1.18775	0.133987	-8.86471	7.67068e-19	1.18452e-17
Sobic.005G099000	1800.88	-1.97579	0.0619252	-31.9062	2.19325e-223	6.93094e-221
Sobic.005G100800	3093.34	-2.66004	0.0445465	-59.7137	0	0
Sobic.005G101000	660.074	-4.29827	0.19597	-21.9333	1.25003e-106	1.37116e-104
Sobic.005G104100	17.7025	-5.59663	1.24561	-4.49309	7.01955e-06	3.41834e-05
Sobic.005G105700	71.2342	-2.22656	0.261977	-8.49907	1.91113e-17	2.70276e-16
Sobic.005G107400	27.3358	1.32995	0.327239	4.06417	4.82033e-05	0.000207687
Sobic.005G110406	45.0023	1.89005	0.284866	6.63487	3.24796e-11	2.91668e-10
Sobic.005G110457	113.804	1.03794	0.162754	6.37732	1.80216e-10	1.50957e-09
Sobic.005G110469	651.333	1.22348	0.0712068	17.182	3.62245e-66	2.20546e-64
Sobic.005G110523	214.408	1.3353	0.12696	10.5175	7.17864e-26	1.50519e-24
Sobic.005G110538	5.55395	2.89193	0.86608	3.3391	0.000840504	0.00285455
Sobic.005G110541	13651.2	-2.22126	0.0274846	-80.8182	0	0
Sobic.005G112000	76.6192	1.12346	0.196303	5.72308	1.04609e-08	7.27306e-08
Sobic.005G116300	190.374	1.25253	0.132857	9.42766	4.1935e-21	7.20029e-20
Sobic.005G118900	42.5864	1.3282	0.270997	4.90116	9.52728e-07	5.2016e-06
Sobic.005G121600	5.90703	2.02318	0.818213	2.47268	0.0134103	0.0337195
Sobic.005G123000	18.1838	1.11109	0.417356	2.66222	0.0077627	0.0208542
Sobic.005G123900	7.88605	2.01335	0.684252	2.94242	0.00325662	0.00963735
Sobic.005G126200	479.35	1.33663	0.0840932	15.8946	6.90573e-57	3.59436e-55
Sobic.005G127300	9.48783	-5.83448	1.26938	-4.59631	4.30036e-06	2.15831e-05
Sobic.005G127800	36.3475	1.09701	0.279935	3.91881	8.89877e-05	0.000363748
Sobic.005G130550	32.6993	1.08266	0.30206	3.58427	0.000338027	0.00124417
Sobic.005G131600	40.9921	1.35863	0.30771	4.41531	1.00868e-05	4.80879e-05
Sobic.005G131700	26.4322	1.65029	0.36648	4.50309	6.69726e-06	3.2704e-05
Sobic.005G135300	6.09368	-2.31161	0.922472	-2.50589	0.0122144	0.0310921
Sobic.005G136900	23.9089	3.53878	0.469018	7.54508	4.52011e-14	5.09496e-13
Sobic.005G142700	64.2649	1.09727	0.229834	4.77421	1.80418e-06	9.49294e-06
Sobic.005G142900	11.4047	-2.07494	0.697346	-2.97548	0.00292532	0.00875256
Sobic.005G144400	175.858	1.25225	0.138647	9.03192	1.68679e-19	2.69733e-18
Sobic.005G146300	13.0868	-6.03075	1.25088	-4.82121	1.42688e-06	7.61184e-06
Sobic.005G147800	31.5264	-6.78595	1.21204	-5.5988	2.15846e-08	1.44651e-07
Sobic.005G151700	43.6626	-4.49161	1.24429	-3.60979	0.00030645	0.00113756
Sobic.005G151900	50.706	-2.02835	0.276931	-7.32438	2.40006e-13	2.56583e-12
Sobic.005G156100	57.7067	-1.21317	0.286176	-4.23924	2.24277e-05	0.00010149
Sobic.005G156600	3.21361	3.16926	1.17006	2.70862	0.00675637	0.018406
Sobic.005G159100	15.7159	2.91923	0.542754	5.37855	7.50874e-08	4.73668e-07
Sobic.005G159400	16.4114	2.27127	0.482567	4.70665	2.51817e-06	1.30276e-05
Sobic.005G161000	15.9984	-1.8352	0.502624	-3.65123	0.000260982	0.000982385
Sobic.005G161100	245.118	-1.52898	0.123623	-12.3681	3.88752e-35	1.14279e-33
Sobic.005G161600	78.4042	1.78218	0.228205	7.80956	5.73866e-15	6.88043e-14
Sobic.005G161700	70.559	2.43305	0.260466	9.34113	9.53117e-21	1.61252e-19
Sobic.005G163866	80.1337	1.01814	0.20747	4.9074	9.22907e-07	5.04855e-06
Sobic.005G164200	15.5968	-1.65648	0.560345	-2.95617	0.00311482	0.00926626
Sobic.005G164300	29.319	-1.34286	0.384573	-3.49181	0.000479754	0.00171262
Sobic.005G164800	12.3335	1.22217	0.486938	2.50991	0.0120763	0.0308028
Sobic.005G166200	15.7044	-1.94359	0.554308	-3.50633	0.000454324	0.00163172
Sobic.005G166432	2.95863	-3.98246	1.44337	-2.75915	0.00579519	0.0160695
Sobic.005G167200	1881.52	1.25283	0.0481346	26.0277	2.40561e-149	4.46552e-147
Sobic.005G168200	140.579	1.94764	0.168734	11.5427	8.0341e-31	2.05063e-29
Sobic.005G168800	531.862	-1.18251	0.157304	-7.51734	5.59034e-14	6.24561e-13
Sobic.005G169200	154.718	1.81213	0.145387	12.4642	1.17072e-35	3.51548e-34
Sobic.005G175500	30.4058	1.05443	0.355436	2.96659	0.00301122	0.00899232
Sobic.005G175800	13.9908	1.2154	0.522797	2.3248	0.0200828	0.0477771
Sobic.005G176100	185.054	1.11031	0.135852	8.17289	3.0108e-16	3.9235e-15
Sobic.005G177400	109.418	-1.46244	0.165335	-8.84533	9.12576e-19	1.4035e-17
Sobic.005G177600	435.762	-1.5757	0.0947115	-16.6368	3.77033e-62	2.12041e-60
Sobic.005G180850	9.13389	1.86007	0.603874	3.08023	0.00206838	0.00643369
Sobic.005G182900	221.52	1.11501	0.121802	9.15427	5.47259e-20	8.96728e-19
Sobic.005G183300	4.51778	-3.98989	1.38576	-2.87921	0.00398675	0.0115261
Sobic.005G183700	12.2162	-1.25984	0.521119	-2.41756	0.0156248	0.0385751
Sobic.005G186100	8886.2	-1.80345	0.0314906	-57.2695	0	0
Sobic.005G186200	15163.3	-1.19176	0.0355253	-33.5468	1.00202e-246	3.54649e-244
Sobic.005G186400	830.324	-1.32186	0.0697461	-18.9524	4.21718e-80	3.28284e-78
Sobic.005G186500	51.697	-3.53105	0.353936	-9.97652	1.93122e-23	3.65652e-22
Sobic.005G186800	157.824	-2.61284	0.164089	-15.9233	4.36544e-57	2.28561e-55
Sobic.005G187000	77.3571	1.3169	0.219795	5.99148	2.07939e-09	1.56455e-08
Sobic.005G187700	13.0962	1.24017	0.506808	2.44703	0.0144041	0.0358952
Sobic.005G190800	4.34212	-4.32751	1.39184	-3.10919	0.001876	0.00589678
Sobic.005G192200	794.887	-1.97342	0.0690858	-28.5647	1.84364e-179	4.21892e-177
Sobic.005G197400	16.5615	-1.83435	0.618917	-2.96381	0.00303856	0.00906276
Sobic.005G198500	12.149	1.46768	0.479079	3.06355	0.00218726	0.00676147
Sobic.005G200600	12.6899	-2.00225	0.585262	-3.42112	0.000623631	0.0021739
Sobic.005G202300	1463.02	-1.19134	0.0527121	-22.6008	4.25571e-113	5.1349e-111
Sobic.005G202400	140.704	2.00994	0.197689	10.1672	2.77856e-24	5.46347e-23
Sobic.005G204900	24.7088	1.54335	0.339425	4.54695	5.44286e-06	2.69554e-05
Sobic.005G206500	692.627	-1.03406	0.077083	-13.4149	4.94663e-41	1.74845e-39
Sobic.005G208200	16.9087	1.00763	0.428273	2.35277	0.018634	0.0448245
Sobic.005G208350	68.3462	1.07652	0.224716	4.79056	1.66313e-06	8.78912e-06
Sobic.005G210100	87.0124	-2.8756	0.290073	-9.91337	3.64157e-23	6.78354e-22
Sobic.005G213300	9.40482	-2.47052	0.800396	-3.08662	0.00202448	0.00631121
Sobic.005G213500	234.762	3.80711	0.2614	14.5643	4.73861e-48	2.04199e-46
Sobic.005G213600	510.183	2.94226	0.115966	25.3717	5.18479e-142	8.93703e-140
Sobic.005G213700	88.0855	2.90517	0.292844	9.92054	3.38909e-23	6.33099e-22
Sobic.005G214900	17.9515	-1.96732	0.508594	-3.86815	0.000109663	0.000441463
Sobic.005G215000	83.1936	-1.13375	0.197382	-5.74395	9.24906e-09	6.47459e-08
Sobic.005G215200	899.539	-1.51021	0.0719822	-20.9803	9.92724e-98	9.79623e-96
Sobic.005G215500	550.821	-2.00763	0.0824831	-24.3399	7.41928e-131	1.11268e-128
Sobic.005G215601	351.597	-1.88345	0.103091	-18.2697	1.44171e-74	1.01244e-72
Sobic.005G215700	99.3137	-1.73133	0.196611	-8.80588	1.29831e-18	1.97386e-17
Sobic.005G215766	164.149	-1.93234	0.154146	-12.5358	4.75757e-36	1.44662e-34
Sobic.005G215832	8.90966	-1.81987	0.73753	-2.46752	0.0136053	0.0341482
Sobic.005G215900	1007.59	-1.59631	0.0609546	-26.1886	3.585e-151	6.74921e-149
Sobic.005G216000	85.1346	-1.63331	0.215276	-7.58703	3.27309e-14	3.72414e-13
Sobic.005G216500	559.637	1.12865	0.0802616	14.0621	6.49413e-45	2.58064e-43
Sobic.005G216700	31.1177	1.08444	0.333579	3.25093	0.0011503	0.00380021
Sobic.005G216900	16.1622	-3.94101	0.904691	-4.3562	1.3234e-05	6.199e-05
Sobic.005G217600	244.143	1.47234	0.177235	8.30726	9.7936e-17	1.32978e-15
Sobic.005G217766	494.032	-1.45224	0.097561	-14.8854	4.09912e-50	1.83184e-48
Sobic.005G218100	48.3581	-3.14085	1.2574	-2.49789	0.0124936	0.0317096
Sobic.005G218600	106.183	1.18796	0.185201	6.41442	1.41356e-10	1.19461e-09
Sobic.005G220900	18.6213	1.66624	0.463875	3.59201	0.000328139	0.0012117
Sobic.005G222400	6.60394	2.82911	0.812106	3.48367	0.000494593	0.0017618
Sobic.005G223600	236.406	1.56782	0.131617	11.912	1.0252e-32	2.7741e-31
Sobic.005G223775	16.1398	1.1246	0.457957	2.45569	0.0140615	0.0351671
Sobic.005G223925	235.943	1.40366	0.122031	11.5025	1.28163e-30	3.24317e-29
Sobic.005G224000	30.5388	1.30099	0.327862	3.96811	7.24456e-05	0.000302175
Sobic.005G224400	3821	-2.41774	0.0429229	-56.3275	0	0
Sobic.005G224700	1165	1.7919	0.0592639	30.236	7.96968e-201	2.07407e-198
Sobic.005G224800	1051.11	1.38351	0.061614	22.4546	1.15515e-111	1.35082e-109
Sobic.005G228700	68810.4	-1.36858	0.0241733	-56.6154	0	0
Sobic.005G229100	504.834	1.03211	0.0908354	11.3625	6.43139e-30	1.58222e-28
Sobic.005G229900	375.854	-1.1551	0.107904	-10.7049	9.6563e-27	2.09932e-25
Sobic.006G003100	2218.49	1.00382	0.0537853	18.6635	9.81148e-78	7.46263e-76
Sobic.006G003350	18.6738	1.44777	0.444895	3.25417	0.00113723	0.00376032
Sobic.006G003600	62.4894	-2.02818	0.301661	-6.72337	1.7757e-11	1.63553e-10
Sobic.006G005400	302.276	-1.31707	0.119943	-10.9809	4.7241e-28	1.09044e-26
Sobic.006G005500	6.16827	-2.14957	0.790239	-2.72015	0.00652522	0.0178496
Sobic.006G005600	23.1654	-1.82929	0.439091	-4.16608	3.09881e-05	0.000137555
Sobic.006G006600	2.58697	-3.72321	1.49582	-2.48908	0.0128073	0.0324058
Sobic.006G007600	33.6783	-3.50555	0.405307	-8.64912	5.18986e-18	7.57782e-17
Sobic.006G007800	138.278	-1.55016	0.176773	-8.76922	1.79903e-18	2.70722e-17
Sobic.006G007850	10.3612	-2.31783	0.699293	-3.31453	0.000917967	0.00309271
Sobic.006G007900	429.414	-1.79485	0.103847	-17.2836	6.24754e-67	3.84782e-65
Sobic.006G008000	542.94	-1.3413	0.0861767	-15.5646	1.26719e-54	6.20618e-53
Sobic.006G009600	13.5032	1.15786	0.463038	2.50058	0.0123991	0.0315144
Sobic.006G010100	625.123	-2.23356	0.080237	-27.837	1.54803e-170	3.39607e-168
Sobic.006G010200	54.82	-1.17409	0.239757	-4.897	9.7312e-07	5.3042e-06
Sobic.006G010500	9.39704	-1.35096	0.574263	-2.35251	0.018647	0.0448437
Sobic.006G010800	216.26	1.13336	0.12892	8.79114	1.48051e-18	2.23932e-17
Sobic.006G011800	2.44655	4.09476	1.46727	2.79073	0.00525897	0.0147662
Sobic.006G011900	387.006	3.10079	0.111419	27.83	1.88159e-170	4.09401e-168
Sobic.006G015300	11.553	1.73588	0.560568	3.09664	0.00195728	0.00612183
Sobic.006G015400	127.381	1.09241	0.175378	6.22887	4.69826e-10	3.78844e-09
Sobic.006G015500	76.5875	1.11258	0.206513	5.38746	7.1462e-08	4.51765e-07
Sobic.006G015800	52.7788	1.00908	0.258847	3.89836	9.68473e-05	0.00039279
Sobic.006G016000	11.7429	-1.47586	0.514879	-2.86642	0.00415144	0.0119445
Sobic.006G018400	16.4476	-3.69925	0.819981	-4.51138	6.44073e-06	3.15558e-05
Sobic.006G019400	13.3265	1.58183	0.589963	2.68123	0.00733513	0.0198098
Sobic.006G021000	34.1532	-3.73168	0.609364	-6.1239	9.13099e-10	7.12888e-09
Sobic.006G022200	281.151	1.58592	0.109105	14.5357	7.19843e-48	3.08197e-46
Sobic.006G022301	4.74792	5.39529	1.34512	4.01101	6.04608e-05	0.000256092
Sobic.006G022500	20.3177	-1.0349	0.395568	-2.61625	0.00889025	0.0235028
Sobic.006G024800	9.24682	-6.83837	1.26216	-5.41799	6.02722e-08	3.83584e-07
Sobic.006G025900	79.0769	-1.36397	0.206886	-6.59286	4.31425e-11	3.83658e-10
Sobic.006G026200	14.6243	1.44311	0.460752	3.13209	0.00173569	0.00549413
Sobic.006G026300	3.11226	-4.89198	1.45895	-3.35308	0.00079919	0.002724
Sobic.006G026600	1486.18	1.72925	0.0513584	33.6703	1.57204e-248	5.63916e-246
Sobic.006G026700	807.025	1.24302	0.0648434	19.1696	6.6429e-82	5.31132e-80
Sobic.006G026900	5.49271	3.2738	1.03331	3.16828	0.00153346	0.00491793
Sobic.006G027000	380.874	-1.26338	0.0960201	-13.1574	1.54283e-39	5.21047e-38
Sobic.006G027900	37.7706	3.32455	0.388882	8.54898	1.24179e-17	1.77413e-16
Sobic.006G028000	70.1346	-1.6633	0.253309	-6.56629	5.15856e-11	4.56295e-10
Sobic.006G029550	21.0496	1.94989	0.438181	4.44996	8.58883e-06	4.13109e-05
Sobic.006G030400	10.1845	2.42502	0.706101	3.43438	0.000593912	0.00208098
Sobic.006G031833	55.8242	1.39083	0.241464	5.76001	8.41089e-09	5.92221e-08
Sobic.006G032800	10.5579	-1.44063	0.603885	-2.3856	0.0170514	0.041613
Sobic.006G034200	10.6866	-2.80512	0.970336	-2.89087	0.00384174	0.0111562
Sobic.006G034300	17.0036	-2.53852	0.75101	-3.38014	0.0007245	0.00249085
Sobic.006G041000	381.734	1.11364	0.106761	10.4312	1.78695e-25	3.69142e-24
Sobic.006G041700	16.2497	-1.60553	0.49693	-3.23091	0.00123398	0.00403847
Sobic.006G046500	383.054	-1.73998	0.0940734	-18.496	2.22547e-76	1.65941e-74
Sobic.006G047200	661.108	-1.74877	0.0783876	-22.3093	3.00116e-110	3.43187e-108
Sobic.006G048000	288.13	-1.4058	0.109261	-12.8665	6.95171e-38	2.22866e-36
Sobic.006G050600	12.2804	-1.91926	0.7083	-2.70968	0.00673487	0.0183568
Sobic.006G050800	401.023	-1.04322	0.100303	-10.4007	2.46016e-25	5.05848e-24
Sobic.006G051100	283.119	1.13061	0.112924	10.0121	1.34815e-23	2.57277e-22
Sobic.006G053400	10.3949	-2.37496	0.865212	-2.74495	0.00605205	0.016698
Sobic.006G053651	55.1348	1.94196	0.345452	5.62149	1.89322e-08	1.27455e-07
Sobic.006G054800	811.688	2.83657	0.073933	38.3668	0	0
Sobic.006G057300	1278.25	-1.86134	0.0620523	-29.9963	1.09743e-197	2.80109e-195
Sobic.006G060500	38.8772	-2.97077	0.464397	-6.39705	1.58403e-10	1.33239e-09
Sobic.006G060700	55.2359	-1.0923	0.238828	-4.57359	4.79426e-06	2.39218e-05
Sobic.006G060900	129.577	1.73501	0.159483	10.879	1.45135e-27	3.28441e-26
Sobic.006G061700	45.9429	-1.91055	0.306143	-6.2407	4.3561e-10	3.52324e-09
Sobic.006G062400	1.46657	3.90946	1.65221	2.36619	0.0179721	0.0435163
Sobic.006G065900	221.716	-1.41527	0.168032	-8.42263	3.68117e-17	5.12142e-16
Sobic.006G066000	42.2194	1.1245	0.27893	4.03147	5.54297e-05	0.000236177
Sobic.006G066400	13.2718	-6.09646	1.24246	-4.90676	9.25917e-07	5.06355e-06
Sobic.006G066650	44.5852	1.44515	0.288084	5.01644	5.2639e-07	2.96857e-06
Sobic.006G067100	28.3361	1.12941	0.327143	3.45236	0.000555708	0.00195692
Sobic.006G068300	15.3764	-2.06092	0.462892	-4.45226	8.49726e-06	4.09439e-05
Sobic.006G068350	267.646	1.02441	0.124649	8.21831	2.06392e-16	2.72978e-15
Sobic.006G068400	528.788	1.54305	0.0800484	19.2765	8.46921e-83	6.85412e-81
Sobic.006G070830	12.761	-1.3644	0.510373	-2.67335	0.00750988	0.0202427
Sobic.006G073500	11.8725	-3.59566	1.28924	-2.78898	0.00528736	0.0148302
Sobic.006G074900	94.4412	1.03072	0.195228	5.27959	1.29472e-07	7.93909e-07
Sobic.006G076300	312.093	1.32066	0.100971	13.0796	4.30726e-39	1.43458e-37
Sobic.006G078500	24393	1.43753	0.0334549	42.9693	0	0
Sobic.006G078900	210.19	1.15262	0.121419	9.49288	2.24742e-21	3.91455e-20
Sobic.006G080800	114.752	1.61122	0.241526	6.67097	2.54117e-11	2.30854e-10
Sobic.006G084500	23.1792	1.16805	0.35332	3.30592	0.000946651	0.00317645
Sobic.006G086700	1174.11	1.41187	0.0538133	26.2364	1.02185e-151	1.9375e-149
Sobic.006G087300	8.03149	-3.00974	0.804596	-3.74069	0.000183518	0.00071044
Sobic.006G090500	862.121	-1.13666	0.0708095	-16.0524	5.49917e-58	2.91368e-56
Sobic.006G090800	26.4876	-1.16718	0.367283	-3.17787	0.00148364	0.00477314
Sobic.006G091500	180.436	1.9647	0.137346	14.3048	2.04259e-46	8.47197e-45
Sobic.006G091900	685.411	1.2998	0.074509	17.4449	3.76409e-68	2.40766e-66
Sobic.006G093400	283.837	1.01455	0.117724	8.61801	6.81281e-18	9.8769e-17
Sobic.006G093800	20.6026	1.26492	0.395548	3.19789	0.00138437	0.00448475
Sobic.006G094000	11.1295	1.34648	0.545906	2.4665	0.0136442	0.0342428
Sobic.006G094900	21.6054	1.03382	0.408909	2.52824	0.0114637	0.0294297
Sobic.006G096000	41.6405	1.5375	0.399022	3.85316	0.000116601	0.000467267
Sobic.006G096100	117.598	-1.3529	0.187994	-7.19652	6.17703e-13	6.42009e-12
Sobic.006G099300	21.0679	-1.91294	0.428178	-4.46763	7.90893e-06	3.82548e-05
Sobic.006G100332	151.185	1.30521	0.176417	7.39848	1.37756e-13	1.49254e-12
Sobic.006G100400	94.4237	1.48202	0.209277	7.08163	1.42468e-12	1.43196e-11
Sobic.006G101300	92.7374	-1.43268	0.218089	-6.56926	5.0566e-11	4.47723e-10
Sobic.006G101900	790.368	-1.09381	0.0722218	-15.1452	8.15293e-52	3.77038e-50
Sobic.006G102200	25.813	1.11025	0.376341	2.95011	0.00317656	0.0094288
Sobic.006G102700	411.158	-1.75062	0.112238	-15.5974	7.57665e-55	3.75228e-53
Sobic.006G102800	362.352	1.33189	0.105367	12.6405	1.26279e-36	3.90231e-35
Sobic.006G103900	1327.13	1.09673	0.0557202	19.6828	3.02901e-86	2.61906e-84
Sobic.006G105900	37.1851	-3.1472	0.780646	-4.03153	5.54144e-05	0.000236149
Sobic.006G106700	450.065	-1.0835	0.0856865	-12.645	1.19248e-36	3.68934e-35
Sobic.006G108300	1411.37	1.2365	0.0508788	24.3028	1.83256e-130	2.71761e-128
Sobic.006G111100	102.154	-8.05631	1.18898	-6.77583	1.23693e-11	1.15127e-10
Sobic.006G111300	72.0126	1.33332	0.208605	6.39162	1.64135e-10	1.37922e-09
Sobic.006G111400	55.7794	2.12627	0.27073	7.85384	4.03495e-15	4.87518e-14
Sobic.006G111450	7.74551	2.66096	0.698787	3.80797	0.000140114	0.000553141
Sobic.006G112000	28.6239	-1.09248	0.339311	-3.21971	0.0012832	0.00418818
Sobic.006G112900	11.05	1.76199	0.581918	3.02789	0.00246267	0.00751138
Sobic.006G113200	23.4868	1.95229	0.398896	4.89424	9.86855e-07	5.37576e-06
Sobic.006G113800	145.054	1.11597	0.175635	6.35391	2.09911e-10	1.74619e-09
Sobic.006G114700	56.1588	-2.64093	0.332406	-7.94489	1.94362e-15	2.39413e-14
Sobic.006G116600	14.7573	1.04644	0.45207	2.31477	0.0206254	0.0489235
Sobic.006G117300	4.39777	2.87862	1.01821	2.82713	0.00469669	0.0133584
Sobic.006G120301	9.71957	2.49113	0.772749	3.22373	0.00126533	0.00413292
Sobic.006G121500	544.475	-1.35687	0.0972095	-13.9582	2.8055e-44	1.09841e-42
Sobic.006G121600	23.0755	1.3872	0.357437	3.88098	0.000104038	0.000420286
Sobic.006G121800	8.48825	-1.77088	0.690667	-2.56401	0.0103469	0.0268615
Sobic.006G122100	54.0464	1.05084	0.247713	4.24215	2.21392e-05	0.000100305
Sobic.006G123100	225.377	3.72773	0.202447	18.4134	1.02644e-75	7.52677e-74
Sobic.006G123400	5.3369	3.27781	0.877774	3.73423	0.000188291	0.000727114
Sobic.006G124000	265.388	-1.35637	0.117351	-11.5583	6.70416e-31	1.71778e-29
Sobic.006G126900	2348.2	1.60216	0.0471215	34.0006	2.1842e-253	8.05273e-251
Sobic.006G130300	14.9886	1.06562	0.453114	2.35176	0.0186846	0.0449178
Sobic.006G132100	29.6158	-1.26107	0.382647	-3.29563	0.000982004	0.00328842
Sobic.006G132200	311.045	-8.37511	1.1821	-7.08493	1.39114e-12	1.39984e-11
Sobic.006G132600	18.9233	2.06623	0.448927	4.60259	4.1727e-06	2.09741e-05
Sobic.006G132800	69.6348	-1.04934	0.235767	-4.45073	8.5578e-06	4.11952e-05
Sobic.006G135100	82.4876	-1.76771	0.219897	-8.03882	9.07108e-16	1.14173e-14
Sobic.006G137400	86.0832	1.46661	0.221641	6.61706	3.66409e-11	3.27817e-10
Sobic.006G137900	1.38917	4.03319	1.69923	2.37354	0.0176183	0.042816
Sobic.006G140100	98.9973	1.29806	0.193623	6.70406	2.02703e-11	1.86056e-10
Sobic.006G140200	61.4631	-1.22993	0.313791	-3.91958	8.8704e-05	0.000362923
Sobic.006G140801	5.23918	-4.21719	1.36557	-3.08823	0.00201351	0.00628143
Sobic.006G141300	12.4591	1.45219	0.493593	2.94209	0.00326009	0.00964546
Sobic.006G141800	140.123	1.04084	0.152035	6.84606	7.59121e-12	7.16603e-11
Sobic.006G146600	47.3061	1.01756	0.263071	3.868	0.000109733	0.000441609
Sobic.006G146700	141.041	-1.44633	0.152661	-9.47412	2.69025e-21	4.66444e-20
Sobic.006G147500	17.3065	-7.0957	1.23182	-5.76035	8.39419e-09	5.91358e-08
Sobic.006G147700	138.124	-1.39036	0.178674	-7.78158	7.16264e-15	8.51847e-14
Sobic.006G148300	453.264	1.85481	0.0882043	21.0286	3.58938e-98	3.56854e-96
Sobic.006G149300	388.833	1.14319	0.0922945	12.3863	3.09914e-35	9.14073e-34
Sobic.006G150800	2.65474	-3.85752	1.45243	-2.65591	0.0079095	0.0211993
Sobic.006G151500	161.827	2.09368	0.146897	14.2527	4.31442e-46	1.7756e-44
Sobic.006G153700	637.291	-1.02198	0.0775069	-13.1857	1.06077e-39	3.59159e-38
Sobic.006G154600	10.8102	-1.38954	0.551829	-2.51807	0.0118	0.0301851
Sobic.006G158600	1549.39	-1.52904	0.05109	-29.9282	8.44531e-197	2.13505e-194
Sobic.006G158800	54.6638	1.03109	0.240011	4.296	1.73907e-05	7.99953e-05
Sobic.006G163300	72.2629	-1.72544	0.346366	-4.98155	6.30769e-07	3.52575e-06
Sobic.006G163900	177.551	-3.19565	0.197746	-16.1604	9.59278e-59	5.14425e-57
Sobic.006G165400	1717.46	-1.63848	0.0531784	-30.811	1.8658e-208	5.05385e-206
Sobic.006G170300	71.4265	2.99527	0.271036	11.0512	2.16309e-28	5.03236e-27
Sobic.006G171050	7.92811	1.76232	0.661283	2.665	0.00769886	0.0206974
Sobic.006G172000	110.147	1.21783	0.183237	6.64622	3.00717e-11	2.70686e-10
Sobic.006G172550	4099.96	1.03779	0.0335404	30.9414	3.31438e-210	9.07013e-208
Sobic.006G172700	115.812	-2.39511	0.434358	-5.51413	3.50516e-08	2.29117e-07
Sobic.006G173000	897.589	1.54801	0.059842	25.8683	1.51505e-147	2.77358e-145
Sobic.006G174300	80.4475	-1.22531	0.193438	-6.33439	2.38277e-10	1.97473e-09
Sobic.006G176100	58.4488	1.96924	0.247719	7.9495	1.87261e-15	2.31085e-14
Sobic.006G177800	7112.48	-2.24059	0.0329198	-68.062	0	0
Sobic.006G177900	8.02269	-2.27703	0.70344	-3.237	0.00120794	0.00396646
Sobic.006G178300	9.8814	-1.86159	0.693728	-2.68347	0.00728635	0.0197002
Sobic.006G179500	106.04	-1.82762	0.20703	-8.82779	1.06767e-18	1.63256e-17
Sobic.006G184400	192.853	-1.05479	0.145137	-7.26755	3.66063e-13	3.86675e-12
Sobic.006G185500	1214.96	-1.50332	0.114299	-13.1525	1.64608e-39	5.55211e-38
Sobic.006G185600	118.477	3.46696	0.202668	17.1066	1.32566e-65	8.01586e-64
Sobic.006G185800	57.6652	-1.11509	0.280353	-3.97747	6.96529e-05	0.000291538
Sobic.006G186700	2967.02	-1.00486	0.0462209	-21.7403	8.53005e-105	9.24205e-103
Sobic.006G187401	33.8641	1.21274	0.318097	3.81249	0.000137574	0.000544165
Sobic.006G188200	459.897	-1.78726	0.103862	-17.208	2.31434e-66	1.41228e-64
Sobic.006G190000	377.265	2.46384	0.110441	22.3091	3.01234e-110	3.43187e-108
Sobic.006G190100	284.9	-1.34155	0.116584	-11.5071	1.21443e-30	3.079e-29
Sobic.006G191600	316.492	-1.11773	0.105305	-10.6141	2.56144e-26	5.47011e-25
Sobic.006G192332	100.769	1.07771	0.180081	5.9846	2.16928e-09	1.63034e-08
Sobic.006G193200	290.199	-1.39461	0.136274	-10.2339	1.39804e-24	2.79029e-23
Sobic.006G196700	50.474	-2.44805	0.36756	-6.66027	2.73321e-11	2.47621e-10
Sobic.006G198700	33.7626	1.23223	0.311616	3.95432	7.67533e-05	0.000317899
Sobic.006G201900	125.111	1.90051	0.178772	10.6309	2.13985e-26	4.58082e-25
Sobic.006G202300	92.1681	1.78955	0.200723	8.91551	4.85558e-19	7.57739e-18
Sobic.006G203000	33.4397	1.01581	0.33961	2.99111	0.00277965	0.00836289
Sobic.006G205700	127.454	1.15209	0.167882	6.86246	6.76829e-12	6.43958e-11
Sobic.006G208600	8.10164	1.74899	0.621118	2.81587	0.00486446	0.0137897
Sobic.006G210500	13.8821	-4.02714	1.07756	-3.73729	0.000186011	0.000719463
Sobic.006G211400	7.70507	-2.71209	0.990953	-2.73685	0.00620303	0.0170685
Sobic.006G211701	30.7387	-1.75829	0.391667	-4.48926	7.14703e-06	3.47796e-05
Sobic.006G219801	15.3179	1.08441	0.442789	2.44904	0.0143239	0.0357357
Sobic.006G221500	22.1704	-1.39081	0.417819	-3.32874	0.000872398	0.00295418
Sobic.006G223300	49.6454	-2.5691	0.497758	-5.16136	2.45168e-07	1.44269e-06
Sobic.006G226800	914.449	1.11174	0.0749656	14.83	9.37069e-50	4.16658e-48
Sobic.006G227500	510.351	-2.20881	0.0954306	-23.1457	1.60673e-118	2.05051e-116
Sobic.006G231200	20.4304	1.66019	0.442521	3.75166	0.000175669	0.000682145
Sobic.006G231332	62.1561	1.24106	0.261228	4.75087	2.02541e-06	1.06044e-05
Sobic.006G232100	115.635	1.20571	0.15415	7.82166	5.21297e-15	6.25863e-14
Sobic.006G232300	286.13	-1.64943	0.119878	-13.7593	4.47809e-43	1.69332e-41
Sobic.006G232500	385.518	1.19065	0.10704	11.1234	9.64872e-29	2.27465e-27
Sobic.006G234300	21.0423	-1.41376	0.427008	-3.31085	0.000930144	0.00312817
Sobic.006G234850	14.6448	-4.5341	1.05381	-4.30259	1.68809e-05	7.78095e-05
Sobic.006G234900	366.079	-1.75	0.10364	-16.8853	5.76859e-64	3.40283e-62
Sobic.006G237800	14.7711	-2.55731	0.644458	-3.96816	7.24299e-05	0.000302161
Sobic.006G238000	23.5112	-2.40903	0.549085	-4.38735	1.1474e-05	5.41472e-05
Sobic.006G239900	42.3583	1.0033	0.285753	3.51106	0.000446329	0.00160605
Sobic.006G244500	1225.83	-1.47549	0.0569055	-25.9288	3.15348e-148	5.81313e-146
Sobic.006G246001	30.4101	1.52803	0.348922	4.37929	1.19066e-05	5.6099e-05
Sobic.006G246400	16.7549	-1.02163	0.436927	-2.33822	0.0193759	0.046353
Sobic.006G249050	10.3229	1.38747	0.591809	2.34445	0.0190552	0.0457212
Sobic.006G249300	453.269	-1.58558	0.0944702	-16.7839	3.20252e-63	1.86427e-61
Sobic.006G249600	38.5826	-1.38966	0.315873	-4.39942	1.08543e-05	5.14972e-05
Sobic.006G255200	18.4412	1.09694	0.427061	2.56859	0.0102113	0.0265355
Sobic.006G256200	9.53674	-1.54586	0.54968	-2.81228	0.00491915	0.0139299
Sobic.006G257500	59.5311	-1.0827	0.254939	-4.24691	2.16736e-05	9.83127e-05
Sobic.006G259700	4758.96	-2.46276	0.0401549	-61.3314	0	0
Sobic.006G260101	18.7318	1.06576	0.389438	2.73667	0.00620648	0.0170757
Sobic.006G265900	130.532	1.08634	0.150863	7.20084	5.98409e-13	6.22861e-12
Sobic.006G268200	47.8474	-4.03156	0.553247	-7.28709	3.1671e-13	3.36014e-12
Sobic.006G272400	11.1352	-2.36943	0.974902	-2.43043	0.015081	0.0374136
Sobic.006G272700	16.3909	-1.15053	0.489158	-2.35206	0.0186697	0.044886
Sobic.006G273700	60.1744	1.10222	0.216056	5.10153	3.36917e-07	1.95016e-06
Sobic.006G274933	69.6251	-1.31452	0.214402	-6.1311	8.72723e-10	6.82772e-09
Sobic.006G276600	6.35965	1.95066	0.735903	2.6507	0.00803258	0.0214858
Sobic.006G277500	1467.85	-1.33015	0.0528836	-25.1523	1.33264e-139	2.25318e-137
[truncated: 683 more rows]

## Sheet: Sorghum_NF_DEG
	baseMean	log2FoldChange	lfcSE	stat	pvalue	padj
[truncated: 3,144 more rows]

## Sheet: Maize_PF_DEG
	baseMean	log2FoldChange	lfcSE	stat	pvalue	padj
[truncated: 591 more rows]

[truncated: 12 more sheets: Maize_NF_DEG, Combined__Sor_Pdep_VS_FN, Combined__Sor_Ndep_VS_FN, Combined__Pas_Pdep_VS_FN, Combined__Pas_Ndep_VS_FN, Combined__Maize_Pdep_VS_FN, Combined__Maize_Ndep_VS_FN, Syntenic_DEG_Count, Best_hit_Splitless_107, Peak_Area, Cleaned_normalized_Area_92_meta, Sheet8]
