# Supplementary material for: Genome of Paspalum vaginatum and the role of trehalose mediated autophagy in increasing maize biomass
Source: Nat Commun. 2022 Dec 13;13:7731. doi: 10.1038/s41467-022-35507-8 (PMC9747981; doi:10.1038/s41467-022-35507-8)
Supplement: Supplementary file 9 — Source Data [file 41467_2022_35507_MOESM9_ESM.zip › Fig. 4.xlsx]

## Sheet: TrehaloseAccumulation
	Sample	Condition	Species	Treatment	Trehalose
1	Zm_F_1	Full	Maize	Control	0.0122571
2	Zm_F_2	Full	Maize	Control	0.0276442
3	Zm_F_3	Full	Maize	Control	0.0286561
4	Zm_F_4	Full	Maize	Control	0.0219155
5	Zm_F_5	Full	Maize	Control	0.0428066
6	Zm_FV_1	Full	Maize	ValA	0.176434
7	Zm_FV_2	Full	Maize	ValA	0.54443
8	Zm_FV_3	Full	Maize	ValA	0.307062
9	Zm_FV_4	Full	Maize	ValA	0.391634
10	Zm_FV_5	Full	Maize	ValA	0.247802
11	Zm_N_1	Ndep	Maize	Control	0.013162
12	Zm_N_2	Ndep	Maize	Control	0.015287
13	Zm_N_3	Ndep	Maize	Control	0.026133
14	Zm_N_4	Ndep	Maize	Control	0.0289733
15	Zm_N_5	Ndep	Maize	Control	0.0269393
16	Zm_NV_1	Ndep	Maize	ValA	0.215371
17	Zm_NV_2	Ndep	Maize	ValA	0.173139
18	Zm_NV_3	Ndep	Maize	ValA	0.192897
19	Zm_NV_4	Ndep	Maize	ValA	0.171586
20	Zm_NV_5	Ndep	Maize	ValA	0.190233
21	Sb_F_1	Full	Sorghum	Control	0.0117912
22	Sb_F_2	Full	Sorghum	Control	0.00854531
23	Sb_F_3	Full	Sorghum	Control	0.00373846
24	Sb_F_4	Full	Sorghum	Control	0.00876266
25	Sb_F_5	Full	Sorghum	Control	0.010234
26	Sb_FV_1	Full	Sorghum	ValA	0.167067
27	Sb_FV_2	Full	Sorghum	ValA	0.147646
28	Sb_FV_3	Full	Sorghum	ValA	0.126636
29	Sb_FV_4	Full	Sorghum	ValA	0.177471
30	Sb_FV_5	Full	Sorghum	ValA	0.13906
31	Sb_N_1	Ndep	Sorghum	Control	0.058754
32	Sb_N_2	Ndep	Sorghum	Control	0.0600382
33	Sb_N_3	Ndep	Sorghum	Control	0.0558719
34	Sb_N_4	Ndep	Sorghum	Control	0.0869963
35	Sb_N_5	Ndep	Sorghum	Control	0.0611218
36	Sb_NV_1	Ndep	Sorghum	ValA	0.281199
37	Sb_NV_2	Ndep	Sorghum	ValA	0.290573
38	Sb_NV_3	Ndep	Sorghum	ValA	0.340543
39	Sb_NV_4	Ndep	Sorghum	ValA	0.291934
40	Sb_NV_5	Ndep	Sorghum	ValA	0.48545
41	Pv_F_1	Full	Paspalum	Control	0.0574972
42	Pv_F_2	Full	Paspalum	Control	0.0731536
43	Pv_F_3	Full	Paspalum	Control	0.0545856
44	Pv_F_4	Full	Paspalum	Control	0.0530401
45	Pv_F_5	Full	Paspalum	Control	0.0599496
46	Pv_FV_1	Full	Paspalum	ValA	0.118082
47	Pv_FV_2	Full	Paspalum	ValA	0.113208
48	Pv_FV_3	Full	Paspalum	ValA	0.154846
49	Pv_FV_4	Full	Paspalum	ValA	0.103302
50	Pv_FV_5	Full	Paspalum	ValA	0.103155
51	Pv_N_2	Ndep	Paspalum	ValA	0.0349305
52	Pv_N_3	Ndep	Paspalum	ValA	0.0342203
53	Pv_N_4	Ndep	Paspalum	ValA	0.0634615
54	Pv_N_5	Ndep	Paspalum	ValA	0.0383149
55	Pv_NV_1	Ndep	Paspalum	Control	0.0457437
56	Pv_NV_2	Ndep	Paspalum	Control	0.0696244
57	Pv_NV_3	Ndep	Paspalum	Control	0.0773838
58	Pv_NV_4	Ndep	Paspalum	Control	0.087502
59	Pv_NV_5	Ndep	Paspalum	Control	0.0787993

## Sheet: DryWeight_AboveGround_Root
Species	AboveGround	Root	Shoot_to_root	WholePlant	Condition	Treatment	Reps
Maize	0.35	0.17	2.06	0.52	Full	Control	Rep1
Maize	0.37	0.17	2.18	0.54	Full	Control	Rep1
Maize	0.43	0.18	2.39	0.61	Full	Control	Rep1
Maize	0.4	0.2	2	0.6	Full	Control	Rep1
Maize	0.41	0.18	2.28	0.59	Full	Control	Rep1
Maize	0.43	0.2	2.15	0.63	Full	Control	Rep2
Maize	0.45	0.21	2.14	0.66	Full	Control	Rep2
Maize	0.41	0.23	1.78	0.64	Full	Control	Rep2
Maize	0.39	0.21	1.86	0.6	Full	Control	Rep2
Maize	0.46	0.19	2.42	0.65	Full	Control	Rep2
Maize	0.45	0.24	1.88	0.69	Full	Control	Rep3
Maize	0.4	0.19	2.11	0.59	Full	Control	Rep3
Maize	0.34	0.18	1.89	0.52	Full	Control	Rep3
Maize	0.38	0.17	2.24	0.55	Full	Control	Rep3
Maize	0.4	0.21	1.9	0.61	Full	Control	Rep3
Sorghum	0.08	0.07	1.14	0.15	Full	Control	Rep1
Sorghum	0.08	0.03	2.67	0.11	Full	Control	Rep1
Sorghum	0.09	0.12	0.75	0.21	Full	Control	Rep1
Sorghum	0.06	0.02	3	0.08	Full	Control	Rep1
Sorghum	0.06	0.06	1	0.12	Full	Control	Rep1
Sorghum	0.08	0.09	0.89	0.17	Full	Control	Rep2
Sorghum	0.06	0.09	0.67	0.15	Full	Control	Rep2
Sorghum	0.05	0.02	2.5	0.07	Full	Control	Rep2
Sorghum	0.12	0.09	1.33	0.21	Full	Control	Rep2
Sorghum	0.13	0.07	1.86	0.2	Full	Control	Rep2
Sorghum	0.11	0.05	2.2	0.16	Full	Control	Rep3
Sorghum	0.15	0.1	1.5	0.25	Full	Control	Rep3
Sorghum	0.09	0.07	1.29	0.16	Full	Control	Rep3
Sorghum	0.07	0.03	2.33	0.1	Full	Control	Rep3
Sorghum	0.07	0.02	3.5	0.09	Full	Control	Rep3
Paspalum	0.36	0.1	3.6	0.46	Full	Control	Rep1
Paspalum	0.19	0.07	2.71	0.26	Full	Control	Rep1
Paspalum	0.23	0.04	5.75	0.27	Full	Control	Rep1
Paspalum	0.14	0.06	2.33	0.2	Full	Control	Rep1
Paspalum	0.09	0.04	2.25	0.13	Full	Control	Rep1
Paspalum	0.17	0.07	2.43	0.24	Full	Control	Rep2
Paspalum	0.24	0.05	4.8	0.29	Full	Control	Rep2
Paspalum	0.13	0.02	6.5	0.15	Full	Control	Rep2
Paspalum	0.21	0.08	2.63	0.29	Full	Control	Rep2
Paspalum	0.19	0.06	3.17	0.25	Full	Control	Rep2
Paspalum	0.17	0.07	2.43	0.24	Full	Control	Rep3
Paspalum	0.2	0.09	2.22	0.29	Full	Control	Rep3
Paspalum	0.21	0.1	2.1	0.31	Full	Control	Rep3
Paspalum	0.18	0.09	2	0.27	Full	Control	Rep3
Paspalum	0.18	0.08	2.25	0.26	Full	Control	Rep3
Maize	0.27	0.12	2.25	0.39	-N	Control	Rep1
Maize	0.13	0.15	0.87	0.28	-N	Control	Rep1
Maize	0.12	0.15	0.8	0.27	-N	Control	Rep1
Maize	0.17	0.19	0.89	0.36	-N	Control	Rep1
Maize	0.21	0.22	0.95	0.43	-N	Control	Rep1
Maize	0.15	0.18	0.83	0.33	-N	Control	Rep2
Maize	0.23	0.1	2.3	0.33	-N	Control	Rep2
Maize	0.12	0.09	1.33	0.21	-N	Control	Rep2
Maize	0.13	0.1	1.3	0.23	-N	Control	Rep2
Maize	0.16	0.12	1.33	0.28	-N	Control	Rep2
Maize	0.19	0.15	1.27	0.34	-N	Control	Rep3
Maize	0.16	0.12	1.33	0.28	-N	Control	Rep3
Maize	0.2	0.17	1.18	0.37	-N	Control	Rep3
Maize	0.17	0.14	1.21	0.31	-N	Control	Rep3
Maize	0.25	0.18	1.39	0.43	-N	Control	Rep3
Sorghum	0.12	0.09	1.33	0.21	-N	Control	Rep1
Sorghum	0.1	0.07	1.43	0.17	-N	Control	Rep1
Sorghum	0.09	0.05	1.8	0.14	-N	Control	Rep1
Sorghum	0.08	0.04	2	0.12	-N	Control	Rep1
Sorghum	0.08	0.05	1.6	0.13	-N	Control	Rep1
Sorghum	0.08	0.04	2	0.12	-N	Control	Rep2
Sorghum	0.09	0.05	1.8	0.14	-N	Control	Rep2
Sorghum	0.02	0.01	2	0.03	-N	Control	Rep2
Sorghum	0.1	0.06	1.67	0.16	-N	Control	Rep2
Sorghum	0.08	0.06	1.33	0.14	-N	Control	Rep2
Sorghum	0.09	0.06	1.5	0.15	-N	Control	Rep3
Sorghum	0.02	0.03	0.67	0.05	-N	Control	Rep3
Sorghum	0.03	0.02	1.5	0.05	-N	Control	Rep3
Sorghum	0.04	0.02	2	0.06	-N	Control	Rep3
Sorghum	0.11	0.08	1.38	0.19	-N	Control	Rep3
Sorghum	0.08	0.05	1.6	0.13	-N	Control	Rep3
Paspalum	0.18	0.02	9	0.2	-N	Control	Rep1
Paspalum	0.28	0.02	14	0.3	-N	Control	Rep1
Paspalum	0.15	0.015	10	0.165	-N	Control	Rep1
Paspalum	0.12	0.015	8	0.135	-N	Control	Rep1
Paspalum	0.14	0.2	0.7	0.34	-N	Control	Rep1
Paspalum	0.17	0.02	8.5	0.19	-N	Control	Rep2
Paspalum	0.23	0.03	7.67	0.26	-N	Control	Rep2
Paspalum	0.16	0.07	2.29	0.23	-N	Control	Rep2
Paspalum	0.2	0.08	2.5	0.28	-N	Control	Rep2
Paspalum	0.26	0.03	8.67	0.29	-N	Control	Rep2
Paspalum	0.16	0.02	8	0.18	-N	Control	Rep2
Paspalum	0.15	0.02	7.5	0.17	-N	Control	Rep3
Paspalum	0.11	0.01	11	0.12	-N	Control	Rep3
Paspalum	0.15	0.02	7.5	0.17	-N	Control	Rep3
Paspalum	0.15	0.03	5	0.18	-N	Control	Rep3
Paspalum	0.21	0.05	4.2	0.26	-N	Control	Rep3
Paspalum	0.16	0.05	3.2	0.21	-N	Control	Rep3
Maize	0.11	0.24	0.46	0.35	-P	Control	Rep1
Maize	0.14	0.24	0.58	0.38	-P	Control	Rep1
Maize	0.21	0.16	1.31	0.37	-P	Control	Rep1
Maize	0.23	0.15	1.53	0.38	-P	Control	Rep1
Maize	0.19	0.13	1.46	0.32	-P	Control	Rep1
Maize	0.18	0.15	1.2	0.33	-P	Control	Rep2
Maize	0.19	0.16	1.19	0.35	-P	Control	Rep2
Maize	0.13	0.21	0.62	0.34	-P	Control	Rep2
Maize	0.12	0.23	0.52	0.35	-P	Control	Rep2
Maize	0.19	0.19	1	0.38	-P	Control	Rep2
Maize	0.25	0.28	0.89	0.53	-P	Control	Rep3
Maize	0.21	0.2	1.05	0.41	-P	Control	Rep3
Maize	0.24	0.21	1.14	0.45	-P	Control	Rep3
Maize	0.19	0.15	1.27	0.34	-P	Control	Rep3
Maize	0.18	0.16	1.13	0.34	-P	Control	Rep3
Sorghum	0.13	0.08	1.63	0.21	-P	Control	Rep1
Sorghum	0.15	0.09	1.67	0.24	-P	Control	Rep1
Sorghum	0.11	0.06	1.83	0.17	-P	Control	Rep1
Sorghum	0.11	0.12	0.92	0.23	-P	Control	Rep1
Sorghum	0.12	0.07	1.71	0.19	-P	Control	Rep1
Sorghum	0.14	0.04	3.5	0.18	-P	Control	Rep2
Sorghum	0.11	0.08	1.38	0.19	-P	Control	Rep2
Sorghum	0.16	0.14	1.14	0.3	-P	Control	Rep2
Sorghum	0.07	0.06	1.17	0.13	-P	Control	Rep2
Sorghum	0.09	0.07	1.29	0.16	-P	Control	Rep2
Sorghum	0.1	0.06	1.67	0.16	-P	Control	Rep3
Sorghum	0.15	0.1	1.5	0.25	-P	Control	Rep3
Sorghum	0.12	0.07	1.71	0.19	-P	Control	Rep3
Sorghum	0.12	0.06	2	0.18	-P	Control	Rep3
Sorghum	0.14	0.12	1.17	0.26	-P	Control	Rep3
Paspalum	0.15	0.02	7.5	0.17	-P	Control	Rep1
Paspalum	0.32	0.05	6.4	0.37	-P	Control	Rep1
Paspalum	0.31	0.11	2.82	0.42	-P	Control	Rep1
Paspalum	0.18	0.04	4.5	0.22	-P	Control	Rep1
Paspalum	0.21	0.08	2.63	0.29	-P	Control	Rep1
Paspalum	0.15	0.02	7.5	0.17	-P	Control	Rep2
Paspalum	0.11	0.02	5.5	0.13	-P	Control	Rep2
Paspalum	0.15	0.07	2.14	0.22	-P	Control	Rep2
Paspalum	0.16	0.08	2	0.24	-P	Control	Rep2
Paspalum	0.17	0.03	5.67	0.2	-P	Control	Rep2
Paspalum	0.19	0.03	6.33	0.22	-P	Control	Rep3
Paspalum	0.16	0.04	4	0.2	-P	Control	Rep3
Paspalum	0.13	0.02	6.5	0.15	-P	Control	Rep3
Paspalum	0.21	0.03	7	0.24	-P	Control	Rep3
Paspalum	0.19	0.04	4.75	0.23	-P	Control	Rep3
Maize	0.54	0.24	2.25	0.78	Full	ValA	Rep1
Maize	0.45	0.19	2.37	0.64	Full	ValA	Rep1
Maize	0.67	0.24	2.79	0.91	Full	ValA	Rep1
Maize	0.51	0.21	2.43	0.72	Full	ValA	Rep1
Maize	0.63	0.21	3	0.84	Full	ValA	Rep1
Maize	0.56	0.23	2.43	0.79	Full	ValA	Rep2
Maize	0.56	0.24	2.33	0.8	Full	ValA	Rep2
Maize	0.48	0.19	2.53	0.67	Full	ValA	Rep2
Maize	0.59	0.25	2.36	0.84	Full	ValA	Rep2
Maize	0.55	0.23	2.39	0.78	Full	ValA	Rep2
Maize	0.58	0.22	2.64	0.8	Full	ValA	Rep3
Maize	0.61	0.25	2.44	0.86	Full	ValA	Rep3
Maize	0.59	0.26	2.27	0.85	Full	ValA	Rep3
Maize	0.63	0.26	2.42	0.89	Full	ValA	Rep3
Maize	0.62	0.28	2.21	0.9	Full	ValA	Rep3
Sorghum	0.07	0.06	1.17	0.15	Full	ValA	Rep1
Sorghum	0.16	0.05	3.2	0.07	Full	ValA	Rep1
Sorghum	0.15	0.05	3	0.2	Full	ValA	Rep1
Sorghum	0.15	0.08	1.88	0.23	Full	ValA	Rep1
Sorghum	0.1	0.05	2	0.15	Full	ValA	Rep1
Sorghum	0.16	0.08	2	0.23	Full	ValA	Rep2
Sorghum	0.13	0.06	2.17	0.19	Full	ValA	Rep2
Sorghum	0.09	0.02	4.5	0.21	Full	ValA	Rep2
Sorghum	0.17	0.09	1.89	0.23	Full	ValA	Rep2
Sorghum	0.12	0.04	3	0.2	Full	ValA	Rep2
Sorghum	0.08	0.03	2.67	0.13	Full	ValA	Rep3
Sorghum	0.13	0.07	1.86	0.2	Full	ValA	Rep3
Sorghum	0.14	0.07	2	0.23	Full	ValA	Rep3
Sorghum	0.11	0.08	1.38	0.19	Full	ValA	Rep3
Sorghum	0.09	0.02	4.5	0.11	Full	ValA	Rep3
Paspalum	0.18	0.02	9	0.2	Full	ValA	Rep1
Paspalum	0.25	0.02	12.5	0.27	Full	ValA	Rep1
Paspalum	0.21	0.04	5.25	0.25	Full	ValA	Rep1
Paspalum	0.16	0.02	8	0.18	Full	ValA	Rep1
Paspalum	0.25	0.05	5	0.3	Full	ValA	Rep1
Paspalum	0.13	0.03	4.33	0.16	Full	ValA	Rep2
Paspalum	0.17	0.03	5.67	0.18	Full	ValA	Rep2
Paspalum	0.22	0.06	3.67	0.28	Full	ValA	Rep2
Paspalum	0.12	0.05	2.4	0.17	Full	ValA	Rep2
Paspalum	0.14	0.04	3.5	0.18	Full	ValA	Rep2
Paspalum	0.07	0.02	3.5	0.09	Full	ValA	Rep3
Paspalum	0.13	0.03	4.33	0.18	Full	ValA	Rep3
Paspalum	0.13	0.03	4.33	0.16	Full	ValA	Rep3
Paspalum	0.22	0.06	3.67	0.28	Full	ValA	Rep3
Paspalum	0.12	0.05	2.4	0.17	Full	ValA	Rep3
Maize	0.24	0.14	1.71	0.38	-N	ValA	Rep1
Maize	0.24	0.13	1.85	0.37	-N	ValA	Rep1
Maize	0.29	0.18	1.61	0.47	-N	ValA	Rep1
Maize	0.24	0.17	1.41	0.41	-N	ValA	Rep1
Maize	0.3	0.16	1.88	0.46	-N	ValA	Rep1
Maize	0.32	0.18	1.78	0.5	-N	ValA	Rep2
Maize	0.22	0.11	1.71	0.38	-N	ValA	Rep2
Maize	0.21	0.1	1.85	0.37	-N	ValA	Rep2
Maize	0.25	0.12	1.61	0.47	-N	ValA	Rep2
Maize	0.27	0.13	1.41	0.41	-N	ValA	Rep2
Maize	0.28	0.13	1.88	0.46	-N	ValA	Rep3
Maize	0.21	0.9	1.78	0.5	-N	ValA	Rep3
Maize	0.19	0.1	1.71	0.38	-N	ValA	Rep3
Maize	0.27	0.15	1.85	0.37	-N	ValA	Rep3
Maize	0.26	0.16	1.61	0.47	-N	ValA	Rep3
Sorghum	0.11	0.05	2.2	0.16	-N	ValA	Rep1
Sorghum	0.11	0.04	2.75	0.15	-N	ValA	Rep1
Sorghum	0.08	0.03	2.67	0.11	-N	ValA	Rep1
Sorghum	0.09	0.05	1.8	0.14	-N	ValA	Rep1
Sorghum	0.08	0.04	2	0.12	-N	ValA	Rep1
Sorghum	0.11	0.04	2.75	0.15	-N	ValA	Rep2
Sorghum	0.13	0.06	2.17	0.13	-N	ValA	Rep2
Sorghum	0.1	0.05	2	0.15	-N	ValA	Rep2
Sorghum	0.09	0.06	1.5	0.15	-N	ValA	Rep2
Sorghum	0.13	0.05	2.6	0.18	-N	ValA	Rep2
Sorghum	0.08	0.04	2	0.12	-N	ValA	Rep3
Sorghum	0.1	0.04	2.5	0.14	-N	ValA	Rep3
Sorghum	0.08	0.04	2	0.12	-N	ValA	Rep3
Sorghum	0.11	0.05	2.2	0.16	-N	ValA	Rep3
Sorghum	0.13	0.05	2.6	0.18	-N	ValA	Rep3
Paspalum	0.17	0.02	8.5	0.19	-N	ValA	Rep1
Paspalum	0.17	0.05	3.4	0.22	-N	ValA	Rep1
Paspalum	0.14	0.05	2.8	0.19	-N	ValA	Rep1
Paspalum	0.14	0.07	2	0.21	-N	ValA	Rep1
Paspalum	0.21	0.03	7	0.24	-N	ValA	Rep1
Paspalum	0.2	0.02	10	0.22	-N	ValA	Rep2
Paspalum	0.19	0.02	9.5	0.21	-N	ValA	Rep2
Paspalum	0.15	0.05	3	0.2	-N	ValA	Rep2
Paspalum	0.2	0.04	5	0.24	-N	ValA	Rep2
Paspalum	0.21	0.03	7	0.24	-N	ValA	Rep2
Paspalum	0.2	0.02	10	0.22	-N	ValA	Rep3
Paspalum	0.16	0.02	9.5	0.21	-N	ValA	Rep3
Paspalum	0.17	0.05	3	0.2	-N	ValA	Rep3
Paspalum	0.19	0.04	5	0.24	-N	ValA	Rep3
Maize	0.24	0.13	1.85	0.37	-P	ValA	Rep1
Maize	0.27	0.15	1.8	0.42	-P	ValA	Rep1
Maize	0.22	0.11	2	0.33	-P	ValA	Rep1
Maize	0.23	0.12	1.92	0.35	-P	ValA	Rep1
Maize	0.28	0.14	2	0.42	-P	ValA	Rep1
Maize	0.26	0.16	1.63	0.42	-P	ValA	Rep1
Sorghum	0.11	0.06	1.83	0.17	-P	ValA	Rep1
Sorghum	0.12	0.07	1.71	0.19	-P	ValA	Rep1
Sorghum	0.13	0.07	1.86	0.2	-P	ValA	Rep1
Sorghum	0.11	0.05	2.2	0.16	-P	ValA	Rep1
Sorghum	0.07	0.03	2.33	0.1	-P	ValA	Rep1
Sorghum	0.13	0.06	2.17	0.19	-P	ValA	Rep1
Sorghum	0.17	0.07	2.43	0.24	-P	ValA	Rep1
Sorghum	0.13	0.05	2.6	0.18	-P	ValA	Rep1
Sorghum	0.21	0.12	1.75	0.33	-P	ValA	Rep1
Sorghum	0.16	0.09	1.78	0.25	-P	ValA	Rep1
Sorghum	0.15	0.08	1.88	0.23	-P	ValA	Rep1
Sorghum	0.13	0.04	3.25	0.17	-P	ValA	Rep1
Paspalum	0.23	0.02	11.5	0.25	-P	ValA	Rep1
Paspalum	0.12	0.02	6	0.14	-P	ValA	Rep1
Paspalum	0.26	0.07	3.71	0.33	-P	ValA	Rep1
Paspalum	0.22	0.07	3.14	0.29	-P	ValA	Rep1
Paspalum	0.19	0.02	9.5	0.21	-P	ValA	Rep1
Paspalum	0.15	0.04	3.75	0.19	-P	ValA	Rep1
Paspalum	0.21	0.07	3	0.28	-P	ValA	Rep1
Paspalum	0.15	0.04	3.75	0.19	-P	ValA	Rep1
Paspalum	0.13	0.03	4.33	0.16	-P	ValA	Rep1

## Sheet: treGeneOrtho_kaks
	Sobic	Seita	Ortho	Orysa	Bradi	Pavag	Zmays
SynPair37324	0.247879	0.109443	0.115767	0.112913	0.168638	0.134171	0.295156
SynPair9635	0.0876596	0.0938465	0.118886	0.170178	0.0687197	0.246202	0.158579
SynPair51381	0.0366464	0.0579863	0.0365503	0.0903887	0.132688	0.080722	0.107859
SynPair59446	0.0740007	0.0878205	0.0941503	0.0851466	0.128079	0.0817824	0.119975
SynPair7718	0.0928752	0.0924966	0.065146	0.0799217	0.114924	0.0650133	0.0509215
SynPair17899	0.0846277	0.137801	0.17834	0.117612	0.123645	0.118439	0.153721
SynPair47393	0.11843	0.160135	0.115768	0.109201	0.142482	0.124369	0.286813
SynPair41744	0.053968	0.0463369	0.0503194	0.0336631	0.0830284	0.0954112	0.156667
SynPair52372	0.0200843	0.0259527	0.0455868	0.0755109	0.0500985	0.0301709	0.0563003
SynPair9634	0.175176	0.147958	0.124615	0.180459	0.0629018	0.221285	0.123913
SynPair43763	0.124268	0.0955494	0.107678	0.151983	0.0634604	0.20904	0.199643
SynPair4727	0.0740389	0.037564	0.0545478	0.0281775	0.084451	0.0644148	0.0259767
SynPair25317	0.0946851	0.0885695	0.0916427	0.0839694	0.127128	0.0796925	0.121206
SynPair45482	0.0455429	0.0517018	0.0837109	0.0890808	0.157334	0.0935397	0.605617
SynPair17252	0.044183	0.0553803	0.0441055	0.100152	0.138873	0.0629383	0.0852197
SynPair3709	0.101456	0.141203	0.104674	0.0914078	0.0656967	0.258297	0.109342
SynPair64590	0.0559209	0.014289	0.122948	0.132795	0.0583081	0.134831	0.0685139
SynPair9636	0.134173	0.172535	0.144251	0.167142	0.0728059	0.246754	0.158819
SynPair18243	0.0250352	0.0247353	0.0450046	0.0769838	0.0494966	0.032079	0.0631055
SynPair25298	0.157368	0.0551649	0.104946	0.043918	0.12044	0.0730908	0.0799457
SynPair7615	0.0379511	0.0380997	0.0548978	0.0344603	0.0762203	0.139807	0.138013
SynPair43765	0.0954322	0.139083	0.115766	0.163114	0.0678127	0.221569	0.1459
SynPair13264	0.134601	0.168428	0.119682	0.105576	0.135929	0.12778	0.173463
SynPair30461	0.0501481	0.0335716	0.138316	0.136962	0.0634782	0.138548	0.0847765
SynPair42973	0.234051	0.158084	0.195098	0.288422	0.254632	0.175143	0.292251
SynPair43764	0.080031	0.0874478	0.112186	0.161454	0.0635943	0.207755	0.234568
SynPair32004	0.169448	0.144946	0.165641	0.117442	0.125139	0.161974	0.138853
