# Supplementary material for: Genome of Paspalum vaginatum and the role of trehalose mediated autophagy in increasing maize biomass
Source: Nat Commun. 2022 Dec 13;13:7731. doi: 10.1038/s41467-022-35507-8 (PMC9747981; doi:10.1038/s41467-022-35507-8)
Supplement: Supplementary file 9 — Source Data [file 41467_2022_35507_MOESM9_ESM.zip › Fig. 5.xlsx]

## Sheet: MaizeValA_FV
	baseMean	log2FoldChange	lfcSE	stat	pvalue	padj
GRMZM5G800980	4.93073	-0.611281	1.08237	-0.564763	0.572235	0.664115
GRMZM5G804358	90.2555	-1.1627	0.335416	-3.46644	0.000527393	0.00148091
GRMZM5G804708	7.37956	-2.41923	0.935308	-2.58656	0.00969384	0.0206255
GRMZM5G806435	3.79938	3.36608	1.60535	2.09679	0.0360119	0.0657978
GRMZM5G809869	3.28926	-2.17702	1.2192	-1.78562	0.074161	0.123115
GRMZM5G811749	8.64073	-0.813991	0.712957	-1.14171	0.253574	0.347122
GRMZM5G816453	3.33927	0.136126	1.3147	0.103542	0.917533	0.941869
GRMZM5G827309	39.046	-0.454181	0.420643	-1.07973	0.280262	0.376891
GRMZM5G830210	15.7786	-2.04453	0.727512	-2.81031	0.00494935	0.0112402
GRMZM5G834128	16.5631	-0.843898	0.649388	-1.29953	0.193763	0.277214
GRMZM5G834666	39.2036	-0.560986	0.334477	-1.6772	0.0935027	0.150195
GRMZM5G836994	7.55644	-0.858164	0.921621	-0.931146	0.351778	0.452475
GRMZM5G838396	8.79003	-1.507	1.10789	-1.36024	0.173753	0.253323
GRMZM5G845024	440.806	0.458031	0.18026	2.54094	0.0110554	0.0231525
GRMZM5G845244	5.09499	-1.32217	1.01663	-1.30054	0.193416	0.276837
GRMZM5G851769	67.0268	-1.03178	0.439019	-2.3502	0.0187635	0.0369525
GRMZM5G853305	5.4727	-1.26178	0.962507	-1.31093	0.18988	0.27267
GRMZM5G856777	34.1626	-0.128299	1.10268	-0.116352	0.907374	0.934141
GRMZM5G862955	486.329	-1.7716	0.177597	-9.9754	1.95314e-23	4.0887e-22
GRMZM5G867512	99.6667	-0.738621	0.343395	-2.15094	0.0314813	0.0583682
GRMZM5G876913	37.7348	-0.0359786	0.405913	-0.0886363	0.929371	0.950138
GRMZM5G881135	37.3741	0.128642	0.417416	0.308187	0.75794	0.821272
GRMZM5G884538	137.356	0.396137	0.299752	1.32155	0.186318	0.268478
GRMZM5G884912	129.941	-0.141448	0.246612	-0.573562	0.566264	0.658334
GRMZM5G889036	28.5355	-0.517474	0.459617	-1.12588	0.260217	0.354626
GRMZM5G889790	4.02639	0.157881	1.30556	0.12093	0.903746	0.931667
GRMZM5G890451	40.9613	0.19634	0.344049	0.570675	0.56822	0.660262
GRMZM5G890747	4.19643	-0.398982	1.51629	-0.26313	0.79245	0.848718
GRMZM5G898647	27.3851	-0.042405	0.539812	-0.0785551	0.937387	0.955874
GRMZM5G899366	6.3745	-0.660679	1.20237	-0.549479	0.582676	0.673241
Zm00001d000482	12.5019	-0.087586	0.7016	-0.124838	0.900652	0.929593
Zm00001d000500	4.73729	-1.48296	1.08549	-1.36616	0.171889	0.251169
Zm00001d000501	73.6585	-0.488285	0.264246	-1.84784	0.0646257	0.109386
Zm00001d000502	51.3817	0.568551	0.451308	1.25979	0.207747	0.294139
Zm00001d000506	112.775	-1.92273	0.323241	-5.94828	2.70979e-09	1.6978e-08
Zm00001d000508	4722.27	-0.263219	0.0879082	-2.99425	0.00275119	0.00659928
Zm00001d000509	6.61587	0.773186	0.948075	0.815532	0.414768	0.515517
Zm00001d000511	2.94539	-2.79518	1.53147	-1.82516	0.0679766	0.11433
Zm00001d000512	1.88552	0.373258	1.63297	0.228576	0.819199	0.86929
Zm00001d000514	21.7736	-0.63653	0.505637	-1.25887	0.208078	0.294467
Zm00001d000522	1311.84	0.109063	0.0749706	1.45474	0.145742	0.218687
Zm00001d000523	389.466	0.336674	0.180035	1.87005	0.0614775	0.104741
Zm00001d000526	1968.78	0.131251	0.095476	1.3747	0.169224	0.247874
Zm00001d000529	3.20685	2.0656	1.68982	1.22237	0.221567	0.310405
Zm00001d000531	5.89076	-3.15034	1.37185	-2.29641	0.0216526	0.0419228
Zm00001d000542	3.38351	-0.787318	1.34146	-0.58691	0.557264	0.650227
Zm00001d000545	162.212	0.325344	0.215594	1.50906	0.131283	0.200477
Zm00001d000548	15.6272	-0.116845	0.634778	-0.184072	0.853957	0.894996
Zm00001d000550	122.431	-0.354795	0.187243	-1.89484	0.0581131	0.0997124
Zm00001d000556	53.4467	1.18517	0.484376	2.44679	0.0144135	0.0292332
Zm00001d000561	386.082	-0.51591	0.164263	-3.14076	0.00168512	0.00424115
Zm00001d000566	12.8617	0.27881	0.637308	0.437481	0.661763	0.742705
Zm00001d000568	9.4835	-1.07255	0.722201	-1.48511	0.137514	0.208408
Zm00001d000572	4.11295	0.210121	1.49265	0.140771	0.888051	0.920332
Zm00001d000574	3.10175	0.383485	1.66469	0.230364	0.817809	0.868385
Zm00001d000580	3.08357	1.17096	1.6844	0.695178	0.486944	0.585573
Zm00001d000596	109.678	0.208976	0.245311	0.85188	0.394281	0.495325
Zm00001d000603	59.3607	-0.283416	0.315013	-0.899696	0.368282	0.469238
Zm00001d000618	10.9096	2.29702	0.985069	2.33184	0.0197093	0.0385869
Zm00001d000619	20.5841	0.901869	0.512349	1.76026	0.0783633	0.129005
Zm00001d000626	7.25829	2.54488	1.06413	2.3915	0.0167797	0.033499
Zm00001d000633	4.0094	-0.853219	1.05908	-0.805619	0.420463	0.521548
Zm00001d000636	19.3014	2.76742	0.574982	4.81305	1.48646e-06	6.42555e-06
Zm00001d000640	70.8084	-4.85194	0.453952	-10.6882	1.15584e-26	2.95938e-25
Zm00001d000652	83.6061	-0.0632179	0.322052	-0.196297	0.844377	0.888067
Zm00001d000655	10.0575	-0.00686873	0.842692	-0.00815094	0.993497	0.995515
Zm00001d000659	9.40588	-0.846593	0.767461	-1.10311	0.26998	0.365407
Zm00001d000671	6.24992	-1.11456	0.916197	-1.21651	0.223792	0.313079
Zm00001d000673	6.69204	-0.44809	1.08548	-0.412802	0.679752	0.757625
Zm00001d000674	2.91474	0.857202	1.44103	0.594855	0.55194	0.645514
Zm00001d000675	10.8728	0.801563	0.792844	1.011	0.312018	0.41088
Zm00001d000681	9.30785	-1.30643	0.787918	-1.65808	0.0973003	0.155442
Zm00001d000682	41.0932	-0.266444	0.416776	-0.639299	0.522628	0.618678
Zm00001d000687	4.47601	5.44993	1.63558	3.33211	0.000861898	0.0023145
Zm00001d000692	2.30893	1.26467	1.57177	0.804613	0.421043	0.522122
Zm00001d000697	32.8985	0.477603	0.541557	0.881908	0.377827	0.478697
Zm00001d000707	159.452	0.384152	0.213489	1.7994	0.071956	0.119993
Zm00001d000709	28.7491	-1.39309	0.472688	-2.94717	0.00320693	0.00759802
Zm00001d000715	16.7141	1.75146	0.589548	2.97085	0.0029698	0.00707461
Zm00001d000716	3.88077	1.91072	1.31853	1.44913	0.147302	0.220667
Zm00001d000721	2.59972	-1.95697	1.7039	-1.14852	0.250753	0.344009
Zm00001d000730	18.1033	-1.59191	0.744307	-2.13879	0.0324528	0.0600024
Zm00001d000734	7.6159	2.26772	1.16356	1.94894	0.0513021	0.0894436
Zm00001d000736	29.8085	-1.18391	0.478404	-2.4747	0.0133347	0.0272929
Zm00001d000738	140.741	0.433374	0.19328	2.24221	0.0249478	0.0475323
Zm00001d000739	5.39116	-0.105488	0.977323	-0.107935	0.914047	0.93916
Zm00001d000740	8.77628	0.85035	0.768125	1.10705	0.268273	0.363513
Zm00001d000745	12.9616	-1.07759	0.792135	-1.36036	0.173716	0.253283
Zm00001d000750	9.48994	-1.02183	0.972566	-1.05065	0.293418	0.390794
Zm00001d000763	37.1566	-0.174939	0.45212	-0.386931	0.698807	0.773811
Zm00001d000764	52.2129	-0.709915	0.357792	-1.98415	0.0472388	0.0833416
Zm00001d000790	4.56591	1.12686	1.30425	0.863992	0.387592	0.488575
Zm00001d000791	25.5254	0.333811	0.465963	0.716389	0.473751	0.573437
Zm00001d000796	6.56614	1.32268	1.05977	1.24808	0.212002	0.29913
Zm00001d000800	1.56594	-0.89885	1.96834	-0.456653	0.647921	0.730619
Zm00001d000805	22.5359	0.75209	0.487792	1.54182	0.123117	0.189917
Zm00001d000806	8.30614	0.396641	0.723767	0.548022	0.583677	0.674075
Zm00001d000809	29.8072	0.378422	0.431594	0.876802	0.380594	0.481516
Zm00001d000824	2.53322	-1.23947	1.51086	-0.820375	0.412002	0.512868
Zm00001d000826	13.8322	0.119404	0.580935	0.205538	0.837152	0.883216
Zm00001d000827	5.97705	-1.62709	1.0642	-1.52893	0.126282	0.194013
Zm00001d000840	27.6214	0.911647	0.544178	1.67527	0.0938807	0.150694
Zm00001d000842	116.003	0.0801852	0.209948	0.381928	0.702515	0.777044
Zm00001d000843	60.1413	-0.573978	0.32035	-1.79172	0.0731773	0.12174
Zm00001d000847	4.35769	3.84049	1.49889	2.56221	0.0104007	0.0219436
Zm00001d000849	369.055	-0.0768737	0.150033	-0.51238	0.608385	0.69573
Zm00001d000853	101.867	0.0866467	0.251849	0.344043	0.730814	0.800005
Zm00001d000854	12.6995	0.139292	0.777181	0.179228	0.857759	0.89785
Zm00001d000874	339.107	-1.25332	0.389181	-3.22039	0.00128014	0.00331238
Zm00001d000892	30.8975	-0.115424	0.422487	-0.2732	0.784699	0.842777
Zm00001d000895	106.314	-0.211169	0.249018	-0.848007	0.396434	0.497256
Zm00001d000901	5.88532	-0.205999	1.02932	-0.20013	0.841379	0.886033
Zm00001d000904	8.522	1.40189	0.821841	1.70579	0.0880469	0.142489
Zm00001d000907	9.28849	1.47641	0.772987	1.91	0.0561334	0.0967957
Zm00001d000909	185.1	0.84969	0.239527	3.54737	0.000389097	0.00111611
Zm00001d000914	37.491	-0.858705	0.486382	-1.76549	0.0774807	0.127781
Zm00001d000919	195.195	0.224657	0.213691	1.05131	0.293115	0.390468
Zm00001d000942	19.1089	-0.152051	0.744404	-0.204259	0.838151	0.883717
Zm00001d000943	10.8638	0.157356	0.721672	0.218044	0.827395	0.87574
Zm00001d000967	284.008	0.386551	0.12893	2.99815	0.00271625	0.00652547
Zm00001d000974	20.0917	-0.793809	0.580954	-1.36639	0.171817	0.251106
Zm00001d000978	178.853	0.118374	0.171814	0.688968	0.490844	0.589225
Zm00001d000986	397.63	-6.26898	0.288833	-21.7045	1.86134e-104	5.50709e-102
Zm00001d000992	11.6421	-1.04236	0.825703	-1.26239	0.206807	0.292965
Zm00001d000995	5.58171	5.72228	1.5369	3.72327	0.00019666	0.000598614
Zm00001d000996	5.1681	-0.704173	1.31141	-0.53696	0.591295	0.680453
Zm00001d000999	7.87788	-0.993217	0.731147	-1.35844	0.174325	0.254019
Zm00001d001004	4.4519	0.296357	1.37717	0.215193	0.829617	0.877255
Zm00001d001005	4.346	0.797795	1.24693	0.639806	0.522299	0.618371
Zm00001d001006	255.867	-0.196627	0.175344	-1.12138	0.262127	0.356701
Zm00001d001012	64.4009	-0.318738	0.320768	-0.993671	0.320383	0.419428
Zm00001d001020	3.3723	-1.70058	1.46271	-1.16263	0.24498	0.337367
Zm00001d001022	215.41	-0.661018	0.189473	-3.48873	0.000485325	0.00137146
Zm00001d001023	77.6081	-1.04476	0.309838	-3.37197	0.000746335	0.00202956
Zm00001d001032	2.45536	-0.00349292	1.29513	-0.00269696	0.997848	0.998523
Zm00001d001035	22.9079	0.734148	0.583262	1.25869	0.208141	0.294541
Zm00001d001043	62.7752	-2.48841	0.417056	-5.96661	2.42239e-09	1.52599e-08
Zm00001d001044	58.9325	-2.74135	0.416647	-6.57957	4.71822e-11	3.61441e-10
Zm00001d001058	3.19595	-2.0142	1.36782	-1.47257	0.140868	0.212656
Zm00001d001061	47.9376	-1.57168	0.459768	-3.41842	0.000629854	0.00173873
Zm00001d001063	26.9558	-2.09546	0.555211	-3.77417	0.000160541	0.000497889
Zm00001d001068	20.8284	-0.268757	0.539487	-0.498171	0.618364	0.704871
Zm00001d001078	104.157	-0.42036	0.229135	-1.83455	0.0665717	0.112308
Zm00001d001080	2106	-0.558399	0.11013	-5.07038	3.9703e-07	1.86951e-06
Zm00001d001082	208.871	0.11393	0.180921	0.629722	0.528876	0.624733
Zm00001d001083	554.628	-0.550019	0.140032	-3.9278	8.57263e-05	0.000279266
Zm00001d001087	44.9866	0.347491	0.375511	0.92538	0.354768	0.455507
Zm00001d001106	15.5834	-0.676707	0.678157	-0.997862	0.318346	0.417233
Zm00001d001110	68.051	0.176197	0.302992	0.581523	0.560888	0.653768
Zm00001d001113	15.6876	0.523091	0.733174	0.71346	0.475561	0.575059
Zm00001d001140	77.1794	-0.366033	0.309327	-1.18332	0.236682	0.328009
Zm00001d001159	6.56563	2.3599	1.01958	2.31459	0.0206356	0.0402144
Zm00001d001165	71.2939	0.751588	0.271238	2.77096	0.00558918	0.0125456
Zm00001d001166	6.77429	-1.21632	0.89909	-1.35284	0.176108	0.25607
Zm00001d001168	26.0492	0.568312	0.529418	1.07347	0.283062	0.379812
Zm00001d001169	11.1474	1.51702	0.811229	1.87002	0.0614808	0.104741
Zm00001d001170	11.5555	-0.992253	0.670216	-1.4805	0.13874	0.20998
Zm00001d001174	3.84741	-0.31692	1.47209	-0.215286	0.829544	0.877234
Zm00001d001206	24.1056	0.499678	0.586384	0.852135	0.394139	0.495194
Zm00001d001217	5.01504	1.12268	1.11155	1.01001	0.312492	0.411321
Zm00001d001224	9.82969	1.38278	1.07519	1.28607	0.198417	0.28284
Zm00001d001230	63.6579	-1.10793	0.312323	-3.54738	0.000389078	0.00111611
Zm00001d001240	180.941	0.732843	0.255364	2.86979	0.00410741	0.0094941
Zm00001d001243	9.048	0.169097	0.695143	0.243255	0.807808	0.860757
Zm00001d001248	5.8192	1.16896	1.27826	0.914494	0.360457	0.46132
Zm00001d001250	66.9387	0.129088	0.321818	0.401122	0.68833	0.764882
Zm00001d001253	3.74476	3.41911	1.68892	2.02444	0.0429247	0.076768
Zm00001d001256	11.4632	0.6314	0.822212	0.767928	0.44253	0.543395
Zm00001d001263	61.4152	-0.316487	0.271832	-1.16427	0.244313	0.336674
Zm00001d001267	162.491	0.125164	0.203423	0.61529	0.538363	0.633139
Zm00001d001276	1006.33	0.687389	0.105094	6.54071	6.12262e-11	4.63162e-10
Zm00001d001285	11.5694	-1.16734	0.765216	-1.5255	0.127135	0.19512
Zm00001d001304	32.9405	0.599887	0.414296	1.44797	0.147626	0.221103
Zm00001d001305	6.52031	-1.49884	1.1031	-1.35876	0.174223	0.253897
Zm00001d001307	33.6657	0.138086	0.387057	0.35676	0.721271	0.792262
Zm00001d001311	47.0412	3.51074	0.477501	7.35232	1.94796e-13	1.92041e-12
Zm00001d001312	2.24733	-1.13547	1.55676	-0.72938	0.465769	0.566247
Zm00001d001334	16.1312	-0.513859	0.500949	-1.02577	0.305	0.403555
Zm00001d001336	2.84739	-1.17958	1.61793	-0.729069	0.465959	0.566452
Zm00001d001340	7.39756	1.61093	0.992032	1.62387	0.104404	0.164892
Zm00001d001352	3.59126	-0.921019	1.29653	-0.710374	0.477472	0.576631
Zm00001d001370	8.66855	2.5867	0.92851	2.78587	0.0053385	0.0120334
Zm00001d001382	2.8941	1.53932	1.62953	0.944644	0.344841	0.44523
Zm00001d001393	23.4787	0.697123	0.573932	1.21464	0.224502	0.31394
Zm00001d001394	6.15423	-0.908355	0.866475	-1.04833	0.294485	0.392057
Zm00001d001398	121.404	5.10516	1.03253	4.94431	7.64157e-07	3.4529e-06
Zm00001d001399	738.309	0.645675	0.0982809	6.56969	5.04195e-11	3.85354e-10
Zm00001d001406	12.8257	-1.66867	0.644136	-2.59055	0.00958225	0.0204239
Zm00001d001414	3.33041	4.37452	1.5757	2.77623	0.00549927	0.0123615
Zm00001d001425	67.7251	-0.0312927	0.273606	-0.114372	0.908943	0.935262
Zm00001d001432	8.00722	-0.614082	0.724104	-0.848058	0.396406	0.497244
Zm00001d001435	4.88026	0.914147	1.19464	0.765205	0.44415	0.54504
Zm00001d001436	3.928	-0.147779	1.29361	-0.114238	0.909049	0.935287
Zm00001d001456	41.8113	-0.843027	0.398894	-2.11341	0.0345659	0.0634335
Zm00001d001471	3.79909	-0.0306919	1.5375	-0.0199622	0.984074	0.989312
Zm00001d001472	586.723	-0.924968	0.128384	-7.20469	5.81758e-13	5.52265e-12
Zm00001d001474	3.96322	0.247853	1.2007	0.206425	0.836459	0.882668
Zm00001d001475	5.88665	0.634782	1.22043	0.520129	0.602974	0.691226
Zm00001d001476	2.78693	-0.643953	1.58539	-0.406181	0.68461	0.761892
Zm00001d001479	215.25	-0.318046	0.180378	-1.76322	0.0778631	0.128317
Zm00001d001480	16.8139	-1.0417	0.508022	-2.05049	0.0403162	0.0726444
Zm00001d001482	161.564	0.700428	0.195857	3.57621	0.000348606	0.00100998
Zm00001d001488	4.25673	-0.960281	1.33676	-0.718367	0.472531	0.572351
Zm00001d001489	11.788	0.945217	0.943357	1.00197	0.316357	0.415239
Zm00001d001490	771.43	0.535114	0.12053	4.43968	9.00918e-06	3.44728e-05
Zm00001d001492	37.788	0.197487	0.42126	0.468802	0.639211	0.722879
Zm00001d001497	44.9558	-0.188712	0.381995	-0.494016	0.621295	0.707394
Zm00001d001500	87.8004	-0.0612424	0.305847	-0.200238	0.841294	0.885979
Zm00001d001502	5.52397	2.64012	1.23181	2.14328	0.0320907	0.0594195
Zm00001d001513	38.1838	0.15595	0.387209	0.402753	0.68713	0.764026
Zm00001d001520	22.4549	-0.585436	0.488425	-1.19862	0.230676	0.321141
Zm00001d001527	20.1599	-2.30455	0.575875	-4.00182	6.28568e-05	0.000209732
Zm00001d001563	61.9032	-1.66693	0.411129	-4.05452	5.02376e-05	0.000170454
Zm00001d001564	12.534	2.93114	0.926918	3.16224	0.0015656	0.00396697
Zm00001d001565	7.04261	4.1805	1.26426	3.30668	0.000944072	0.00251387
Zm00001d001566	78.4056	0.263423	0.233642	1.12747	0.259546	0.353803
Zm00001d001568	6.78237	-1.36231	1.17902	-1.15546	0.247903	0.34072
Zm00001d001569	4.37336	-0.495177	1.10108	-0.449721	0.652911	0.734908
Zm00001d001572	79.4026	0.0688444	0.304726	0.225922	0.821262	0.870807
Zm00001d001574	6.84293	-0.0535874	0.948895	-0.0564735	0.954965	0.969011
Zm00001d001575	223.329	-1.10828	0.201029	-5.51305	3.52671e-08	1.91926e-07
Zm00001d001579	18.0071	-0.0736594	0.725528	-0.101525	0.919134	0.943075
Zm00001d001580	57.9321	0.696951	0.332706	2.0948	0.0361889	0.0660841
Zm00001d001582	7.49189	2.12127	0.981422	2.16142	0.0306629	0.0570535
Zm00001d001606	3.73125	1.88343	1.38694	1.35798	0.174471	0.254203
Zm00001d001609	4.44821	-0.0858186	1.20138	-0.0714335	0.943053	0.960181
Zm00001d001620	27.0624	0.0851479	0.387802	0.219565	0.82621	0.874899
Zm00001d001628	120.757	-0.814242	0.207304	-3.92777	8.57374e-05	0.000279268
Zm00001d001633	12.0046	0.175233	0.784039	0.223501	0.823146	0.872422
Zm00001d001641	6.56575	-0.802495	1.10785	-0.724369	0.468839	0.569086
Zm00001d001642	5.31037	0.1317	1.03923	0.126729	0.899155	0.928588
Zm00001d001644	20.6607	0.975866	0.62154	1.57008	0.116397	0.181009
Zm00001d001656	129.569	0.26352	0.200993	1.31109	0.189827	0.272609
Zm00001d001668	188.667	-0.784196	0.261126	-3.00313	0.00267218	0.00643003
Zm00001d001672	25.3271	0.737726	0.545686	1.35193	0.176399	0.256395
Zm00001d001673	2.81819	1.58106	1.48543	1.06438	0.287157	0.384223
Zm00001d001677	23.8434	0.235037	0.434825	0.540533	0.58883	0.678378
Zm00001d001692	3.31002	0.404804	1.56236	0.259098	0.795559	0.851111
Zm00001d001693	191.705	1.54951	0.190016	8.15461	3.50307e-16	4.36498e-15
Zm00001d001694	18.6278	-2.634	0.761307	-3.45984	0.000540488	0.0015139
Zm00001d001700	75.0772	0.204038	0.287577	0.709509	0.478009	0.577148
Zm00001d001714	102.963	-0.162852	0.223837	-0.727548	0.46689	0.567324
Zm00001d001730	3.66403	-0.895753	1.36571	-0.655889	0.511895	0.608923
Zm00001d001735	9.8494	-0.257661	0.770043	-0.334606	0.737922	0.8056
Zm00001d001745	10.941	-1.10559	0.736885	-1.50036	0.133522	0.203357
Zm00001d001747	263.783	-0.127566	0.179518	-0.710602	0.477331	0.576564
Zm00001d001754	67.3036	-1.1643	0.280629	-4.1489	3.34079e-05	0.000116943
Zm00001d001756	4.69237	0.867136	1.15072	0.753559	0.451114	0.551882
Zm00001d001760	20.687	-0.437133	0.477731	-0.915019	0.360182	0.461045
Zm00001d001763	105.978	-0.0552463	0.234275	-0.235818	0.813574	0.865101
Zm00001d001765	3304.6	0.147855	0.0715952	2.06515	0.0389086	0.0704609
Zm00001d001766	684.227	0.413496	0.110396	3.74556	0.000179989	0.000552287
Zm00001d001767	84.3717	-0.175588	0.307136	-0.571695	0.567529	0.659631
Zm00001d001769	41.5681	-1.2514	0.466572	-2.68211	0.00731588	0.0160414
Zm00001d001771	547.619	-1.48654	0.166913	-8.90606	5.28777e-19	8.29227e-18
Zm00001d001772	10.9656	0.00296758	0.759644	0.00390654	0.996883	0.997829
Zm00001d001773	91.7944	-0.0429537	0.239091	-0.179654	0.857424	0.897676
Zm00001d001774	571.63	-1.33216	0.11844	-11.2476	2.38085e-29	7.0756e-28
Zm00001d001779	1045.11	-0.693305	0.115826	-5.98576	2.15387e-09	1.36588e-08
Zm00001d001780	1308.36	-0.17607	0.07721	-2.2804	0.0225838	0.0435264
Zm00001d001781	45.9095	0.95312	0.379406	2.51213	0.0120003	0.0248242
Zm00001d001784	139.268	-0.640801	0.23477	-2.72948	0.00634335	0.0140947
Zm00001d001785	609.362	-0.74318	0.192327	-3.86414	0.00011148	0.000355508
Zm00001d001786	1174.01	-0.644266	0.0954873	-6.74714	1.50788e-11	1.2193e-10
Zm00001d001787	1732.2	0.605262	0.0762234	7.94064	2.01148e-15	2.33283e-14
Zm00001d001788	1646.5	-0.476016	0.0863422	-5.51313	3.52499e-08	1.91871e-07
Zm00001d001789	1545.57	-0.794946	0.0865262	-9.18734	4.02661e-20	6.84677e-19
Zm00001d001790	1150.35	0.37278	0.079518	4.688	2.75894e-06	1.14435e-05
Zm00001d001791	136.446	-1.12724	0.325386	-3.46432	0.000531572	0.00149135
Zm00001d001796	2.24678	-0.322621	1.83641	-0.17568	0.860545	0.900023
Zm00001d001797	517.918	0.316073	0.133311	2.37095	0.0177424	0.0351966
Zm00001d001798	1155.1	0.0103782	0.097638	0.106292	0.91535	0.93999
Zm00001d001799	478.097	-0.107014	0.133877	-0.79934	0.424093	0.525137
Zm00001d001800	1256.14	-0.130618	0.0951717	-1.37244	0.169925	0.248668
Zm00001d001802	121.323	0.870551	0.215095	4.04728	5.1816e-05	0.000175305
Zm00001d001803	1103.33	-0.331449	0.101903	-3.25259	0.00114359	0.00299249
Zm00001d001804	141.753	-1.10218	0.208727	-5.2805	1.28832e-07	6.51576e-07
Zm00001d001806	141.491	0.196001	0.247741	0.791149	0.428857	0.529863
Zm00001d001807	176.494	-0.00244991	0.187466	-0.0130685	0.989573	0.992779
Zm00001d001808	1373.26	-0.0790398	0.0898517	-0.879669	0.379039	0.479958
Zm00001d001809	2712.84	0.00442856	0.0699075	0.0633488	0.949489	0.964889
Zm00001d001811	466.272	-0.155288	0.129219	-1.20174	0.229463	0.319785
Zm00001d001812	115.251	-0.558748	0.195663	-2.85567	0.00429457	0.00988042
Zm00001d001813	915.599	0.2243	0.100591	2.22982	0.0257596	0.0489422
Zm00001d001814	2589.49	-0.291262	0.0698294	-4.17105	3.03199e-05	0.000106977
Zm00001d001817	139.275	0.213178	0.189024	1.12778	0.259412	0.353639
Zm00001d001818	163.586	-0.685906	0.187519	-3.6578	0.000254393	0.000756363
Zm00001d001819	91.6818	0.0834093	0.28327	0.294452	0.768413	0.830046
Zm00001d001820	6.16831	-1.02222	1.31055	-0.779999	0.435392	0.536195
Zm00001d001824	1133.75	0.107989	0.120101	0.899152	0.368572	0.469406
Zm00001d001825	680.692	-0.839576	0.110666	-7.58656	3.28509e-14	3.48091e-13
Zm00001d001826	320.863	0.671812	0.158669	4.23404	2.2953e-05	8.25156e-05
Zm00001d001827	839.505	0.128577	0.0835268	1.53935	0.123719	0.190658
Zm00001d001828	1348.12	-0.556064	0.0913845	-6.08488	1.16577e-09	7.60837e-09
Zm00001d001829	8.20829	-1.0643	0.771538	-1.37945	0.167756	0.246103
Zm00001d001830	458.564	-0.129427	0.11179	-1.15777	0.246957	0.339686
Zm00001d001831	2080.27	-0.113813	0.0877386	-1.29718	0.19457	0.278201
Zm00001d001832	294.492	0.485626	0.237479	2.04492	0.0408626	0.0735543
Zm00001d001834	1559.29	-0.409068	0.0669917	-6.10624	1.02004e-09	6.70989e-09
Zm00001d001835	147.25	-1.52444	0.274126	-5.56109	2.68095e-08	1.48355e-07
Zm00001d001837	705.291	0.0269499	0.0992388	0.271566	0.785956	0.84385
Zm00001d001839	608.964	-0.584259	0.107399	-5.44006	5.32631e-08	2.82809e-07
Zm00001d001841	442.799	-0.294412	0.106358	-2.76813	0.00563793	0.0126454
Zm00001d001842	38.3219	0.264359	0.374368	0.706147	0.480097	0.578881
Zm00001d001843	157.81	0.374369	0.233586	1.6027	0.109	0.171095
Zm00001d001844	434.418	0.250698	0.116079	2.15972	0.0307946	0.0572585
Zm00001d001845	52.4636	0.102413	0.28398	0.360635	0.718372	0.789892
Zm00001d001846	2699.63	-0.637272	0.0914039	-6.97204	3.12372e-12	2.72855e-11
Zm00001d001847	652.541	0.0579148	0.0976417	0.593136	0.55309	0.646433
Zm00001d001848	2774.07	0.402138	0.079027	5.08861	3.60695e-07	1.709e-06
Zm00001d001849	543.726	1.42986	0.174984	8.17134	3.04994e-16	3.81643e-15
Zm00001d001850	47.1814	1.12236	0.361851	3.10171	0.00192406	0.00477929
Zm00001d001852	18.1977	-0.948935	0.664004	-1.42911	0.152973	0.227956
Zm00001d001855	241.837	-0.372897	0.15072	-2.4741	0.0133572	0.0273302
Zm00001d001856	2610.14	0.345731	0.0698931	4.94657	7.55337e-07	3.41537e-06
Zm00001d001857	18.9544	-1.49851	0.547563	-2.73669	0.00620599	0.0138091
Zm00001d001858	305.149	0.111415	0.126198	0.88286	0.377312	0.478295
Zm00001d001859	900.042	0.46735	0.08399	5.56435	2.63131e-08	1.45759e-07
Zm00001d001860	63.362	0.688366	0.324575	2.12082	0.0339368	0.0624216
Zm00001d001861	147.494	0.414028	0.215938	1.91734	0.0551942	0.0953739
Zm00001d001862	1027.55	-0.742008	0.119225	-6.22359	4.85913e-10	3.33563e-09
Zm00001d001864	188.226	0.0493074	0.174841	0.282012	0.777934	0.837473
Zm00001d001865	125.095	-0.905734	0.229957	-3.93872	8.19181e-05	0.000267843
Zm00001d001866	687.206	-0.657015	0.13692	-4.79853	1.59832e-06	6.86562e-06
Zm00001d001868	1479.92	0.179018	0.0853613	2.09718	0.0359775	0.0657609
Zm00001d001869	347.41	-0.163046	0.124919	-1.30521	0.19182	0.274943
Zm00001d001870	542.285	-0.12287	0.127472	-0.963899	0.335097	0.434757
Zm00001d001871	191.442	-0.781792	0.258057	-3.02953	0.00244936	0.00594274
Zm00001d001877	625.178	-0.159642	0.11146	-1.43228	0.152064	0.22678
Zm00001d001879	1398.67	0.189543	0.0906888	2.09004	0.0366141	0.066769
Zm00001d001880	1089.03	-0.453679	0.104302	-4.34966	1.36351e-05	5.07868e-05
Zm00001d001881	2201	0.0766861	0.066608	1.1513	0.249607	0.342693
Zm00001d001882	1278.38	0.1192	0.0679553	1.75409	0.0794148	0.130478
Zm00001d001883	2850.33	0.0303197	0.0890595	0.340443	0.733523	0.802146
Zm00001d001884	1446.88	-0.0188767	0.0675459	-0.279464	0.779888	0.838794
Zm00001d001885	19.5344	1.56509	0.561693	2.78638	0.00533001	0.0120186
Zm00001d001894	8.7549	-0.688166	0.992397	-0.693438	0.488035	0.586579
Zm00001d001895	2833.44	0.210544	0.0619243	3.40002	0.00067381	0.00184876
Zm00001d001896	1309.97	0.540753	0.0784468	6.89325	5.45317e-12	4.64365e-11
Zm00001d001897	270.075	0.0348023	0.157295	0.221255	0.824894	0.873894
Zm00001d001898	966.322	0.317936	0.0953335	3.33499	0.000853027	0.00229369
Zm00001d001899	1524	-0.403667	0.115255	-3.50237	0.000461143	0.00130714
Zm00001d001900	555.376	-0.45693	0.10775	-4.24066	2.2286e-05	8.03456e-05
Zm00001d001901	1260.41	-0.603154	0.101324	-5.95272	2.63727e-09	1.65391e-08
Zm00001d001902	62.206	1.45187	0.33648	4.31487	1.59698e-05	5.88514e-05
Zm00001d001903	1507.67	-0.132565	0.0883099	-1.50114	0.13332	0.203115
Zm00001d001904	5.8167	-0.70762	0.982866	-0.719955	0.471552	0.571529
Zm00001d001905	253.117	0.0435146	0.180775	0.240712	0.809778	0.862201
Zm00001d001906	7.3175	-3.45988	1.00618	-3.43862	0.000584677	0.00162632
Zm00001d001907	166.574	-1.13351	0.234822	-4.82711	1.38525e-06	6.01738e-06
Zm00001d001908	815.105	0.296944	0.100751	2.9473	0.00320566	0.00759569
Zm00001d001909	613.416	0.564586	0.119175	4.73744	2.16436e-06	9.13207e-06
Zm00001d001910	91.3482	0.470101	0.240619	1.95372	0.0507348	0.088617
Zm00001d001913	14639.6	-0.269452	0.051352	-5.24715	1.54466e-07	7.73581e-07
Zm00001d001914	512.619	0.561507	0.116929	4.80213	1.56989e-06	6.75224e-06
Zm00001d001915	5104.42	0.350263	0.0787206	4.44945	8.60905e-06	3.30177e-05
Zm00001d001916	64.3906	-0.492964	0.32258	-1.52819	0.126465	0.194272
Zm00001d001917	277.061	0.394172	0.151743	2.59763	0.00938698	0.0200478
Zm00001d001923	426.589	0.201964	0.108962	1.85353	0.0638066	0.108178
Zm00001d001924	70.8964	-3.34652	0.306613	-10.9145	9.83075e-28	2.6603e-26
Zm00001d001928	277.201	-0.402946	0.170419	-2.36444	0.0180573	0.0357159
Zm00001d001929	1965.19	0.0670531	0.0681823	0.983438	0.325392	0.424649
Zm00001d001932	240.373	0.85157	0.166744	5.10704	3.27237e-07	1.56159e-06
Zm00001d001933	990.041	0.0765889	0.0872198	0.878114	0.379882	0.48082
Zm00001d001935	1229.88	0.0529684	0.0731732	0.723877	0.469141	0.569358
Zm00001d001936	241.872	-1.7903	0.158097	-11.324	9.98081e-30	3.04432e-28
Zm00001d001937	727.63	0.172609	0.0909136	1.89861	0.0576163	0.0989746
Zm00001d001939	767.621	0.68523	0.136497	5.0201	5.16437e-07	2.3916e-06
Zm00001d001940	846.83	-0.720944	0.0986776	-7.30605	2.75106e-13	2.68236e-12
Zm00001d001941	156.317	-0.162875	0.188061	-0.866074	0.386449	0.487534
Zm00001d001943	466.46	0.742512	0.1344	5.52466	3.30124e-08	1.80467e-07
Zm00001d001944	1954.01	0.681792	0.0854783	7.9762	1.50902e-15	1.77092e-14
Zm00001d001945	135.204	-1.03493	0.245844	-4.2097	2.55715e-05	9.12512e-05
Zm00001d001946	1785.65	-0.262314	0.0794727	-3.30068	0.000964502	0.00256289
Zm00001d001947	1071.11	-0.919722	0.0839048	-10.9615	5.85205e-28	1.6148e-26
Zm00001d001949	228.283	0.253445	0.13764	1.84136	0.0655684	0.110826
Zm00001d001951	798.672	0.187179	0.0880911	2.12483	0.0336008	0.0618936
Zm00001d001952	521.343	0.189577	0.106477	1.78046	0.0750014	0.124316
Zm00001d001953	1358.13	-0.211376	0.0774746	-2.72832	0.0063657	0.0141408
Zm00001d001959	1823.59	-0.378595	0.0810697	-4.66999	3.01213e-06	1.24159e-05
Zm00001d001960	595.586	3.57834	0.504226	7.09671	1.27758e-12	1.16945e-11
Zm00001d001962	3213.53	-0.0276821	0.0660881	-0.418867	0.675313	0.753846
Zm00001d001963	24.9117	-1.38943	0.51821	-2.6812	0.00733582	0.0160786
Zm00001d001964	33.1474	-0.43496	0.504982	-0.861337	0.389053	0.489959
Zm00001d001966	1733.18	-0.345563	0.0628737	-5.49614	3.8819e-08	2.1001e-07
Zm00001d001967	723.965	0.288584	0.0911982	3.16436	0.00155425	0.00394232
Zm00001d001968	1069.55	0.608128	0.105233	5.77889	7.51948e-09	4.46341e-08
Zm00001d001970	10.0307	-0.619684	1.01301	-0.611723	0.540721	0.635295
Zm00001d001972	403.076	-0.294925	0.123942	-2.37955	0.017334	0.0344681
Zm00001d001973	343.388	-0.0925944	0.138616	-0.667991	0.504139	0.601659
Zm00001d001974	580.417	0.0147387	0.112899	0.130548	0.896133	0.926725
Zm00001d001976	34.8154	-2.11052	0.43472	-4.8549	1.20449e-06	5.28648e-06
Zm00001d001978	2100.73	-0.211305	0.0705091	-2.99684	0.00272796	0.00655004
Zm00001d001979	3391.85	-0.314905	0.0669407	-4.70424	2.54808e-06	1.06332e-05
Zm00001d001980	381.189	-0.457818	0.136485	-3.35435	0.000795511	0.00215142
Zm00001d001982	354.886	-0.53346	0.130175	-4.09801	4.16712e-05	0.000143177
Zm00001d001983	1162.19	0.329227	0.0969663	3.39528	0.000685592	0.00187857
Zm00001d001984	429.354	0.238393	0.116953	2.03837	0.0415127	0.0745834
Zm00001d001987	265.596	0.14479	0.143917	1.00607	0.314384	0.413176
Zm00001d001988	4106.32	0.216544	0.0741245	2.92135	0.0034852	0.00818578
Zm00001d001989	1140.54	-0.794811	0.119998	-6.62354	3.50697e-11	2.72574e-10
Zm00001d001990	17.0728	0.124649	0.569143	0.219011	0.826641	0.875256
Zm00001d001993	152	0.198956	0.25106	0.792463	0.428091	0.529113
Zm00001d001994	445.196	-0.0490615	0.129853	-0.377825	0.705561	0.779605
Zm00001d001995	235.657	0.975991	0.175106	5.5737	2.49385e-08	1.38462e-07
Zm00001d001996	7.2205	3.3201	1.15023	2.88646	0.00389604	0.00904638
Zm00001d001997	97.5985	0.475584	0.272263	1.74678	0.0806747	0.132262
Zm00001d001999	3413.26	-0.631263	0.0615071	-10.2633	1.03172e-24	2.36833e-23
Zm00001d002000	922.722	-1.21694	0.138542	-8.78395	1.57833e-18	2.37579e-17
Zm00001d002003	863.945	-0.271532	0.0879449	-3.08753	0.00201829	0.00498658
Zm00001d002004	748.577	-1.21972	0.131381	-9.28385	1.63463e-20	2.85236e-19
Zm00001d002006	22450.4	-0.170137	0.0523823	-3.248	0.00116221	0.00303703
Zm00001d002012	996.071	0.572876	0.0835223	6.85895	6.93675e-12	5.8177e-11
Zm00001d002013	30.2551	3.85429	0.602752	6.39449	1.61085e-10	1.16717e-09
Zm00001d002014	21.3169	-0.0216137	0.602102	-0.035897	0.971364	0.981091
Zm00001d002018	14.2394	-1.39106	0.629972	-2.20813	0.0272353	0.0513759
Zm00001d002019	768.852	0.870078	0.121263	7.17515	7.2228e-13	6.78409e-12
Zm00001d002020	937.26	1.48117	0.142813	10.3714	3.34526e-25	7.84134e-24
Zm00001d002021	233.96	0.159692	0.190231	0.839461	0.401211	0.502018
Zm00001d002022	1953.5	-0.0779989	0.065461	-1.19153	0.233444	0.324304
Zm00001d002024	7626.92	-0.11237	0.0823163	-1.3651	0.172222	0.251587
Zm00001d002025	431.333	-0.0576443	0.216909	-0.265753	0.790429	0.847393
Zm00001d002026	356.593	-0.435302	0.131947	-3.29908	0.000970025	0.00257577
Zm00001d002027	1640.61	-0.165129	0.0828938	-1.99205	0.0463654	0.082018
Zm00001d002028	896.873	0.268212	0.10806	2.48206	0.0130624	0.0267945
Zm00001d002029	3108.73	0.192386	0.0688716	2.7934	0.00521576	0.0117869
Zm00001d002032	447.545	0.25578	0.16642	1.53695	0.124305	0.19144
Zm00001d002033	1443.1	0.345613	0.102815	3.36149	0.000775231	0.00210105
Zm00001d002034	955.529	-0.617554	0.10045	-6.14786	7.85362e-10	5.23995e-09
Zm00001d002035	1911.37	-0.655593	0.123482	-5.30924	1.10085e-07	5.6199e-07
Zm00001d002036	836.148	-0.0517191	0.097094	-0.532671	0.594261	0.683188
Zm00001d002038	254.241	0.244005	0.167756	1.45452	0.145802	0.218765
Zm00001d002039	58.0051	2.2831	0.910506	2.50751	0.0121586	0.0251229
Zm00001d002042	13.463	-0.596274	0.936328	-0.636822	0.524241	0.620229
Zm00001d002046	1087.1	0.386733	0.0986832	3.91894	8.89397e-05	0.000289062
Zm00001d002051	4084.01	-0.22723	0.0523593	-4.33983	1.42596e-05	5.29203e-05
Zm00001d002052	8288.27	3.37998	0.0675466	50.0392	0	0
Zm00001d002053	727.881	0.0855051	0.129807	0.658708	0.510083	0.607283
Zm00001d002054	86.0818	0.765221	0.259912	2.94415	0.0032384	0.00766645
Zm00001d002055	3.08407	0.896447	1.25339	0.715215	0.474476	0.57408
Zm00001d002056	110.473	-0.750095	0.232379	-3.22789	0.00124705	0.00323431
Zm00001d002058	290.395	0.599488	0.138961	4.31406	1.60281e-05	5.90393e-05
Zm00001d002063	241.38	0.41339	0.182607	2.26382	0.0235851	0.0452402
Zm00001d002064	2693.41	-1.07233	0.0766195	-13.9955	1.66081e-44	9.44959e-43
Zm00001d002065	10454.1	0.156916	0.0490345	3.20011	0.00137374	0.00353019
Zm00001d002066	689.643	-0.392102	0.124205	-3.15689	0.00159462	0.00403473
Zm00001d002068	272.281	-1.17405	0.220619	-5.32163	1.02843e-07	5.27243e-07
Zm00001d002069	527.603	1.38991	0.139259	9.98075	1.85058e-23	3.88011e-22
Zm00001d002071	167.815	-0.35552	0.18012	-1.97379	0.0484054	0.0851291
Zm00001d002072	8.55081	1.15476	0.837826	1.37828	0.168118	0.246471
Zm00001d002074	1.90881	0.912293	1.72464	0.528975	0.596823	0.68557
Zm00001d002075	2059.6	-0.0217231	0.0635132	-0.342024	0.732333	0.801114
Zm00001d002079	603.306	0.560086	0.119041	4.705	2.53865e-06	1.05955e-05
Zm00001d002080	3838.13	0.21333	0.0622354	3.4278	0.000608494	0.00168483
Zm00001d002082	189.802	-0.811253	0.201244	-4.03119	5.54962e-05	0.000186915
Zm00001d002083	14.6758	0.137702	0.6309	0.218263	0.827224	0.875629
Zm00001d002084	748.641	0.324206	0.112484	2.88224	0.00394861	0.00916045
Zm00001d002085	1069.37	0.618335	0.0945299	6.54116	6.10444e-11	4.61918e-10
Zm00001d002086	277.171	-0.00595036	0.18993	-0.0313293	0.975007	0.983427
Zm00001d002087	705.793	0.67172	0.0943459	7.11976	1.08114e-12	9.97178e-12
Zm00001d002088	17.686	2.81023	0.647987	4.33686	1.4453e-05	5.35934e-05
Zm00001d002089	835.531	1.70038	0.117923	14.4194	3.90593e-47	2.43007e-45
Zm00001d002090	366.828	-0.264655	0.137119	-1.93011	0.0535928	0.0929081
Zm00001d002091	506.54	0.386403	0.118035	3.27363	0.00106175	0.00279648
Zm00001d002094	42.1149	-1.06246	0.497168	-2.13703	0.0325957	0.0602457
Zm00001d002095	630.148	0.941076	0.135679	6.93605	4.03226e-12	3.47929e-11
Zm00001d002096	6.34451	1.69257	1.30356	1.29842	0.194142	0.277683
Zm00001d002097	6.54755	-0.736044	1.21757	-0.604519	0.545499	0.639976
Zm00001d002098	43.2883	0.00184595	0.351195	0.00525621	0.995806	0.997079
Zm00001d002099	1965.57	0.143897	0.0724655	1.98573	0.0470637	0.0830717
Zm00001d002100	86.3257	1.89809	0.405175	4.6846	2.80502e-06	1.16198e-05
Zm00001d002101	4.1569	1.22087	1.24228	0.982768	0.325722	0.425005
Zm00001d002103	495.551	-0.492333	0.123757	-3.97823	6.94313e-05	0.000230009
Zm00001d002104	599.816	0.291656	0.091623	3.18321	0.0014565	0.00372026
Zm00001d002105	2025.23	-0.266216	0.0730519	-3.6442	0.00026822	0.000793927
Zm00001d002111	240.049	0.540701	0.169458	3.19077	0.00141896	0.00363379
Zm00001d002113	308.955	0.000817151	0.161682	0.00505408	0.995967	0.997166
Zm00001d002115	235.633	-0.829786	0.180693	-4.59223	4.38531e-06	1.76473e-05
Zm00001d002119	623.622	-1.53113	0.126126	-12.1396	6.51345e-34	2.43254e-32
Zm00001d002121	145.104	-1.1275	0.274142	-4.11285	3.90812e-05	0.000134922
Zm00001d002122	2559.23	-0.44179	0.078544	-5.62475	1.85781e-08	1.04898e-07
Zm00001d002125	1427.68	0.40091	0.0768498	5.2168	1.82038e-07	9.01883e-07
Zm00001d002126	1756.96	-3.11656	0.0858386	-36.3073	1.24309e-288	1.94712e-285
Zm00001d002127	3.6995	-2.4818	1.29921	-1.91024	0.0561025	0.0967551
Zm00001d002128	1301.86	-0.368325	0.0884125	-4.16599	3.10008e-05	0.000109156
Zm00001d002129	122.432	-0.155822	0.22223	-0.701176	0.483193	0.581798
Zm00001d002130	13.9859	0.231891	0.823638	0.281545	0.778292	0.837721
Zm00001d002131	322.075	0.963782	0.15795	6.10181	1.04872e-09	6.88325e-09
Zm00001d002132	197.6	-3.1808	0.467461	-6.80442	1.01456e-11	8.36915e-11
Zm00001d002133	65.3285	-3.99191	0.397811	-10.0347	1.07287e-23	2.30205e-22
Zm00001d002134	3.21155	0.158335	1.35642	0.11673	0.907074	0.933935
Zm00001d002135	1037.16	0.622962	0.0978299	6.3678	1.91755e-10	1.3763e-09
Zm00001d002136	3.73371	-0.260226	1.6052	-0.162115	0.871216	0.908223
Zm00001d002137	2.42221	-0.599796	1.66992	-0.359177	0.719463	0.790732
Zm00001d002139	95.5645	-0.920595	0.281655	-3.26852	0.00108112	0.00284299
Zm00001d002140	569.798	-0.0119014	0.11691	-0.1018	0.918916	0.942961
Zm00001d002141	11811	-0.188463	0.0633014	-2.97723	0.00290864	0.00693945
Zm00001d002143	6911.25	1.46447	0.0854896	17.1304	8.80722e-66	1.05165e-63
Zm00001d002144	4.48859	-0.540345	1.05042	-0.514407	0.606967	0.694556
Zm00001d002145	140.704	0.223663	0.251647	0.888796	0.374113	0.475235
Zm00001d002146	18.6968	1.10673	0.548751	2.01682	0.0437147	0.077961
Zm00001d002147	122.131	0.708247	0.225595	3.13946	0.00169258	0.00425791
Zm00001d002148	1944.8	0.232397	0.0696498	3.33665	0.000847944	0.00228187
Zm00001d002149	505.696	-0.108491	0.133754	-0.811124	0.417294	0.518174
Zm00001d002150	126.07	-0.794225	0.331751	-2.39404	0.0166639	0.0332953
Zm00001d002153	138.472	-0.00136609	0.2178	-0.00627221	0.994996	0.996588
Zm00001d002154	578.152	0.584276	0.107159	5.45242	4.96898e-08	2.64787e-07
Zm00001d002155	2409.31	-0.159503	0.0636797	-2.50477	0.012253	0.0252944
Zm00001d002156	1685.8	-0.383566	0.0801867	-4.78341	1.72345e-06	7.36985e-06
Zm00001d002157	73.4517	0.728683	0.305377	2.38618	0.0170246	0.0339167
Zm00001d002158	132.578	-1.44345	0.259344	-5.5658	2.60954e-08	1.44644e-07
Zm00001d002159	314.693	-1.11537	0.166899	-6.68289	2.34282e-11	1.85613e-10
Zm00001d002160	460.737	-1.01013	0.135988	-7.42806	1.10202e-13	1.10776e-12
Zm00001d002161	28.1163	-1.72876	0.541156	-3.19457	0.00140042	0.0035932
Zm00001d002163	679.824	-0.468234	0.108771	-4.30477	1.67162e-05	6.13873e-05
Zm00001d002164	402.065	0.237968	0.138004	1.72435	0.0846445	0.13782
Zm00001d002166	1879.7	-0.244368	0.0929356	-2.62944	0.00855267	0.0184399
Zm00001d002167	359.888	0.780819	0.158831	4.91603	8.83155e-07	3.94972e-06
Zm00001d002168	193.013	1.2271	0.173804	7.06026	1.6619e-12	1.49605e-11
Zm00001d002169	1576.67	0.109473	0.0771562	1.41885	0.155942	0.231604
Zm00001d002172	139.667	2.22599	0.261604	8.50898	1.75474e-17	2.4235e-16
Zm00001d002174	115.748	0.501689	0.244638	2.05074	0.040292	0.0726156
Zm00001d002175	2040.26	0.467294	0.0924358	5.05534	4.2963e-07	2.01554e-06
Zm00001d002176	2.78214	0.479437	1.49568	0.320547	0.748553	0.813969
Zm00001d002178	164.824	5.00358	0.367163	13.6277	2.74148e-42	1.3958e-40
Zm00001d002181	11.7268	2.56588	0.981993	2.61293	0.00897705	0.019262
Zm00001d002184	549.126	-0.0811644	0.123253	-0.658518	0.510205	0.607374
Zm00001d002185	718.539	-0.10868	0.122737	-0.885476	0.3759	0.476959
Zm00001d002186	3708.73	-0.807876	0.0727564	-11.1038	1.2016e-28	3.44045e-27
Zm00001d002190	1603.96	0.00929622	0.0713151	0.130354	0.896286	0.926836
Zm00001d002191	245.98	0.676043	0.210236	3.21564	0.00130156	0.00336149
Zm00001d002192	7.11116	-3.10213	1.1996	-2.58597	0.00971048	0.0206473
Zm00001d002198	93.3202	1.53221	0.283783	5.39923	6.69258e-08	3.51239e-07
Zm00001d002199	79.9728	1.4256	0.296692	4.80499	1.54761e-06	6.66395e-06
Zm00001d002200	799.198	0.0329769	0.106628	0.309271	0.757115	0.820732
Zm00001d002215	7.20988	0.794394	1.12142	0.70838	0.47871	0.577706
Zm00001d002216	5.98186	0.66104	0.932539	0.708861	0.478411	0.57745
Zm00001d002235	1023.26	0.133269	0.0960407	1.38763	0.165249	0.243081
Zm00001d002238	6.90369	1.65009	1.16437	1.41715	0.156438	0.232239
Zm00001d002240	299.684	0.912896	0.150451	6.06772	1.29742e-09	8.41603e-09
Zm00001d002241	370.555	0.273766	0.166582	1.64343	0.100294	0.159452
Zm00001d002243	934.002	-0.547162	0.0993593	-5.5069	3.65203e-08	1.9826e-07
Zm00001d002244	2640.33	0.388306	0.0683556	5.68068	1.34162e-08	7.70096e-08
Zm00001d002246	1509.99	-0.326241	0.0716986	-4.55017	5.36028e-06	2.12813e-05
Zm00001d002250	1166.63	0.0264724	0.0879429	0.301018	0.763401	0.82573
Zm00001d002252	1032.9	-0.645073	0.134901	-4.78183	1.73707e-06	7.42212e-06
Zm00001d002253	1147.67	-0.107359	0.0781264	-1.37417	0.169389	0.248102
Zm00001d002255	35.0283	-1.02986	0.405527	-2.53954	0.0110997	0.0232342
Zm00001d002256	204.388	-0.363977	0.191361	-1.90205	0.057165	0.0983772
Zm00001d002257	2989.36	0.464468	0.0605695	7.66836	1.74211e-14	1.88726e-13
Zm00001d002258	5730.15	-0.270675	0.0686278	-3.9441	8.00993e-05	0.000262444
Zm00001d002259	1841.81	-0.352489	0.0899196	-3.92005	8.85309e-05	0.000287839
Zm00001d002260	7.80875	0.167361	1.04071	0.160815	0.872239	0.909005
Zm00001d002261	1566.57	1.37637	0.12837	10.7219	8.03503e-27	2.06921e-25
Zm00001d002262	6.4383	0.427147	1.0551	0.404841	0.685594	0.762828
Zm00001d002266	2284.32	-0.05114	0.0764623	-0.668827	0.503606	0.601164
Zm00001d002267	2011.97	1.18446	0.0865963	13.678	1.37444e-42	7.07903e-41
Zm00001d002271	21.2867	0.631271	0.570636	1.10626	0.268614	0.363836
Zm00001d002272	2830.71	0.446446	0.0597089	7.47704	7.6013e-14	7.78789e-13
Zm00001d002274	241.36	0.590828	0.148998	3.96535	7.32883e-05	0.000241764
Zm00001d002275	12778.9	-0.191971	0.0609892	-3.14762	0.00164607	0.00415466
Zm00001d002277	239.018	-0.790236	0.181714	-4.34879	1.3689e-05	5.09733e-05
Zm00001d002278	914.189	-0.515664	0.127613	-4.04085	5.32572e-05	0.000179875
Zm00001d002282	233.887	-0.733649	0.185124	-3.96301	7.40099e-05	0.000243903
Zm00001d002283	1520.28	0.706166	0.104476	6.7591	1.38849e-11	1.12722e-10
Zm00001d002284	670.315	-0.810131	0.137789	-5.8795	4.11503e-09	2.51781e-08
Zm00001d002285	166.959	0.251247	0.203184	1.23655	0.216253	0.304164
Zm00001d002286	47.6886	-1.05433	0.309828	-3.40296	0.000666588	0.00183083
Zm00001d002287	151.04	-1.89021	0.197967	-9.54813	1.32064e-21	2.46779e-20
Zm00001d002288	35.8954	1.1969	0.388764	3.07874	0.00207878	0.00512108
Zm00001d002289	4.08224	-2.51974	1.13138	-2.22714	0.0259381	0.0492287
Zm00001d002290	57.3297	1.3496	0.341325	3.95401	7.68535e-05	0.000252431
Zm00001d002292	3272.61	-0.356207	0.0654014	-5.44648	5.13767e-08	2.73338e-07
Zm00001d002295	3632.43	-0.745117	0.0968982	-7.68969	1.47492e-14	1.60565e-13
Zm00001d002296	578.712	-0.170232	0.121773	-1.39795	0.162128	0.239181
Zm00001d002301	46.1525	1.39513	0.375669	3.71372	0.000204231	0.000619308
Zm00001d002302	1468.42	0.0387235	0.0948418	0.408295	0.683057	0.760386
Zm00001d002307	124.45	0.183913	0.261749	0.702629	0.482287	0.580865
Zm00001d002309	6.21884	0.530856	1.15271	0.460528	0.645137	0.728167
Zm00001d002312	115.605	0.257744	0.21711	1.18716	0.235166	0.32629
Zm00001d002313	2564.31	0.0744942	0.0621504	1.19861	0.230679	0.321141
Zm00001d002314	359.064	1.04593	0.129256	8.09191	5.87356e-16	7.16691e-15
Zm00001d002315	668.328	0.225923	0.0913857	2.47219	0.0134289	0.0274558
Zm00001d002316	772.87	0.248232	0.0962905	2.57795	0.00993892	0.021059
Zm00001d002317	667.557	0.054819	0.122429	0.447761	0.654326	0.736096
Zm00001d002319	6.20466	-0.129363	1.08842	-0.118853	0.905392	0.932719
Zm00001d002323	1357.95	-0.301022	0.0689573	-4.36535	1.2692e-05	4.748e-05
Zm00001d002324	14.49	0.989829	0.614008	1.61208	0.106945	0.168394
Zm00001d002325	6957.83	0.644798	0.0850549	7.58096	3.43001e-14	3.62582e-13
Zm00001d002326	4239.54	1.1435	0.0855317	13.3693	9.13387e-41	4.42212e-39
Zm00001d002330	673.746	-0.380115	0.124803	-3.04571	0.00232133	0.00566825
Zm00001d002332	1732	0.507006	0.0784937	6.4592	1.0526e-10	7.78787e-10
Zm00001d002333	177.844	-1.58552	0.225969	-7.01654	2.27434e-12	2.01803e-11
Zm00001d002334	2062.69	-0.113856	0.063302	-1.79862	0.0720791	0.12018
Zm00001d002338	4928.31	-1.05811	0.059104	-17.9026	1.12547e-71	1.58567e-69
Zm00001d002339	5111.86	-0.161843	0.0887912	-1.82274	0.0683434	0.114817
Zm00001d002340	1022.55	0.238205	0.0920997	2.58638	0.00969898	0.0206305
Zm00001d002341	126.316	0.180392	0.248506	0.725906	0.467896	0.568236
Zm00001d002342	1270.4	-0.801995	0.095952	-8.3583	6.36309e-17	8.37136e-16
Zm00001d002343	1954.25	-0.10468	0.079247	-1.32094	0.186522	0.268718
Zm00001d002344	768.343	-0.111985	0.091521	-1.2236	0.221102	0.309902
Zm00001d002345	229.745	-0.302747	0.194931	-1.5531	0.120399	0.186329
Zm00001d002346	4.13377	-3.40391	1.58899	-2.14219	0.0321783	0.0595651
Zm00001d002347	357.798	-3.00146	0.368516	-8.14472	3.80161e-16	4.71931e-15
Zm00001d002348	160.68	-0.869379	0.233588	-3.72184	0.000197774	0.00060159
Zm00001d002349	626.23	-0.0967095	0.111684	-0.86592	0.386534	0.487571
Zm00001d002351	15.5103	-0.6776	0.557969	-1.21441	0.224593	0.314001
Zm00001d002352	363.128	-0.552261	0.152211	-3.62825	0.000285349	0.000840611
Zm00001d002353	107.683	-0.0399145	0.272378	-0.146541	0.883494	0.917073
Zm00001d002356	228.529	-0.896879	0.162324	-5.52524	3.2904e-08	1.79948e-07
Zm00001d002357	1084.68	1.05815	0.108566	9.74661	1.90735e-22	3.74825e-21
Zm00001d002358	1035.6	0.130154	0.0852574	1.5266	0.126862	0.194802
Zm00001d002359	969.147	0.285491	0.0975029	2.92802	0.00341124	0.00803207
Zm00001d002360	26.082	-0.540487	0.638729	-0.846192	0.397446	0.498244
Zm00001d002362	122.574	0.756017	0.298681	2.53119	0.0113678	0.0237152
Zm00001d002364	334.702	-0.175245	0.151732	-1.15496	0.248105	0.340948
Zm00001d002366	4106	0.147729	0.0701879	2.10476	0.0353118	0.0646553
Zm00001d002369	519.242	0.17303	0.117692	1.47019	0.14151	0.213408
Zm00001d002370	632.862	1.56271	0.276335	5.65511	1.55749e-08	8.87312e-08
Zm00001d002371	1222.4	0.2563	0.0984838	2.60246	0.00925577	0.0197867
Zm00001d002372	59.9824	-0.395431	0.321329	-1.23061	0.218468	0.306726
Zm00001d002373	1564.99	0.00905593	0.0733919	0.123391	0.901797	0.930378
Zm00001d002374	41.2104	-0.202098	0.42723	-0.473041	0.636184	0.720312
Zm00001d002377	1666.69	0.485535	0.0798722	6.0789	1.21012e-09	7.88238e-09
Zm00001d002378	73.059	4.0763	0.7121	5.72434	1.0384e-08	6.05571e-08
Zm00001d002382	547.534	-0.0120916	0.12683	-0.0953375	0.924047	0.946439
Zm00001d002384	277.714	0.0311159	0.146866	0.211866	0.832211	0.879335
Zm00001d002385	39.3167	0.971654	0.377811	2.5718	0.0101171	0.0213961
Zm00001d002386	1116.71	-0.369895	0.0919655	-4.0221	5.76805e-05	0.000193831
Zm00001d002387	191.633	0.00723781	0.151584	0.0477479	0.961917	0.974321
Zm00001d002388	2802.45	0.144183	0.069193	2.08378	0.0371805	0.0676721
Zm00001d002390	1465.03	0.57825	0.096537	5.98993	2.09928e-09	1.33285e-08
Zm00001d002391	1334.07	-0.0693318	0.0960374	-0.721925	0.470341	0.570502
Zm00001d002393	30.3654	3.32171	0.461394	7.19929	6.05274e-13	5.73363e-12
Zm00001d002394	30.5839	0.166591	0.386505	0.43102	0.666454	0.746444
Zm00001d002395	5772.64	-0.216749	0.0713116	-3.03946	0.00237004	0.00577977
Zm00001d002396	1002.67	-0.594618	0.122256	-4.8637	1.1521e-06	5.07578e-06
Zm00001d002402	75.7386	0.957125	0.280785	3.40875	0.000652609	0.00179569
Zm00001d002403	192.896	-0.251642	0.181511	-1.38637	0.165633	0.243565
Zm00001d002405	1516.91	0.20473	0.0902321	2.26893	0.0232726	0.0447084
Zm00001d002406	159.245	0.0481129	0.199063	0.241697	0.809015	0.861595
Zm00001d002409	162.991	-0.626078	0.215409	-2.90646	0.00365541	0.00854052
Zm00001d002410	530.347	-2.2149	0.191413	-11.5713	5.76217e-31	1.84862e-29
Zm00001d002411	11.4361	-0.633117	0.835555	-0.75772	0.448619	0.549303
Zm00001d002412	92.9422	0.340679	0.257096	1.32511	0.185136	0.267136
Zm00001d002415	688.617	-0.283234	0.0975587	-2.90322	0.00369353	0.00861974
Zm00001d002416	1207.88	1.3244	0.0967605	13.6874	1.20807e-42	6.25848e-41
Zm00001d002418	2073.51	0.370585	0.0656918	5.64128	1.68795e-08	9.58353e-08
Zm00001d002419	288.802	-0.134509	0.142256	-0.945546	0.34438	0.444778
Zm00001d002420	105.343	0.367064	0.258847	1.41808	0.156169	0.231898
Zm00001d002421	33.6943	0.589952	0.386573	1.52611	0.126983	0.194944
Zm00001d002422	435.674	-0.862686	0.198755	-4.34044	1.42198e-05	5.27802e-05
Zm00001d002423	203.303	-0.359372	0.203698	-1.76424	0.0776916	0.12808
Zm00001d002424	72.9716	0.278153	0.272164	1.022	0.306779	0.405405
Zm00001d002425	99.8693	0.183159	0.231262	0.791995	0.428364	0.529352
Zm00001d002426	816.195	-0.197145	0.098373	-2.00406	0.0450641	0.0799871
Zm00001d002428	1403.53	0.125794	0.086683	1.45119	0.146727	0.219942
Zm00001d002429	114.203	0.356989	0.202636	1.76173	0.0781157	0.128653
Zm00001d002430	8.75932	2.48692	1.14583	2.17042	0.0299753	0.0559577
Zm00001d002431	20.4986	1.54622	0.556787	2.77704	0.00548566	0.0123359
Zm00001d002432	180.369	-0.884453	0.239432	-3.69397	0.000220781	0.000664454
Zm00001d002433	1032.82	-0.353009	0.081198	-4.3475	1.37696e-05	5.12448e-05
Zm00001d002434	121.663	0.758097	0.566937	1.33718	0.181164	0.262532
Zm00001d002435	175.923	1.33694	0.187618	7.12587	1.03423e-12	9.55238e-12
Zm00001d002436	363.558	0.783155	0.19094	4.10156	4.10366e-05	0.00014116
Zm00001d002439	55.6897	0.964258	0.367313	2.62517	0.00866063	0.0186507
Zm00001d002440	2711.97	-0.331021	0.0564137	-5.86774	4.41774e-09	2.69127e-08
Zm00001d002441	355.869	0.922921	0.139607	6.61086	3.82106e-11	2.95262e-10
Zm00001d002444	58.0697	0.452527	0.33295	1.35915	0.1741	0.253732
Zm00001d002446	505.24	0.206938	0.129226	1.60137	0.109295	0.171417
Zm00001d002447	345.043	-0.356026	0.247246	-1.43997	0.149877	0.223983
Zm00001d002449	3.39932	-0.786739	1.42985	-0.550224	0.582166	0.672797
Zm00001d002450	2484.48	-0.133559	0.0695452	-1.92046	0.0547995	0.094741
Zm00001d002451	5874.43	0.0692117	0.0758589	0.912374	0.361572	0.46237
Zm00001d002452	150.343	0.711422	0.231554	3.07239	0.00212355	0.00522222
Zm00001d002454	25.6665	-0.528666	0.59095	-0.894603	0.370999	0.47197
Zm00001d002455	136.082	0.0734875	0.255782	0.287305	0.773878	0.834454
Zm00001d002456	611.337	0.181449	0.123647	1.46747	0.142248	0.214302
Zm00001d002457	91.8081	0.178951	0.268659	0.666089	0.505354	0.602731
Zm00001d002461	6.69603	0.0397435	1.13592	0.0349878	0.972089	0.9816
Zm00001d002462	1719.67	0.16118	0.0838601	1.92201	0.0546043	0.094471
Zm00001d002473	164.467	-0.223471	0.220323	-1.01429	0.310446	0.409358
Zm00001d002475	595.416	-0.402482	0.0957619	-4.20294	2.63468e-05	9.38168e-05
Zm00001d002476	270.213	0.0148154	0.153959	0.0962294	0.923338	0.946078
Zm00001d002477	13.9596	0.514537	0.682019	0.754431	0.45059	0.551317
Zm00001d002478	600.501	-0.0794141	0.133497	-0.594877	0.551926	0.645514
Zm00001d002479	313.877	3.0789	0.249537	12.3385	5.62272e-35	2.2181e-33
Zm00001d002480	27.4846	-0.440145	0.444281	-0.99069	0.321837	0.421083
Zm00001d002481	201.009	-0.096168	0.180201	-0.53367	0.59357	0.682658
Zm00001d002482	15.5936	-2.3061	0.736152	-3.13264	0.00173243	0.00434953
Zm00001d002483	541.407	0.227899	0.13711	1.66216	0.0964802	0.154327
Zm00001d002485	1293.08	-0.317058	0.0911821	-3.47719	0.000506693	0.00142714
Zm00001d002489	5492.03	0.794065	0.0950694	8.35248	6.68467e-17	8.78575e-16
Zm00001d002490	169.323	0.319038	0.217708	1.46544	0.142802	0.214981
Zm00001d002491	585.983	-0.0705504	0.111603	-0.632157	0.527284	0.623192
Zm00001d002495	823.784	0.459126	0.110611	4.15082	3.31289e-05	0.000116028
Zm00001d002496	307.816	0.39888	0.176546	2.25936	0.0238609	0.0456968
Zm00001d002498	42.9466	1.21841	0.382128	3.1885	0.00143015	0.00366104
Zm00001d002499	535.383	-0.0811859	0.128406	-0.632258	0.527218	0.623142
Zm00001d002500	180.516	-0.848045	0.174197	-4.8683	1.12562e-06	4.96573e-06
Zm00001d002501	305.504	-0.0948704	0.150954	-0.628474	0.529693	0.625484
Zm00001d002503	4436.99	0.598953	0.0863568	6.93579	4.03948e-12	3.4844e-11
Zm00001d002504	993.84	0.23308	0.0986305	2.36316	0.0181196	0.0358089
Zm00001d002510	200.307	-0.739896	0.213465	-3.46613	0.000528009	0.00148232
Zm00001d002511	675.829	0.340299	0.0941838	3.61314	0.00030251	0.000886458
Zm00001d002512	62.9721	0.419389	0.285173	1.47065	0.141386	0.213269
Zm00001d002514	149.053	0.89509	0.195637	4.57525	4.75643e-06	1.90172e-05
Zm00001d002519	217.607	-0.570607	0.205955	-2.77054	0.00559636	0.0125607
Zm00001d002520	1364.76	0.865592	0.0879426	9.84268	7.37173e-23	1.48483e-21
Zm00001d002521	438.607	-0.438384	0.119866	-3.65729	0.000254893	0.000757679
Zm00001d002522	315.98	-0.425868	0.149627	-2.8462	0.00442437	0.010158
Zm00001d002523	2747.35	-0.0476075	0.0786528	-0.605287	0.544988	0.639462
Zm00001d002524	151.47	1.0909	0.211628	5.15481	2.53894e-07	1.23101e-06
Zm00001d002530	1461.94	1.48582	0.0960587	15.4678	5.71879e-54	4.43965e-52
Zm00001d002531	49.8967	-0.39947	0.270994	-1.47409	0.140457	0.212179
Zm00001d002532	379.335	0.662357	0.15228	4.34961	1.36382e-05	5.07913e-05
Zm00001d002534	411.734	-0.725057	0.185548	-3.90765	9.31965e-05	0.000301682
Zm00001d002535	295.496	-0.422624	0.16903	-2.50029	0.0124091	0.0255809
Zm00001d002536	35.4231	0.4548	0.424611	1.0711	0.284126	0.380913
Zm00001d002537	311.179	-0.217756	0.143232	-1.5203	0.128435	0.19681
Zm00001d002538	1264.41	0.259836	0.0762971	3.40558	0.00066023	0.00181524
Zm00001d002539	92.3687	-0.245312	0.237672	-1.03215	0.302004	0.400307
Zm00001d002540	2490.15	-0.304499	0.100225	-3.03816	0.00238029	0.00580158
Zm00001d002541	53.0853	2.97102	0.43227	6.87306	6.28412e-12	5.30376e-11
Zm00001d002542	825.39	-0.227571	0.0904312	-2.51651	0.0118525	0.0245781
Zm00001d002543	1807.57	-0.629549	0.0984429	-6.39506	1.60482e-10	1.16344e-09
Zm00001d002544	213.134	-0.29574	0.158659	-1.864	0.0623221	0.105992
Zm00001d002545	50.7205	1.4552	0.345983	4.206	2.59927e-05	9.26302e-05
Zm00001d002546	2262.98	-0.671156	0.111711	-6.00798	1.87849e-09	1.2004e-08
Zm00001d002547	2.78331	-0.448046	1.34715	-0.332588	0.739446	0.806919
Zm00001d002548	587.003	-0.620186	0.1069	-5.80155	6.57042e-09	3.92897e-08
Zm00001d002549	236.573	0.374743	0.189495	1.97759	0.0479745	0.0844661
Zm00001d002550	4.3082	1.53785	1.17119	1.31307	0.189159	0.271781
Zm00001d002553	352.37	-0.462079	0.134917	-3.42492	0.000614988	0.00170015
Zm00001d002558	12.7642	0.115898	0.666899	0.173786	0.862034	0.901297
Zm00001d002562	136.023	-0.739223	0.188905	-3.91321	9.10786e-05	0.000295437
Zm00001d002564	84.0048	-2.29088	0.288934	-7.92871	2.2143e-15	2.56136e-14
Zm00001d002565	27.0382	-0.624722	0.521558	-1.1978	0.230995	0.321482
Zm00001d002568	153.873	-0.97895	0.216275	-4.52642	5.99915e-06	2.3638e-05
Zm00001d002569	57.6726	-0.24057	0.407621	-0.59018	0.55507	0.648298
Zm00001d002570	11.4991	2.20763	0.828709	2.66394	0.00772315	0.0168417
Zm00001d002572	79.5742	-0.292334	0.291068	-1.00435	0.31521	0.414019
Zm00001d002573	622.028	0.531497	0.127428	4.17096	3.03315e-05	0.000107004
Zm00001d002576	217.668	-0.952985	0.15758	-6.04762	1.47001e-09	9.48473e-09
Zm00001d002579	387.97	-0.458454	0.125669	-3.64811	0.000264177	0.000782829
Zm00001d002580	1571.58	0.124204	0.0804738	1.54341	0.122731	0.189432
Zm00001d002584	27.8039	-0.669067	0.514713	-1.29988	0.193641	0.277114
Zm00001d002585	1824.63	0.0202488	0.0716329	0.282675	0.777426	0.837193
Zm00001d002589	47.5147	0.90666	0.339353	2.67173	0.0075461	0.0164946
Zm00001d002590	190.086	-1.56836	0.206627	-7.59027	3.19249e-14	3.39089e-13
Zm00001d002591	86.8484	0.887792	0.298892	2.97028	0.00297532	0.00708712
Zm00001d002592	188.146	-2.27878	0.286412	-7.9563	1.77259e-15	2.06477e-14
Zm00001d002593	45.8117	-1.50235	0.428713	-3.50432	0.00045778	0.00129816
Zm00001d002594	27.6095	0.386516	0.507468	0.761655	0.446266	0.54728
Zm00001d002595	169.699	0.512722	0.187146	2.73969	0.00614968	0.0136964
Zm00001d002596	167.4	1.38138	0.19124	7.2233	5.07413e-13	4.83586e-12
Zm00001d002597	6947.37	-0.0491556	0.0708473	-0.693825	0.487792	0.586381
Zm00001d002598	1328.4	-0.134529	0.0812639	-1.65546	0.0978308	0.156112
Zm00001d002599	354.596	-0.531453	0.217898	-2.43901	0.0147278	0.0298025
Zm00001d002600	305.811	-0.501185	0.145157	-3.45272	0.000554965	0.00155064
Zm00001d002601	5468.79	1.4018	0.0659897	21.2428	3.84635e-100	9.76356e-98
Zm00001d002602	243.591	0.499248	0.165352	3.0193	0.00253357	0.00612474
Zm00001d002603	906.631	0.141763	0.118047	1.2009	0.22979	0.320158
Zm00001d002607	228.434	-1.32206	0.231682	-5.70637	1.15411e-08	6.6933e-08
Zm00001d002609	54.8026	-0.452702	0.410608	-1.10252	0.270237	0.365663
Zm00001d002610	87.8996	-0.331543	0.287857	-1.15176	0.249419	0.342482
Zm00001d002611	931.033	0.181436	0.09165	1.97966	0.0477418	0.0841231
Zm00001d002613	28.8628	-1.75739	0.442585	-3.97074	7.16505e-05	0.000236743
Zm00001d002614	240.921	1.57376	0.24576	6.40365	1.51703e-10	1.1028e-09
Zm00001d002615	881.936	-0.125915	0.0749944	-1.67899	0.0931541	0.149744
Zm00001d002616	5.63956	1.06496	1.06538	0.999606	0.317501	0.416321
Zm00001d002617	2015.01	0.0620853	0.0755323	0.821971	0.411094	0.512002
Zm00001d002618	158.55	-2.69398	0.24073	-11.1909	4.52025e-29	1.32561e-27
Zm00001d002620	45.2106	-3.69867	0.440474	-8.39703	4.57915e-17	6.09973e-16
Zm00001d002621	311.675	0.404974	0.194588	2.08118	0.0374172	0.0680556
Zm00001d002623	102.051	-0.146505	0.339975	-0.430928	0.666521	0.746444
Zm00001d002624	471.104	0.457479	0.147907	3.09302	0.0019813	0.00490772
Zm00001d002625	873.271	-0.0227829	0.112633	-0.202276	0.839701	0.884854
Zm00001d002626	6.80534	0.0115129	0.852388	0.0135067	0.989224	0.992578
Zm00001d002629	72.4519	-0.921478	0.273127	-3.37381	0.000741357	0.00201684
Zm00001d002630	401.029	-0.484821	0.173435	-2.79541	0.00518339	0.0117242
Zm00001d002631	495.158	-0.621008	0.150667	-4.12174	3.76022e-05	0.000130289
Zm00001d002632	1609.85	-0.700135	0.0947844	-7.38661	1.5062e-13	1.49765e-12
Zm00001d002639	897.019	0.108383	0.0898654	1.20606	0.227794	0.317956
Zm00001d002640	410.139	0.661743	0.166597	3.97211	7.12395e-05	0.000235531
Zm00001d002641	295.629	-0.493359	0.132387	-3.72664	0.000194053	0.000591217
Zm00001d002642	1670.48	-0.451398	0.0806578	-5.59645	2.1878e-08	1.2244e-07
Zm00001d002644	815.026	-0.387623	0.0864954	-4.48143	7.41454e-06	2.87554e-05
Zm00001d002650	1980.53	-0.421822	0.0789819	-5.34074	9.25664e-08	4.77316e-07
Zm00001d002654	822.226	-0.186512	0.10563	-1.76571	0.0774447	0.127746
Zm00001d002656	693.273	0.245234	0.0930454	2.63564	0.00839784	0.0181375
Zm00001d002658	670.073	0.31337	0.0991906	3.15928	0.00158161	0.00400525
Zm00001d002659	3632.55	0.172576	0.0637833	2.70566	0.00681694	0.015049
Zm00001d002661	430.778	-0.236762	0.119473	-1.98173	0.0475093	0.0837744
Zm00001d002662	212.129	-0.960794	0.202745	-4.73894	2.14842e-06	9.06913e-06
Zm00001d002663	1413.8	0.31653	0.0716553	4.4174	9.98955e-06	3.79244e-05
Zm00001d002668	4262.04	-0.132108	0.0552078	-2.39293	0.0167145	0.0333813
Zm00001d002669	308.034	-0.53439	0.144905	-3.68786	0.000226148	0.000679362
Zm00001d002671	17.0159	0.433972	0.560402	0.774394	0.438698	0.539643
Zm00001d002673	503.282	0.742479	0.138948	5.34356	9.11368e-08	4.70582e-07
Zm00001d002674	226.219	0.179074	0.153714	1.16498	0.244026	0.336384
Zm00001d002675	12.7244	-1.70638	0.75454	-2.26148	0.0237296	0.045491
Zm00001d002676	450.887	-0.384813	0.145874	-2.63799	0.00834001	0.0180258
Zm00001d002677	425.278	-0.0151305	0.134587	-0.112422	0.910489	0.936334
Zm00001d002678	6144.73	-1.11753	0.0930081	-12.0154	2.94822e-33	1.07394e-31
Zm00001d002679	9.20222	-2.31182	1.09054	-2.1199	0.0340147	0.0625384
Zm00001d002680	180.826	-0.0838286	0.171774	-0.488017	0.625538	0.711101
Zm00001d002682	455.262	0.276448	0.110569	2.50022	0.0124115	0.0255839
Zm00001d002684	203.381	0.511628	0.168422	3.03777	0.00238337	0.00580802
Zm00001d002685	329.268	0.170614	0.135965	1.25484	0.209538	0.296124
Zm00001d002687	419.058	0.222994	0.210837	1.05766	0.290209	0.387586
Zm00001d002688	180.504	-0.47105	0.187063	-2.51814	0.0117977	0.0244798
Zm00001d002690	11246	-0.948948	0.0734321	-12.9228	3.34728e-38	1.5056e-36
Zm00001d002693	7.06542	0.665293	0.944195	0.704614	0.48105	0.579769
Zm00001d002694	638.708	0.289489	0.110977	2.60856	0.00909246	0.0194719
Zm00001d002695	2990.3	-0.648557	0.0849585	-7.63381	2.27916e-14	2.44715e-13
Zm00001d002696	621.176	0.275343	0.120605	2.28302	0.0224292	0.0432724
Zm00001d002698	11.8334	3.85735	0.997918	3.8654	0.000110907	0.000353935
Zm00001d002700	127.797	-1.16074	0.18849	-6.1581	7.36251e-10	4.92461e-09
Zm00001d002703	1012.58	0.187119	0.084246	2.22111	0.0263437	0.0499097
Zm00001d002704	5896.88	-0.0411003	0.0795807	-0.51646	0.605533	0.693422
Zm00001d002705	1931.16	-1.45157	0.0859634	-16.8859	5.71041e-64	6.3357e-62
Zm00001d002707	82.7831	0.695325	0.266717	2.60697	0.0091347	0.0195482
Zm00001d002708	832.843	0.158864	0.117194	1.35556	0.175238	0.255098
Zm00001d002711	462.685	0.769592	0.125728	6.12107	9.29463e-10	6.15053e-09
Zm00001d002712	41.2163	2.56873	0.391869	6.55509	5.56096e-11	4.22595e-10
Zm00001d002713	214.447	0.483614	0.176315	2.74289	0.00609002	0.0135771
Zm00001d002715	2279.52	0.162965	0.0725886	2.24505	0.024765	0.0472347
Zm00001d002716	1777.78	0.167241	0.0740887	2.25731	0.0239888	0.0459087
Zm00001d002718	485.881	-0.0667919	0.114624	-0.582705	0.560092	0.65304
Zm00001d002720	2.46152	0.0247108	1.40926	0.0175346	0.98601	0.990465
Zm00001d002725	1506.65	0.393333	0.0871831	4.51157	6.4349e-06	2.51983e-05
Zm00001d002726	439.713	-0.502439	0.183341	-2.74047	0.00613516	0.0136674
Zm00001d002727	149.431	-0.380497	0.192692	-1.97464	0.0483088	0.0849934
Zm00001d002730	112.196	0.363712	0.22986	1.58232	0.113577	0.177193
Zm00001d002731	41.034	0.696667	0.372599	1.86975	0.0615185	0.104773
Zm00001d002733	104.631	-0.84619	0.279526	-3.02723	0.00246806	0.00598103
Zm00001d002734	591.496	-0.488579	0.107985	-4.5245	6.05374e-06	2.38354e-05
Zm00001d002735	486.792	-0.291292	0.126626	-2.30041	0.0214248	0.0415408
Zm00001d002736	595.014	-0.471879	0.129624	-3.64037	0.000272245	0.000805036
Zm00001d002737	1202.73	-0.163054	0.0695011	-2.34606	0.0189729	0.037318
Zm00001d002738	110.721	-1.99011	0.275247	-7.23028	4.82002e-13	4.60027e-12
Zm00001d002739	869.754	-1.81694	0.106745	-17.0213	5.70632e-65	6.54948e-63
Zm00001d002740	4.90559	-0.834218	1.18529	-0.70381	0.481551	0.580228
Zm00001d002742	704.467	-0.0984885	0.119897	-0.821445	0.411393	0.512327
Zm00001d002743	25.0245	-1.31894	0.4915	-2.68349	0.00728573	0.0159806
Zm00001d002744	99.8851	0.748738	0.256814	2.91549	0.00355134	0.00832218
Zm00001d002748	61.4223	0.226723	0.332458	0.681962	0.495263	0.593407
Zm00001d002751	541.026	0.010859	0.109131	0.0995043	0.920738	0.944321
Zm00001d002754	205.508	-0.584217	0.171396	-3.40858	0.000653027	0.00179655
Zm00001d002755	34.7494	1.61246	0.463061	3.48217	0.000497373	0.00140297
Zm00001d002756	190.964	-0.185304	0.2205	-0.840381	0.400695	0.50156
Zm00001d002757	318.052	-0.937703	0.178094	-5.26523	1.40018e-07	7.05466e-07
Zm00001d002758	646.626	-0.0276337	0.108875	-0.253812	0.799641	0.85415
Zm00001d002759	2310.38	-0.759954	0.0698513	-10.8796	1.44181e-27	3.87413e-26
Zm00001d002760	4.19266	-2.53735	1.18844	-2.13503	0.0327582	0.060525
Zm00001d002761	6.99983	-0.237339	0.790264	-0.300329	0.763926	0.826165
Zm00001d002762	890.863	0.322544	0.0862713	3.73871	0.000184964	0.000565726
Zm00001d002770	356.355	0.172228	0.119935	1.43601	0.151	0.225395
Zm00001d002771	32.9753	0.446329	0.404193	1.10425	0.269486	0.364832
Zm00001d002772	956.784	-2.78766	0.153569	-18.1524	1.22887e-73	1.82806e-71
Zm00001d002773	202.921	-0.00666733	0.184811	-0.0360764	0.971221	0.981021
Zm00001d002774	4.14215	-2.23678	1.20238	-1.8603	0.0628436	0.10677
Zm00001d002775	1190.22	-0.240116	0.111011	-2.16299	0.0305416	0.0568596
Zm00001d002776	51.8629	2.29864	0.407125	5.64604	1.64187e-08	9.33187e-08
Zm00001d002778	1323.24	0.242903	0.0845554	2.87271	0.00406969	0.00941509
Zm00001d002781	2381.67	0.234095	0.06259	3.74014	0.000183918	0.000562979
Zm00001d002782	440.996	-0.324981	0.108441	-2.99686	0.00272776	0.00655004
Zm00001d002783	3.00835	2.02962	1.27471	1.59222	0.111336	0.174145
Zm00001d002784	24.6232	0.678174	0.454333	1.49268	0.135521	0.205891
Zm00001d002787	119.056	0.173032	0.217923	0.794003	0.427194	0.528273
Zm00001d002788	336.097	1.27552	0.143142	8.91083	5.06499e-19	7.95227e-18
Zm00001d002789	27.0049	-0.156743	0.442649	-0.354102	0.723262	0.793728
Zm00001d002790	387.073	0.0816467	0.134819	0.605604	0.544777	0.639271
Zm00001d002791	1028.18	-0.109784	0.083352	-1.31712	0.1878	0.270237
Zm00001d002794	54.8829	-1.7216	0.368601	-4.67062	3.00288e-06	1.23836e-05
Zm00001d002796	213.538	0.0266413	0.180911	0.147262	0.882925	0.916662
Zm00001d002797	1704.97	0.68146	0.0945423	7.20799	5.67848e-13	5.39445e-12
Zm00001d002798	791.479	0.839119	0.089508	9.3748	6.93095e-21	1.24197e-19
Zm00001d002799	132.458	0.917346	0.325555	2.8178	0.00483546	0.0110031
Zm00001d002801	648.437	0.263203	0.163573	1.60909	0.107598	0.169203
Zm00001d002802	112.326	-1.03175	0.24292	-4.24729	2.16375e-05	7.81556e-05
Zm00001d002806	991.977	0.323143	0.0979985	3.29742	0.000975763	0.00258972
Zm00001d002810	913.906	0.369083	0.0978279	3.77278	0.000161438	0.000500147
Zm00001d002811	1568.3	0.573542	0.0681853	8.41152	4.04743e-17	5.41854e-16
Zm00001d002812	336.03	0.0480122	0.140735	0.341152	0.732989	0.801689
Zm00001d002814	295.994	0.238634	0.217503	1.09716	0.272574	0.368263
Zm00001d002815	72.7825	0.771675	0.412189	1.87214	0.0611875	0.104322
Zm00001d002816	18.7417	0.291245	0.522162	0.557767	0.577003	0.668359
Zm00001d002817	580.393	-0.0802107	0.103254	-0.776826	0.437261	0.538199
Zm00001d002819	1196.3	0.584034	0.0966028	6.04573	1.48739e-09	9.58756e-09
Zm00001d002820	1585.39	-1.51462	0.129072	-11.7347	8.4667e-32	2.85381e-30
Zm00001d002821	85.2267	-0.47396	0.26382	-1.79653	0.0724109	0.120661
Zm00001d002822	481.671	0.509664	0.131294	3.88185	0.000103664	0.000332295
Zm00001d002823	1004.04	0.2485	0.0990309	2.50932	0.0120964	0.0250118
Zm00001d002824	1191.42	0.0428414	0.0899603	0.476225	0.633914	0.718286
Zm00001d002825	340.793	0.370796	0.191265	1.93865	0.0525445	0.0912928
Zm00001d002826	26.0141	0.589733	0.469322	1.25656	0.208912	0.29538
Zm00001d002827	727.722	-0.238389	0.100622	-2.36916	0.0178285	0.035349
Zm00001d002828	216.357	-0.15353	0.215194	-0.713452	0.475566	0.575059
Zm00001d002830	208.857	1.34923	0.180434	7.4777	7.56339e-14	7.75502e-13
Zm00001d002833	51.2845	0.712323	0.356855	1.99612	0.0459214	0.0813191
Zm00001d002834	35.3586	4.27987	0.567779	7.53792	4.77543e-14	4.98667e-13
Zm00001d002835	1914.58	0.0322183	0.107441	0.29987	0.764277	0.826476
Zm00001d002836	481.876	0.809175	0.168224	4.81011	1.50845e-06	6.51426e-06
Zm00001d002837	1098.75	-0.584108	0.107021	-5.45786	4.81896e-08	2.57205e-07
Zm00001d002842	27461.4	1.17702	0.0650351	18.0982	3.29241e-73	4.81704e-71
Zm00001d002845	20.8881	5.01987	0.882158	5.69045	1.26708e-08	7.30143e-08
Zm00001d002847	437.964	0.203864	0.404278	0.504267	0.614074	0.701061
Zm00001d002848	656.035	-0.259173	0.115109	-2.25154	0.0243511	0.0465285
Zm00001d002849	10.6642	-1.4035	0.660584	-2.12464	0.0336168	0.061918
Zm00001d002850	515.648	-0.146994	0.137097	-1.07219	0.283633	0.380368
Zm00001d002851	290.078	-0.158153	0.141535	-1.11741	0.263818	0.358525
Zm00001d002853	1334.3	-0.253247	0.0849225	-2.98209	0.00286289	0.00684133
Zm00001d002854	798.247	-0.194087	0.0921471	-2.10627	0.035181	0.0644468
Zm00001d002856	1018.91	0.620517	0.112208	5.53005	3.20143e-08	1.75371e-07
Zm00001d002857	849.567	-0.0315224	0.0984154	-0.3203	0.748741	0.814016
Zm00001d002859	839.053	-0.247287	0.115462	-2.14172	0.0322162	0.0596228
Zm00001d002860	63.1491	-0.243026	0.278061	-0.874001	0.382118	0.482915
Zm00001d002864	1683.5	-0.332659	0.0904007	-3.67983	0.000233393	0.000698527
Zm00001d002865	858.755	0.0665496	0.121224	0.548979	0.58302	0.673547
Zm00001d002867	20.763	-0.0568484	0.599367	-0.0948474	0.924436	0.946717
Zm00001d002868	248.13	-0.101493	0.151747	-0.668827	0.503606	0.601164
Zm00001d002869	80.8288	-0.380341	0.262437	-1.44927	0.147264	0.220647
Zm00001d002871	31.9502	-2.84677	0.46443	-6.1296	8.8101e-10	5.85318e-09
Zm00001d002873	258.73	0.0509598	0.165295	0.308297	0.757856	0.821272
Zm00001d002875	629.211	-0.0281159	0.108055	-0.2602	0.79471	0.850509
Zm00001d002876	1009.62	0.410903	0.101048	4.06643	4.77392e-05	0.000162391
Zm00001d002878	607.694	-0.0239861	0.11895	-0.201648	0.840192	0.885234
Zm00001d002879	132.439	-0.559727	0.195356	-2.86516	0.00416795	0.00961985
Zm00001d002880	761.927	-0.427716	0.103212	-4.14406	3.41203e-05	0.000119202
Zm00001d002881	39.1389	-0.586549	0.39682	-1.47812	0.139375	0.210772
Zm00001d002882	403.757	-0.23096	0.133677	-1.72775	0.0840325	0.136991
Zm00001d002884	195.976	-1.96889	0.180939	-10.8815	1.41201e-27	3.80172e-26
Zm00001d002889	5087.35	-0.245408	0.0623716	-3.93461	8.33329e-05	0.000272168
Zm00001d002890	58.7294	-0.124258	0.353771	-0.351239	0.725409	0.79556
Zm00001d002891	397.076	0.583755	0.135987	4.29272	1.76498e-05	6.4593e-05
Zm00001d002893	380.567	-1.02968	0.14858	-6.93015	4.20382e-12	3.62264e-11
Zm00001d002896	3111.98	0.361245	0.06164	5.86057	4.61288e-09	2.80374e-08
Zm00001d002897	2068.65	-0.681874	0.0980323	-6.95561	3.51032e-12	3.05068e-11
Zm00001d002898	2139.09	-1.12915	0.0898228	-12.5709	3.05331e-36	1.27435e-34
Zm00001d002899	2635.15	-1.17655	0.187325	-6.2808	3.3683e-10	2.35409e-09
Zm00001d002900	9.85945	-1.35821	0.897038	-1.5141	0.13	0.198785
Zm00001d002901	252.807	0.0259357	0.166121	0.156126	0.875934	0.911501
Zm00001d002902	13.3346	-0.589358	0.557448	-1.05724	0.290401	0.387803
Zm00001d002904	3.12862	-0.0146502	1.71954	-0.00851988	0.993202	0.99537
Zm00001d002905	1136.01	-0.774819	0.10689	-7.24873	4.20707e-13	4.03988e-12
Zm00001d002917	2.67717	-1.3235	1.38058	-0.958653	0.337734	0.43756
Zm00001d002919	1152.69	0.437373	0.0931667	4.69452	2.67235e-06	1.11065e-05
Zm00001d002925	2590.73	-0.0688838	0.0681024	-1.01147	0.31179	0.410632
Zm00001d002928	313.637	-1.24093	0.128721	-9.6405	5.39267e-22	1.03158e-20
Zm00001d002929	24.1337	0.144084	0.447329	0.322098	0.747379	0.813223
Zm00001d002933	863.729	0.563928	0.0908976	6.20399	5.50503e-10	3.74426e-09
Zm00001d002934	238.196	0.262646	0.244568	1.07392	0.28286	0.379618
Zm00001d002936	2915.68	-0.104984	0.0814405	-1.28909	0.197366	0.281721
Zm00001d002937	1244.95	0.393222	0.0724989	5.42384	5.83333e-08	3.08317e-07
Zm00001d002938	600.231	0.120349	0.116589	1.03226	0.301951	0.400257
Zm00001d002939	2492.25	0.0172108	0.0920277	0.187017	0.851647	0.893384
Zm00001d002940	198.103	-0.530089	0.212485	-2.49472	0.0126057	0.02594
Zm00001d002941	1682.95	0.00138388	0.0633068	0.0218599	0.98256	0.98835
Zm00001d002942	2400.44	0.0437447	0.0845507	0.517379	0.604892	0.692919
Zm00001d002943	5368.21	-0.521327	0.0863653	-6.03631	1.57678e-09	1.01466e-08
Zm00001d002944	2050.71	-0.400245	0.0888166	-4.50643	6.59286e-06	2.57941e-05
Zm00001d002945	3238.24	0.0736535	0.0764217	0.963777	0.335158	0.434776
Zm00001d002946	1206.94	0.157702	0.0748879	2.10584	0.0352183	0.0645019
Zm00001d002950	526.363	-0.364424	0.102517	-3.55475	0.000378333	0.00108805
Zm00001d002951	5.92664	-1.36038	1.07786	-1.26212	0.206907	0.293075
Zm00001d002953	553.09	0.0262483	0.103849	0.252754	0.800458	0.85467
Zm00001d002954	219.393	-0.406695	0.169944	-2.39311	0.0167062	0.0333672
Zm00001d002956	1075.34	0.37521	0.0852868	4.39939	1.08554e-05	4.10301e-05
Zm00001d002958	468.238	-0.683422	0.123201	-5.54724	2.90218e-08	1.59899e-07
Zm00001d002959	114.128	-0.74698	0.226458	-3.29854	0.0009719	0.00258023
Zm00001d002960	15.0185	-1.17784	0.711936	-1.65442	0.0980416	0.156383
Zm00001d002961	399.272	-0.357316	0.12579	-2.84057	0.00450333	0.0103161
Zm00001d002962	821.949	0.187264	0.100755	1.85862	0.0630815	0.107099
Zm00001d002963	3.33478	-0.302484	1.24985	-0.242016	0.808768	0.861401
Zm00001d002964	96.0158	0.300557	0.278923	1.07756	0.281229	0.377867
Zm00001d002965	159.455	0.00259804	0.213841	0.0121494	0.990306	0.993365
Zm00001d002966	203.689	-0.885634	0.185667	-4.77001	1.84214e-06	7.83461e-06
Zm00001d002967	694.431	-0.64777	0.0934787	-6.9296	4.22019e-12	3.63556e-11
Zm00001d002968	58.4346	-0.251973	0.292649	-0.861008	0.389234	0.490118
Zm00001d002969	844.466	-0.0997026	0.0901313	-1.10619	0.268643	0.363857
Zm00001d002970	49.8227	-2.97377	0.457375	-6.50181	7.93586e-11	5.93751e-10
Zm00001d002971	33.1629	0.0914605	0.422667	0.216389	0.828685	0.876513
Zm00001d002974	342.831	4.61727	0.243358	18.9732	2.8408e-80	5.00959e-78
Zm00001d002978	671.394	0.173966	0.104708	1.66144	0.096626	0.154523
Zm00001d002980	654.833	0.213552	0.094648	2.25628	0.0240532	0.0460153
Zm00001d002984	35.5643	4.17856	0.559434	7.46926	8.06483e-14	8.23114e-13
Zm00001d002989	24.8792	-0.83089	0.527892	-1.57398	0.115493	0.179845
Zm00001d002990	6.81547	-4.9677	1.46253	-3.39665	0.00068217	0.00186977
Zm00001d002992	2742.71	0.520261	0.0813017	6.39914	1.56251e-10	1.13462e-09
Zm00001d002993	9.56497	0.583127	0.82611	0.705871	0.480268	0.57901
Zm00001d002996	74.0623	0.25378	0.28573	0.888179	0.374444	0.475543
Zm00001d002999	55.2491	-0.745816	0.444154	-1.67918	0.0931163	0.149692
Zm00001d003002	50.5569	0.0123415	0.330245	0.0373709	0.970189	0.980276
Zm00001d003003	8.98157	1.52326	0.828482	1.83861	0.065972	0.11143
Zm00001d003004	31.3221	0.954972	0.492374	1.93952	0.0524375	0.0911248
Zm00001d003005	156.407	1.09353	0.195879	5.58267	2.36855e-08	1.32e-07
Zm00001d003006	2310.65	-1.07933	0.0962364	-11.2154	3.4263e-29	1.01148e-27
Zm00001d003007	348.954	0.00480782	0.157618	0.0305031	0.975666	0.983793
Zm00001d003009	666.761	0.707978	0.133328	5.31005	1.09593e-07	5.59694e-07
Zm00001d003012	1267.69	-0.904652	0.0990679	-9.13163	6.74761e-20	1.13003e-18
Zm00001d003013	262.478	-0.68454	0.165311	-4.14092	3.45914e-05	0.000120784
Zm00001d003014	839.235	-0.390688	0.113271	-3.44915	0.000562353	0.00156891
Zm00001d003015	245.198	0.0356808	0.179198	0.199114	0.842174	0.88652
Zm00001d003016	7191.56	-0.868653	0.0641287	-13.5455	8.42795e-42	4.22635e-40
Zm00001d003017	360.862	0.270309	0.139514	1.9375	0.0526837	0.091493
Zm00001d003019	176.096	0.288735	0.245904	1.17418	0.240324	0.33214
Zm00001d003021	141.438	0.347235	0.217119	1.59928	0.109758	0.171991
Zm00001d003022	54.222	0.768101	0.392412	1.95739	0.0503021	0.087994
Zm00001d003023	155.983	0.717216	0.19138	3.74761	0.000178527	0.000548623
Zm00001d003024	787.944	0.753718	0.108999	6.91492	4.68136e-12	4.01854e-11
Zm00001d003025	25.5062	2.21631	0.45063	4.91825	8.73192e-07	3.90845e-06
Zm00001d003031	1516.28	-0.174057	0.0994209	-1.75071	0.0799965	0.131312
Zm00001d003033	746.049	-0.158013	0.092565	-1.70704	0.0878138	0.14219
Zm00001d003034	336.569	-0.00514093	0.12499	-0.0411308	0.967192	0.978064
Zm00001d003035	516.833	-0.973068	0.180711	-5.38465	7.25853e-08	3.79055e-07
Zm00001d003037	101.523	-0.814423	0.321027	-2.53693	0.0111828	0.0233789
Zm00001d003038	164.838	-0.80099	0.189266	-4.23209	2.31527e-05	8.31326e-05
Zm00001d003039	3543.62	-0.269802	0.0850525	-3.17218	0.001513	0.00384797
Zm00001d003040	437.649	-0.551744	0.148753	-3.70914	0.000207968	0.000629507
Zm00001d003041	121.879	0.0932649	0.218298	0.427236	0.669207	0.748711
Zm00001d003047	234.331	-0.525821	0.1623	-3.23982	0.00119607	0.00311481
Zm00001d003048	156.185	-0.764021	0.230776	-3.31065	0.00093078	0.00248071
Zm00001d003049	1948.28	-0.12203	0.0687879	-1.774	0.076063	0.125856
Zm00001d003050	56.9453	0.0598776	0.310696	0.192721	0.847178	0.88997
Zm00001d003051	39.3229	0.489093	0.329237	1.48553	0.137402	0.208303
Zm00001d003052	118.324	2.76499	0.245968	11.2412	2.55775e-29	7.5844e-28
Zm00001d003058	306.446	-1.28028	0.157993	-8.10336	5.34634e-16	6.55141e-15
Zm00001d003059	54.0659	2.67128	0.833486	3.20494	0.00135089	0.00347517
Zm00001d003062	461.156	-0.890362	0.150682	-5.90887	3.44454e-09	2.1251e-08
Zm00001d003064	1105.22	-0.203562	0.0945255	-2.15351	0.0312783	0.0580362
Zm00001d003066	739.043	0.188719	0.102429	1.84243	0.0654124	0.110576
Zm00001d003067	54.5481	0.53326	0.390652	1.36505	0.172238	0.251596
Zm00001d003068	1412.8	-5.1021	0.153062	-33.3336	1.25908e-243	1.52394e-240
Zm00001d003069	4.0034	-1.5737	1.27288	-1.23633	0.216337	0.304247
Zm00001d003070	9.80108	0.607798	0.670994	0.905818	0.365032	0.465967
Zm00001d003071	601.136	0.0967875	0.14378	0.673163	0.500844	0.598531
Zm00001d003072	585.096	-0.46999	0.151172	-3.10899	0.0018773	0.00467666
Zm00001d003076	959.901	-0.310334	0.0950375	-3.26539	0.00109315	0.00287121
Zm00001d003081	7306.02	-0.733548	0.0558738	-13.1287	2.25642e-39	1.05596e-37
Zm00001d003083	1049.36	0.107006	0.0982152	1.08951	0.275931	0.372006
Zm00001d003084	1142.54	0.034295	0.0789406	0.43444	0.663969	0.744538
Zm00001d003086	11.1014	0.690011	0.752094	0.917454	0.358905	0.459811
Zm00001d003087	1568.14	-0.0971318	0.0707133	-1.3736	0.169566	0.248287
Zm00001d003088	68.1295	-0.936427	0.378313	-2.47527	0.0133135	0.0272585
Zm00001d003089	251.604	0.204462	0.168811	1.21118	0.225825	0.315491
Zm00001d003091	80.4813	3.5655	0.332357	10.7279	7.52891e-27	1.94452e-25
Zm00001d003099	371.143	-0.0722797	0.187731	-0.385018	0.700224	0.774961
Zm00001d003101	1174.91	0.266219	0.0920647	2.89165	0.00383228	0.00890841
Zm00001d003102	556.664	0.340769	0.104523	3.26023	0.00111321	0.00291843
Zm00001d003103	255.516	0.818865	0.165332	4.95285	7.31342e-07	3.31306e-06
Zm00001d003104	553.624	0.117308	0.124945	0.938873	0.347796	0.448393
Zm00001d003106	4469	-0.295426	0.0630835	-4.68309	2.82579e-06	1.16973e-05
Zm00001d003107	70.1987	-0.709407	0.340561	-2.08305	0.0372465	0.0677784
Zm00001d003108	989.471	0.386538	0.0840532	4.59873	4.25079e-06	1.71552e-05
Zm00001d003109	489.767	-0.0666253	0.10809	-0.616387	0.537639	0.632516
Zm00001d003110	227.064	-0.302733	0.182868	-1.65547	0.097829	0.156112
Zm00001d003112	1535.85	1.48163	0.0897912	16.5008	3.61889e-61	3.63637e-59
Zm00001d003114	762.309	-0.658875	0.105494	-6.24562	4.22122e-10	2.91739e-09
Zm00001d003116	720.133	-1.09979	0.0906665	-12.1301	7.31993e-34	2.71848e-32
Zm00001d003118	4.38714	-1.46315	1.04663	-1.39796	0.162125	0.239181
Zm00001d003119	816.522	0.0565085	0.104372	0.541412	0.588223	0.677826
Zm00001d003123	1048.16	0.230775	0.101484	2.27401	0.0229656	0.044208
Zm00001d003124	252.316	0.204912	0.164225	1.24775	0.212121	0.299251
Zm00001d003125	43.3922	0.169616	0.414309	0.409396	0.682249	0.759741
Zm00001d003127	5549.42	-0.171795	0.0863468	-1.98959	0.0466364	0.0823989
Zm00001d003128	273.709	-0.367076	0.145384	-2.52488	0.0115739	0.0240889
Zm00001d003129	1550.94	-0.0816461	0.119895	-0.680981	0.495883	0.593909
Zm00001d003140	4.90358	-2.44711	1.24814	-1.9606	0.0499258	0.0874564
Zm00001d003142	270.268	0.318505	0.189607	1.67982	0.0929928	0.149566
Zm00001d003143	412.459	0.0980719	0.131973	0.743123	0.457407	0.55817
Zm00001d003144	108.866	-1.04164	0.360399	-2.89024	0.00384942	0.00894359
Zm00001d003147	2392.37	-0.263768	0.0657184	-4.01361	5.97972e-05	0.000200337
Zm00001d003148	810.626	0.530071	0.0967359	5.47957	4.26356e-08	2.28891e-07
Zm00001d003149	27.1355	1.31342	0.456226	2.87889	0.00399077	0.00925181
Zm00001d003151	28.1045	-0.0486457	0.491556	-0.0989628	0.921168	0.944617
Zm00001d003153	51.5752	-0.343343	0.350929	-0.978384	0.327884	0.427172
Zm00001d003155	93.4277	0.439351	0.248274	1.76962	0.0767897	0.126846
Zm00001d003157	23011.8	-0.474464	0.0623062	-7.61503	2.63622e-14	2.82257e-13
Zm00001d003159	1239.9	-0.439876	0.104906	-4.19306	2.75216e-05	9.77127e-05
Zm00001d003160	881.916	-0.382253	0.126676	-3.01758	0.00254804	0.00615748
Zm00001d003161	99.5372	0.691886	0.266617	2.59506	0.00945746	0.0201854
Zm00001d003162	182.719	1.08194	0.222835	4.85535	1.20171e-06	5.27605e-06
Zm00001d003164	332.59	-0.930966	0.184158	-5.05525	4.29829e-07	2.01612e-06
Zm00001d003166	1763.44	-0.330322	0.0663729	-4.97676	6.46567e-07	2.95669e-06
Zm00001d003167	46.984	0.605837	0.382228	1.58502	0.112963	0.1764
Zm00001d003171	5.3151	-1.3213	1.01748	-1.29861	0.194079	0.277622
Zm00001d003172	740.97	-1.16403	0.134789	-8.63595	5.82388e-18	8.33307e-17
Zm00001d003174	92.2303	0.106662	0.24799	0.430106	0.667118	0.746946
Zm00001d003175	282.931	-0.186534	0.199856	-0.933344	0.350643	0.451451
Zm00001d003176	1063.09	1.27716	0.110495	11.5585	6.68524e-31	2.14217e-29
Zm00001d003179	437.139	0.400699	0.130865	3.06194	0.0021991	0.005398
Zm00001d003180	203.472	-0.504201	0.202542	-2.48936	0.0127973	0.0262973
Zm00001d003181	2477.23	-0.610938	0.110142	-5.54681	2.90936e-08	1.60228e-07
Zm00001d003182	146.198	0.181911	0.172584	1.05405	0.291861	0.389148
Zm00001d003183	54.2957	-0.379812	0.334986	-1.13382	0.256871	0.350786
Zm00001d003184	124.334	-0.920683	0.339709	-2.71021	0.00672398	0.0148635
Zm00001d003185	164.399	-0.347781	0.176337	-1.97225	0.0485814	0.0853935
Zm00001d003186	411.284	-0.507153	0.220594	-2.29904	0.0215028	0.041657
Zm00001d003187	206.171	-1.09689	0.286668	-3.82634	0.000130063	0.000409666
Zm00001d003188	39.2992	-3.13812	1.30165	-2.41087	0.0159145	0.0319482
Zm00001d003190	4579.86	-2.35731	0.304707	-7.73632	1.02339e-14	1.12642e-13
Zm00001d003193	604.749	1.01932	0.112959	9.02375	1.81764e-19	2.95122e-18
Zm00001d003195	853.26	-0.0263404	0.0860865	-0.305976	0.759623	0.822714
Zm00001d003196	252.177	-0.0207226	0.141547	-0.146401	0.883605	0.917094
Zm00001d003197	201.674	0.35777	0.222159	1.61043	0.107304	0.168821
Zm00001d003198	703.687	0.753728	0.121386	6.20935	5.3203e-10	3.62603e-09
Zm00001d003199	278.257	0.347766	0.183	1.90036	0.0573859	0.0986807
Zm00001d003200	1129.17	-0.407395	0.0954743	-4.26706	1.98062e-05	7.19706e-05
Zm00001d003202	83.9935	0.469237	0.281319	1.66799	0.0953179	0.152734
Zm00001d003203	1225.51	0.240906	0.100082	2.4071	0.0160799	0.0322373
Zm00001d003207	1679.92	0.189223	0.0773015	2.44785	0.0143711	0.0291582
Zm00001d003208	72.053	-0.983474	0.312221	-3.14993	0.00163308	0.00412381
Zm00001d003209	2096	0.549326	0.128003	4.29151	1.77464e-05	6.49198e-05
Zm00001d003212	326.518	1.08249	0.164713	6.57199	4.96475e-11	3.79671e-10
Zm00001d003213	308.207	0.0386125	0.25146	0.153554	0.877962	0.912968
Zm00001d003214	1380.09	0.137843	0.119315	1.15529	0.247972	0.340783
Zm00001d003217	5.1307	2.91963	1.39187	2.09763	0.0359374	0.0657014
Zm00001d003220	1120.92	-0.487344	0.105055	-4.63896	3.5017e-06	1.43099e-05
Zm00001d003222	1524.97	0.504405	0.0832406	6.05961	1.36454e-09	8.84059e-09
Zm00001d003223	284.993	0.157784	0.141073	1.11846	0.263371	0.358009
Zm00001d003224	104.304	0.18909	0.266749	0.708867	0.478407	0.57745
Zm00001d003227	180.858	0.66141	0.248093	2.66597	0.00767655	0.0167536
Zm00001d003228	988.167	-0.49585	0.0953061	-5.20271	1.96401e-07	9.67223e-07
Zm00001d003242	852.588	-0.0942577	0.0913854	-1.03143	0.302339	0.400611
Zm00001d003245	135.824	0.706954	0.198597	3.55975	0.000371213	0.00106937
Zm00001d003246	244.211	-0.581488	0.164319	-3.53877	0.00040199	0.00115025
Zm00001d003247	3945.84	-1.36801	0.0898729	-15.2216	2.54061e-52	1.85346e-50
Zm00001d003248	556.733	-0.516185	0.136817	-3.77281	0.000161419	0.000500147
Zm00001d003249	261.393	-0.835875	0.19094	-4.37768	1.19952e-05	4.50376e-05
Zm00001d003250	654.664	-0.0927771	0.0935141	-0.992119	0.321139	0.420335
Zm00001d003251	184.695	0.0528064	0.206167	0.256135	0.797847	0.85277
Zm00001d003252	1764.43	-0.413266	0.112244	-3.68184	0.000231554	0.000693725
Zm00001d003254	668.696	0.00422902	0.103383	0.0409064	0.967371	0.978096
Zm00001d003256	1183.35	0.196811	0.0749772	2.62494	0.00866636	0.0186615
Zm00001d003257	1858.71	0.00578183	0.0797215	0.0725253	0.942184	0.959562
Zm00001d003258	508.891	0.585581	0.113903	5.14105	2.73209e-07	1.31793e-06
Zm00001d003259	1275.98	0.0316669	0.0770947	0.410754	0.681253	0.758854
Zm00001d003261	598.969	-0.0639997	0.110842	-0.577397	0.563671	0.656322
Zm00001d003262	1517.38	0.755048	0.0860982	8.76961	1.79292e-18	2.67911e-17
Zm00001d003264	467.344	-1.24513	0.131458	-9.47167	2.75398e-21	5.04354e-20
Zm00001d003265	3933.59	0.424013	0.0571257	7.42245	1.14972e-13	1.15484e-12
Zm00001d003266	164.68	-0.515763	0.22676	-2.27449	0.0229367	0.0441587
Zm00001d003267	2081.07	0.125771	0.0690835	1.82057	0.0686729	0.11529
Zm00001d003268	568.995	-0.374321	0.103697	-3.60976	0.000306483	0.000897211
Zm00001d003269	94.6724	-1.10494	0.231593	-4.77105	1.8327e-06	7.79818e-06
Zm00001d003271	2954.92	0.553124	0.0930626	5.94357	2.78879e-09	1.74303e-08
Zm00001d003272	184.038	-0.386781	0.197689	-1.95651	0.050405	0.0881565
Zm00001d003273	2.92493	2.76807	1.46214	1.89317	0.0583358	0.10003
Zm00001d003274	8.02336	0.153713	0.921658	0.166778	0.867545	0.90514
Zm00001d003275	195.473	0.986436	0.168842	5.84236	5.14658e-09	3.11179e-08
Zm00001d003276	45.5005	0.976976	0.343371	2.84525	0.00443765	0.0101841
Zm00001d003277	44.7765	-0.677711	0.379169	-1.78736	0.0738798	0.122709
Zm00001d003281	33.5841	-0.194755	0.400276	-0.486551	0.626577	0.712008
Zm00001d003283	107.226	1.07698	0.32351	3.32905	0.000871438	0.00233682
Zm00001d003284	609.048	0.589687	0.115779	5.09323	3.52008e-07	1.67052e-06
Zm00001d003287	18.6392	-0.171267	1.31619	-0.130123	0.896469	0.926856
Zm00001d003288	2031.53	-0.221255	0.0756021	-2.92657	0.00342722	0.00806255
Zm00001d003289	19.1833	-0.977458	0.61795	-1.58177	0.113701	0.177345
Zm00001d003291	684.823	-0.0260512	0.0934193	-0.278863	0.78035	0.839087
Zm00001d003292	411.088	-0.108275	0.120417	-0.899167	0.368564	0.469406
Zm00001d003293	20.3278	2.25772	0.588193	3.8384	0.000123841	0.000391782
Zm00001d003294	99.613	-0.336388	0.243946	-1.37894	0.167912	0.246217
Zm00001d003296	4.37105	-0.931704	1.31958	-0.706063	0.480149	0.578896
Zm00001d003297	55.9697	-0.504974	0.298867	-1.68963	0.0910991	0.146893
Zm00001d003298	98.2322	5.25724	0.692828	7.58809	3.24646e-14	3.44272e-13
Zm00001d003301	58.4133	1.11203	0.469936	2.36635	0.0179647	0.0355554
Zm00001d003302	703.573	0.355386	0.118636	2.9956	0.00273903	0.00657189
Zm00001d003306	34.4576	-1.86887	0.461906	-4.04599	5.21017e-05	0.000176173
Zm00001d003308	136.323	-0.375101	0.228012	-1.6451	0.0999497	0.158998
Zm00001d003309	8468.9	0.816529	0.0540997	15.093	1.79949e-51	1.271e-49
Zm00001d003310	913.909	-1.07548	0.156648	-6.86557	6.62244e-12	5.56636e-11
Zm00001d003311	516.278	0.0116165	0.140083	0.0829258	0.933911	0.953274
Zm00001d003312	528.522	0.481158	0.141319	3.40476	0.00066223	0.00182036
Zm00001d003313	69.4002	-0.144696	0.314909	-0.459486	0.645885	0.728817
Zm00001d003314	21.2788	1.09626	0.45919	2.38738	0.016969	0.0338212
Zm00001d003315	2.14867	-0.094931	1.62315	-0.0584856	0.953362	0.967855
Zm00001d003317	153.311	0.312347	0.226172	1.38102	0.167274	0.245585
Zm00001d003319	126.722	0.935792	0.204107	4.58481	4.5441e-06	1.82394e-05
Zm00001d003320	51.9191	-1.17706	0.391064	-3.00989	0.00261346	0.00630297
Zm00001d003321	9.84961	-1.19476	0.683331	-1.74844	0.0803875	0.131881
Zm00001d003322	221.734	-0.860994	0.187547	-4.59081	4.41523e-06	1.77544e-05
Zm00001d003328	587.345	0.401942	0.128711	3.12283	0.00179123	0.00448321
Zm00001d003329	922.31	0.464625	0.0963734	4.8211	1.42771e-06	6.18667e-06
Zm00001d003331	2.98876	-1.11827	1.67037	-0.669475	0.503193	0.600799
Zm00001d003333	1648.26	0.0916377	0.0814443	1.12516	0.260522	0.354934
Zm00001d003334	459.13	-0.00800741	0.118211	-0.0677383	0.945994	0.962329
Zm00001d003345	741.822	-0.180921	0.0997723	-1.81334	0.0697788	0.116794
Zm00001d003346	168.19	-0.976879	0.218872	-4.46323	8.07319e-06	3.1115e-05
Zm00001d003347	502.072	0.0574675	0.152401	0.37708	0.706114	0.779988
Zm00001d003349	516.045	-0.00625643	0.11065	-0.0565427	0.954909	0.969003
Zm00001d003352	1005.37	-0.498208	0.0809103	-6.15754	7.38839e-10	4.94069e-09
Zm00001d003353	6.8632	-0.633901	1.1528	-0.549879	0.582403	0.672986
Zm00001d003356	109.59	1.46116	0.313483	4.66105	3.14596e-06	1.29396e-05
Zm00001d003357	9.07377	-2.19737	1.03337	-2.1264	0.0334698	0.0616813
Zm00001d003358	51.3064	-2.8642	0.438638	-6.52976	6.58755e-11	4.9664e-10
Zm00001d003363	26.189	-2.65409	0.563495	-4.71004	2.47663e-06	1.03561e-05
Zm00001d003364	15.6977	1.18569	0.648679	1.82786	0.0675711	0.113768
Zm00001d003365	302.224	3.79118	0.246085	15.406	1.492e-53	1.15491e-51
Zm00001d003368	245.363	-0.626769	0.236855	-2.64621	0.00813989	0.0176555
Zm00001d003369	714.729	0.440395	0.137678	3.19872	0.00138039	0.00354626
Zm00001d003370	57.6017	-0.863426	0.407756	-2.11751	0.0342168	0.0628622
Zm00001d003372	316.453	0.203949	0.164026	1.24339	0.213724	0.301159
Zm00001d003373	142.09	-0.294314	0.198126	-1.48549	0.137414	0.208303
Zm00001d003376	299.827	0.30125	0.150768	1.9981	0.0457061	0.0809857
Zm00001d003377	17.6307	3.74269	0.803358	4.6588	3.18051e-06	1.30756e-05
Zm00001d003378	956.998	0.412837	0.0812683	5.07993	3.77572e-07	1.78389e-06
Zm00001d003380	9.87124	1.17267	0.967562	1.21199	0.225518	0.315128
Zm00001d003381	298.273	-0.588559	0.154486	-3.80979	0.000139084	0.00043612
Zm00001d003382	677.706	-0.00031127	0.0898426	-0.00346462	0.997236	0.99806
Zm00001d003386	615.811	0.073066	0.113718	0.642521	0.520535	0.616694
Zm00001d003390	259.812	-0.79025	0.161539	-4.89202	9.98066e-07	4.43829e-06
Zm00001d003392	22.7395	-0.617535	0.419982	-1.47038	0.141458	0.213352
Zm00001d003393	1176.37	0.208103	0.0855901	2.43139	0.015041	0.0303808
Zm00001d003394	690.212	0.363405	0.0914936	3.97191	7.12983e-05	0.000235696
Zm00001d003395	1606.14	-0.838309	0.0786859	-10.6539	1.67265e-26	4.22574e-25
Zm00001d003398	20.2908	0.705285	0.628523	1.12213	0.261807	0.356338
Zm00001d003399	116.425	0.473157	0.241908	1.95594	0.0504725	0.0882399
Zm00001d003400	156.464	-1.09545	0.230404	-4.75447	1.98968e-06	8.43649e-06
Zm00001d003401	7169.53	0.184949	0.0687382	2.69063	0.0071318	0.0156701
Zm00001d003403	106.041	-1.91225	0.270135	-7.07887	1.45336e-12	1.32127e-11
Zm00001d003404	24.4885	0.668536	0.452082	1.47879	0.139195	0.210584
Zm00001d003406	125.61	-0.428651	0.289601	-1.48014	0.138835	0.210109
Zm00001d003408	31.0812	0.817189	0.444018	1.84044	0.0657034	0.111033
Zm00001d003409	17.2529	1.37154	0.637185	2.1525	0.0313582	0.0581643
Zm00001d003414	671.857	1.49206	0.118984	12.54	4.50864e-36	1.86712e-34
Zm00001d003415	318.045	-0.0588083	0.149137	-0.394323	0.693342	0.768879
Zm00001d003418	447.912	-0.708201	0.185915	-3.80928	0.000139375	0.00043698
Zm00001d003419	2.62776	0.980763	1.44015	0.681013	0.495863	0.593909
Zm00001d003420	44.0211	0.431873	0.421836	1.02379	0.305934	0.404547
Zm00001d003422	27.8084	0.185594	0.477592	0.388604	0.697569	0.772826
Zm00001d003423	605.173	-0.160964	0.113392	-1.41953	0.155745	0.231362
Zm00001d003425	8.04567	0.0555162	0.927096	0.0598818	0.95225	0.966994
Zm00001d003426	306.372	0.895646	0.136734	6.55029	5.74236e-11	4.35634e-10
Zm00001d003427	743.4	-0.0631647	0.112951	-0.55922	0.576012	0.667393
Zm00001d003428	448.933	-0.685275	0.114681	-5.97547	2.29422e-09	1.45039e-08
Zm00001d003429	17.3291	-5.33867	0.92264	-5.7863	7.19553e-09	4.28162e-08
Zm00001d003430	193.731	0.292123	0.189405	1.54231	0.122997	0.189777
Zm00001d003431	6.45649	-1.36108	1.25208	-1.08706	0.277012	0.373181
Zm00001d003432	962.989	-0.664453	0.10666	-6.22965	4.67466e-10	3.21231e-09
Zm00001d003434	954.255	-0.926516	0.100163	-9.25009	2.24312e-20	3.88866e-19
Zm00001d003435	204.972	-0.0134003	0.161961	-0.0827382	0.93406	0.953321
Zm00001d003436	277.668	-0.447374	0.135297	-3.30659	0.000944374	0.00251443
Zm00001d003438	1202.73	0.371837	0.0900937	4.12723	3.67163e-05	0.000127502
Zm00001d003445	243.982	0.853508	0.169267	5.04238	4.59777e-07	2.14562e-06
Zm00001d003446	394.226	-0.679546	0.107451	-6.32426	2.54449e-10	1.80604e-09
Zm00001d003447	47.112	0.657113	0.371157	1.77045	0.0766529	0.126675
Zm00001d003448	172.018	0.492878	0.183313	2.68872	0.00717264	0.015752
Zm00001d003451	19.9849	-4.98381	0.893954	-5.57502	2.47499e-08	1.37501e-07
Zm00001d003457	2079.21	-0.960831	0.115911	-8.28939	1.1383e-16	1.47067e-15
Zm00001d003459	2.50789	1.18805	1.65134	0.719446	0.471866	0.571781
Zm00001d003460	1144.18	-0.199968	0.0903192	-2.21401	0.0268277	0.0507148
Zm00001d003462	1429.54	-0.505765	0.0693158	-7.29654	2.95257e-13	2.87147e-12
Zm00001d003463	570.081	-1.95088	0.130147	-14.9898	8.56097e-51	5.9365e-49
Zm00001d003464	846.189	-0.508078	0.110984	-4.57794	4.69573e-06	1.8797e-05
Zm00001d003468	848.228	0.107366	0.104558	1.02686	0.304485	0.402973
Zm00001d003469	198.153	-0.466395	0.174317	-2.67555	0.00746057	0.0163251
Zm00001d003470	645.453	1.42655	0.121872	11.7053	1.19731e-31	3.97531e-30
Zm00001d003471	78.6289	0.0988121	0.289956	0.340783	0.733267	0.801931
Zm00001d003472	325.562	0.299429	0.140259	2.13483	0.0327751	0.0605477
Zm00001d003473	3.93079	2.76761	1.62118	1.70716	0.0877931	0.142169
Zm00001d003476	905.495	-0.0481328	0.103546	-0.464843	0.642044	0.725497
Zm00001d003477	1591.25	1.41972	0.101973	13.9225	4.62468e-44	2.54434e-42
Zm00001d003483	183.721	2.35962	0.250056	9.43634	3.86029e-21	7.00694e-20
Zm00001d003485	61.0005	-0.53632	0.372583	-1.43947	0.150019	0.224157
Zm00001d003491	535.002	0.223171	0.118877	1.87732	0.0604741	0.103264
Zm00001d003492	399.166	0.218892	0.127522	1.7165	0.0860711	0.139776
Zm00001d003493	1264.53	0.107253	0.0791447	1.35515	0.175369	0.255233
Zm00001d003494	44.2955	-0.0378434	0.393509	-0.0961689	0.923386	0.946078
Zm00001d003495	1480.94	0.591904	0.092157	6.42278	1.33807e-10	9.80196e-10
Zm00001d003497	563.173	0.145513	0.1207	1.20558	0.227978	0.318165
Zm00001d003499	412.36	0.0348294	0.126146	0.276105	0.782468	0.840889
Zm00001d003500	345.473	0.176535	0.136014	1.29791	0.194317	0.277876
Zm00001d003501	118.345	0.027434	0.201318	0.136272	0.891606	0.923086
Zm00001d003502	470.236	0.0515641	0.118899	0.43368	0.664521	0.744924
Zm00001d003504	1594.48	0.372775	0.0935409	3.98515	6.74361e-05	0.000223985
Zm00001d003505	65.2636	-0.0172265	0.311723	-0.0552621	0.95593	0.969621
Zm00001d003508	1028.64	1.33344	0.0942544	14.1473	1.94135e-45	1.15132e-43
Zm00001d003509	1284.31	-0.52567	0.0860905	-6.10602	1.02147e-09	6.71762e-09
Zm00001d003510	50.8603	-0.72832	0.40368	-1.8042	0.0712	0.118881
Zm00001d003511	434.284	-0.257656	0.146399	-1.75995	0.0784156	0.129067
Zm00001d003512	994.582	-0.248639	0.111593	-2.22808	0.0258752	0.0491305
Zm00001d003515	24.0291	-0.969185	0.475989	-2.03615	0.0417355	0.074928
Zm00001d003516	245.385	-0.338862	0.143016	-2.3694	0.0178171	0.0353291
Zm00001d003518	802.069	-0.24839	0.0911949	-2.72372	0.00645503	0.0143261
Zm00001d003520	2.46041	-0.892448	1.30091	-0.686019	0.492701	0.590948
Zm00001d003521	13.7988	0.951957	0.671919	1.41677	0.156549	0.232363
Zm00001d003522	135.454	-0.196745	0.262208	-0.750341	0.453049	0.553868
Zm00001d003524	654.087	1.36524	0.158505	8.61325	7.10166e-18	1.01071e-16
Zm00001d003525	296.126	-0.293311	0.137071	-2.13985	0.0323667	0.059864
Zm00001d003530	3.11456	-5.32106	1.5725	-3.38383	0.000714818	0.00195082
Zm00001d003533	1479.36	-0.561657	0.113071	-4.96731	6.78887e-07	3.0928e-06
Zm00001d003534	21.865	-1.36002	0.508376	-2.67522	0.00746809	0.0163402
Zm00001d003538	80.1726	-1.66188	0.272415	-6.10054	1.05708e-09	6.93469e-09
Zm00001d003539	2140.14	-0.520348	0.0919686	-5.65789	1.53242e-08	8.73963e-08
Zm00001d003540	518.593	0.0519554	0.119168	0.435986	0.662847	0.743639
Zm00001d003543	35.4052	-0.501438	0.422383	-1.18716	0.235163	0.32629
Zm00001d003544	26.6774	-0.653873	0.485658	-1.34637	0.178185	0.25875
Zm00001d003545	36.6015	-1.89421	0.456743	-4.14722	3.36543e-05	0.000117744
Zm00001d003546	369.895	-0.257933	0.12998	-1.9844	0.0472111	0.0833037
Zm00001d003549	99.3096	0.120535	0.252512	0.477343	0.633118	0.717573
Zm00001d003552	34.946	0.164225	0.419703	0.391288	0.695584	0.770948
Zm00001d003553	3.86497	-2.23122	1.37287	-1.62522	0.104115	0.164582
Zm00001d003554	26.2936	-3.6486	0.776006	-4.70177	2.57916e-06	1.07544e-05
Zm00001d003555	302.283	-3.7441	0.20057	-18.6673	9.12923e-78	1.51933e-75
Zm00001d003556	942.011	0.165768	0.109344	1.51601	0.129516	0.198193
Zm00001d003559	18.1012	0.314005	0.554357	0.56643	0.571102	0.663032
Zm00001d003563	43.4295	-0.279324	0.449224	-0.621792	0.534078	0.629407
Zm00001d003566	122.928	0.37167	0.221908	1.67488	0.0939573	0.150798
Zm00001d003567	150.831	0.142551	0.182281	0.78204	0.434191	0.535211
Zm00001d003569	331.467	-0.759998	0.149894	-5.07023	3.97328e-07	1.87059e-06
Zm00001d003572	1098.59	0.0425148	0.0767886	0.55366	0.579811	0.670705
Zm00001d003575	41.1739	-0.544732	0.349038	-1.56066	0.118603	0.183967
Zm00001d003581	30.6182	-1.44197	0.495981	-2.90732	0.00364542	0.00852466
Zm00001d003583	60.0322	-0.192092	0.363758	-0.528077	0.597446	0.68602
Zm00001d003584	2937.25	0.305684	0.100409	3.04439	0.00233156	0.00569168
Zm00001d003588	97.3362	-0.535641	0.237165	-2.25851	0.0239137	0.045788
Zm00001d003589	336.109	0.343641	0.147725	2.32622	0.0200066	0.0391027
Zm00001d003590	853.819	0.0923905	0.099738	0.926331	0.354274	0.455136
Zm00001d003593	219.792	0.285929	0.178413	1.60263	0.109017	0.171095
Zm00001d003598	212.56	-0.281061	0.168753	-1.66552	0.0958099	0.153401
Zm00001d003600	2.62757	-2.67797	1.62572	-1.64725	0.0995057	0.158405
Zm00001d003601	3709.69	0.279256	0.0658543	4.24052	2.23004e-05	8.03757e-05
Zm00001d003602	5633.16	-0.267675	0.0647774	-4.13223	3.59268e-05	0.000125004
Zm00001d003603	181.503	-1.29672	0.255175	-5.08169	3.74097e-07	1.76883e-06
Zm00001d003604	14.5505	-0.0261138	0.573756	-0.0455137	0.963698	0.975568
Zm00001d003606	16.6848	2.25819	0.713811	3.16357	0.00155848	0.00395192
Zm00001d003607	130.876	2.45728	0.297427	8.26179	1.43503e-16	1.84154e-15
Zm00001d003611	1554.35	0.130124	0.069964	1.85987	0.0629044	0.106846
Zm00001d003612	160.237	0.793773	0.198073	4.00747	6.13717e-05	0.00020538
Zm00001d003613	896.924	0.0591248	0.0830906	0.71157	0.476731	0.576112
Zm00001d003614	489.225	-1.02571	0.148941	-6.88666	5.71159e-12	4.84511e-11
Zm00001d003615	1952.41	1.3772	0.0876932	15.7048	1.40214e-55	1.17042e-53
Zm00001d003616	5272.65	0.977334	0.0929805	10.5112	7.67338e-26	1.8626e-24
Zm00001d003617	69.5761	-0.497766	0.28289	-1.75957	0.0784802	0.129126
Zm00001d003618	198.937	-0.106177	0.186149	-0.570386	0.568416	0.660436
Zm00001d003621	1956.05	-0.0834637	0.0824506	-1.01229	0.3114	0.410331
Zm00001d003624	131.597	-0.529311	0.246856	-2.14421	0.0320157	0.0592889
Zm00001d003626	269.64	1.42478	0.15771	9.03412	1.65324e-19	2.6958e-18
Zm00001d003630	464.397	0.760014	0.11093	6.85131	7.31769e-12	6.12368e-11
Zm00001d003631	17.0946	1.79321	0.578021	3.10233	0.00192001	0.00477011
Zm00001d003632	824.946	0.103304	0.114755	0.90021	0.368009	0.469025
Zm00001d003636	3.69916	-1.43757	1.42278	-1.01039	0.312308	0.411161
Zm00001d003640	272.116	0.988379	0.174948	5.64954	1.60877e-08	9.14956e-08
Zm00001d003643	1732.4	-0.685359	0.0684355	-10.0147	1.31393e-23	2.80122e-22
Zm00001d003644	664.297	-0.077448	0.129354	-0.598727	0.549355	0.643338
Zm00001d003646	244.251	0.496865	0.134899	3.68324	0.000230284	0.000690561
Zm00001d003648	54.6086	-0.0881481	0.516963	-0.170512	0.864608	0.902942
Zm00001d003649	468.697	-0.226039	0.10574	-2.13768	0.032543	0.0601607
Zm00001d003650	25.0416	-0.345159	0.546668	-0.631386	0.527788	0.623677
Zm00001d003651	2.14826	-1.17234	1.6503	-0.710378	0.47747	0.576631
Zm00001d003652	1099.47	0.120555	0.0841122	1.43326	0.151782	0.226398
Zm00001d003653	4568.43	-0.540841	0.0721974	-7.49113	6.82813e-14	7.03092e-13
Zm00001d003654	830.142	-0.430518	0.096854	-4.44502	8.78828e-06	3.36711e-05
Zm00001d003655	756.768	-0.0471479	0.104865	-0.449608	0.652993	0.734938
Zm00001d003657	28.5872	-0.226495	0.46768	-0.484295	0.628177	0.713398
Zm00001d003658	151.112	-0.548635	0.176139	-3.11479	0.00184077	0.00459337
Zm00001d003659	1898.27	-0.710625	0.0849505	-8.36517	6.00284e-17	7.92089e-16
Zm00001d003660	406.839	0.00918512	0.159117	0.0577256	0.953967	0.968257
Zm00001d003663	398.619	-0.21327	0.138425	-1.5407	0.123391	0.190242
Zm00001d003664	1859.5	-0.0236868	0.0631298	-0.375207	0.707506	0.781041
Zm00001d003666	5.96344	-0.074416	1.02623	-0.0725139	0.942193	0.959562
Zm00001d003667	184.562	-0.280036	0.162698	-1.7212	0.0852142	0.138621
Zm00001d003668	3057.12	-0.760783	0.0846161	-8.99099	2.4501e-19	3.9457e-18
Zm00001d003669	528.402	-0.0530385	0.126249	-0.420111	0.674404	0.753052
Zm00001d003670	237.512	-0.767765	0.192652	-3.98524	6.74112e-05	0.00022393
Zm00001d003671	54.9228	0.509675	0.305315	1.66934	0.09505	0.15235
Zm00001d003672	3230.33	-0.131247	0.0574044	-2.28635	0.0222338	0.042939
Zm00001d003673	1295.76	-0.0559074	0.0883807	-0.632574	0.527012	0.622953
Zm00001d003674	206.125	0.516289	0.14118	3.65695	0.000255233	0.000758437
Zm00001d003675	13.9068	0.858083	0.561681	1.5277	0.126586	0.194435
Zm00001d003676	7.0906	3.27665	1.13053	2.89833	0.00375161	0.00873921
Zm00001d003678	491.586	0.101313	0.11529	0.878773	0.379524	0.48047
Zm00001d003679	680.805	0.129094	0.101242	1.2751	0.202275	0.287498
Zm00001d003680	1076.64	-0.339963	0.112867	-3.01207	0.00259474	0.00626009
Zm00001d003683	2632.57	-0.190469	0.0683779	-2.78554	0.00534395	0.0120408
Zm00001d003684	226.353	0.84872	0.154725	5.48535	4.12641e-08	2.22111e-07
Zm00001d003685	601.175	-0.115572	0.115446	-1.00109	0.316785	0.415698
Zm00001d003707	6939.04	-1.39366	0.0861493	-16.1773	7.2961e-59	6.9139e-57
Zm00001d003709	47.6093	-0.369366	0.370801	-0.996132	0.319186	0.418087
Zm00001d003710	435.123	0.388679	0.134217	2.89589	0.00378084	0.00879959
Zm00001d003712	18568.2	-3.43432	0.106475	-32.2548	3.01126e-228	2.8637e-225
Zm00001d003713	900.725	-0.0245208	0.0969236	-0.252991	0.800275	0.854611
Zm00001d003715	23.3565	-0.0485111	0.533033	-0.0910096	0.927485	0.948826
Zm00001d003718	50.3578	-0.317268	0.315718	-1.00491	0.314941	0.413768
Zm00001d003719	31.4432	0.626439	0.542481	1.15477	0.248186	0.341041
Zm00001d003724	28.57	-0.540524	0.544922	-0.991928	0.321233	0.420408
Zm00001d003725	564.465	-0.815652	0.160062	-5.09585	3.47171e-07	1.6508e-06
Zm00001d003729	522.494	0.361044	0.119183	3.02933	0.00245098	0.00594504
Zm00001d003730	1095.42	-0.611324	0.113611	-5.38083	7.41414e-08	3.86499e-07
Zm00001d003742	535.356	-0.427484	0.152168	-2.8093	0.00496493	0.0112717
Zm00001d003743	28.7093	-0.810461	0.451079	-1.79671	0.0723809	0.120618
Zm00001d003745	27.7405	0.193718	0.516671	0.374936	0.707708	0.781166
Zm00001d003749	25.29	-2.38445	0.671435	-3.55127	0.000383372	0.001101
Zm00001d003750	105.311	-0.942556	0.297037	-3.1732	0.0015077	0.00383669
Zm00001d003751	6638.95	-0.749032	0.108501	-6.90344	5.07577e-12	4.33893e-11
Zm00001d003754	105.856	0.232195	0.230089	1.00915	0.312903	0.411659
Zm00001d003756	102.577	0.604954	0.224409	2.69576	0.00702277	0.0154573
Zm00001d003757	1283.91	-4.88375	0.145068	-33.6653	1.86381e-248	2.48147e-245
Zm00001d003760	639.491	-2.01571	0.276012	-7.30298	2.81467e-13	2.74238e-12
Zm00001d003761	6.59636	-0.698956	1.05521	-0.662388	0.507723	0.604878
Zm00001d003762	173.794	-1.82806	0.213512	-8.56187	1.11056e-17	1.56383e-16
Zm00001d003763	61.7483	0.481591	0.338709	1.42184	0.155072	0.230645
Zm00001d003765	28.638	-0.353885	0.446564	-0.792463	0.428091	0.529113
Zm00001d003770	86.234	-0.527547	0.248623	-2.12188	0.0338481	0.0622837
Zm00001d003773	2914.98	0.101256	0.0670181	1.51088	0.13082	0.199878
Zm00001d003774	648.57	1.18636	0.146236	8.11267	4.95194e-16	6.08212e-15
Zm00001d003775	43.5939	1.41035	0.342691	4.1155	3.86335e-05	0.00013355
Zm00001d003778	259.326	-0.0954605	0.17203	-0.554905	0.578959	0.669982
Zm00001d003779	51.1302	-1.00974	0.33323	-3.03016	0.00244425	0.0059325
Zm00001d003780	17.6136	-1.00456	0.512252	-1.96107	0.049871	0.0873775
Zm00001d003781	3.40701	0.0532673	1.50591	0.0353722	0.971783	0.981402
Zm00001d003784	239.124	-1.14593	0.163703	-7.00005	2.5587e-12	2.25981e-11
Zm00001d003785	17.2634	-0.73018	0.555555	-1.31432	0.188737	0.271263
Zm00001d003786	224.57	0.424634	0.164626	2.57939	0.00989745	0.0209853
Zm00001d003789	10.0965	-2.33395	0.991859	-2.35311	0.0186173	0.0366917
Zm00001d003791	54.1744	0.0027487	0.299502	0.00917756	0.992677	0.995032
Zm00001d003796	537.181	-0.225578	0.128415	-1.75663	0.0789815	0.12987
Zm00001d003797	10.6959	0.714256	0.749055	0.953544	0.340315	0.440497
Zm00001d003800	1843.48	0.85128	0.0915096	9.30263	1.37014e-20	2.40343e-19
Zm00001d003804	5.7719	-4.14674	1.28378	-3.2301	0.00123748	0.00321167
Zm00001d003806	4.54674	-0.220217	1.54602	-0.142441	0.886732	0.91918
Zm00001d003807	524.584	0.121103	0.129203	0.937311	0.348599	0.449232
Zm00001d003812	866.043	0.511614	0.124821	4.09879	4.15307e-05	0.000142731
Zm00001d003813	672.356	0.318327	0.0912722	3.48767	0.000487256	0.00137662
Zm00001d003817	403.825	-0.483621	0.184273	-2.62448	0.00867816	0.0186839
Zm00001d003822	1389.57	-0.178936	0.0756114	-2.36653	0.0179558	0.0355406
Zm00001d003829	30.34	-0.604774	0.425838	-1.4202	0.15555	0.23119
Zm00001d003830	695.533	-0.532043	0.0928851	-5.72796	1.01644e-08	5.93418e-08
Zm00001d003833	1107.64	0.665921	0.150985	4.41051	1.03127e-05	3.91008e-05
Zm00001d003836	705.405	0.369516	0.107882	3.42519	0.000614375	0.00169881
Zm00001d003839	411.94	0.594006	0.124285	4.77937	1.75842e-06	7.50852e-06
Zm00001d003840	202.394	-0.965059	0.195914	-4.92593	8.3959e-07	3.76754e-06
Zm00001d003841	335.657	0.551955	0.184873	2.9856	0.00283026	0.00677125
Zm00001d003846	825.409	-0.134665	0.0968428	-1.39055	0.164361	0.241948
Zm00001d003847	1035.97	0.0088158	0.0827184	0.106576	0.915125	0.939862
Zm00001d003848	960.839	-0.872745	0.0869039	-10.0426	9.89791e-24	2.1341e-22
Zm00001d003850	1203.71	0.533091	0.088011	6.0571	1.386e-09	8.96005e-09
Zm00001d003851	1854.03	-0.0501883	0.0611402	-0.820872	0.411719	0.512637
Zm00001d003852	298.572	-0.586567	0.145982	-4.01808	5.86741e-05	0.000196921
Zm00001d003855	639.841	-0.0123884	0.0982517	-0.126088	0.899662	0.928895
Zm00001d003856	4.32577	0.93414	1.26969	0.735721	0.461901	0.562519
Zm00001d003857	8965.92	-0.329018	0.0716084	-4.59468	4.33418e-06	1.74626e-05
Zm00001d003860	7.39886	-2.06127	0.944455	-2.1825	0.0290729	0.0544374
Zm00001d003861	2935.53	0.689937	0.0978636	7.04999	1.7893e-12	1.60639e-11
Zm00001d003864	631.786	0.366087	0.107218	3.41443	0.000639167	0.00176115
Zm00001d003865	3803.02	1.39845	0.104435	13.3906	6.85875e-41	3.34496e-39
Zm00001d003866	54.2158	0.646287	0.404087	1.59938	0.109737	0.171978
Zm00001d003871	43.1976	-0.391021	0.37527	-1.04197	0.297424	0.39518
Zm00001d003872	325.32	0.0122828	0.175468	0.0700002	0.944193	0.960914
Zm00001d003875	55.8695	0.481134	0.274211	1.75461	0.0793253	0.130347
Zm00001d003877	10.3201	0.587153	0.632834	0.927816	0.353503	0.454277
Zm00001d003878	1316.88	-0.127859	0.0699355	-1.82824	0.0675138	0.113703
Zm00001d003879	5004.34	-0.0583189	0.0540103	-1.07977	0.280243	0.376884
Zm00001d003884	223.747	-0.0143185	0.176758	-0.0810061	0.935437	0.954507
Zm00001d003888	102.129	-0.281089	0.214031	-1.31331	0.189078	0.271694
Zm00001d003889	293.354	-0.0540627	0.1328	-0.407099	0.683936	0.761269
Zm00001d003890	291.621	0.512187	0.153482	3.33712	0.000846517	0.00227849
Zm00001d003894	1785.02	0.400742	0.0876132	4.574	4.78509e-06	1.9126e-05
Zm00001d003895	86.8283	-0.187076	0.304303	-0.614768	0.538708	0.633377
Zm00001d003896	5046.04	-0.200147	0.0813886	-2.45916	0.0139264	0.0283488
Zm00001d003897	174.691	-0.502608	0.179166	-2.80526	0.00502753	0.0114041
Zm00001d003902	386.627	-0.30319	0.121578	-2.4938	0.0126383	0.0260052
Zm00001d003903	84.8389	-2.33576	0.280666	-8.32219	8.63513e-17	1.12824e-15
Zm00001d003904	1340.2	0.0559174	0.0865009	0.646438	0.517996	0.614286
Zm00001d003905	341.776	-0.188755	0.188715	-1.00021	0.317207	0.416076
Zm00001d003911	5132.34	0.088971	0.0517493	1.71927	0.0855654	0.139082
Zm00001d003912	5.84827	-0.13436	1.2016	-0.111818	0.910968	0.936646
Zm00001d003913	140.838	0.324477	0.225737	1.43741	0.150601	0.224888
Zm00001d003917	1218.66	0.0401921	0.0756707	0.531145	0.595318	0.684196
Zm00001d003922	1408.81	0.444387	0.0826449	5.37707	7.57098e-08	3.94135e-07
Zm00001d003923	2186.62	-0.542405	0.0725656	-7.47468	7.73948e-14	7.91424e-13
Zm00001d003924	1120.31	-5.88011	0.155628	-37.7831	0	0
Zm00001d003925	1123.39	-0.767653	0.0905435	-8.47828	2.28544e-17	3.12246e-16
Zm00001d003927	21.3816	-0.585487	0.635199	-0.921738	0.356665	0.45748
Zm00001d003928	1451.92	0.216033	0.0827686	2.61008	0.00905212	0.0193996
Zm00001d003929	19.7814	0.977692	0.484831	2.01656	0.043741	0.0779974
Zm00001d003930	35.8922	1.32036	0.40307	3.27575	0.00105381	0.00277688
Zm00001d003931	874.011	1.21248	0.103548	11.7093	1.1418e-31	3.80048e-30
Zm00001d003935	553.978	-0.17223	0.114042	-1.51023	0.130984	0.200082
Zm00001d003937	314.567	0.00761734	0.141135	0.0539721	0.956957	0.970331
Zm00001d003938	6.55607	1.42087	1.17279	1.21153	0.225693	0.315323
Zm00001d003939	940.479	1.28428	0.115875	11.0834	1.51025e-28	4.29646e-27
Zm00001d003941	1283.69	0.382657	0.0990086	3.86489	0.00011114	0.000354593
Zm00001d003945	1161.9	-1.0233	0.0919789	-11.1254	9.43997e-29	2.71749e-27
Zm00001d003947	1221.1	-0.139775	0.0820383	-1.70378	0.0884219	0.143078
Zm00001d003948	1283.45	-0.203551	0.0833858	-2.44107	0.0146437	0.0296571
Zm00001d003949	201.882	-1.24335	0.184797	-6.7282	1.71774e-11	1.3802e-10
Zm00001d003950	1025.49	0.573362	0.0893573	6.41651	1.39434e-10	1.01862e-09
Zm00001d003954	4.55838	0.444241	1.16381	0.381714	0.702674	0.777156
Zm00001d003957	495.009	0.018028	0.128962	0.139793	0.888824	0.920847
Zm00001d003958	1935.74	0.702571	0.0792503	8.86521	7.63621e-19	1.17945e-17
Zm00001d003961	5.92397	2.7368	1.14882	2.38226	0.0172067	0.0342359
Zm00001d003962	1822.38	-0.0516348	0.0774696	-0.666517	0.505081	0.602567
Zm00001d003966	42.5021	0.159568	0.377302	0.422919	0.672354	0.751331
Zm00001d003972	6.27307	-0.646261	1.32496	-0.487759	0.62572	0.711247
Zm00001d003974	623.012	0.229708	0.137456	1.67114	0.0946948	0.151817
Zm00001d003975	218.6	0.187372	0.187996	0.996682	0.318919	0.417877
Zm00001d003978	9.4573	-0.291928	0.738496	-0.395301	0.692621	0.768303
Zm00001d003981	190.497	0.384528	0.176311	2.18096	0.0291861	0.0546224
Zm00001d003983	355.328	-0.143231	0.124227	-1.15298	0.248917	0.341851
Zm00001d003984	539.353	0.563839	0.121604	4.63667	3.54071e-06	1.44506e-05
Zm00001d003986	12.5532	1.91588	0.688784	2.78154	0.00541011	0.0121765
Zm00001d003993	123.507	-0.494225	0.19288	-2.56234	0.0103971	0.0219376
Zm00001d003994	134.505	-3.25533	0.586737	-5.54819	2.88643e-08	1.59097e-07
Zm00001d003996	116.583	-0.744245	0.231062	-3.22098	0.00127754	0.00330726
Zm00001d003999	159.371	-1.0651	0.176005	-6.05153	1.43475e-09	9.26169e-09
Zm00001d004004	49.2568	0.105354	0.375488	0.28058	0.779033	0.838165
Zm00001d004006	2792.73	-0.0763081	0.0816944	-0.934068	0.350269	0.451057
Zm00001d004007	132.937	0.887568	0.194051	4.57389	4.7876e-06	1.91331e-05
Zm00001d004008	279.471	0.70709	0.1574	4.49232	7.04519e-06	2.74388e-05
Zm00001d004009	2611.35	-0.245643	0.0793747	-3.09472	0.00196999	0.00488288
Zm00001d004012	741.616	-0.241743	0.109905	-2.19956	0.027838	0.0523459
Zm00001d004013	74.7678	0.210461	0.255843	0.822618	0.410725	0.511687
Zm00001d004015	116.938	-0.0785088	0.215613	-0.36412	0.715769	0.787681
Zm00001d004019	961.565	-0.110577	0.0943776	-1.17165	0.24134	0.333336
Zm00001d004020	216.387	-1.46616	0.173252	-8.46262	2.61429e-17	3.5517e-16
Zm00001d004021	79.6174	-0.580038	0.318948	-1.8186	0.0689728	0.115677
Zm00001d004022	1300.38	0.932802	0.100041	9.32422	1.11801e-20	1.9781e-19
Zm00001d004023	1346.82	0.0920436	0.078563	1.17159	0.241362	0.33335
Zm00001d004025	421.669	-0.040925	0.123522	-0.331317	0.740405	0.807629
Zm00001d004033	734.898	-0.374527	0.10491	-3.56998	0.000357008	0.00103241
Zm00001d004036	137.386	-0.32704	0.206028	-1.58736	0.112432	0.175664
Zm00001d004042	343.813	-0.818663	0.141879	-5.77015	7.92013e-09	4.68557e-08
Zm00001d004048	550.653	-1.07361	0.117723	-9.11974	7.53025e-20	1.25244e-18
Zm00001d004051	240.248	-0.70929	0.193089	-3.67339	0.000239357	0.000714769
Zm00001d004052	3975.04	-0.262763	0.0789934	-3.32639	0.000879802	0.00235688
Zm00001d004053	156.754	0.17687	0.229139	0.771887	0.440181	0.541081
Zm00001d004055	655.629	-0.172404	0.120969	-1.4252	0.1541	0.229431
Zm00001d004070	1314.46	-0.493168	0.0843456	-5.84699	5.00556e-09	3.03272e-08
Zm00001d004071	46.6309	-1.03575	0.311695	-3.32296	0.000890667	0.00238454
Zm00001d004072	51.382	1.26042	0.411183	3.06535	0.00217419	0.00533981
Zm00001d004073	37.9435	0.252691	0.38336	0.659148	0.509801	0.607001
Zm00001d004075	535.845	-0.198806	0.107294	-1.85292	0.0638939	0.108305
Zm00001d004078	40.6387	1.67725	0.415362	4.03804	5.38995e-05	0.000181906
Zm00001d004079	73.6847	1.6257	0.399807	4.0662	4.77852e-05	0.000162527
Zm00001d004086	536.546	0.698124	0.143817	4.85424	1.20848e-06	5.30052e-06
Zm00001d004088	115.761	0.129048	0.21303	0.605772	0.544666	0.639193
Zm00001d004089	122.742	-0.471285	0.272502	-1.72947	0.0837246	0.136565
Zm00001d004090	343.016	-0.366315	0.165603	-2.21201	0.0269661	0.0509403
Zm00001d004091	1042.52	-0.138593	0.0812312	-1.70615	0.0879795	0.142397
Zm00001d004094	93.3258	-1.96803	0.358153	-5.49493	3.90868e-08	2.11288e-07
Zm00001d004095	31.6079	3.1021	0.5514	5.62585	1.84594e-08	1.04316e-07
Zm00001d004099	632.983	0.419761	0.11235	3.73618	0.000186839	0.000571004
Zm00001d004115	330.832	0.291043	0.149861	1.94208	0.0521268	0.0906559
Zm00001d004118	1535.01	0.273471	0.0767114	3.56493	0.00036395	0.00105088
Zm00001d004119	2549.66	-0.336425	0.0596369	-5.64122	1.68852e-08	9.58472e-08
Zm00001d004120	1037.42	-0.163037	0.0995246	-1.63816	0.101389	0.16097
Zm00001d004121	68.6033	0.300945	0.281221	1.07014	0.284557	0.381333
Zm00001d004123	1561.45	-0.128818	0.0816224	-1.57822	0.114516	0.17847
Zm00001d004125	4206.08	0.134483	0.0750339	1.79229	0.0730861	0.121611
Zm00001d004126	113.802	0.756644	0.246793	3.06591	0.00217011	0.00533176
Zm00001d004127	112.844	0.12901	0.244656	0.527309	0.597979	0.686572
Zm00001d004132	587.313	-0.867769	0.108129	-8.02533	1.01254e-15	1.20635e-14
Zm00001d004133	253.813	-1.00535	0.19202	-5.23564	1.64413e-07	8.21076e-07
Zm00001d004134	2.73225	0.836299	1.53246	0.545724	0.585255	0.675312
Zm00001d004136	1215.66	-0.0258173	0.0880344	-0.293264	0.76932	0.830784
Zm00001d004137	138.036	0.7449	0.285792	2.60644	0.00914894	0.0195756
Zm00001d004138	4334.86	-1.08263	0.0813032	-13.3159	1.8698e-40	8.97097e-39
Zm00001d004139	2022.34	0.247146	0.0702835	3.51641	0.000437422	0.00124348
Zm00001d004140	934.8	0.258311	0.10129	2.5502	0.0107661	0.0226284
Zm00001d004143	336.149	-0.0561167	0.148671	-0.377457	0.705834	0.779809
Zm00001d004152	1067.28	0.288602	0.130524	2.21111	0.0270285	0.0510435
Zm00001d004153	427.214	-0.00530898	0.131819	-0.0402749	0.967874	0.978494
Zm00001d004154	232.936	0.514889	0.241475	2.13227	0.0329847	0.0608842
Zm00001d004159	714.494	0.0155398	0.0837364	0.18558	0.852774	0.894259
Zm00001d004164	91.4435	-0.939292	0.227691	-4.12529	3.70271e-05	0.000128497
Zm00001d004165	70.8643	0.00244194	0.240947	0.0101348	0.991914	0.994491
Zm00001d004167	150.631	-0.110826	0.263106	-0.421221	0.673594	0.752368
Zm00001d004169	1270.34	-0.034544	0.117964	-0.292834	0.769649	0.830979
Zm00001d004171	10.0411	-0.333569	0.739886	-0.450838	0.652106	0.734157
Zm00001d004172	1692.71	-0.211759	0.0864674	-2.449	0.0143252	0.0290785
Zm00001d004176	429.927	0.110167	0.14008	0.786463	0.431596	0.53258
Zm00001d004187	136.684	0.613253	0.209889	2.92179	0.00348025	0.00817719
Zm00001d004190	206.58	0.14969	0.153867	0.972858	0.330624	0.429938
Zm00001d004193	650.72	0.0411426	0.10015	0.410811	0.681211	0.758839
Zm00001d004196	269.102	-0.0459171	0.160902	-0.285373	0.775358	0.835609
Zm00001d004198	48.2175	-0.69857	0.373917	-1.86825	0.0617276	0.105075
Zm00001d004200	539.93	0.137125	0.0986003	1.39072	0.164312	0.241889
Zm00001d004203	15.9542	1.967	0.838577	2.34564	0.0189944	0.0373409
Zm00001d004207	3.53934	2.85539	1.52456	1.87292	0.0610791	0.10415
Zm00001d004208	1329.26	-0.450079	0.0992015	-4.53702	5.70548e-06	2.25576e-05
Zm00001d004209	13.7981	-0.275491	0.665094	-0.414213	0.678718	0.756727
Zm00001d004215	1436.41	0.37777	0.0950019	3.97645	6.99521e-05	0.000231659
Zm00001d004222	96.8631	1.05891	0.24694	4.28813	1.80186e-05	6.58705e-05
Zm00001d004231	208.003	-0.602179	0.173962	-3.46155	0.000537078	0.00150588
Zm00001d004238	8.12774	0.0612506	0.9997	0.061269	0.951145	0.966167
Zm00001d004243	22.4959	-1.99192	0.520867	-3.82424	0.000131174	0.000412825
Zm00001d004248	1620.87	2.67424	0.139855	19.1215	1.67349e-81	3.05218e-79
Zm00001d004249	11.8689	1.12806	0.672992	1.67618	0.0937031	0.150454
Zm00001d004250	7.16215	2.19548	0.99633	2.20357	0.0275546	0.0518899
Zm00001d004252	7.62822	1.77495	0.991374	1.79039	0.0733912	0.122057
Zm00001d004259	231.543	0.661265	0.148725	4.44624	8.73882e-06	3.34913e-05
Zm00001d004260	146.228	0.854749	0.23765	3.59667	0.000322321	0.00093996
Zm00001d004270	973.841	0.511545	0.0922157	5.54727	2.90165e-08	1.59899e-07
Zm00001d004279	20.8186	2.46793	0.616156	4.00537	6.19215e-05	0.000207011
Zm00001d004287	26.2381	2.07372	0.73815	2.80935	0.00496423	0.0112711
Zm00001d004288	7.12781	-0.498319	0.738249	-0.675001	0.499675	0.597537
Zm00001d004293	198.71	-0.0632977	0.170762	-0.370678	0.710877	0.783949
Zm00001d004298	38.2536	0.91938	0.380357	2.41715	0.0156425	0.0314577
Zm00001d004300	1585.02	0.408007	0.0769822	5.30002	1.1579e-07	5.88858e-07
Zm00001d004301	10.1075	-2.33357	1.19507	-1.95266	0.0508601	0.088801
Zm00001d004308	9.92636	-2.4096	0.80224	-3.00359	0.00266811	0.00642141
Zm00001d004309	2482.8	-0.598423	0.205017	-2.9189	0.00351266	0.00824461
Zm00001d004310	2367.92	1.00524	0.100615	9.99088	1.6709e-23	3.52e-22
Zm00001d004315	98.3015	-4.3254	0.83467	-5.18216	2.19326e-07	1.07337e-06
Zm00001d004320	44.693	-8.11519	1.48308	-5.47184	4.45376e-08	2.38238e-07
Zm00001d004330	282.546	-3.33345	0.556915	-5.98556	2.1565e-09	1.36722e-08
Zm00001d004331	384.235	-2.04378	0.48503	-4.21372	2.51202e-05	8.97732e-05
Zm00001d004335	596.775	0.724628	0.111989	6.47055	9.76445e-11	7.24054e-10
Zm00001d004339	148.589	-0.788165	0.207376	-3.80067	0.000144308	0.000450961
Zm00001d004340	227.583	-0.704136	0.248563	-2.83282	0.00461387	0.0105485
Zm00001d004343	9.01836	-1.76329	0.848016	-2.07931	0.037589	0.0683083
Zm00001d004354	311.522	0.0926326	0.154682	0.598857	0.549268	0.643313
Zm00001d004357	4.08875	1.03911	1.2406	0.837586	0.402264	0.503099
Zm00001d004358	13.3884	0.628656	0.711421	0.883662	0.376879	0.47786
Zm00001d004361	898.465	-0.760432	0.115771	-6.5684	5.08604e-11	3.87943e-10
Zm00001d004366	131.186	-1.02865	0.248215	-4.1442	3.40999e-05	0.000119146
Zm00001d004371	3.70651	1.39858	1.32685	1.05406	0.291855	0.389148
Zm00001d004372	1594.03	-0.305057	0.0757698	-4.0261	5.67103e-05	0.000190739
Zm00001d004375	380.714	-0.0573468	0.120952	-0.474128	0.635409	0.719588
Zm00001d004383	595.66	0.36164	0.124015	2.91609	0.00354447	0.00830975
Zm00001d004384	17.3737	-0.501406	0.51535	-0.972942	0.330582	0.429905
Zm00001d004386	604.463	-0.130107	0.128867	-1.00962	0.312677	0.411504
Zm00001d004387	4.0383	-2.16805	1.24736	-1.73811	0.0821911	0.134401
Zm00001d004389	15.3855	-1.67858	0.789177	-2.127	0.0334199	0.0616022
Zm00001d004392	191.449	-0.532445	0.190263	-2.79847	0.0051345	0.011627
Zm00001d004396	1485.61	-0.0808067	0.0808767	-0.999134	0.31773	0.416569
Zm00001d004400	465.647	-0.238907	0.127102	-1.87965	0.0601557	0.1028
Zm00001d004401	486.84	-0.605261	0.155012	-3.90462	9.43745e-05	0.00030505
Zm00001d004407	626.035	0.155003	0.108332	1.43082	0.152483	0.227341
Zm00001d004409	187.822	0.0039446	0.175218	0.0225126	0.982039	0.987938
Zm00001d004410	506.993	-0.767873	0.154091	-4.98324	6.25297e-07	2.86434e-06
Zm00001d004413	1911.56	-0.682678	0.120397	-5.67021	1.42621e-08	8.16011e-08
Zm00001d004414	85.3268	0.153013	0.288438	0.530488	0.595774	0.684631
Zm00001d004415	11.0623	-0.438932	0.97896	-0.448365	0.65389	0.735729
Zm00001d004416	32.425	-0.133483	0.539265	-0.247527	0.8045	0.858091
Zm00001d004417	69.0259	-0.222601	0.332225	-0.67003	0.502839	0.60043
Zm00001d004423	5.98754	0.267666	1.15928	0.23089	0.817401	0.86806
Zm00001d004424	8.17223	-1.83219	1.05256	-1.7407	0.081736	0.133764
Zm00001d004428	426.624	0.0501177	0.111751	0.448477	0.653809	0.735727
Zm00001d004435	87.7761	0.232091	0.332137	0.698782	0.484688	0.583255
Zm00001d004437	25.3894	-0.123463	0.471879	-0.261641	0.793598	0.849601
Zm00001d004438	212.812	-0.273626	0.187738	-1.45749	0.144982	0.21773
Zm00001d004439	85.4144	-0.114381	0.271603	-0.421135	0.673657	0.752407
Zm00001d004443	96.6703	-0.423916	0.266673	-1.58965	0.111914	0.174937
Zm00001d004446	30.6732	-2.70671	0.521151	-5.19372	2.06132e-07	1.01233e-06
Zm00001d004448	427.266	-1.29199	0.132598	-9.74364	1.96393e-22	3.85376e-21
Zm00001d004451	294.624	0.262458	0.166388	1.57739	0.114706	0.178746
Zm00001d004452	4.17494	2.97292	1.44568	2.05642	0.0397418	0.071721
Zm00001d004457	23.1767	0.679374	0.572463	1.18676	0.235324	0.32645
Zm00001d004458	316.723	0.163119	0.152025	1.07298	0.283282	0.38007
Zm00001d004460	122.026	0.121024	0.215704	0.561067	0.574752	0.666311
Zm00001d004463	1316.5	0.39071	0.084536	4.62181	3.80401e-06	1.54528e-05
Zm00001d004465	648.629	-0.833864	0.105412	-7.9105	2.56348e-15	2.94606e-14
Zm00001d004466	1628.14	-0.0043387	0.0739645	-0.0586592	0.953224	0.967761
Zm00001d004467	503.829	-0.724525	0.125336	-5.78066	7.44075e-09	4.41964e-08
Zm00001d004468	137.408	-0.552932	0.260669	-2.1212	0.0339046	0.0623791
Zm00001d004469	79.4317	0.493463	0.355303	1.38885	0.164879	0.242617
Zm00001d004472	1193.77	-0.651054	0.103768	-6.27412	3.51613e-10	2.45484e-09
Zm00001d004473	2426.27	0.0118392	0.0994889	0.119	0.905275	0.932719
Zm00001d004477	478.45	0.262531	0.118863	2.2087	0.0271958	0.0513122
Zm00001d004478	129.187	-0.365165	0.204454	-1.78604	0.074092	0.123008
Zm00001d004480	1298.32	1.01622	0.122163	8.31861	8.89989e-17	1.15942e-15
Zm00001d004481	65.2012	0.81873	0.311804	2.62578	0.00864503	0.0186217
Zm00001d004482	98.9604	-0.0873442	0.257458	-0.339256	0.734417	0.802925
Zm00001d004483	3.91808	2.11224	1.43465	1.4723	0.140941	0.212751
Zm00001d004486	5.10545	-2.67347	1.25692	-2.127	0.0334198	0.0616022
Zm00001d004489	85.9093	-0.229536	0.258813	-0.88688	0.375143	0.476249
Zm00001d004491	31.8839	0.0510862	0.478734	0.106711	0.915018	0.939794
Zm00001d004495	1025.61	-0.565604	0.10323	-5.47906	4.27602e-08	2.29468e-07
Zm00001d004496	335.072	-1.37343	0.224807	-6.10937	1.00024e-09	6.58614e-09
Zm00001d004497	64.3714	-1.21575	0.338095	-3.59589	0.00032329	0.000942508
Zm00001d004498	1282.28	0.136644	0.0723473	1.88872	0.0589295	0.100925
Zm00001d004506	357.451	0.64107	0.151166	4.24082	2.227e-05	8.02986e-05
Zm00001d004509	124.639	-1.14966	0.242767	-4.73563	2.18373e-06	9.2065e-06
Zm00001d004512	343.983	-0.10033	0.148685	-0.674783	0.499814	0.597662
Zm00001d004513	725.398	-1.37373	0.12543	-10.9521	6.4892e-28	1.78323e-26
Zm00001d004517	765.314	0.288686	0.0899517	3.20935	0.00133036	0.00342964
Zm00001d004521	267.57	0.0293689	0.147438	0.199194	0.842111	0.886488
Zm00001d004523	384.429	0.291948	0.145137	2.01153	0.0442693	0.0787864
Zm00001d004524	124.005	-0.36193	0.303754	-1.19152	0.233449	0.324304
Zm00001d004525	738.79	1.94817	0.123593	15.7628	5.61148e-56	4.77388e-54
Zm00001d004526	1722	0.793493	0.0806675	9.83659	7.83208e-23	1.57517e-21
Zm00001d004534	232.748	-0.303494	0.161964	-1.87384	0.060953	0.103958
Zm00001d004539	528.815	-0.483334	0.341069	-1.41712	0.156449	0.232239
Zm00001d004541	542.17	-0.00684967	0.126843	-0.0540014	0.956934	0.970331
Zm00001d004543	3671.36	-0.230129	0.0606848	-3.7922	0.000149316	0.000465518
Zm00001d004545	430.318	-0.921812	0.1582	-5.82689	5.64707e-09	3.39513e-08
Zm00001d004546	176	0.323071	0.176168	1.83388	0.0666721	0.112442
Zm00001d004547	44.1896	0.241066	0.373524	0.645382	0.51868	0.615015
Zm00001d004551	742.697	0.0139138	0.117046	0.118875	0.905374	0.932719
Zm00001d004552	2100.34	0.187493	0.0648896	2.88942	0.00385955	0.00896476
Zm00001d004553	1548.04	0.193023	0.0668799	2.88611	0.00390036	0.0090556
Zm00001d004554	68.7473	0.0357129	0.286986	0.124442	0.900966	0.929817
Zm00001d004555	88.0539	-2.0104	0.329592	-6.09967	1.06287e-09	6.96921e-09
Zm00001d004557	216.758	-0.105061	0.164726	-0.637796	0.523607	0.619643
Zm00001d004559	2077	0.73946	0.101329	7.29763	2.92885e-13	2.85049e-12
Zm00001d004560	2.74594	1.10452	1.51996	0.726681	0.467421	0.567817
Zm00001d004561	381.635	-0.66213	0.149256	-4.43621	9.15578e-06	3.50086e-05
Zm00001d004564	2762.86	0.26395	0.0745171	3.54214	0.000396901	0.00113666
Zm00001d004568	1054.74	0.19721	0.104291	1.89095	0.0586306	0.10049
Zm00001d004573	541.838	0.402549	0.130245	3.0907	0.00199683	0.00493838
Zm00001d004581	34.1737	1.66906	0.396465	4.20985	2.55536e-05	9.11996e-05
Zm00001d004583	3.85228	-4.7461	1.52827	-3.10554	0.00189932	0.00472487
Zm00001d004585	27.4711	0.240152	0.478264	0.502133	0.615574	0.702473
Zm00001d004586	555.876	0.215798	0.0961757	2.24379	0.0248457	0.0473613
Zm00001d004591	1681.06	0.278454	0.0635669	4.38048	1.18418e-05	4.44994e-05
Zm00001d004592	4.0441	0.309618	1.50772	0.205356	0.837294	0.883234
Zm00001d004602	17.0662	-0.844726	0.589455	-1.43306	0.15184	0.226471
Zm00001d004611	299.024	0.242984	0.160289	1.51591	0.129541	0.19822
Zm00001d004614	424.713	0.575823	0.16693	3.4495	0.000561633	0.00156763
Zm00001d004616	1997.67	0.491015	0.0870825	5.6385	1.71536e-08	9.73497e-08
Zm00001d004620	1231.52	0.000814194	0.081454	0.00999576	0.992025	0.994564
Zm00001d004621	577.912	-0.14383	0.169271	-0.849699	0.395492	0.496449
Zm00001d004624	356.71	1.2782	0.173054	7.38616	1.51128e-13	1.50214e-12
Zm00001d004626	770.379	-1.55359	0.110068	-14.1148	3.07802e-45	1.8093e-43
Zm00001d004630	261.036	-1.72542	0.1584	-10.8928	1.24721e-27	3.36821e-26
Zm00001d004635	959.654	-0.902733	0.107533	-8.39493	4.66155e-17	6.20639e-16
Zm00001d004639	78.7428	0.3272	0.38551	0.848745	0.396023	0.496951
Zm00001d004640	9.71808	1.49914	0.76297	1.96487	0.0494288	0.0866542
Zm00001d004644	208.228	0.1471	0.15716	0.935988	0.349279	0.449945
Zm00001d004649	31.2031	-0.77637	0.409988	-1.89364	0.0582725	0.0999407
Zm00001d004650	37.1309	0.373357	0.413008	0.903994	0.365999	0.467
Zm00001d004651	655.917	-0.075717	0.10197	-0.742542	0.457759	0.558498
Zm00001d004655	792.596	-0.646853	0.0934304	-6.92336	4.41042e-12	3.7933e-11
Zm00001d004659	1532.16	0.262283	0.0900826	2.91158	0.00359608	0.00841667
Zm00001d004664	313.077	0.139943	0.173965	0.804427	0.42115	0.522137
Zm00001d004667	2032.26	-0.355016	0.0715802	-4.9597	7.06029e-07	3.20384e-06
Zm00001d004669	1277.05	0.41973	0.104787	4.00556	6.18695e-05	0.00020689
Zm00001d004671	349.663	-6.56241	0.966334	-6.79104	1.11327e-11	9.15791e-11
Zm00001d004672	23.0124	0.885354	0.610954	1.44914	0.1473	0.220667
Zm00001d004676	254.303	0.604638	0.198209	3.05052	0.00228449	0.00558598
Zm00001d004677	5.46968	-0.80847	1.21018	-0.668059	0.504096	0.601634
Zm00001d004681	17.7643	0.270702	0.536919	0.504177	0.614137	0.701103
Zm00001d004682	13.5352	-0.140433	0.763293	-0.183983	0.854027	0.895033
Zm00001d004689	10832.2	0.630209	0.10786	5.84285	5.13151e-09	3.10338e-08
Zm00001d004690	23.5622	1.32487	0.505538	2.62072	0.00877437	0.0188696
Zm00001d004691	16.7493	-3.07658	0.739885	-4.15819	3.20775e-05	0.000112627
Zm00001d004697	159.58	-0.0827614	0.208188	-0.397531	0.690976	0.767117
Zm00001d004698	173.514	-0.12137	0.198421	-0.611679	0.54075	0.635301
Zm00001d004700	25009.9	-1.64208	0.0761905	-21.5522	5.04596e-103	1.39962e-100
Zm00001d004702	2763.62	-0.223255	0.0764924	-2.91865	0.00351547	0.00824903
Zm00001d004705	126.085	0.488749	0.341724	1.43025	0.152646	0.227547
Zm00001d004706	1740.45	-0.586219	0.0798045	-7.34569	2.047e-13	2.01656e-12
Zm00001d004707	547.564	0.145319	0.117458	1.2372	0.216012	0.303887
Zm00001d004708	219.356	0.385848	0.195832	1.97031	0.0488034	0.0856989
Zm00001d004709	400.798	0.0989522	0.116638	0.84837	0.396232	0.49712
Zm00001d004716	614.394	0.395653	0.109056	3.62797	0.000285656	0.000841422
Zm00001d004721	2027.44	-0.37784	0.125393	-3.01324	0.00258476	0.00623884
Zm00001d004725	611.792	-0.708299	0.177123	-3.99891	6.36344e-05	0.000212205
Zm00001d004728	1793.15	-1.03283	0.10908	-9.46853	2.838e-21	5.19292e-20
Zm00001d004729	3589.74	-1.11669	0.103267	-10.8136	2.96699e-27	7.8926e-26
Zm00001d004730	942.806	-1.80132	0.135705	-13.2737	3.28844e-40	1.56645e-38
Zm00001d004731	4313.79	1.17386	0.0998778	11.7529	6.82176e-32	2.30813e-30
Zm00001d004733	266.134	0.271582	0.165681	1.63919	0.101173	0.160666
Zm00001d004734	686.903	-0.564778	0.108271	-5.21634	1.82494e-07	9.03614e-07
Zm00001d004737	1742.05	0.0568252	0.0835319	0.680282	0.496326	0.594359
Zm00001d004739	1288.7	0.48329	0.0844474	5.72297	1.04677e-08	6.09522e-08
Zm00001d004740	1652.38	-0.131198	0.0715108	-1.83466	0.0665565	0.11229
Zm00001d004744	329.704	-0.730879	0.136108	-5.36985	7.88004e-08	4.09584e-07
Zm00001d004751	1296.65	0.306553	0.0942536	3.25243	0.00114423	0.00299388
Zm00001d004753	2899.31	-0.849302	0.100589	-8.44327	3.08575e-17	4.1773e-16
Zm00001d004754	55.4432	-0.00904624	0.386781	-0.0233886	0.98134	0.98772
Zm00001d004758	3448.43	-0.0110428	0.0753242	-0.146603	0.883445	0.917073
Zm00001d004762	670.146	-0.243539	0.100939	-2.41273	0.0158335	0.0318056
Zm00001d004763	146.609	-1.31224	0.241991	-5.42268	5.87117e-08	3.10132e-07
Zm00001d004765	9.87123	0.00489863	0.670623	0.0073046	0.994172	0.995984
Zm00001d004768	3007.88	-1.14274	0.073407	-15.5671	1.21736e-54	9.7345e-53
Zm00001d004771	391.933	-0.252968	0.172112	-1.46979	0.141619	0.213548
Zm00001d004772	298.463	0.0103775	0.164019	0.06327	0.949551	0.964916
Zm00001d004775	217.399	0.0414749	0.165406	0.250746	0.80201	0.856052
Zm00001d004779	521.407	-0.165525	0.123505	-1.34024	0.180168	0.261303
Zm00001d004782	690.985	0.0119432	0.0960172	0.124386	0.901009	0.929817
Zm00001d004784	68.3816	0.331814	0.273225	1.21444	0.224582	0.314001
Zm00001d004785	1814.62	-0.0999987	0.0670437	-1.49155	0.135818	0.206272
Zm00001d004788	9.8272	1.20855	0.894591	1.35095	0.176711	0.256806
Zm00001d004790	3720.06	0.231565	0.0663043	3.49246	0.000478601	0.00135389
Zm00001d004804	909.646	-0.570016	0.0931828	-6.11718	9.52451e-10	6.29796e-09
Zm00001d004807	1727.03	-0.148475	0.0685769	-2.16509	0.0303807	0.0566114
Zm00001d004810	235.088	-0.929173	0.188256	-4.93569	7.98667e-07	3.59724e-06
Zm00001d004812	544.147	0.343676	0.121748	2.82286	0.0047598	0.0108495
Zm00001d004814	66.0172	-0.00848785	0.248676	-0.0341321	0.972772	0.982066
Zm00001d004817	5.83241	-0.40163	0.918196	-0.437412	0.661812	0.742729
Zm00001d004818	319.787	0.27342	0.181917	1.50299	0.132841	0.202466
Zm00001d004821	6894.1	-0.689425	0.0762426	-9.04252	1.53099e-19	2.50413e-18
Zm00001d004822	17.8445	0.393378	0.493482	0.797147	0.425365	0.526451
Zm00001d004837	2225.69	0.501787	0.0766304	6.54815	5.82554e-11	4.41315e-10
Zm00001d004839	1302.71	-0.0400029	0.0975513	-0.41007	0.681755	0.759265
Zm00001d004841	2293.56	-0.220198	0.0844383	-2.6078	0.00911255	0.0195087
Zm00001d004843	13754.2	-1.63931	0.102769	-15.9513	2.78965e-57	2.50956e-55
Zm00001d004847	27.3316	0.737329	0.42629	1.72964	0.0836939	0.136531
Zm00001d004848	135.059	-0.250051	0.266862	-0.937007	0.348755	0.449368
Zm00001d004851	458.568	0.5932	0.113257	5.23764	1.62647e-07	8.12563e-07
Zm00001d004855	1399.21	-0.343021	0.434154	-0.790091	0.429475	0.530429
Zm00001d004856	232.945	0.0590851	0.18751	0.315103	0.752683	0.817325
Zm00001d004857	976.559	0.0609493	0.0867423	0.702648	0.482275	0.580865
Zm00001d004861	484.927	0.625062	0.117644	5.31315	1.07748e-07	5.50692e-07
Zm00001d004862	6.72935	-1.37506	0.927062	-1.48325	0.138009	0.209027
Zm00001d004865	3.59337	4.45504	1.59509	2.79298	0.00522257	0.0118003
Zm00001d004867	45.6813	5.96335	1.05909	5.63062	1.7956e-08	1.01601e-07
Zm00001d004868	647.422	0.394915	0.133479	2.95863	0.0030901	0.00734343
Zm00001d004874	125.545	-1.00327	0.263399	-3.80896	0.000139554	0.000437438
Zm00001d004875	2342.17	0.147724	0.0762855	1.93646	0.0528116	0.0916971
Zm00001d004876	55.043	-0.625176	0.398807	-1.56761	0.116971	0.181732
Zm00001d004877	44.5695	0.0074994	0.388772	0.01929	0.98461	0.989478
Zm00001d004881	47.9585	1.42675	0.394352	3.61797	0.000296927	0.000871751
Zm00001d004882	37.3706	-0.234711	0.443873	-0.528781	0.596957	0.685608
Zm00001d004894	17.2571	-8.16773	1.31473	-6.21249	5.21529e-10	3.56267e-09
Zm00001d004895	154.028	0.672092	0.233241	2.88153	0.00395744	0.00917934
Zm00001d004896	914.405	0.281073	0.0953515	2.94775	0.00320094	0.0075867
Zm00001d004897	8.35876	1.48384	0.845446	1.7551	0.0792423	0.130235
Zm00001d004898	1359.32	0.0253477	0.069442	0.365019	0.715097	0.787168
Zm00001d004899	38.3176	2.34984	0.449458	5.22816	1.71205e-07	8.52279e-07
Zm00001d004903	20.6161	-0.21623	0.604005	-0.357994	0.720348	0.791443
Zm00001d004905	7.74151	-0.156285	0.728431	-0.21455	0.830118	0.877716
Zm00001d004906	17.2967	0.405183	0.702741	0.576575	0.564226	0.656691
Zm00001d004908	336.971	1.04281	0.130109	8.01488	1.10244e-15	1.30878e-14
Zm00001d004910	380.627	-0.631946	0.159299	-3.96703	7.27729e-05	0.000240239
Zm00001d004913	206.26	-0.165782	0.172972	-0.958434	0.337844	0.437661
Zm00001d004916	112.934	0.33737	0.266051	1.26807	0.204774	0.290472
Zm00001d004917	230.341	-0.291388	0.155715	-1.87129	0.0613049	0.104489
Zm00001d004918	142.43	0.966249	0.228257	4.23316	2.30429e-05	8.27715e-05
Zm00001d004921	726.334	1.788	0.159055	11.2414	2.55297e-29	7.57865e-28
Zm00001d004924	97.1131	-0.0148474	0.259409	-0.0572354	0.954358	0.96858
Zm00001d004925	1072.13	0.174953	0.0899501	1.94499	0.0517756	0.0901157
Zm00001d004927	1424.79	-0.734476	0.118235	-6.212	5.23142e-10	3.57002e-09
Zm00001d004929	285.487	-0.723674	0.196985	-3.67374	0.000239023	0.000714012
Zm00001d004930	833.148	-0.512028	0.0910606	-5.62294	1.87736e-08	1.05877e-07
Zm00001d004931	1674.77	-0.209108	0.0941557	-2.22087	0.0263595	0.0499325
Zm00001d004933	580.976	-0.142848	0.100648	-1.41928	0.155818	0.231445
Zm00001d004934	221.975	-0.121279	0.177546	-0.683083	0.494555	0.592798
Zm00001d004936	5440.73	-0.387056	0.0766838	-5.04743	4.47801e-07	2.09488e-06
Zm00001d004950	2.56702	0.747572	1.48655	0.502891	0.615041	0.701895
Zm00001d004955	26.282	-0.799979	0.614642	-1.30154	0.193075	0.276423
Zm00001d004956	996.372	-0.037962	0.0824528	-0.460409	0.645223	0.728193
Zm00001d004957	53.748	-1.91723	0.345217	-5.5537	2.79683e-08	1.54414e-07
Zm00001d004959	159.74	0.246839	0.17116	1.44215	0.149259	0.223172
Zm00001d004960	1974.44	-0.0407763	0.0726382	-0.561361	0.574551	0.666136
Zm00001d004972	150.889	1.59753	0.316618	5.0456	4.52106e-07	2.11279e-06
Zm00001d004976	1989.05	0.258279	0.0692785	3.72812	0.000192913	0.000588013
Zm00001d004977	49.7198	-0.293361	0.318632	-0.920687	0.357214	0.458007
Zm00001d004978	59.4716	-0.0837939	0.316742	-0.264549	0.791357	0.847944
Zm00001d004979	1047.06	0.363517	0.0908961	3.99926	6.35399e-05	0.000211916
Zm00001d004982	821.921	0.0273208	0.0848831	0.321864	0.747555	0.813349
Zm00001d004983	276.267	-0.0488822	0.141907	-0.344465	0.730496	0.799942
Zm00001d004986	1937.58	0.0931175	0.0634964	1.4665	0.142512	0.214627
Zm00001d004992	758.257	-0.173374	0.100738	-1.72104	0.085243	0.138642
Zm00001d004993	407.929	-0.198466	0.126421	-1.56988	0.116442	0.181068
Zm00001d004997	1887.33	-0.840034	0.0858019	-9.79039	1.23812e-22	2.45484e-21
Zm00001d004999	147.968	0.237314	0.256411	0.925524	0.354694	0.455493
Zm00001d005001	2973.74	0.0125398	0.0821801	0.152589	0.878722	0.913402
Zm00001d005002	1461.11	-1.78505	0.130444	-13.6844	1.25801e-42	6.49194e-41
Zm00001d005003	61.3961	-0.355448	0.320225	-1.10999	0.267002	0.362151
Zm00001d005004	907.183	0.503653	0.105163	4.78926	1.67397e-06	7.16979e-06
Zm00001d005006	1414.57	-0.392308	0.0775445	-5.05914	4.21157e-07	1.97613e-06
Zm00001d005007	50.5182	0.338051	0.318378	1.06179	0.288331	0.385541
Zm00001d005008	610.378	-0.314104	0.109626	-2.86523	0.00416709	0.00961869
Zm00001d005010	26.1051	2.85852	0.556942	5.13253	2.85877e-07	1.37456e-06
Zm00001d005011	1.54136	-0.228456	1.8708	-0.122117	0.902807	0.931059
Zm00001d005012	96.5304	0.285582	0.279721	1.02095	0.307277	0.405962
Zm00001d005013	31.4923	-0.882052	0.492925	-1.78942	0.0735468	0.12227
Zm00001d005015	243.419	0.0263431	0.169288	0.155612	0.876339	0.91185
Zm00001d005016	263.103	-0.588798	0.173975	-3.38439	0.000713365	0.00194746
Zm00001d005018	1130.95	1.12637	0.129741	8.68168	3.89963e-18	5.66808e-17
Zm00001d005019	3529.48	0.207802	0.0671974	3.09241	0.00198538	0.00491599
Zm00001d005023	2030.67	-0.00929171	0.103787	-0.0895267	0.928663	0.949571
Zm00001d005026	431.794	0.332866	0.126101	2.63967	0.00829864	0.0179495
Zm00001d005027	2216.17	-0.636493	0.0732461	-8.68979	3.63123e-18	5.29242e-17
Zm00001d005028	183.416	2.39599	0.219089	10.9362	7.74001e-28	2.11418e-26
Zm00001d005029	168.565	-0.194489	0.184147	-1.05616	0.290895	0.388268
Zm00001d005030	221.015	-0.104428	0.184031	-0.567447	0.570411	0.662374
Zm00001d005032	3.0248	1.98544	1.40851	1.40961	0.158656	0.234874
Zm00001d005035	495.949	-0.431216	0.128066	-3.36714	0.000759513	0.00206202
Zm00001d005036	738.753	-0.671602	0.0908688	-7.3909	1.4584e-13	1.45338e-12
Zm00001d005037	115.892	0.940197	0.26129	3.59829	0.000320314	0.000934823
Zm00001d005038	245.579	-0.326769	0.171459	-1.90582	0.056674	0.0976268
Zm00001d005039	623.407	0.326122	0.115961	2.81234	0.00491819	0.0111771
Zm00001d005040	22.8148	1.95516	0.507492	3.8526	0.000116871	0.000371276
Zm00001d005045	6.46277	3.85091	1.1363	3.38899	0.000701503	0.00191861
Zm00001d005047	259.073	-0.407208	0.178658	-2.27926	0.0226518	0.0436512
Zm00001d005051	30.0548	1.21479	0.465358	2.61045	0.00904229	0.0193832
Zm00001d005052	326.715	0.341378	0.172188	1.98259	0.0474137	0.083617
Zm00001d005055	4.16373	-4.81617	1.58968	-3.02964	0.00244846	0.0059411
Zm00001d005056	2.74544	3.88981	1.79977	2.16129	0.0306731	0.0570685
Zm00001d005057	18.3319	0.0180849	0.655928	0.0275715	0.978004	0.985331
Zm00001d005059	794.076	0.172859	0.118364	1.46039	0.144182	0.216712
Zm00001d005062	1241.62	-0.579235	0.0763195	-7.58961	3.20867e-14	3.40536e-13
Zm00001d005063	171.306	0.616697	0.288267	2.13933	0.0324091	0.0599299
Zm00001d005064	591.71	0.0268408	0.10511	0.25536	0.798445	0.853238
Zm00001d005065	1487.84	0.213256	0.0943373	2.26057	0.023786	0.0455829
Zm00001d005071	18.1198	-1.01644	0.791935	-1.2835	0.199319	0.283912
Zm00001d005072	261.321	-0.953905	0.149693	-6.37239	1.86101e-10	1.33644e-09
Zm00001d005073	129.187	-0.0655435	0.217181	-0.301792	0.76281	0.825327
Zm00001d005080	199.209	0.735876	0.2257	3.26041	0.00111251	0.00291689
Zm00001d005081	197.129	-0.0595702	0.175642	-0.339158	0.734491	0.802973
Zm00001d005082	100.633	0.0545659	0.292376	0.186629	0.851951	0.893598
Zm00001d005083	27.2946	0.106374	0.545488	0.195007	0.845388	0.888743
Zm00001d005085	1762.52	-0.00717042	0.0736326	-0.097381	0.922424	0.94564
Zm00001d005087	46.8525	3.62458	0.579747	6.252	4.05218e-10	2.80555e-09
Zm00001d005089	525.467	-0.286116	0.113624	-2.51809	0.0117994	0.0244801
Zm00001d005090	3661.8	-0.137519	0.0750789	-1.83166	0.0670014	0.112961
Zm00001d005092	1413.13	-0.125389	0.0830608	-1.5096	0.131145	0.200294
Zm00001d005094	312.861	0.258916	0.131211	1.97329	0.0484628	0.0852188
Zm00001d005097	220.382	-0.0386477	0.16773	-0.230415	0.817769	0.868382
Zm00001d005099	374.379	-0.580597	0.139458	-4.16325	3.13755e-05	0.00011038
Zm00001d005100	2436.63	0.0381342	0.0694862	0.548803	0.583141	0.673602
Zm00001d005102	703.318	0.41009	0.10423	3.93448	8.33784e-05	0.000272283
Zm00001d005105	989.416	0.216717	0.0958772	2.26036	0.0237989	0.0456042
Zm00001d005106	1403.86	0.492497	0.0749784	6.56852	5.0819e-11	3.87855e-10
Zm00001d005107	1813.53	0.452895	0.065291	6.93656	4.01756e-12	3.46886e-11
Zm00001d005108	1632.68	0.11121	0.077816	1.42913	0.152966	0.227956
Zm00001d005109	36.4931	-0.707576	0.390135	-1.81367	0.069729	0.116718
Zm00001d005110	1009.21	0.0515558	0.0938718	0.549216	0.582858	0.673421
Zm00001d005114	260.002	-1.08455	0.170776	-6.35073	2.14298e-10	1.53231e-09
Zm00001d005118	1255.45	-0.256152	0.1143	-2.24104	0.0250233	0.0476589
Zm00001d005127	2294.46	0.427195	0.0815973	5.2354	1.64624e-07	8.21979e-07
Zm00001d005135	437.002	0.246026	0.116357	2.11442	0.0344798	0.0632887
Zm00001d005137	1482.84	0.419248	0.0860885	4.86997	1.11616e-06	4.9256e-06
Zm00001d005140	428.55	-0.160963	0.124751	-1.29028	0.196955	0.281237
Zm00001d005143	193.016	1.1924	0.178864	6.66652	2.61948e-11	2.06671e-10
Zm00001d005144	1161.11	0.131337	0.0867228	1.51445	0.129912	0.198673
Zm00001d005146	567.721	0.120687	0.196029	0.615657	0.538121	0.63291
Zm00001d005148	957.152	0.82075	0.15906	5.16	2.46956e-07	1.19846e-06
Zm00001d005149	202.721	-0.0552054	0.161412	-0.342016	0.732339	0.801114
Zm00001d005151	962.311	0.390732	0.0910205	4.29279	1.76443e-05	6.45818e-05
Zm00001d005156	512.664	0.0764118	0.114772	0.665767	0.50556	0.602814
Zm00001d005157	1266.04	0.206729	0.0802748	2.57526	0.0100164	0.0212068
Zm00001d005158	133.503	2.83618	0.627808	4.51759	6.25481e-06	2.45617e-05
Zm00001d005159	2298.68	-0.772008	0.0727049	-10.6184	2.44787e-26	6.11462e-25
Zm00001d005160	47.2224	0.140399	0.383588	0.366014	0.714354	0.786546
Zm00001d005161	38.5437	1.14373	0.339409	3.36975	0.000752358	0.00204406
Zm00001d005164	2252.63	0.0327047	0.0750624	0.4357	0.663054	0.743781
Zm00001d005168	422.595	-0.244091	0.123229	-1.98079	0.0476144	0.0839209
Zm00001d005169	62.5618	1.51888	0.387307	3.92164	8.79475e-05	0.000286012
Zm00001d005170	871.62	0.369074	0.0992401	3.71901	0.000200009	0.000607695
Zm00001d005173	373.455	0.7698	0.112427	6.84714	7.5343e-12	6.29703e-11
Zm00001d005174	48.6338	0.254938	0.314872	0.809656	0.418138	0.519052
Zm00001d005177	269.826	-0.332126	0.146887	-2.26109	0.0237534	0.0455335
Zm00001d005178	228.915	-0.0524784	0.157133	-0.333974	0.738399	0.805956
Zm00001d005179	1269.16	-0.0570527	0.089477	-0.637624	0.523719	0.619738
Zm00001d005182	527.259	0.292419	0.129298	2.26159	0.0237226	0.0454811
Zm00001d005185	521.881	0.176264	0.106787	1.6506	0.0988197	0.157463
Zm00001d005188	1257.01	-0.0553371	0.0842633	-0.656716	0.511364	0.608454
Zm00001d005190	1047.36	2.06591	0.147291	14.026	1.08017e-44	6.22573e-43
Zm00001d005193	2498.6	0.920243	0.106841	8.61316	7.10724e-18	1.01096e-16
Zm00001d005194	4.61117	0.483545	1.44776	0.333996	0.738383	0.805956
Zm00001d005195	897.848	0.570521	0.109065	5.23101	1.6859e-07	8.40518e-07
Zm00001d005196	162.39	1.69964	0.211199	8.04755	8.44704e-16	1.01319e-14
Zm00001d005199	530.65	-0.0691349	0.131233	-0.52681	0.598325	0.686852
Zm00001d005200	3196.79	-0.239294	0.0745587	-3.20947	0.00132981	0.00342856
Zm00001d005203	420.042	0.305	0.108959	2.79922	0.00512258	0.0116039
Zm00001d005205	819.899	-0.0175863	0.0872317	-0.201605	0.840226	0.885234
Zm00001d005208	562.515	0.272107	0.124036	2.19377	0.0282521	0.0530458
Zm00001d005228	1052.48	-0.0805532	0.085744	-0.939462	0.347494	0.44809
Zm00001d005229	257.366	-0.384696	0.151407	-2.54081	0.0110597	0.0231578
Zm00001d005231	6972.28	0.102026	0.0531131	1.92091	0.0547424	0.0946669
Zm00001d005238	1805.13	-0.213459	0.0723082	-2.95208	0.00315643	0.0074857
Zm00001d005240	510.418	0.190597	0.12536	1.52039	0.128412	0.196797
Zm00001d005241	1176.42	-0.0978311	0.0913594	-1.07084	0.284243	0.381005
Zm00001d005244	849.281	-0.074926	0.0909776	-0.823566	0.410186	0.511111
Zm00001d005247	3.22491	-1.51731	1.53333	-0.989553	0.322393	0.421706
Zm00001d005248	2063.8	-0.346207	0.0783408	-4.41924	9.90491e-06	3.76406e-05
Zm00001d005250	7183	-0.714819	0.0813624	-8.78562	1.55507e-18	2.34608e-17
Zm00001d005251	6443.29	-0.830369	0.0799986	-10.3798	3.06424e-25	7.20165e-24
Zm00001d005252	186.532	-0.976091	0.220341	-4.42992	9.42687e-06	3.59574e-05
Zm00001d005253	1351.71	-0.771979	0.0977448	-7.89791	2.83626e-15	3.24695e-14
Zm00001d005256	846.609	0.226514	0.10808	2.0958	0.0360996	0.0659391
Zm00001d005257	239.956	0.758042	0.1524	4.97403	6.5576e-07	2.99461e-06
Zm00001d005264	1299.59	0.0630718	0.0704977	0.894665	0.370966	0.47197
Zm00001d005265	8.80953	0.862195	0.784878	1.09851	0.271982	0.367631
Zm00001d005267	2.56482	4.30304	1.90048	2.26419	0.0235624	0.0452096
Zm00001d005269	777.934	0.38646	0.0851254	4.53989	5.62846e-06	2.22796e-05
Zm00001d005270	412.118	-0.0706916	0.1256	-0.562829	0.573551	0.665109
Zm00001d005271	1942.35	-0.236751	0.0609965	-3.88139	0.00010386	0.000332843
Zm00001d005275	282.834	0.283266	0.134706	2.10284	0.0354796	0.0649313
Zm00001d005276	12859.3	0.0545909	0.0634951	0.859766	0.389918	0.490794
Zm00001d005277	4.85923	-0.542354	1.3994	-0.387562	0.698341	0.773455
Zm00001d005279	135.368	2.44915	0.249666	9.8097	1.0227e-22	2.04294e-21
Zm00001d005281	1248.12	0.140371	0.0740015	1.89687	0.0578455	0.0993171
Zm00001d005282	9.39486	0.663575	0.728802	0.910502	0.362558	0.463297
Zm00001d005283	8.38992	0.516311	1.3301	0.388174	0.697887	0.773114
Zm00001d005293	137.397	0.0258026	0.255096	0.101149	0.919432	0.943302
Zm00001d005295	1721.58	0.0254981	0.0778037	0.327724	0.74312	0.809862
Zm00001d005297	504.682	0.747185	0.123904	6.03034	1.63613e-09	1.05006e-08
Zm00001d005298	531.988	-0.685972	0.128098	-5.35507	8.55252e-08	4.42809e-07
Zm00001d005300	154.067	1.01014	0.167535	6.02944	1.64528e-09	1.05568e-08
Zm00001d005301	208.183	-0.606154	0.176101	-3.44208	0.000577256	0.00160669
Zm00001d005302	448.707	0.40409	0.129418	3.12235	0.00179411	0.00449
Zm00001d005303	1061.55	0.0242649	0.0828966	0.292712	0.769742	0.831003
Zm00001d005306	1623.53	1.49921	0.109078	13.7443	5.50908e-43	2.90487e-41
Zm00001d005308	460.821	0.244465	0.151765	1.61082	0.107219	0.168757
Zm00001d005312	585.783	-0.582223	0.108275	-5.37728	7.56205e-08	3.93747e-07
Zm00001d005313	99.196	0.295134	0.266638	1.10687	0.268349	0.363588
Zm00001d005315	2466.85	0.269	0.107225	2.50875	0.012116	0.0250467
Zm00001d005317	735.628	2.35561	0.0998122	23.6004	3.81818e-123	1.43198e-120
Zm00001d005322	3.44269	5.13515	1.6563	3.10037	0.00193278	0.0047978
Zm00001d005323	2044.84	-0.0524596	0.0721181	-0.727412	0.466974	0.5674
[truncated: 24,630 more rows]

## Sheet: MaizeValA_NV
	baseMean	log2FoldChange	lfcSE	stat	pvalue	padj
GRMZM5G800980	4.93073	-1.38749	1.09369	-1.26863	0.204572	0.300328
GRMZM5G804358	90.2555	-0.21111	0.336989	-0.626459	0.531014	0.636461
GRMZM5G804708	7.37956	-0.0646135	0.708292	-0.0912244	0.927314	0.9507
GRMZM5G806435	3.79938	-0.257816	1.05091	-0.245327	0.806203	0.863157
GRMZM5G809869	3.28926	-0.402795	1.23354	-0.326535	0.744019	0.815365
GRMZM5G811749	8.64073	-1.69485	0.75218	-2.25325	0.0242431	0.0496115
GRMZM5G816453	3.33927	-1.16271	1.48382	-0.783593	0.433279	0.545244
GRMZM5G827309	39.046	0.824379	0.429829	1.91792	0.0551208	0.100586
GRMZM5G830210	15.7786	-0.56457	0.698747	-0.807975	0.419105	0.531881
GRMZM5G834128	16.5631	-0.959101	0.652321	-1.47029	0.141484	0.222215
GRMZM5G834666	39.2036	-1.09132	0.355337	-3.07124	0.00213174	0.00580409
GRMZM5G836994	7.55644	1.2786	0.968338	1.32041	0.186699	0.279074
GRMZM5G838396	8.79003	0.258433	1.07802	0.23973	0.81054	0.866594
GRMZM5G845024	440.806	0.0379664	0.1807	0.210107	0.833584	0.88349
GRMZM5G845244	5.09499	0.662689	0.97894	0.676945	0.498441	0.606992
GRMZM5G851769	67.0268	-0.695246	0.449743	-1.54587	0.122135	0.196556
GRMZM5G853305	5.4727	0.244053	0.965856	0.25268	0.800515	0.859037
GRMZM5G856777	34.1626	-1.4417	1.07334	-1.34319	0.17921	0.269741
GRMZM5G862955	486.329	-1.00625	0.17766	-5.66388	1.47986e-08	9.38455e-08
GRMZM5G867512	99.6667	-0.391231	0.349005	-1.12099	0.262292	0.366881
GRMZM5G876913	37.7348	0.14166	0.421993	0.335693	0.737103	0.809852
GRMZM5G881135	37.3741	-0.564576	0.421712	-1.33877	0.180645	0.271471
GRMZM5G884538	137.356	0.510374	0.301614	1.69215	0.0906181	0.153117
GRMZM5G884912	129.941	-0.445756	0.253737	-1.75677	0.0789577	0.136304
GRMZM5G889036	28.5355	-1.28276	0.478269	-2.68209	0.00731633	0.0174086
GRMZM5G889790	4.02639	-1.33796	1.39167	-0.961405	0.336349	0.447454
GRMZM5G890451	40.9613	-0.517392	0.346836	-1.49175	0.135764	0.214726
GRMZM5G890747	4.19643	-0.458033	1.58225	-0.289482	0.772212	0.837405
GRMZM5G898647	27.3851	-0.24247	0.549312	-0.441406	0.658919	0.748696
GRMZM5G899366	6.3745	0.283907	1.25357	0.226479	0.820829	0.873582
Zm00001d000482	12.5019	0.919268	0.725754	1.26664	0.205285	0.301125
Zm00001d000500	4.73729	0.235654	1.08777	0.21664	0.828489	0.879906
Zm00001d000501	73.6585	1.03125	0.269582	3.82538	0.000130572	0.00045851
Zm00001d000502	51.3817	0.274861	0.441443	0.622641	0.53352	0.638469
Zm00001d000506	112.775	-3.48959	0.322199	-10.8305	2.46685e-27	6.09911e-26
Zm00001d000508	4722.27	1.12959	0.088265	12.7978	1.68757e-37	6.12214e-36
Zm00001d000509	6.61587	0.0643963	0.9398	0.0685213	0.945371	0.96372
Zm00001d000511	2.94539	0.442282	1.44374	0.306344	0.759342	0.827526
Zm00001d000512	1.88552	0.19765	1.83043	0.10798	0.914012	0.941661
Zm00001d000514	21.7736	-0.853759	0.509746	-1.67487	0.0939595	0.157882
Zm00001d000522	1311.84	0.0551865	0.0746876	0.738897	0.459969	0.570689
Zm00001d000523	389.466	-0.078042	0.178339	-0.437605	0.661673	0.751056
Zm00001d000526	1968.78	-0.434695	0.095615	-4.54631	5.45942e-06	2.43303e-05
Zm00001d000529	3.20685	-0.296952	1.66971	-0.177847	0.858843	0.902141
Zm00001d000531	5.89076	-1.55445	1.36505	-1.13875	0.254808	0.358522
Zm00001d000542	3.38351	0.302833	1.39693	0.216784	0.828377	0.879857
Zm00001d000545	162.212	-1.64762	0.230084	-7.16094	8.01235e-13	7.97879e-12
Zm00001d000548	15.6272	-1.55603	0.634212	-2.45348	0.014148	0.0310888
Zm00001d000550	122.431	-1.25606	0.203465	-6.17333	6.6867e-10	4.9861e-09
Zm00001d000556	53.4467	3.09784	0.474375	6.53037	6.56058e-11	5.45752e-10
Zm00001d000561	386.082	-0.580641	0.163803	-3.54475	0.00039299	0.00125084
Zm00001d000566	12.8617	0.879493	0.71829	1.22443	0.220792	0.319143
Zm00001d000568	9.4835	-0.574317	0.77664	-0.739489	0.45961	0.570371
Zm00001d000572	4.11295	-2.02802	1.46285	-1.38634	0.165642	0.252705
Zm00001d000574	3.10175	-0.644742	1.74146	-0.370231	0.71121	0.790042
Zm00001d000580	3.08357	-0.74758	1.66454	-0.449122	0.653344	0.743885
Zm00001d000596	109.678	-0.573062	0.24838	-2.3072	0.0210438	0.0439184
Zm00001d000603	59.3607	1.12438	0.305422	3.68141	0.000231944	0.00077396
Zm00001d000618	10.9096	0.148959	0.851417	0.174954	0.861116	0.90378
Zm00001d000619	20.5841	-0.196656	0.53392	-0.368326	0.71263	0.791026
Zm00001d000626	7.25829	0.47855	1.02848	0.465297	0.641719	0.7337
Zm00001d000633	4.0094	1.55088	1.15932	1.33775	0.180979	0.271913
Zm00001d000636	19.3014	0.497629	0.508345	0.978921	0.327619	0.43801
Zm00001d000640	70.8084	-3.59519	0.383709	-9.36957	7.28289e-21	1.28856e-19
Zm00001d000652	83.6061	0.836744	0.322253	2.59654	0.00941669	0.0217814
Zm00001d000655	10.0575	-2.22713	0.796078	-2.79763	0.00514792	0.0127007
Zm00001d000659	9.40588	0.334711	0.776788	0.430891	0.666548	0.754818
Zm00001d000671	6.24992	-2.2111	0.987941	-2.23809	0.0252154	0.0513017
Zm00001d000673	6.69204	0.0550527	1.0814	0.0509087	0.959398	0.97288
Zm00001d000674	2.91474	0.514913	1.46023	0.352625	0.72437	0.800287
Zm00001d000675	10.8728	1.19121	0.7697	1.54763	0.121711	0.196016
Zm00001d000681	9.30785	-0.149181	0.805969	-0.185095	0.853155	0.898434
Zm00001d000682	41.0932	-0.320555	0.424207	-0.755657	0.449855	0.561012
Zm00001d000687	4.47601	-0.1393	1.23564	-0.112735	0.910241	0.939053
Zm00001d000692	2.30893	1.05218	1.4673	0.717084	0.473322	0.583447
Zm00001d000697	32.8985	0.60703	0.531138	1.14289	0.253086	0.356703
Zm00001d000707	159.452	0.302493	0.209254	1.44557	0.148297	0.23117
Zm00001d000709	28.7491	-0.642411	0.452296	-1.42033	0.155511	0.240036
Zm00001d000715	16.7141	0.540688	0.558862	0.967479	0.333304	0.444183
Zm00001d000716	3.88077	0.344996	1.18412	0.291353	0.770781	0.836552
Zm00001d000721	2.59972	0.0796432	1.68611	0.0472348	0.962326	0.974746
Zm00001d000730	18.1033	0.500612	0.738675	0.677717	0.497951	0.606514
Zm00001d000734	7.6159	-1.36415	1.0267	-1.32867	0.183956	0.275639
Zm00001d000736	29.8085	-1.14854	0.490552	-2.34131	0.019216	0.0405711
Zm00001d000738	140.741	0.348655	0.191364	1.82194	0.068464	0.121085
Zm00001d000739	5.39116	-0.424096	1.00022	-0.424003	0.671564	0.758919
Zm00001d000740	8.77628	0.153732	0.742062	0.207169	0.835878	0.885282
Zm00001d000745	12.9616	0.181893	0.737964	0.246479	0.805312	0.86248
Zm00001d000750	9.48994	-2.39209	1.0309	-2.32039	0.0203199	0.0426213
Zm00001d000763	37.1566	-0.134719	0.426066	-0.316192	0.751856	0.821504
Zm00001d000764	52.2129	-1.31552	0.364465	-3.60946	0.000306834	0.000999068
Zm00001d000790	4.56591	0.19338	1.15113	0.167991	0.86659	0.907915
Zm00001d000791	25.5254	-0.335873	0.468714	-0.716585	0.47363	0.583772
Zm00001d000796	6.56614	-1.28136	0.999508	-1.28199	0.199845	0.294533
Zm00001d000800	1.56594	-0.854715	2.02876	-0.4213	0.673536	0.760566
Zm00001d000805	22.5359	0.879734	0.487333	1.8052	0.0710434	0.124826
Zm00001d000806	8.30614	-1.13274	0.736747	-1.53748	0.124175	0.199332
Zm00001d000809	29.8072	0.399725	0.429074	0.931599	0.351544	0.462793
Zm00001d000824	2.53322	-0.860507	1.40722	-0.611496	0.540871	0.645053
Zm00001d000826	13.8322	-0.926382	0.615776	-1.50441	0.132475	0.210486
Zm00001d000827	5.97705	-0.664	1.00549	-0.660372	0.509015	0.616458
Zm00001d000840	27.6214	1.72137	0.537201	3.20434	0.00135374	0.00386028
Zm00001d000842	116.003	0.487947	0.21692	2.24943	0.0244851	0.0500293
Zm00001d000843	60.1413	0.351478	0.326658	1.07598	0.281936	0.389024
Zm00001d000847	4.35769	2.4547	1.11189	2.20768	0.0272664	0.0548915
Zm00001d000849	369.055	0.787937	0.150015	5.25238	1.50148e-07	8.42071e-07
Zm00001d000853	101.867	0.358641	0.252333	1.4213	0.155229	0.239675
Zm00001d000854	12.6995	0.454359	0.784068	0.579489	0.562259	0.664087
Zm00001d000874	339.107	0.373537	0.384273	0.972062	0.33102	0.441793
Zm00001d000892	30.8975	-0.409372	0.427834	-0.956846	0.338645	0.449745
Zm00001d000895	106.314	0.0963886	0.253006	0.380974	0.703222	0.784077
Zm00001d000901	5.88532	1.29555	0.991059	1.30724	0.19113	0.284309
Zm00001d000904	8.522	0.188813	0.710885	0.265603	0.790545	0.851873
Zm00001d000907	9.28849	1.04185	0.725381	1.43628	0.150923	0.234288
Zm00001d000909	185.1	-0.461951	0.230289	-2.00596	0.0448604	0.08442
Zm00001d000914	37.491	-0.779167	0.473182	-1.64665	0.0996293	0.165943
Zm00001d000919	195.195	-1.33337	0.216121	-6.16956	6.84807e-10	5.09929e-09
Zm00001d000942	19.1089	1.25345	0.737016	1.70071	0.0889984	0.15085
Zm00001d000943	10.8638	-1.14515	0.713929	-1.60401	0.108712	0.178524
Zm00001d000967	284.008	-0.0824234	0.128644	-0.64071	0.521711	0.628084
Zm00001d000974	20.0917	-1.45536	0.612978	-2.37424	0.0175851	0.0375535
Zm00001d000978	178.853	0.450243	0.175205	2.5698	0.0101757	0.0233163
Zm00001d000986	397.63	-5.81607	0.247954	-23.4563	1.14059e-121	3.26577e-119
Zm00001d000992	11.6421	-0.607536	0.791964	-0.767126	0.443007	0.55455
Zm00001d000995	5.58171	3.30854	1.29406	2.5567	0.010567	0.0241008
Zm00001d000996	5.1681	1.54666	1.32917	1.16363	0.244574	0.347002
Zm00001d000999	7.87788	-1.02018	0.765584	-1.33255	0.182679	0.274019
Zm00001d001004	4.4519	-0.0891341	1.33551	-0.0667416	0.946787	0.964573
Zm00001d001005	4.346	-0.0577506	1.28841	-0.0448232	0.964248	0.976014
Zm00001d001006	255.867	-0.363526	0.17417	-2.08719	0.0368714	0.071317
Zm00001d001012	64.4009	0.778707	0.332594	2.34131	0.019216	0.0405711
Zm00001d001020	3.3723	-2.20013	1.3836	-1.59014	0.111803	0.18271
Zm00001d001022	215.41	0.343018	0.188682	1.81797	0.0690693	0.121977
Zm00001d001023	77.6081	0.260644	0.28459	0.91586	0.35974	0.471323
Zm00001d001032	2.45536	1.4323	1.46124	0.980195	0.32699	0.437322
Zm00001d001035	22.9079	0.731023	0.549914	1.32934	0.183736	0.275371
Zm00001d001043	62.7752	-1.88299	0.327632	-5.74725	9.07039e-09	5.9024e-08
Zm00001d001044	58.9325	-1.66463	0.331804	-5.01693	5.25044e-07	2.72055e-06
Zm00001d001058	3.19595	1.44416	1.53017	0.943789	0.345278	0.456371
Zm00001d001061	47.9376	-1.89354	0.441659	-4.28734	1.80825e-05	7.40885e-05
Zm00001d001063	26.9558	-0.148463	0.562618	-0.263879	0.791873	0.85289
Zm00001d001068	20.8284	-1.32007	0.536442	-2.46079	0.0138633	0.030569
Zm00001d001078	104.157	0.0727957	0.230564	0.315729	0.752208	0.821836
Zm00001d001080	2106	-0.229427	0.109713	-2.09116	0.0365139	0.070743
Zm00001d001082	208.871	0.569981	0.18255	3.12233	0.00179427	0.00496444
Zm00001d001083	554.628	-0.168673	0.139766	-1.20683	0.227498	0.326814
Zm00001d001087	44.9866	0.113817	0.370593	0.307123	0.75875	0.82705
Zm00001d001106	15.5834	-1.09043	0.679673	-1.60434	0.108639	0.178417
Zm00001d001110	68.051	-0.867676	0.298916	-2.90275	0.00369908	0.00945742
Zm00001d001113	15.6876	-0.0684473	0.710764	-0.096301	0.923282	0.948062
Zm00001d001140	77.1794	-0.700225	0.304897	-2.2966	0.0216417	0.0449864
Zm00001d001159	6.56563	1.80949	0.983783	1.83932	0.0658688	0.117157
Zm00001d001165	71.2939	-0.239543	0.281613	-0.850611	0.394985	0.507928
Zm00001d001166	6.77429	-0.169779	0.948953	-0.178912	0.858007	0.901852
Zm00001d001168	26.0492	0.327842	0.500561	0.65495	0.5125	0.619776
Zm00001d001169	11.1474	0.283261	0.806309	0.351306	0.725359	0.801024
Zm00001d001170	11.5555	-0.485449	0.653987	-0.742291	0.457911	0.568556
Zm00001d001174	3.84741	-0.479042	1.48874	-0.321777	0.747621	0.818134
Zm00001d001206	24.1056	2.86255	0.597758	4.78882	1.67768e-06	8.11801e-06
Zm00001d001217	5.01504	0.118044	1.0328	0.114295	0.909004	0.938249
Zm00001d001224	9.82969	0.839455	1.03581	0.810432	0.417692	0.530416
Zm00001d001230	63.6579	0.315296	0.309505	1.01871	0.308341	0.417434
Zm00001d001240	180.941	0.118599	0.255584	0.464029	0.642627	0.734352
Zm00001d001243	9.048	-0.499909	0.757259	-0.660156	0.509154	0.61657
Zm00001d001248	5.8192	1.67643	1.28557	1.30404	0.192221	0.285601
Zm00001d001250	66.9387	0.0250049	0.317544	0.0787447	0.937236	0.958142
Zm00001d001253	3.74476	0.929902	1.50758	0.616819	0.537354	0.641932
Zm00001d001256	11.4632	0.731427	0.867298	0.84334	0.399038	0.512151
Zm00001d001263	61.4152	0.398732	0.279403	1.42708	0.153556	0.237698
Zm00001d001267	162.491	0.0359928	0.202183	0.178021	0.858706	0.90214
Zm00001d001276	1006.33	0.278049	0.103184	2.69468	0.00704554	0.0168259
Zm00001d001285	11.5694	0.407784	0.777477	0.524497	0.599933	0.697386
Zm00001d001304	32.9405	0.692375	0.434243	1.59444	0.110837	0.181367
Zm00001d001305	6.52031	-0.762586	1.13589	-0.671356	0.501994	0.61013
Zm00001d001307	33.6657	0.0114472	0.385557	0.02969	0.976314	0.984228
Zm00001d001311	47.0412	0.698604	0.402485	1.73573	0.082612	0.141502
Zm00001d001312	2.24733	-1.33862	1.68125	-0.796205	0.425913	0.538347
Zm00001d001334	16.1312	-0.780922	0.484378	-1.61222	0.106915	0.175943
Zm00001d001336	2.84739	-0.629495	1.66526	-0.378017	0.705418	0.78564
Zm00001d001340	7.39756	1.82893	0.978708	1.86872	0.0616612	0.110544
Zm00001d001352	3.59126	1.17574	1.3862	0.848176	0.39634	0.509252
Zm00001d001370	8.66855	1.88466	0.887004	2.12475	0.0336078	0.0658603
Zm00001d001382	2.8941	1.56486	1.73439	0.902253	0.366923	0.478963
Zm00001d001393	23.4787	1.71241	0.563169	3.04067	0.00236049	0.00635992
Zm00001d001394	6.15423	-2.19178	0.904853	-2.42225	0.0154248	0.0335484
Zm00001d001398	121.404	0.609835	0.993834	0.613619	0.539467	0.643825
Zm00001d001399	738.309	0.242471	0.0980222	2.47363	0.0133747	0.0296341
Zm00001d001406	12.8257	0.127081	0.592358	0.214535	0.83013	0.88116
Zm00001d001414	3.33041	-0.98295	1.1317	-0.868562	0.385087	0.497651
Zm00001d001425	67.7251	-0.0936363	0.281996	-0.332049	0.739853	0.811835
Zm00001d001432	8.00722	-1.07082	0.827694	-1.29373	0.195757	0.289818
Zm00001d001435	4.88026	-0.798397	1.18823	-0.671924	0.501632	0.609827
Zm00001d001436	3.928	0.646572	1.39173	0.464582	0.642231	0.734088
Zm00001d001456	41.8113	-0.426752	0.402132	-1.06122	0.288588	0.396192
Zm00001d001471	3.79909	0.423444	1.46099	0.289833	0.771944	0.837338
Zm00001d001472	586.723	0.213527	0.127953	1.66879	0.0951585	0.159551
Zm00001d001474	3.96322	-1.75404	1.19075	-1.47306	0.140735	0.221326
Zm00001d001475	5.88665	-0.697665	1.01111	-0.690001	0.490194	0.599254
Zm00001d001476	2.78693	-4.8783	1.89274	-2.57737	0.00995543	0.0228588
Zm00001d001479	215.25	-0.443706	0.180632	-2.45641	0.0140334	0.0308854
Zm00001d001480	16.8139	-0.114964	0.484024	-0.237517	0.812256	0.867683
Zm00001d001482	161.564	0.558419	0.193076	2.89222	0.00382532	0.00974369
Zm00001d001488	4.25673	0.577845	1.40981	0.409873	0.681899	0.767277
Zm00001d001489	11.788	1.44091	0.908994	1.58517	0.112929	0.184324
Zm00001d001490	771.43	0.0943482	0.120487	0.783059	0.433593	0.545535
Zm00001d001492	37.788	0.0148304	0.423958	0.0349808	0.972095	0.981494
Zm00001d001497	44.9558	0.363738	0.389312	0.93431	0.350144	0.461429
Zm00001d001500	87.8004	-0.0817353	0.302625	-0.270087	0.787093	0.849322
Zm00001d001502	5.52397	4.23878	1.35395	3.13067	0.00174406	0.0048386
Zm00001d001513	38.1838	-0.026464	0.391228	-0.0676433	0.94607	0.9641
Zm00001d001520	22.4549	-0.237394	0.505151	-0.469948	0.638392	0.73105
Zm00001d001527	20.1599	-0.197193	0.514735	-0.383095	0.701649	0.782752
Zm00001d001563	61.9032	-0.978727	0.39661	-2.46773	0.0135972	0.030052
Zm00001d001564	12.534	2.09386	0.958341	2.18488	0.0288978	0.0578042
Zm00001d001565	7.04261	0.823698	0.863408	0.954007	0.34008	0.451068
Zm00001d001566	78.4056	0.314995	0.232629	1.35406	0.175716	0.265307
Zm00001d001568	6.78237	-1.40204	1.25384	-1.1182	0.263482	0.368255
Zm00001d001569	4.37336	-0.100232	1.0162	-0.0986343	0.921429	0.94689
Zm00001d001572	79.4026	-0.640082	0.300256	-2.13178	0.0330245	0.0648843
Zm00001d001574	6.84293	-0.866867	1.00846	-0.859591	0.390014	0.502748
Zm00001d001575	223.329	-0.67273	0.210501	-3.19585	0.00139422	0.00396298
Zm00001d001579	18.0071	-0.686506	0.775394	-0.885365	0.37596	0.488454
Zm00001d001580	57.9321	0.488163	0.330948	1.47504	0.140201	0.220577
Zm00001d001582	7.49189	0.843564	0.96024	0.878494	0.379676	0.492283
Zm00001d001606	3.73125	2.26043	1.50286	1.50409	0.132559	0.210556
Zm00001d001609	4.44821	-0.0396975	1.17319	-0.0338373	0.973007	0.982005
Zm00001d001620	27.0624	-0.787901	0.397632	-1.98148	0.0475371	0.0886614
Zm00001d001628	120.757	-0.694346	0.214978	-3.22985	0.00123857	0.00355777
Zm00001d001633	12.0046	-0.861706	0.80563	-1.06961	0.284797	0.392118
Zm00001d001641	6.56575	-0.289709	1.08707	-0.266504	0.789851	0.851353
Zm00001d001642	5.31037	0.567211	1.09088	0.519958	0.603093	0.699928
Zm00001d001644	20.6607	-0.651226	0.58675	-1.10989	0.267048	0.372165
Zm00001d001656	129.569	-0.149193	0.206861	-0.721221	0.470773	0.581251
Zm00001d001668	188.667	-1.23012	0.263107	-4.67537	2.9343e-06	1.36718e-05
Zm00001d001672	25.3271	-0.0887652	0.538398	-0.164869	0.869047	0.909797
Zm00001d001673	2.81819	1.01065	1.46842	0.688257	0.491291	0.600234
Zm00001d001677	23.8434	-0.739425	0.433804	-1.70451	0.0882855	0.149851
Zm00001d001692	3.31002	0.854901	1.55809	0.548685	0.583221	0.682188
Zm00001d001693	191.705	0.11888	0.190537	0.62392	0.53268	0.637754
Zm00001d001694	18.6278	1.2893	0.600632	2.14657	0.0318279	0.0628858
Zm00001d001700	75.0772	0.100887	0.284683	0.354384	0.723051	0.799128
Zm00001d001714	102.963	-1.18248	0.224931	-5.25708	1.46362e-07	8.22049e-07
Zm00001d001730	3.66403	0.143327	1.32837	0.107897	0.914077	0.941661
Zm00001d001735	9.8494	-1.982	0.789674	-2.50989	0.0120767	0.0271055
Zm00001d001745	10.941	-1.5414	0.719628	-2.14194	0.032198	0.0634993
Zm00001d001747	263.783	-0.104768	0.178922	-0.58555	0.558178	0.660321
Zm00001d001754	67.3036	-0.910702	0.276923	-3.28864	0.00100671	0.00294968
Zm00001d001756	4.69237	-0.0546847	1.07167	-0.0510274	0.959304	0.972821
Zm00001d001760	20.687	-1.67373	0.509569	-3.2846	0.00102128	0.00298809
Zm00001d001763	105.978	-0.485833	0.240006	-2.02426	0.0429438	0.0813305
Zm00001d001765	3304.6	0.0248247	0.0718502	0.345506	0.729714	0.804656
Zm00001d001766	684.227	1.29369	0.108392	11.9353	7.74416e-33	2.3594e-31
Zm00001d001767	84.3717	0.179794	0.313529	0.573452	0.566339	0.667677
Zm00001d001769	41.5681	1.10576	0.440142	2.51229	0.0119951	0.0269337
Zm00001d001771	547.619	-1.055	0.166357	-6.34178	2.27124e-10	1.77983e-09
Zm00001d001772	10.9656	0.81858	0.769851	1.0633	0.287648	0.395184
Zm00001d001773	91.7944	0.0405524	0.235253	0.172378	0.863141	0.905405
Zm00001d001774	571.63	0.749889	0.104867	7.15089	8.62192e-13	8.55063e-12
Zm00001d001779	1045.11	0.00441252	0.11801	0.0373911	0.970173	0.98026
Zm00001d001780	1308.36	-0.333561	0.0768831	-4.33855	1.43429e-05	5.9778e-05
Zm00001d001781	45.9095	0.588452	0.376623	1.56244	0.118184	0.191436
Zm00001d001784	139.268	-0.609386	0.232242	-2.62393	0.00869211	0.0202895
Zm00001d001785	609.362	-0.813229	0.19204	-4.23469	2.28867e-05	9.21418e-05
Zm00001d001786	1174.01	-0.739242	0.096158	-7.68779	1.49699e-14	1.73388e-13
Zm00001d001787	1732.2	0.581963	0.0762773	7.62958	2.35527e-14	2.68822e-13
Zm00001d001788	1646.5	-0.521596	0.0864182	-6.03572	1.58259e-09	1.12647e-08
Zm00001d001789	1545.57	-0.511572	0.085558	-5.97924	2.24174e-09	1.5717e-08
Zm00001d001790	1150.35	-0.00389685	0.0795865	-0.0489637	0.960948	0.973858
Zm00001d001791	136.446	-0.959563	0.331458	-2.89497	0.0037919	0.0096669
Zm00001d001796	2.24678	1.13809	1.86789	0.60929	0.542332	0.646314
Zm00001d001797	517.918	0.152587	0.133682	1.14142	0.253697	0.357355
Zm00001d001798	1155.1	-0.06998	0.097768	-0.715776	0.474129	0.584226
Zm00001d001799	478.097	0.135694	0.135299	1.00292	0.3159	0.425461
Zm00001d001800	1256.14	-0.341716	0.0946644	-3.60976	0.000306476	0.000998147
Zm00001d001802	121.323	0.428966	0.215699	1.98872	0.0467316	0.0874284
Zm00001d001803	1103.33	-0.333153	0.101911	-3.26905	0.00107908	0.00314167
Zm00001d001804	141.753	-0.6761	0.208828	-3.2376	0.00120541	0.0034704
Zm00001d001806	141.491	0.853815	0.240689	3.54738	0.00038909	0.00123947
Zm00001d001807	176.494	0.00404222	0.18526	0.0218191	0.982592	0.988322
Zm00001d001808	1373.26	0.340555	0.0900552	3.78163	0.000155807	0.000540212
Zm00001d001809	2712.84	-0.184136	0.0694402	-2.65172	0.0080083	0.0188529
Zm00001d001811	466.272	0.174109	0.129068	1.34897	0.177348	0.267377
Zm00001d001812	115.251	-0.0568898	0.200432	-0.283835	0.776537	0.841066
Zm00001d001813	915.599	-0.0385988	0.101246	-0.381238	0.703027	0.783928
Zm00001d001814	2589.49	0.0644042	0.0697481	0.923383	0.355808	0.46709
Zm00001d001817	139.275	0.528606	0.192274	2.74924	0.00597343	0.0145128
Zm00001d001818	163.586	-0.527773	0.184462	-2.86115	0.00422102	0.0106306
Zm00001d001819	91.6818	0.0201262	0.284004	0.0708661	0.943504	0.962363
Zm00001d001820	6.16831	-0.575714	1.3267	-0.433945	0.664329	0.75314
Zm00001d001824	1133.75	0.123133	0.119222	1.0328	0.301696	0.410085
Zm00001d001825	680.692	-1.53633	0.11098	-13.8433	1.39725e-43	6.18039e-42
Zm00001d001826	320.863	1.12974	0.157286	7.18273	6.83354e-13	6.8356e-12
Zm00001d001827	839.505	-0.159969	0.0837652	-1.90973	0.0561683	0.102218
Zm00001d001828	1348.12	-1.33892	0.0917158	-14.5986	2.86683e-48	1.47942e-46
Zm00001d001829	8.20829	-2.46267	0.83439	-2.95146	0.00316272	0.00823155
Zm00001d001830	458.564	-0.15845	0.110732	-1.43093	0.152451	0.23629
Zm00001d001831	2080.27	-0.00983029	0.0873236	-0.112573	0.910369	0.939102
Zm00001d001832	294.492	0.735146	0.238362	3.08415	0.00204133	0.00558304
Zm00001d001834	1559.29	-0.759463	0.0672388	-11.295	1.38883e-29	3.78525e-28
Zm00001d001835	147.25	-1.99672	0.287469	-6.94588	3.76116e-12	3.50796e-11
Zm00001d001837	705.291	0.0581215	0.100144	0.58038	0.561658	0.663495
Zm00001d001839	608.964	-1.04409	0.108571	-9.61669	6.7985e-22	1.27307e-20
Zm00001d001841	442.799	-0.0945763	0.105569	-0.895868	0.370323	0.482293
Zm00001d001842	38.3219	0.264605	0.379534	0.697184	0.485687	0.595217
Zm00001d001843	157.81	-0.123414	0.23297	-0.529741	0.596292	0.694214
Zm00001d001844	434.418	-0.000216995	0.115382	-0.00188066	0.998499	0.99895
Zm00001d001845	52.4636	-0.187828	0.280521	-0.669569	0.503132	0.61114
Zm00001d001846	2699.63	-0.420822	0.0913437	-4.60702	4.08489e-06	1.85682e-05
Zm00001d001847	652.541	0.0153226	0.0973138	0.157456	0.874886	0.914215
Zm00001d001848	2774.07	0.193111	0.0788094	2.45036	0.0142713	0.0313442
Zm00001d001849	543.726	-0.0533993	0.173757	-0.307322	0.758598	0.826999
Zm00001d001850	47.1814	1.65682	0.382044	4.33672	1.44625e-05	6.02294e-05
Zm00001d001852	18.1977	-0.230423	0.687494	-0.335164	0.737501	0.810073
Zm00001d001855	241.837	-0.427655	0.151471	-2.82334	0.00475256	0.0118184
Zm00001d001856	2610.14	0.537919	0.0699776	7.68701	1.50614e-14	1.74371e-13
Zm00001d001857	18.9544	-0.884752	0.609137	-1.45247	0.146372	0.228558
Zm00001d001858	305.149	0.221374	0.126781	1.74612	0.0807904	0.138963
Zm00001d001859	900.042	0.276636	0.0829445	3.3352	0.00085238	0.00253232
Zm00001d001860	63.362	0.366764	0.321852	1.13954	0.254478	0.35819
Zm00001d001861	147.494	-0.057839	0.210574	-0.274672	0.783568	0.846412
Zm00001d001862	1027.55	0.951948	0.116653	8.16049	3.33663e-16	4.35102e-15
Zm00001d001864	188.226	0.288341	0.175905	1.63919	0.101174	0.168021
Zm00001d001865	125.095	-0.301909	0.22037	-1.37001	0.170683	0.259163
Zm00001d001866	687.206	-0.509871	0.138129	-3.69126	0.000223146	0.0007476
Zm00001d001868	1479.92	-0.144766	0.0851176	-1.70078	0.0889842	0.150845
Zm00001d001869	347.41	0.121385	0.124539	0.974678	0.32972	0.440443
Zm00001d001870	542.285	0.0916514	0.127485	0.71892	0.47219	0.582483
Zm00001d001871	191.442	-0.114589	0.25831	-0.443612	0.657323	0.74752
Zm00001d001877	625.178	-0.409173	0.110567	-3.70067	0.000215033	0.00072324
Zm00001d001879	1398.67	0.155937	0.0900839	1.73102	0.0834474	0.142768
Zm00001d001880	1089.03	-0.188772	0.103726	-1.81991	0.0687731	0.121559
Zm00001d001881	2201	0.108844	0.0665858	1.63465	0.102123	0.169397
Zm00001d001882	1278.38	-0.226378	0.0671407	-3.37169	0.00074708	0.00224808
Zm00001d001883	2850.33	0.107189	0.0885752	1.21015	0.226222	0.325387
Zm00001d001884	1446.88	-0.365994	0.0675971	-5.41435	6.15116e-08	3.62374e-07
Zm00001d001885	19.5344	1.0179	0.515535	1.97446	0.0483296	0.0899379
Zm00001d001894	8.7549	-1.07986	0.984805	-1.09652	0.272851	0.378509
Zm00001d001895	2833.44	-0.315284	0.0620477	-5.08132	3.74826e-07	1.98664e-06
Zm00001d001896	1309.97	0.0331541	0.0797309	0.415825	0.677538	0.763848
Zm00001d001897	270.075	-0.0734711	0.157487	-0.466523	0.640841	0.733098
Zm00001d001898	966.322	-0.116118	0.0952793	-1.21871	0.222955	0.321711
Zm00001d001899	1524	0.239143	0.114822	2.08273	0.0372756	0.0720196
Zm00001d001900	555.376	-0.681241	0.107	-6.36672	1.93114e-10	1.52363e-09
Zm00001d001901	1260.41	-0.351521	0.101305	-3.46992	0.000520613	0.00161516
Zm00001d001902	62.206	0.42225	0.327752	1.28832	0.197635	0.292027
Zm00001d001903	1507.67	-0.135809	0.0883521	-1.53714	0.124259	0.199456
Zm00001d001904	5.8167	-0.558803	1.03914	-0.537755	0.590746	0.689115
Zm00001d001905	253.117	-0.121271	0.180486	-0.671912	0.501639	0.609827
Zm00001d001906	7.3175	0.0912512	0.792767	0.115105	0.908362	0.937696
Zm00001d001907	166.574	0.0299136	0.214918	0.139186	0.889303	0.924256
Zm00001d001908	815.105	0.641903	0.0987663	6.49921	8.07415e-11	6.66249e-10
Zm00001d001909	613.416	0.557625	0.119794	4.65486	3.24194e-06	1.49872e-05
Zm00001d001910	91.3482	0.22749	0.241828	0.940707	0.346855	0.458137
Zm00001d001913	14639.6	-0.236053	0.0513379	-4.59803	4.26496e-06	1.93275e-05
Zm00001d001914	512.619	0.312442	0.115643	2.70177	0.00689713	0.016504
Zm00001d001915	5104.42	0.680732	0.0786678	8.65325	5.00531e-18	7.44173e-17
Zm00001d001916	64.3906	-0.932396	0.324317	-2.87495	0.0040409	0.0102312
Zm00001d001917	277.061	0.267943	0.152027	1.76247	0.0779906	0.134976
Zm00001d001923	426.589	0.157247	0.109511	1.43591	0.151029	0.234413
Zm00001d001924	70.8964	0.97805	0.370008	2.64332	0.00820967	0.0192826
Zm00001d001928	277.201	-0.267015	0.171224	-1.55945	0.11889	0.192368
Zm00001d001929	1965.19	-0.306734	0.0679959	-4.51106	6.45053e-06	2.84379e-05
Zm00001d001932	240.373	0.68404	0.168469	4.06034	4.90016e-05	0.000186056
Zm00001d001933	990.041	0.270825	0.0871181	3.10871	0.00187905	0.0051795
Zm00001d001935	1229.88	0.172202	0.073382	2.34665	0.018943	0.0401062
Zm00001d001936	241.872	-0.652993	0.147869	-4.41602	1.00537e-05	4.28884e-05
Zm00001d001937	727.63	0.438025	0.0907117	4.82876	1.37387e-06	6.72121e-06
Zm00001d001939	767.621	0.086104	0.135663	0.634689	0.525631	0.631384
Zm00001d001940	846.83	-0.318473	0.0979788	-3.25042	0.00115233	0.00333054
Zm00001d001941	156.317	-0.267558	0.188191	-1.42174	0.155103	0.239547
Zm00001d001943	466.46	0.588907	0.126641	4.6502	3.31612e-06	1.53062e-05
Zm00001d001944	1954.01	0.585407	0.0857926	6.82352	8.88391e-12	8.00544e-11
Zm00001d001945	135.204	-2.35822	0.251848	-9.36367	7.70173e-21	1.36086e-19
Zm00001d001946	1785.65	-0.0842229	0.0793738	-1.06109	0.288648	0.396253
Zm00001d001947	1071.11	-0.448108	0.0827707	-5.41385	6.16838e-08	3.63308e-07
Zm00001d001949	228.283	-0.239827	0.136854	-1.75243	0.0797007	0.137408
Zm00001d001951	798.672	0.227946	0.0882182	2.58389	0.00976935	0.02248
Zm00001d001952	521.343	0.334292	0.106066	3.15173	0.00162304	0.00454498
Zm00001d001953	1358.13	-0.681537	0.0776572	-8.77623	1.69047e-18	2.59895e-17
Zm00001d001959	1823.59	-0.185755	0.0810104	-2.29298	0.0218492	0.045354
Zm00001d001960	595.586	0.820826	0.503518	1.63018	0.103063	0.170615
Zm00001d001962	3213.53	0.0236515	0.0658855	0.358979	0.719611	0.796384
Zm00001d001963	24.9117	-2.0098	0.515524	-3.89855	9.67704e-05	0.000348358
Zm00001d001964	33.1474	-1.52129	0.496987	-3.06103	0.00220579	0.00598552
Zm00001d001966	1733.18	-0.1831	0.0630348	-2.90475	0.00367547	0.0094061
Zm00001d001967	723.965	0.217442	0.0917339	2.37036	0.0177709	0.0378988
Zm00001d001968	1069.55	0.46229	0.105309	4.38985	1.13428e-05	4.80566e-05
Zm00001d001970	10.0307	-0.278682	1.01272	-0.275181	0.783177	0.846157
Zm00001d001972	403.076	-0.370552	0.12249	-3.02515	0.00248509	0.00665323
Zm00001d001973	343.388	0.300807	0.137939	2.18072	0.0292041	0.0583249
Zm00001d001974	580.417	0.467074	0.113809	4.10401	4.06052e-05	0.000156248
Zm00001d001976	34.8154	-0.0508741	0.414044	-0.122871	0.902209	0.933782
Zm00001d001978	2100.73	0.078606	0.0705861	1.11362	0.265443	0.370355
Zm00001d001979	3391.85	-0.387562	0.0666747	-5.81273	6.14631e-09	4.10252e-08
Zm00001d001980	381.189	0.0873754	0.136634	0.639485	0.522508	0.628795
Zm00001d001982	354.886	-0.469201	0.12954	-3.62206	0.000292262	0.000956181
Zm00001d001983	1162.19	0.286037	0.0972068	2.94256	0.00325512	0.00845055
Zm00001d001984	429.354	0.211764	0.116271	1.82129	0.0685625	0.121219
Zm00001d001987	265.596	-0.0430134	0.141474	-0.304037	0.7611	0.828864
Zm00001d001988	4106.32	-0.0249418	0.0740933	-0.336627	0.736398	0.809445
Zm00001d001989	1140.54	-1.57395	0.120848	-13.0242	8.91639e-39	3.3918e-37
Zm00001d001990	17.0728	-0.745386	0.55899	-1.33345	0.182383	0.273741
Zm00001d001993	152	-0.152843	0.247068	-0.618629	0.536161	0.640967
Zm00001d001994	445.196	0.472727	0.130614	3.61927	0.00029544	0.00096539
Zm00001d001995	235.657	0.519429	0.172031	3.01938	0.0025329	0.00676156
Zm00001d001996	7.2205	-0.096352	1.00033	-0.0963202	0.923266	0.948062
Zm00001d001997	97.5985	0.106853	0.26498	0.403249	0.686765	0.770895
Zm00001d001999	3413.26	-0.480113	0.0613756	-7.82255	5.17655e-15	6.22308e-14
Zm00001d002000	922.722	-0.898211	0.13939	-6.44386	1.16474e-10	9.42407e-10
Zm00001d002003	863.945	-0.0213813	0.0884968	-0.241606	0.809086	0.865651
Zm00001d002004	748.577	-0.498616	0.130322	-3.82603	0.000130228	0.000457543
Zm00001d002006	22450.4	0.131371	0.0524118	2.50652	0.0121927	0.027345
Zm00001d002012	996.071	0.823308	0.0837781	9.82724	8.59408e-23	1.68888e-21
Zm00001d002013	30.2551	1.13883	0.534864	2.12919	0.0332386	0.0652328
Zm00001d002014	21.3169	2.51521	0.682788	3.68373	0.000229844	0.00076801
Zm00001d002018	14.2394	0.673278	0.673781	0.999253	0.317672	0.427242
Zm00001d002019	768.852	0.83871	0.12242	6.85109	7.32881e-12	6.65365e-11
Zm00001d002020	937.26	0.787558	0.141304	5.57348	2.49697e-08	1.54842e-07
Zm00001d002021	233.96	-0.0718836	0.192409	-0.373599	0.708703	0.788046
Zm00001d002022	1953.5	-0.332362	0.0657273	-5.05668	4.26625e-07	2.23846e-06
Zm00001d002024	7626.92	-0.00616295	0.0822389	-0.0749397	0.940263	0.960167
Zm00001d002025	431.333	0.170107	0.21678	0.784698	0.432631	0.544634
Zm00001d002026	356.593	-0.8756	0.134317	-6.5189	7.08259e-11	5.86975e-10
Zm00001d002027	1640.61	-0.0821886	0.0828454	-0.992071	0.321163	0.430871
Zm00001d002028	896.873	0.471458	0.107637	4.38007	1.18642e-05	5.0162e-05
Zm00001d002029	3108.73	-0.189193	0.0689778	-2.7428	0.00609169	0.0147786
Zm00001d002032	447.545	-0.134439	0.165369	-0.812961	0.416241	0.529305
Zm00001d002033	1443.1	0.0979418	0.102615	0.954458	0.339852	0.450856
Zm00001d002034	955.529	-0.440368	0.0995445	-4.42383	9.69664e-06	4.14649e-05
Zm00001d002035	1911.37	-0.450971	0.123692	-3.64591	0.000266449	0.000879072
Zm00001d002036	836.148	-0.451954	0.0964322	-4.68675	2.77572e-06	1.29829e-05
Zm00001d002038	254.241	-0.701796	0.168896	-4.15519	3.25023e-05	0.000127257
Zm00001d002039	58.0051	0.671831	0.903346	0.743714	0.45705	0.567725
Zm00001d002042	13.463	-3.25713	0.874336	-3.72526	0.000195116	0.000663628
Zm00001d002046	1087.1	-0.0941951	0.0996609	-0.945156	0.344579	0.45572
Zm00001d002051	4084.01	-0.0806278	0.0523718	-1.53953	0.123676	0.198675
Zm00001d002052	8288.27	1.81252	0.0675372	26.8374	1.18316e-158	5.72823e-156
Zm00001d002053	727.881	0.414302	0.129386	3.20205	0.00136454	0.00388483
Zm00001d002054	86.0818	0.100557	0.26204	0.383747	0.701166	0.782442
Zm00001d002055	3.08407	-1.02139	1.26768	-0.805712	0.420409	0.53318
Zm00001d002056	110.473	-0.42492	0.230834	-1.8408	0.0656509	0.116793
Zm00001d002058	290.395	0.847573	0.138023	6.14081	8.21036e-10	6.05276e-09
Zm00001d002063	241.38	0.323208	0.182239	1.77354	0.0761399	0.132297
Zm00001d002064	2693.41	-1.14441	0.0769297	-14.8761	4.71212e-50	2.5871e-48
Zm00001d002065	10454.1	-0.0915676	0.0490029	-1.86862	0.0616763	0.110557
Zm00001d002066	689.643	-1.27884	0.125776	-10.1676	2.76617e-24	5.90678e-23
Zm00001d002068	272.281	-0.464902	0.218799	-2.12479	0.0336042	0.065858
Zm00001d002069	527.603	0.467492	0.139653	3.34752	0.00081539	0.00243282
Zm00001d002071	167.815	1.91451	0.185535	10.3188	5.79205e-25	1.27463e-23
Zm00001d002072	8.55081	-0.6191	0.823817	-0.751502	0.452351	0.563281
Zm00001d002074	1.90881	-0.378839	1.62856	-0.232621	0.816055	0.870561
Zm00001d002075	2059.6	-0.716471	0.0638558	-11.2201	3.24767e-29	8.71764e-28
Zm00001d002079	603.306	0.401647	0.120726	3.32693	0.000878074	0.00260111
Zm00001d002080	3838.13	0.472201	0.0624746	7.55829	4.08409e-14	4.55026e-13
Zm00001d002082	189.802	-0.256031	0.202004	-1.26746	0.204993	0.300812
Zm00001d002083	14.6758	1.32171	0.662582	1.99479	0.0460663	0.0863962
Zm00001d002084	748.641	0.498722	0.112855	4.41915	9.9089e-06	4.2325e-05
Zm00001d002085	1069.37	0.55943	0.0947042	5.90713	3.48112e-09	2.38291e-08
Zm00001d002086	277.171	-0.130961	0.189576	-0.690809	0.489686	0.59885
Zm00001d002087	705.793	0.284689	0.0934692	3.0458	0.00232059	0.0062651
Zm00001d002088	17.686	2.48136	0.623799	3.97782	6.95502e-05	0.000257327
Zm00001d002089	835.531	0.471897	0.117697	4.00944	6.08639e-05	0.000227209
Zm00001d002090	366.828	-0.538608	0.136425	-3.94801	7.88047e-05	0.000288164
Zm00001d002091	506.54	0.207267	0.119004	1.74168	0.0815641	0.140113
Zm00001d002094	42.1149	-0.671159	0.512414	-1.3098	0.190264	0.283274
Zm00001d002095	630.148	0.525353	0.135178	3.8864	0.000101743	0.000364681
Zm00001d002096	6.34451	-0.0372044	1.28162	-0.0290293	0.976841	0.984614
Zm00001d002097	6.54755	0.967297	1.20048	0.80576	0.420381	0.533171
Zm00001d002098	43.2883	0.0522014	0.346038	0.150855	0.88009	0.917904
Zm00001d002099	1965.57	-0.0952752	0.0724555	-1.31495	0.188527	0.281207
Zm00001d002100	86.3257	1.67439	0.402407	4.16094	3.1694e-05	0.000124421
Zm00001d002101	4.1569	-0.137123	1.21525	-0.112835	0.910161	0.939024
Zm00001d002103	495.551	-0.297083	0.123119	-2.41297	0.0158231	0.0342829
Zm00001d002104	599.816	0.14936	0.090601	1.64854	0.0992415	0.16538
Zm00001d002105	2025.23	-0.28862	0.0728988	-3.95919	7.52048e-05	0.000276024
Zm00001d002111	240.049	0.619921	0.167002	3.71205	0.000205584	0.000695147
Zm00001d002113	308.955	-0.132723	0.161301	-0.822823	0.410609	0.523493
Zm00001d002115	235.633	-0.467464	0.180289	-2.59286	0.00951812	0.0219835
Zm00001d002119	623.622	-1.25631	0.126215	-9.95372	2.42919e-23	4.91896e-22
Zm00001d002121	145.104	-0.679713	0.272644	-2.49304	0.0126654	0.0282743
Zm00001d002122	2559.23	-0.987962	0.0788421	-12.5309	5.05943e-36	1.7406e-34
Zm00001d002125	1427.68	0.177544	0.0764138	2.32346	0.0201546	0.0423214
Zm00001d002126	1756.96	-1.57778	0.079543	-19.8356	1.46715e-87	1.95336e-85
Zm00001d002127	3.6995	-0.763966	1.22543	-0.623429	0.533003	0.638051
Zm00001d002128	1301.86	-1.78596	0.08989	-19.8683	7.65921e-88	1.03528e-85
Zm00001d002129	122.432	0.0459684	0.224524	0.204737	0.837778	0.886765
Zm00001d002130	13.9859	-0.658044	0.878203	-0.749307	0.453672	0.564425
Zm00001d002131	322.075	0.347368	0.157107	2.21104	0.0270334	0.0545007
Zm00001d002132	197.6	-0.631487	0.455113	-1.38754	0.165278	0.252279
Zm00001d002133	65.3285	-2.95174	0.339559	-8.69287	3.53405e-18	5.31364e-17
Zm00001d002134	3.21155	-0.0734767	1.24754	-0.0588972	0.953034	0.968926
Zm00001d002135	1037.16	0.763789	0.0976305	7.82327	5.14705e-15	6.19041e-14
Zm00001d002136	3.73371	0.97193	1.55978	0.623121	0.533205	0.638207
Zm00001d002137	2.42221	-0.6943	1.73961	-0.399113	0.68981	0.773303
Zm00001d002139	95.5645	-1.18158	0.281259	-4.20105	2.65678e-05	0.0001057
Zm00001d002140	569.798	0.0342282	0.11642	0.294007	0.768752	0.835034
Zm00001d002141	11811	-0.264499	0.0633465	-4.17543	2.97426e-05	0.000117349
Zm00001d002143	6911.25	1.10206	0.0857331	12.8545	8.11502e-38	2.9764e-36
Zm00001d002144	4.48859	0.185775	1.4632	0.126965	0.898968	0.93132
Zm00001d002145	140.704	0.608422	0.253299	2.40199	0.0163061	0.0351493
Zm00001d002146	18.6968	1.68868	0.606291	2.78527	0.00534836	0.0131344
Zm00001d002147	122.131	0.366982	0.22638	1.62109	0.104998	0.17328
Zm00001d002148	1944.8	-0.167039	0.0695613	-2.40132	0.0163359	0.0352049
Zm00001d002149	505.696	0.0107772	0.132705	0.0812117	0.935274	0.956503
Zm00001d002150	126.07	0.98381	0.340613	2.88835	0.00387271	0.00984933
Zm00001d002153	138.472	-0.314622	0.218767	-1.43816	0.15039	0.233653
Zm00001d002154	578.152	0.390625	0.106387	3.67172	0.00024092	0.0008005
Zm00001d002155	2409.31	-0.121669	0.0638035	-1.90694	0.0565286	0.102782
Zm00001d002156	1685.8	-0.0684636	0.079937	-0.856469	0.391739	0.504533
Zm00001d002157	73.4517	0.493788	0.304536	1.62144	0.104923	0.173167
Zm00001d002158	132.578	1.38083	0.272662	5.06425	4.10008e-07	2.16021e-06
Zm00001d002159	314.693	0.0694854	0.167052	0.41595	0.677447	0.763784
Zm00001d002160	460.737	-1.25364	0.14018	-8.94308	3.78463e-19	6.03455e-18
Zm00001d002161	28.1163	1.77633	0.541188	3.28228	0.00102972	0.00301046
Zm00001d002163	679.824	-0.408543	0.108912	-3.75114	0.000176034	0.000604596
Zm00001d002164	402.065	-0.147653	0.135724	-1.08789	0.276644	0.382721
Zm00001d002166	1879.7	-0.101643	0.0927425	-1.09597	0.273092	0.378784
Zm00001d002167	359.888	1.1597	0.159313	7.27936	3.35407e-13	3.48331e-12
Zm00001d002168	193.013	0.930692	0.180572	5.15413	2.54806e-07	1.38356e-06
Zm00001d002169	1576.67	0.121297	0.0765841	1.58384	0.11323	0.184714
Zm00001d002172	139.667	1.67923	0.268593	6.25195	4.05349e-10	3.09539e-09
Zm00001d002174	115.748	0.154363	0.243513	0.633901	0.526146	0.631916
Zm00001d002175	2040.26	0.549362	0.0925512	5.93576	2.92486e-09	2.01922e-08
Zm00001d002176	2.78214	1.13551	1.51381	0.750101	0.453194	0.564067
Zm00001d002178	164.824	1.58252	0.30585	5.17419	2.28901e-07	1.25183e-06
Zm00001d002181	11.7268	0.401342	0.932808	0.430252	0.667012	0.755185
Zm00001d002184	549.126	-0.303033	0.122983	-2.46402	0.0137388	0.0303273
Zm00001d002185	718.539	0.00468284	0.122195	0.0383227	0.96943	0.979695
Zm00001d002186	3708.73	-1.92898	0.0733997	-26.2805	3.2057e-152	1.3768e-149
Zm00001d002190	1603.96	0.517073	0.0715555	7.22619	4.9674e-13	5.05047e-12
Zm00001d002191	245.98	0.551562	0.210333	2.62233	0.00873316	0.020372
Zm00001d002192	7.11116	-0.267579	0.994708	-0.269002	0.787928	0.849913
Zm00001d002198	93.3202	-0.0462969	0.273334	-0.169379	0.865499	0.907235
Zm00001d002199	79.9728	-0.259886	0.286112	-0.908337	0.3637	0.475715
Zm00001d002200	799.198	0.35236	0.107728	3.27083	0.00107234	0.00312444
Zm00001d002215	7.20988	-0.978595	1.07434	-0.910878	0.36236	0.474241
Zm00001d002216	5.98186	0.622988	1.02308	0.608933	0.542569	0.646567
Zm00001d002235	1023.26	0.158559	0.0957123	1.65662	0.0975967	0.163047
Zm00001d002238	6.90369	1.71655	1.11281	1.54254	0.122943	0.197667
Zm00001d002240	299.684	0.020877	0.152717	0.136704	0.891265	0.925498
Zm00001d002241	370.555	0.40384	0.168029	2.40339	0.0162439	0.0350492
Zm00001d002243	934.002	-0.70476	0.099246	-7.10114	1.23736e-12	1.21089e-11
Zm00001d002244	2640.33	0.206551	0.0680329	3.03605	0.00239701	0.00644334
Zm00001d002246	1509.99	-0.262063	0.0708766	-3.69745	0.000217779	0.000731738
Zm00001d002250	1166.63	0.135967	0.0873658	1.55629	0.119638	0.193355
Zm00001d002252	1032.9	-0.379135	0.13559	-2.79618	0.00517105	0.0127519
Zm00001d002253	1147.67	0.389781	0.0779304	5.00166	5.68386e-07	2.932e-06
Zm00001d002255	35.0283	0.677972	0.40039	1.69328	0.0904024	0.152889
Zm00001d002256	204.388	0.0837009	0.187882	0.445496	0.655961	0.746259
Zm00001d002257	2989.36	-0.155775	0.0607961	-2.56225	0.0103995	0.0237699
Zm00001d002258	5730.15	-0.789763	0.0687857	-11.4815	1.6343e-30	4.59052e-29
Zm00001d002259	1841.81	-0.365715	0.0898526	-4.07017	4.6979e-05	0.000178785
Zm00001d002260	7.80875	1.28779	1.10151	1.16911	0.24236	0.344429
Zm00001d002261	1566.57	1.25734	0.128739	9.76661	1.56612e-22	3.01973e-21
Zm00001d002262	6.4383	0.225066	1.05933	0.212461	0.831748	0.882335
Zm00001d002266	2284.32	-0.236574	0.0758116	-3.12055	0.00180512	0.0049929
Zm00001d002267	2011.97	0.756565	0.0862787	8.76885	1.80499e-18	2.76703e-17
Zm00001d002271	21.2867	0.0806744	0.577632	0.139664	0.888925	0.924008
Zm00001d002272	2830.71	0.375254	0.0597403	6.28143	3.35475e-10	2.58329e-09
Zm00001d002274	241.36	-0.617878	0.148204	-4.16911	3.05788e-05	0.000120451
Zm00001d002275	12778.9	-0.312821	0.0610004	-5.12818	2.92555e-07	1.57345e-06
Zm00001d002277	239.018	-0.510099	0.175147	-2.91241	0.00358654	0.00920861
Zm00001d002278	914.189	-0.964316	0.127593	-7.55773	4.10173e-14	4.56609e-13
Zm00001d002282	233.887	-0.782925	0.186558	-4.19668	2.70852e-05	0.000107581
Zm00001d002283	1520.28	1.17578	0.103549	11.3548	7.01797e-30	1.92853e-28
Zm00001d002284	670.315	-0.411831	0.138004	-2.98419	0.0028433	0.00749542
Zm00001d002285	166.959	0.975014	0.21004	4.64205	3.44967e-06	1.58869e-05
Zm00001d002286	47.6886	-1.65698	0.318611	-5.20062	1.9862e-07	1.09409e-06
Zm00001d002287	151.04	-0.626933	0.194653	-3.22077	0.00127846	0.0036629
Zm00001d002288	35.8954	0.518865	0.378246	1.37177	0.170136	0.258495
Zm00001d002289	4.08224	-0.670115	1.10667	-0.605526	0.54483	0.648564
Zm00001d002290	57.3297	0.454465	0.344702	1.31843	0.187361	0.279781
Zm00001d002292	3272.61	0.0420294	0.0652934	0.6437	0.51977	0.626179
Zm00001d002295	3632.43	-0.163773	0.0962595	-1.70137	0.0888728	0.150704
Zm00001d002296	578.712	0.0914896	0.121737	0.751538	0.452329	0.56328
Zm00001d002301	46.1525	-0.72401	0.365589	-1.98039	0.0476597	0.0888773
Zm00001d002302	1468.42	-0.487203	0.0943714	-5.16262	2.43517e-07	1.32524e-06
Zm00001d002307	124.45	0.669895	0.25862	2.59027	0.00959014	0.0221192
Zm00001d002309	6.21884	1.12639	1.0827	1.04035	0.298177	0.406523
Zm00001d002312	115.605	0.551208	0.216247	2.54897	0.0108043	0.0245642
Zm00001d002313	2564.31	-0.0538616	0.0626868	-0.859217	0.390221	0.502919
Zm00001d002314	359.064	0.814334	0.128182	6.35294	2.11232e-10	1.66095e-09
Zm00001d002315	668.328	-0.0820138	0.0904995	-0.906234	0.364812	0.476841
Zm00001d002316	772.87	-0.733777	0.0958437	-7.65598	1.91846e-14	2.20382e-13
Zm00001d002317	667.557	-0.323226	0.121646	-2.6571	0.00788159	0.0185941
Zm00001d002319	6.20466	-1.57385	1.04013	-1.51313	0.130246	0.207602
Zm00001d002323	1357.95	0.186785	0.0674345	2.76987	0.00560785	0.0137084
Zm00001d002324	14.49	0.69916	0.569499	1.22768	0.219568	0.317719
Zm00001d002325	6957.83	0.249702	0.0849555	2.93921	0.00329052	0.0085324
Zm00001d002326	4239.54	0.744029	0.0849592	8.75748	1.99661e-18	3.0485e-17
Zm00001d002330	673.746	0.00809781	0.12421	0.0651945	0.948019	0.965496
Zm00001d002332	1732	0.406136	0.0785253	5.17204	2.31555e-07	1.26427e-06
Zm00001d002333	177.844	-1.16358	0.218683	-5.32084	1.03292e-07	5.90733e-07
Zm00001d002334	2062.69	0.200384	0.063105	3.1754	0.00149628	0.00422111
Zm00001d002338	4928.31	-1.21537	0.0589789	-20.6068	2.3848e-94	3.94425e-92
Zm00001d002339	5111.86	0.0977615	0.0886397	1.10291	0.270067	0.375527
Zm00001d002340	1022.55	0.023261	0.0922772	0.252077	0.800981	0.859363
Zm00001d002341	126.316	0.724345	0.252717	2.86623	0.00415391	0.0104877
Zm00001d002342	1270.4	-1.44733	0.0968491	-14.9442	1.6987e-50	9.4432e-49
Zm00001d002343	1954.25	-1.14799	0.0792011	-14.4946	1.31143e-47	6.56405e-46
Zm00001d002344	768.343	-0.381114	0.0926987	-4.11131	3.93413e-05	0.000151779
Zm00001d002345	229.745	0.0558178	0.197271	0.282949	0.777216	0.841391
Zm00001d002346	4.13377	-0.272229	1.50386	-0.181021	0.856351	0.900732
Zm00001d002347	357.798	-0.666101	0.369133	-1.8045	0.0711533	0.124995
Zm00001d002348	160.68	-1.33817	0.235415	-5.68431	1.31343e-08	8.375e-08
Zm00001d002349	626.23	-0.818156	0.112927	-7.245	4.32426e-13	4.43041e-12
Zm00001d002351	15.5103	-0.34193	0.539478	-0.633816	0.526201	0.631921
Zm00001d002352	363.128	-0.135523	0.151447	-0.894855	0.370865	0.482857
Zm00001d002353	107.683	-0.963542	0.277418	-3.47325	0.000514197	0.00159674
Zm00001d002356	228.529	0.281754	0.157153	1.79286	0.0729954	0.127759
Zm00001d002357	1084.68	0.719581	0.108655	6.62263	3.52869e-11	3.01257e-10
Zm00001d002358	1035.6	0.390797	0.0854488	4.57346	4.79738e-06	2.15785e-05
Zm00001d002359	969.147	0.174008	0.0971252	1.79158	0.0732	0.128049
Zm00001d002360	26.082	6.64323	1.17242	5.66626	1.45944e-08	9.2683e-08
Zm00001d002362	122.574	1.07849	0.29878	3.60965	0.000306606	0.000998447
Zm00001d002364	334.702	0.434551	0.141341	3.07449	0.00210864	0.00574944
Zm00001d002366	4106	0.173182	0.0701819	2.46762	0.0136014	0.0300588
Zm00001d002369	519.242	0.730251	0.116469	6.26992	3.61224e-10	2.76876e-09
Zm00001d002370	632.862	0.247921	0.276463	0.896761	0.369847	0.481743
Zm00001d002371	1222.4	0.244085	0.0987695	2.47126	0.0134637	0.0298039
Zm00001d002372	59.9824	-0.230359	0.311731	-0.738967	0.459927	0.570686
Zm00001d002373	1564.99	0.128079	0.0732553	1.74839	0.080397	0.138394
Zm00001d002374	41.2104	0.422099	0.433134	0.974523	0.329797	0.440479
Zm00001d002377	1666.69	0.240037	0.0790946	3.03481	0.00240685	0.00646586
Zm00001d002378	73.059	3.69996	0.731346	5.05912	4.212e-07	2.21239e-06
Zm00001d002382	547.534	0.0779354	0.126001	0.618529	0.536227	0.641017
Zm00001d002384	277.714	0.301904	0.149788	2.01554	0.0438481	0.082747
Zm00001d002385	39.3167	0.914423	0.379927	2.40684	0.0160912	0.0347676
Zm00001d002386	1116.71	-0.421296	0.0920703	-4.5758	4.74399e-06	2.13456e-05
Zm00001d002387	191.633	0.0585444	0.153705	0.380887	0.703287	0.784087
Zm00001d002388	2802.45	0.124797	0.0690296	1.80788	0.0706251	0.124255
Zm00001d002390	1465.03	0.70994	0.0964461	7.361	1.82534e-13	1.93955e-12
Zm00001d002391	1334.07	-0.685889	0.0960452	-7.14131	9.24443e-13	9.14076e-12
Zm00001d002393	30.3654	1.48066	0.437997	3.38054	0.000723448	0.00218214
Zm00001d002394	30.5839	-0.18654	0.385514	-0.483873	0.628476	0.722678
Zm00001d002395	5772.64	0.198056	0.0711624	2.78316	0.00538322	0.0132115
Zm00001d002396	1002.67	-0.752722	0.122001	-6.16982	6.83676e-10	5.09229e-09
Zm00001d002402	75.7386	0.811543	0.27787	2.92058	0.00349378	0.00899733
Zm00001d002403	192.896	-0.222606	0.180162	-1.23559	0.216611	0.314431
Zm00001d002405	1516.91	0.187037	0.0912354	2.05005	0.0403599	0.0771115
Zm00001d002406	159.245	0.164152	0.202192	0.811861	0.416871	0.529776
Zm00001d002409	162.991	0.133431	0.215512	0.619138	0.535826	0.640652
Zm00001d002410	530.347	-0.188797	0.185842	-1.0159	0.309676	0.418836
Zm00001d002411	11.4361	0.152098	0.853007	0.178308	0.858481	0.902087
Zm00001d002412	92.9422	-0.0805961	0.259521	-0.310557	0.756137	0.825042
Zm00001d002415	688.617	0.435412	0.0986427	4.41403	1.01463e-05	4.32489e-05
Zm00001d002416	1207.88	1.36424	0.0954049	14.2995	2.20436e-46	1.05953e-44
Zm00001d002418	2073.51	0.146662	0.0655029	2.23902	0.0251548	0.0512136
Zm00001d002419	288.802	-0.0710626	0.142942	-0.497142	0.619089	0.714539
Zm00001d002420	105.343	0.237003	0.257197	0.921487	0.356796	0.46811
Zm00001d002421	33.6943	0.712395	0.387658	1.83769	0.0661083	0.11752
Zm00001d002422	435.674	-0.815885	0.199458	-4.09051	4.30422e-05	0.000164887
Zm00001d002423	203.303	-1.08418	0.200378	-5.41068	6.2785e-08	3.69386e-07
Zm00001d002424	72.9716	0.174696	0.274631	0.636111	0.524704	0.630583
Zm00001d002425	99.8693	0.124884	0.232281	0.537641	0.590825	0.689115
Zm00001d002426	816.195	-0.234397	0.0983414	-2.38351	0.0171485	0.036751
Zm00001d002428	1403.53	-0.508107	0.0882624	-5.75677	8.57364e-09	5.60518e-08
Zm00001d002429	114.203	-0.00375999	0.205561	-0.0182913	0.985406	0.990001
Zm00001d002430	8.75932	-1.74015	1.05123	-1.65534	0.0978554	0.163366
Zm00001d002431	20.4986	-0.168987	0.532637	-0.317265	0.751042	0.820967
Zm00001d002432	180.369	-1.09775	0.241513	-4.54529	5.486e-06	2.44365e-05
Zm00001d002433	1032.82	-0.339281	0.0807168	-4.20336	2.62986e-05	0.000104722
Zm00001d002434	121.663	0.988378	0.566318	1.74527	0.0809377	0.139171
Zm00001d002435	175.923	0.474756	0.176634	2.6878	0.00719242	0.0171515
Zm00001d002436	363.558	0.0723671	0.188041	0.384848	0.70035	0.781828
Zm00001d002439	55.6897	0.290234	0.359122	0.808176	0.41899	0.53176
Zm00001d002440	2711.97	-0.656344	0.0565037	-11.616	3.41961e-31	9.8228e-30
Zm00001d002441	355.869	0.00261406	0.134975	0.019367	0.984548	0.989552
Zm00001d002444	58.0697	0.227604	0.329196	0.691392	0.489319	0.598566
Zm00001d002446	505.24	-0.228921	0.129758	-1.76422	0.0776942	0.13455
Zm00001d002447	345.043	0.426897	0.245293	1.74036	0.0817962	0.140412
Zm00001d002449	3.39932	-2.73382	1.59241	-1.71678	0.0860189	0.146537
Zm00001d002450	2484.48	0.0852602	0.0693909	1.22869	0.219187	0.317339
Zm00001d002451	5874.43	-0.815835	0.0763161	-10.6902	1.1312e-26	2.7161e-25
Zm00001d002452	150.343	0.832968	0.232235	3.58674	0.000334841	0.00108166
Zm00001d002454	25.6665	-0.188949	0.593944	-0.318125	0.75039	0.820591
Zm00001d002455	136.082	0.239065	0.253031	0.944806	0.344758	0.455865
Zm00001d002456	611.337	0.256808	0.122831	2.09074	0.0365514	0.0708106
Zm00001d002457	91.8081	-0.0163205	0.267307	-0.0610554	0.951315	0.967853
Zm00001d002461	6.69603	0.633825	1.20866	0.524403	0.599998	0.697401
Zm00001d002462	1719.67	0.158314	0.0837089	1.89125	0.0585914	0.10599
Zm00001d002473	164.467	-0.0163823	0.222185	-0.0737326	0.941223	0.96072
Zm00001d002475	595.416	-0.247631	0.0964922	-2.56633	0.0102781	0.0235307
Zm00001d002476	270.213	-0.635649	0.160019	-3.97233	7.11744e-05	0.00026257
Zm00001d002477	13.9596	0.919947	0.744093	1.23633	0.216335	0.314064
Zm00001d002478	600.501	0.262133	0.133006	1.97083	0.0487434	0.0905939
Zm00001d002479	313.877	1.14614	0.244936	4.67936	2.87768e-06	1.34221e-05
Zm00001d002480	27.4846	-0.935062	0.448424	-2.08522	0.0370493	0.0716083
Zm00001d002481	201.009	-0.378188	0.178079	-2.12371	0.0336942	0.0660053
Zm00001d002482	15.5936	-1.48855	0.667791	-2.22907	0.025809	0.0523493
Zm00001d002483	541.407	0.351522	0.136922	2.56732	0.0102487	0.0234675
Zm00001d002485	1293.08	-0.815738	0.0915643	-8.90891	5.1536e-19	8.17333e-18
Zm00001d002489	5492.03	1.13358	0.0948131	11.9559	6.04737e-33	1.85304e-31
Zm00001d002490	169.323	0.587947	0.215549	2.72768	0.00637822	0.0154035
Zm00001d002491	585.983	-0.833544	0.110106	-7.57035	3.7223e-14	4.16635e-13
Zm00001d002495	823.784	0.514503	0.11253	4.57215	4.82737e-06	2.17024e-05
Zm00001d002496	307.816	-0.817648	0.176775	-4.62536	3.7394e-06	1.71205e-05
Zm00001d002498	42.9466	1.1806	0.406807	2.90211	0.00370659	0.0094748
Zm00001d002499	535.383	-0.145206	0.127809	-1.13612	0.255907	0.359726
Zm00001d002500	180.516	-0.280439	0.165043	-1.69918	0.0892844	0.151257
Zm00001d002501	305.504	-0.212454	0.151485	-1.40247	0.160775	0.246565
Zm00001d002503	4436.99	0.0783736	0.0866562	0.90442	0.365773	0.477863
Zm00001d002504	993.84	-0.100038	0.0987025	-1.01353	0.310809	0.419985
Zm00001d002510	200.307	-0.354588	0.209228	-1.69474	0.0901244	0.152469
Zm00001d002511	675.829	0.589894	0.0934859	6.30998	2.7907e-10	2.16439e-09
Zm00001d002512	62.9721	0.28828	0.275862	1.04501	0.296017	0.40411
Zm00001d002514	149.053	1.12425	0.188654	5.9593	2.5332e-09	1.76489e-08
Zm00001d002519	217.607	-1.4593	0.20725	-7.04126	1.90515e-12	1.83142e-11
Zm00001d002520	1364.76	0.328374	0.0881326	3.72591	0.000194609	0.000662242
Zm00001d002521	438.607	0.485389	0.121207	4.00463	6.21157e-05	0.000231461
Zm00001d002522	315.98	0.0658019	0.152867	0.430453	0.666866	0.755052
Zm00001d002523	2747.35	-0.568802	0.0791257	-7.18859	6.54658e-13	6.56334e-12
Zm00001d002524	151.47	-0.682171	0.222304	-3.06864	0.00215039	0.00585008
Zm00001d002530	1461.94	0.141839	0.0968541	1.46446	0.143069	0.224228
Zm00001d002531	49.8967	-0.0843176	0.288891	-0.291866	0.770389	0.836415
Zm00001d002532	379.335	0.646766	0.152714	4.23515	2.28401e-05	9.19822e-05
Zm00001d002534	411.734	-0.678108	0.184461	-3.67616	0.000236767	0.000788376
Zm00001d002535	295.496	0.401205	0.170983	2.34646	0.0189527	0.0401234
Zm00001d002536	35.4231	-0.269704	0.42747	-0.630931	0.528086	0.633501
Zm00001d002537	311.179	-0.0818218	0.142036	-0.576064	0.564572	0.66605
Zm00001d002538	1264.41	0.249409	0.0760515	3.27947	0.00104003	0.00303727
Zm00001d002539	92.3687	-0.184148	0.233992	-0.786985	0.431291	0.543512
Zm00001d002540	2490.15	0.727061	0.0998592	7.28086	3.31709e-13	3.44626e-12
Zm00001d002541	53.0853	3.60292	0.477329	7.54808	4.41711e-14	4.90078e-13
Zm00001d002542	825.39	-0.562725	0.0901651	-6.24105	4.34652e-10	3.30778e-09
Zm00001d002543	1807.57	-0.287921	0.0981309	-2.93405	0.00334574	0.00865207
Zm00001d002544	213.134	-0.175783	0.162076	-1.08458	0.278109	0.38442
Zm00001d002545	50.7205	0.630304	0.364286	1.73024	0.0835865	0.142942
Zm00001d002546	2262.98	-0.139028	0.111574	-1.24606	0.212742	0.309879
Zm00001d002547	2.78331	-0.961891	1.37912	-0.697468	0.48551	0.595082
Zm00001d002548	587.003	-0.89962	0.10739	-8.37715	5.42229e-17	7.4579e-16
Zm00001d002549	236.573	2.67604	0.197775	13.5308	1.02937e-41	4.30976e-40
Zm00001d002550	4.3082	-0.78172	1.05921	-0.738023	0.460501	0.571132
Zm00001d002553	352.37	-1.0779	0.137638	-7.83145	4.82274e-15	5.81086e-14
Zm00001d002558	12.7642	-0.707019	0.671511	-1.05288	0.292397	0.400265
Zm00001d002562	136.023	-0.293086	0.186606	-1.57061	0.116272	0.188833
Zm00001d002564	84.0048	0.46121	0.280346	1.64515	0.0999399	0.166325
Zm00001d002565	27.0382	-1.82344	0.519402	-3.51066	0.000446991	0.00140725
Zm00001d002568	153.873	-2.08376	0.229575	-9.07661	1.12011e-19	1.85602e-18
Zm00001d002569	57.6726	-1.16076	0.408421	-2.84206	0.00448229	0.0112144
Zm00001d002570	11.4991	-0.568356	0.715015	-0.794886	0.42668	0.538977
Zm00001d002572	79.5742	-1.03913	0.287825	-3.61027	0.000305875	0.000996433
Zm00001d002573	622.028	0.838656	0.127047	6.60115	4.07986e-11	3.46755e-10
Zm00001d002576	217.668	-1.17488	0.156077	-7.52758	5.16904e-14	5.70179e-13
Zm00001d002579	387.97	-0.657384	0.126632	-5.19128	2.08852e-07	1.14714e-06
Zm00001d002580	1571.58	0.139021	0.0803457	1.73028	0.0835797	0.142939
Zm00001d002584	27.8039	1.17755	0.527796	2.23106	0.0256769	0.0520893
Zm00001d002585	1824.63	0.239105	0.071155	3.36033	0.000778485	0.00233364
Zm00001d002589	47.5147	0.695657	0.335208	2.0753	0.0379588	0.0731169
Zm00001d002590	190.086	-4.30099	0.25149	-17.1021	1.4327e-65	1.17384e-63
Zm00001d002591	86.8484	0.640102	0.303854	2.10661	0.0351517	0.0684976
Zm00001d002592	188.146	-0.609369	0.272765	-2.23404	0.0254803	0.0517417
Zm00001d002593	45.8117	-0.839306	0.416123	-2.01696	0.0436992	0.0825381
Zm00001d002594	27.6095	-0.538406	0.510781	-1.05408	0.291844	0.399598
Zm00001d002595	169.699	1.11307	0.190786	5.83414	5.40696e-09	3.62844e-08
Zm00001d002596	167.4	1.35349	0.184686	7.32861	2.32555e-13	2.45441e-12
Zm00001d002597	6947.37	-0.347736	0.0710945	-4.89118	1.00234e-06	4.99913e-06
Zm00001d002598	1328.4	-0.205719	0.0820205	-2.50814	0.012137	0.0272269
Zm00001d002599	354.596	-0.142762	0.216587	-0.659143	0.509804	0.617217
Zm00001d002600	305.811	-0.491761	0.143947	-3.41626	0.000634879	0.00193627
Zm00001d002601	5468.79	1.16515	0.0662034	17.5995	2.48402e-69	2.1758e-67
Zm00001d002602	243.591	-0.121928	0.163846	-0.744165	0.456777	0.567492
Zm00001d002603	906.631	0.251904	0.117947	2.13573	0.0327013	0.0643395
Zm00001d002607	228.434	-1.59321	0.227103	-7.01537	2.29335e-12	2.18566e-11
Zm00001d002609	54.8026	-0.472174	0.405814	-1.16352	0.244617	0.347044
Zm00001d002610	87.8996	0.0804782	0.290659	0.276882	0.781871	0.845026
Zm00001d002611	931.033	0.455304	0.0915596	4.97276	6.60051e-07	3.37348e-06
Zm00001d002613	28.8628	-0.445953	0.484796	-0.919879	0.357636	0.469028
Zm00001d002614	240.921	1.03384	0.241261	4.28512	1.82637e-05	7.48079e-05
Zm00001d002615	881.936	-0.11273	0.0750243	-1.50258	0.132948	0.211037
Zm00001d002616	5.63956	0.568032	1.04944	0.541274	0.588319	0.687062
Zm00001d002617	2015.01	0.0271652	0.0752784	0.360863	0.718202	0.795637
Zm00001d002618	158.55	1.09688	0.214278	5.11896	3.07228e-07	1.64871e-06
Zm00001d002620	45.2106	1.02307	0.39618	2.58234	0.00981319	0.0225672
Zm00001d002621	311.675	0.295361	0.193104	1.52954	0.12613	0.202032
Zm00001d002623	102.051	2.36255	0.338994	6.96931	3.18508e-12	2.99162e-11
Zm00001d002624	471.104	0.265818	0.148377	1.79151	0.0732122	0.128054
Zm00001d002625	873.271	0.30033	0.111926	2.68329	0.0072902	0.0173526
Zm00001d002626	6.80534	-0.49429	0.888955	-0.556035	0.578187	0.677967
Zm00001d002629	72.4519	-0.359768	0.27397	-1.31317	0.189126	0.281912
Zm00001d002630	401.029	-0.565467	0.174181	-3.24643	0.00116861	0.00337299
Zm00001d002631	495.158	-0.158965	0.150612	-1.05546	0.291213	0.398973
Zm00001d002632	1609.85	-1.05221	0.0944321	-11.1425	7.78625e-29	2.05687e-27
Zm00001d002639	897.019	0.194474	0.0901739	2.15665	0.0310327	0.0614743
Zm00001d002640	410.139	0.590287	0.165708	3.5622	0.000367754	0.0011777
Zm00001d002641	295.629	-0.0546482	0.129864	-0.420811	0.673893	0.760873
Zm00001d002642	1670.48	-0.297079	0.0802549	-3.70169	0.000214168	0.000720604
Zm00001d002644	815.026	-0.298586	0.0861735	-3.46493	0.000530364	0.00164196
Zm00001d002650	1980.53	-0.216148	0.0780982	-2.76764	0.00564638	0.0137963
Zm00001d002654	822.226	0.0885895	0.106891	0.82878	0.407229	0.520056
Zm00001d002656	693.273	0.224335	0.0922648	2.43142	0.0150396	0.0328177
Zm00001d002658	670.073	0.424226	0.0995255	4.26248	2.02169e-05	8.2264e-05
Zm00001d002659	3632.55	-0.0159742	0.0636626	-0.250919	0.801877	0.859872
Zm00001d002661	430.778	-0.606765	0.119765	-5.06631	4.056e-07	2.13825e-06
Zm00001d002662	212.129	-0.385323	0.202394	-1.90383	0.0569328	0.103362
Zm00001d002663	1413.8	0.143937	0.0719174	2.00142	0.0453471	0.0852335
Zm00001d002668	4262.04	-0.773566	0.0557216	-13.8827	8.06463e-44	3.6031e-42
Zm00001d002669	308.034	-0.270234	0.145999	-1.85093	0.0641799	0.114459
Zm00001d002671	17.0159	-0.427027	0.575496	-0.742016	0.458078	0.568736
Zm00001d002673	503.282	0.133956	0.137878	0.971556	0.331272	0.442043
Zm00001d002674	226.219	-0.22235	0.157921	-1.40798	0.159136	0.244686
Zm00001d002675	12.7244	-0.92633	0.683409	-1.35545	0.175273	0.264758
Zm00001d002676	450.887	0.290773	0.146287	1.98769	0.0468455	0.0876169
Zm00001d002677	425.278	-0.0513898	0.133358	-0.385351	0.699977	0.781608
Zm00001d002678	6144.73	-2.16194	0.0925309	-23.3645	9.81354e-121	2.75068e-118
Zm00001d002679	9.20222	-2.30597	0.840733	-2.74281	0.00609163	0.0147786
Zm00001d002680	180.826	0.55921	0.176684	3.16503	0.00155066	0.00435881
Zm00001d002682	455.262	-0.067257	0.109906	-0.611952	0.54057	0.64479
Zm00001d002684	203.381	0.0785311	0.167764	0.468105	0.63971	0.732143
Zm00001d002685	329.268	-0.152567	0.135071	-1.12953	0.258672	0.36289
Zm00001d002687	419.058	-1.08861	0.212037	-5.13406	2.83561e-07	1.52909e-06
Zm00001d002688	180.504	-0.60302	0.181068	-3.33036	0.00086735	0.00257249
Zm00001d002690	11246	-0.733209	0.0734148	-9.98721	1.7339e-23	3.54066e-22
Zm00001d002693	7.06542	-0.528023	0.912851	-0.578432	0.562972	0.664645
Zm00001d002694	638.708	0.0901842	0.111772	0.806861	0.419747	0.532619
Zm00001d002695	2990.3	-1.2706	0.0854387	-14.8714	5.05212e-50	2.76806e-48
Zm00001d002696	621.176	-0.194014	0.121154	-1.60138	0.109293	0.179258
Zm00001d002698	11.8334	0.242269	0.601206	0.402972	0.686969	0.771091
Zm00001d002700	127.797	-1.45285	0.20413	-7.11728	1.10076e-12	1.08199e-11
Zm00001d002703	1012.58	-0.042666	0.0838748	-0.508687	0.610972	0.707289
Zm00001d002704	5896.88	0.0410725	0.0795667	0.516202	0.605714	0.70248
Zm00001d002705	1931.16	-0.989664	0.0838998	-11.7958	4.10349e-32	1.21544e-30
Zm00001d002707	82.7831	0.066157	0.263313	0.251249	0.801622	0.859669
Zm00001d002708	832.843	0.338445	0.116439	2.90663	0.0036534	0.00936132
Zm00001d002711	462.685	-0.0736471	0.12557	-0.586503	0.557538	0.659827
Zm00001d002712	41.2163	2.09764	0.401602	5.22317	1.75884e-07	9.76325e-07
Zm00001d002713	214.447	0.260246	0.173755	1.49777	0.134192	0.212745
Zm00001d002715	2279.52	-0.182686	0.0724299	-2.52224	0.0116609	0.0262629
Zm00001d002716	1777.78	0.209034	0.0740599	2.8225	0.00476508	0.0118473
Zm00001d002718	485.881	-0.302486	0.115177	-2.62628	0.00863235	0.0201651
Zm00001d002720	2.46152	4.30937	1.75232	2.45924	0.0139231	0.0306755
Zm00001d002725	1506.65	-0.328573	0.0873903	-3.75984	0.000170024	0.000585542
Zm00001d002726	439.713	0.210109	0.183412	1.14556	0.251978	0.355499
Zm00001d002727	149.431	-0.0397484	0.194069	-0.204816	0.837716	0.886735
Zm00001d002730	112.196	-0.191259	0.228285	-0.837807	0.402139	0.515193
Zm00001d002731	41.034	-0.0861699	0.361345	-0.23847	0.811517	0.867207
Zm00001d002733	104.631	-1.95647	0.285174	-6.86059	6.85745e-12	6.23847e-11
Zm00001d002734	591.496	-0.251763	0.10691	-2.3549	0.0185275	0.0393264
Zm00001d002735	486.792	-0.483575	0.126175	-3.83256	0.000126819	0.000446507
Zm00001d002736	595.014	-0.4672	0.133865	-3.49008	0.000482869	0.0015079
Zm00001d002737	1202.73	0.194384	0.0692587	2.80663	0.00500625	0.0123867
Zm00001d002738	110.721	-2.02685	0.266435	-7.60731	2.7987e-14	3.17164e-13
Zm00001d002739	869.754	-2.00674	0.107103	-18.7365	2.49563e-78	2.62663e-76
Zm00001d002740	4.90559	0.967014	1.23561	0.78262	0.43385	0.54573
Zm00001d002742	704.467	-0.138878	0.119514	-1.16203	0.245223	0.347737
Zm00001d002743	25.0245	-0.637798	0.527044	-1.21014	0.226224	0.325387
Zm00001d002744	99.8851	-0.0113948	0.253916	-0.0448764	0.964206	0.976008
Zm00001d002748	61.4223	-1.09105	0.345463	-3.15822	0.00158735	0.00445206
Zm00001d002751	541.026	-0.373349	0.108668	-3.4357	0.000591036	0.00181221
Zm00001d002754	205.508	-1.08862	0.172524	-6.30995	2.79123e-10	2.16439e-09
Zm00001d002755	34.7494	-0.41503	0.450026	-0.922237	0.356405	0.467736
Zm00001d002756	190.964	-1.48251	0.224242	-6.6112	3.81222e-11	3.24734e-10
Zm00001d002757	318.052	-1.7958	0.179992	-9.97708	1.92026e-23	3.90924e-22
Zm00001d002758	646.626	-0.505606	0.109526	-4.61633	3.90588e-06	1.78092e-05
Zm00001d002759	2310.38	-0.797755	0.0684277	-11.6584	2.07994e-31	5.98752e-30
Zm00001d002760	4.19266	1.57167	1.38153	1.13763	0.255276	0.359042
Zm00001d002761	6.99983	1.20515	0.817095	1.47491	0.140236	0.220606
Zm00001d002762	890.863	0.783591	0.0864846	9.06047	1.29886e-19	2.13891e-18
Zm00001d002770	356.355	0.0618165	0.118653	0.520987	0.602376	0.699401
Zm00001d002771	32.9753	-0.390213	0.397517	-0.981626	0.326284	0.436554
Zm00001d002772	956.784	-2.64684	0.15095	-17.5345	7.80801e-69	6.70683e-67
Zm00001d002773	202.921	-0.984804	0.1889	-5.21337	1.85442e-07	1.02575e-06
Zm00001d002774	4.14215	-0.881832	1.12978	-0.780536	0.435075	0.54671
Zm00001d002775	1190.22	-0.853091	0.110447	-7.72396	1.12768e-14	1.31874e-13
Zm00001d002776	51.8629	2.1296	0.433652	4.91085	9.06814e-07	4.5491e-06
Zm00001d002778	1323.24	0.20392	0.0846098	2.41013	0.015947	0.0345115
Zm00001d002781	2381.67	0.218528	0.0624266	3.50056	0.000464275	0.00145581
Zm00001d002782	440.996	-0.287752	0.10595	-2.71591	0.00660931	0.015881
Zm00001d002783	3.00835	0.770215	1.2741	0.604518	0.5455	0.649158
Zm00001d002784	24.6232	1.15017	0.449031	2.56144	0.0104238	0.0238171
Zm00001d002787	119.056	0.415499	0.218309	1.90326	0.0570071	0.103475
Zm00001d002788	336.097	1.43468	0.147692	9.714	2.6282e-22	5.00241e-21
Zm00001d002789	27.0049	0.727894	0.462895	1.57248	0.115839	0.18822
Zm00001d002790	387.073	0.144461	0.135551	1.06573	0.286546	0.393997
Zm00001d002791	1028.18	0.00815051	0.0832673	0.0978837	0.922025	0.947246
Zm00001d002794	54.8829	-0.374086	0.351891	-1.06307	0.287749	0.395251
Zm00001d002796	213.538	-0.186457	0.18023	-1.03455	0.300879	0.409231
Zm00001d002797	1704.97	0.658404	0.0942757	6.98382	2.87262e-12	2.70864e-11
Zm00001d002798	791.479	0.588415	0.0887579	6.62943	3.3698e-11	2.88246e-10
Zm00001d002799	132.458	1.90461	0.331641	5.74298	9.30249e-09	6.0431e-08
Zm00001d002801	648.437	0.353438	0.162394	2.17643	0.0295234	0.0588592
Zm00001d002802	112.326	-0.428473	0.236989	-1.80799	0.0706085	0.124234
Zm00001d002806	991.977	-0.171908	0.0988651	-1.73881	0.0820681	0.140752
Zm00001d002810	913.906	0.256291	0.09755	2.62728	0.00860708	0.0201167
Zm00001d002811	1568.3	0.462737	0.0678212	6.82291	8.92171e-12	8.03406e-11
Zm00001d002812	336.03	0.870178	0.138323	6.29093	3.15576e-10	2.43711e-09
Zm00001d002814	295.994	-0.0851249	0.216106	-0.393904	0.693652	0.776395
Zm00001d002815	72.7825	2.2133	0.430819	5.13743	2.78527e-07	1.50439e-06
Zm00001d002816	18.7417	1.00388	0.510074	1.96811	0.0490553	0.0910974
Zm00001d002817	580.393	-0.995564	0.104298	-9.54538	1.35616e-21	2.49909e-20
Zm00001d002819	1196.3	0.392749	0.0954199	4.11601	3.85495e-05	0.000149049
Zm00001d002820	1585.39	-0.139704	0.127499	-1.09572	0.2732	0.378915
Zm00001d002821	85.2267	-1.22851	0.271024	-4.53283	5.81982e-06	2.58069e-05
Zm00001d002822	481.671	0.830239	0.130457	6.36408	1.96469e-10	1.54781e-09
Zm00001d002823	1004.04	0.400158	0.098113	4.07854	4.5319e-05	0.000172888
Zm00001d002824	1191.42	0.759136	0.0882481	8.60229	7.8138e-18	1.14385e-16
Zm00001d002825	340.793	0.430562	0.190992	2.25435	0.0241745	0.0494787
Zm00001d002826	26.0141	0.0646261	0.422507	0.152959	0.878431	0.916796
Zm00001d002827	727.722	-0.0746485	0.0999939	-0.74653	0.455347	0.566165
Zm00001d002828	216.357	-0.838736	0.213143	-3.93508	8.31687e-05	0.000302667
Zm00001d002830	208.857	1.59639	0.187895	8.49621	1.95887e-17	2.78339e-16
Zm00001d002833	51.2845	-0.12454	0.384163	-0.324186	0.745797	0.816574
Zm00001d002834	35.3586	2.62581	0.404398	6.49314	8.40675e-11	6.91979e-10
Zm00001d002835	1914.58	-0.20096	0.107136	-1.87574	0.0606915	0.109085
Zm00001d002836	481.876	0.791754	0.166405	4.758	1.9552e-06	9.35378e-06
Zm00001d002837	1098.75	-0.204806	0.107516	-1.90488	0.0567954	0.103176
Zm00001d002842	27461.4	1.08523	0.0650567	16.6813	1.79163e-62	1.36697e-60
Zm00001d002845	20.8881	2.21536	0.62871	3.52366	0.000425637	0.00134542
Zm00001d002847	437.964	1.15652	0.403505	2.86619	0.00415444	0.0104877
Zm00001d002848	656.035	-0.70003	0.117273	-5.96922	2.38386e-09	1.66346e-08
Zm00001d002849	10.6642	0.0722813	0.696635	0.103758	0.917362	0.943949
Zm00001d002850	515.648	-0.0243986	0.137977	-0.176832	0.85964	0.902729
Zm00001d002851	290.078	-1.33456	0.144003	-9.26759	1.90401e-20	3.26675e-19
Zm00001d002853	1334.3	-0.447273	0.0848932	-5.26866	1.37424e-07	7.74627e-07
Zm00001d002854	798.247	-0.656493	0.0925405	-7.09412	1.30181e-12	1.27117e-11
Zm00001d002856	1018.91	0.607553	0.112126	5.41848	6.01076e-08	3.54417e-07
Zm00001d002857	849.567	0.250237	0.0979611	2.55445	0.0106355	0.0242301
Zm00001d002859	839.053	-0.566727	0.116112	-4.88085	1.05627e-06	5.24577e-06
Zm00001d002860	63.1491	-0.674716	0.281221	-2.39923	0.0164294	0.0353692
Zm00001d002864	1683.5	-0.595022	0.0905345	-6.57233	4.95351e-11	4.17941e-10
Zm00001d002865	858.755	-0.366559	0.120297	-3.04711	0.00231056	0.00624055
Zm00001d002867	20.763	-0.922451	0.59964	-1.53834	0.123965	0.199044
Zm00001d002868	248.13	-0.217339	0.152109	-1.42884	0.153051	0.237027
Zm00001d002869	80.8288	-0.177588	0.254423	-0.698004	0.485175	0.594726
Zm00001d002871	31.9502	0.460248	0.484344	0.950249	0.341986	0.452965
Zm00001d002873	258.73	0.406647	0.167816	2.42317	0.0153858	0.03348
Zm00001d002875	629.211	-0.179407	0.106798	-1.67987	0.0929829	0.156428
Zm00001d002876	1009.62	0.242878	0.100839	2.40857	0.016015	0.0346283
Zm00001d002878	607.694	-0.171257	0.11911	-1.4378	0.15049	0.233767
Zm00001d002879	132.439	-0.424411	0.199403	-2.12841	0.0333028	0.0653428
Zm00001d002880	761.927	0.101557	0.103567	0.980587	0.326797	0.437151
Zm00001d002881	39.1389	-0.0151803	0.400301	-0.0379223	0.96975	0.979944
Zm00001d002882	403.757	0.188212	0.131543	1.4308	0.152488	0.236319
Zm00001d002884	195.976	-0.334769	0.167446	-1.99927	0.0455794	0.0856097
Zm00001d002889	5087.35	-0.369102	0.0623294	-5.92179	3.18447e-09	2.18659e-08
Zm00001d002890	58.7294	-0.0967605	0.358453	-0.269939	0.787207	0.849344
Zm00001d002891	397.076	0.538655	0.135041	3.98881	6.64043e-05	0.000246475
Zm00001d002893	380.567	-0.984084	0.14355	-6.85533	7.1149e-12	6.46385e-11
Zm00001d002896	3111.98	0.289456	0.0612118	4.72877	2.25884e-06	1.07121e-05
Zm00001d002897	2068.65	-0.0700165	0.097996	-0.714483	0.474928	0.585021
Zm00001d002898	2139.09	-0.00171052	0.0895353	-0.0191044	0.984758	0.989626
Zm00001d002899	2635.15	-0.81853	0.187395	-4.36794	1.25424e-05	5.27032e-05
Zm00001d002900	9.85945	-2.16807	0.828042	-2.61831	0.00883657	0.0205826
Zm00001d002901	252.807	0.855338	0.166579	5.13473	2.82553e-07	1.52396e-06
Zm00001d002902	13.3346	2.54893	0.798911	3.19051	0.00142022	0.00402871
Zm00001d002904	3.12862	-2.27028	1.59393	-1.42433	0.15435	0.238665
Zm00001d002905	1136.01	-0.693018	0.106786	-6.4898	8.59489e-11	7.06809e-10
Zm00001d002917	2.67717	0.309423	1.33768	0.231313	0.817072	0.871248
Zm00001d002919	1152.69	0.0590759	0.0927133	0.637189	0.524002	0.630051
Zm00001d002925	2590.73	-0.391176	0.0680993	-5.7442	9.23567e-09	6.00115e-08
Zm00001d002928	313.637	-1.24408	0.133637	-9.30946	1.28489e-20	2.23621e-19
Zm00001d002929	24.1337	-0.826137	0.469061	-1.76126	0.0781949	0.13525
Zm00001d002933	863.729	0.65336	0.0909137	7.18659	6.64271e-13	6.64971e-12
Zm00001d002934	238.196	-0.693992	0.242816	-2.8581	0.00426189	0.0107234
Zm00001d002936	2915.68	-0.252448	0.0813065	-3.10489	0.00190351	0.00524057
Zm00001d002937	1244.95	0.370664	0.0727801	5.09293	3.52577e-07	1.87768e-06
Zm00001d002938	600.231	-0.0657887	0.11603	-0.566996	0.570717	0.671145
Zm00001d002939	2492.25	-0.436562	0.0925428	-4.71741	2.38867e-06	1.12921e-05
Zm00001d002940	198.103	-0.948739	0.215908	-4.39419	1.11188e-05	4.71678e-05
Zm00001d002941	1682.95	-0.133973	0.0635543	-2.108	0.0350307	0.0682867
Zm00001d002942	2400.44	0.119681	0.0841624	1.42203	0.155018	0.239433
Zm00001d002943	5368.21	-0.591072	0.0864391	-6.83801	8.02985e-12	7.26287e-11
Zm00001d002944	2050.71	-0.223513	0.0886971	-2.51996	0.0117369	0.0264138
Zm00001d002945	3238.24	0.0587105	0.0765409	0.767047	0.443054	0.554567
Zm00001d002946	1206.94	0.159005	0.0743597	2.13833	0.0324903	0.063981
Zm00001d002950	526.363	-0.283361	0.102545	-2.76329	0.00572224	0.0139637
Zm00001d002951	5.92664	0.124676	1.12135	0.111183	0.911471	0.939812
Zm00001d002953	553.09	0.294646	0.104041	2.83202	0.00462556	0.0115371
Zm00001d002954	219.393	-0.0338141	0.170378	-0.198465	0.842681	0.890363
Zm00001d002956	1075.34	0.447057	0.0849127	5.2649	1.40264e-07	7.89796e-07
Zm00001d002958	468.238	-0.22688	0.118154	-1.92021	0.0548313	0.100147
Zm00001d002959	114.128	-0.947304	0.227278	-4.16804	3.07228e-05	0.000120965
Zm00001d002960	15.0185	0.613899	0.727748	0.843559	0.398916	0.512021
Zm00001d002961	399.272	-0.375023	0.12681	-2.95737	0.00310277	0.00808974
Zm00001d002962	821.949	-0.205868	0.101491	-2.02843	0.0425161	0.0806247
Zm00001d002963	3.33478	1.15738	1.33148	0.869246	0.384713	0.497191
Zm00001d002964	96.0158	-0.0689485	0.28149	-0.244942	0.806502	0.863407
Zm00001d002965	159.455	1.01076	0.216903	4.65996	3.16268e-06	1.46501e-05
Zm00001d002966	203.689	-0.476877	0.184896	-2.57916	0.00990419	0.0227607
Zm00001d002967	694.431	-0.665899	0.0943361	-7.0588	1.67952e-12	1.6239e-11
Zm00001d002968	58.4346	0.297967	0.292453	1.01886	0.308272	0.417396
Zm00001d002969	844.466	0.211426	0.0893428	2.36645	0.0179594	0.0382487
Zm00001d002970	49.8227	-0.690579	0.437691	-1.57778	0.114616	0.186586
Zm00001d002971	33.1629	0.965454	0.459855	2.09948	0.035775	0.069482
Zm00001d002974	342.831	4.19718	0.227928	18.4145	1.00471e-75	9.72856e-74
Zm00001d002978	671.394	0.363302	0.104975	3.46083	0.000538509	0.00166582
Zm00001d002980	654.833	0.154432	0.0947596	1.62973	0.10316	0.170723
Zm00001d002984	35.5643	1.01183	0.40491	2.49891	0.0124575	0.0278613
Zm00001d002989	24.8792	-1.26556	0.51382	-2.46304	0.0137764	0.0304
Zm00001d002990	6.81547	-3.13808	1.04517	-3.00246	0.00267803	0.00711044
Zm00001d002992	2742.71	-0.00962427	0.0812104	-0.11851	0.905663	0.936217
Zm00001d002993	9.56497	0.760424	0.765375	0.993532	0.320451	0.430168
Zm00001d002996	74.0623	-0.268618	0.281954	-0.952702	0.340741	0.451653
Zm00001d002999	55.2491	-0.029112	0.449896	-0.0647083	0.948406	0.965705
Zm00001d003002	50.5569	0.29213	0.321693	0.908103	0.363824	0.475853
Zm00001d003003	8.98157	0.411014	0.823377	0.499181	0.617652	0.713343
Zm00001d003004	31.3221	0.748824	0.4987	1.50155	0.133213	0.211404
Zm00001d003005	156.407	0.599108	0.198392	3.01981	0.00252929	0.00675662
Zm00001d003006	2310.65	-0.659577	0.0963859	-6.84309	7.7505e-12	7.01974e-11
Zm00001d003007	348.954	0.133868	0.156432	0.85576	0.39213	0.504915
Zm00001d003009	666.761	0.527278	0.131241	4.01763	5.87867e-05	0.00022001
Zm00001d003012	1267.69	-2.38809	0.103619	-23.0468	1.58326e-117	4.34629e-115
Zm00001d003013	262.478	-0.44228	0.162746	-2.71761	0.00657558	0.0158185
Zm00001d003014	839.235	-0.0392112	0.113098	-0.346702	0.728815	0.803964
Zm00001d003015	245.198	-0.0952843	0.180699	-0.527309	0.597979	0.695661
Zm00001d003016	7191.56	-1.87366	0.0645997	-29.0041	5.84544e-185	4.20682e-182
Zm00001d003017	360.862	0.233906	0.140079	1.66982	0.0949546	0.159252
Zm00001d003019	176.096	0.339948	0.24447	1.39055	0.164362	0.251155
Zm00001d003021	141.438	-0.362394	0.213956	-1.69378	0.0903075	0.152758
Zm00001d003022	54.222	1.32765	0.39444	3.36591	0.000762907	0.00229208
Zm00001d003023	155.983	-0.0320222	0.185832	-0.172318	0.863188	0.905419
Zm00001d003024	787.944	0.0121421	0.109002	0.111393	0.911305	0.939714
Zm00001d003025	25.5062	1.46827	0.445282	3.2974	0.000975844	0.00286744
Zm00001d003031	1516.28	0.27109	0.0992203	2.7322	0.00629131	0.0152143
Zm00001d003033	746.049	0.0561703	0.0919242	0.61105	0.541166	0.645325
Zm00001d003034	336.569	0.026165	0.124031	0.210955	0.832922	0.883007
Zm00001d003035	516.833	-0.00643543	0.180082	-0.0357361	0.971493	0.981072
Zm00001d003037	101.523	-1.14517	0.328301	-3.48816	0.000486357	0.00151737
Zm00001d003038	164.838	-0.436709	0.189217	-2.30797	0.0210006	0.0438558
Zm00001d003039	3543.62	-2.09199	0.0868321	-24.0924	3.00604e-128	9.09601e-126
Zm00001d003040	437.649	-0.0567155	0.147877	-0.383531	0.701326	0.782561
Zm00001d003041	121.879	-0.264778	0.21331	-1.24128	0.214502	0.311942
Zm00001d003047	234.331	-0.505602	0.160905	-3.14223	0.00167663	0.00467589
Zm00001d003048	156.185	0.242019	0.225139	1.07498	0.282384	0.389502
Zm00001d003049	1948.28	-0.380396	0.0693496	-5.48519	4.13026e-08	2.4905e-07
Zm00001d003050	56.9453	-0.0115539	0.312471	-0.036976	0.970504	0.980408
Zm00001d003051	39.3229	0.0435988	0.344901	0.12641	0.899408	0.931703
Zm00001d003052	118.324	1.97607	0.23383	8.45088	2.89116e-17	4.05401e-16
Zm00001d003058	306.446	-0.789746	0.158075	-4.99604	5.85207e-07	3.0106e-06
Zm00001d003059	54.0659	1.93088	0.814418	2.37087	0.0177463	0.0378523
Zm00001d003062	461.156	-0.863332	0.151443	-5.7007	1.19314e-08	7.64462e-08
Zm00001d003064	1105.22	0.364514	0.0949815	3.83773	0.000124176	0.000438012
Zm00001d003066	739.043	0.421135	0.102639	4.10306	4.07717e-05	0.000156843
Zm00001d003067	54.5481	0.407337	0.39242	1.03801	0.299265	0.407737
Zm00001d003068	1412.8	-4.44189	0.146682	-30.2824	1.95252e-201	2.07967e-198
Zm00001d003069	4.0034	-3.88541	1.68327	-2.30825	0.0209854	0.0438308
Zm00001d003070	9.80108	0.100032	0.661912	0.151125	0.879877	0.917719
Zm00001d003071	601.136	0.0268284	0.143979	0.186336	0.852182	0.897795
Zm00001d003072	585.096	-1.58307	0.152413	-10.3867	2.84911e-25	6.3646e-24
Zm00001d003076	959.901	-0.129728	0.0946764	-1.37022	0.170618	0.259095
Zm00001d003081	7306.02	-0.626256	0.0560129	-11.1806	5.07621e-29	1.34765e-27
Zm00001d003083	1049.36	0.387213	0.0978274	3.95812	7.55422e-05	0.000277186
Zm00001d003084	1142.54	0.00175938	0.0795232	0.0221241	0.982349	0.988138
Zm00001d003086	11.1014	-0.0466953	0.73956	-0.0631394	0.949656	0.966719
Zm00001d003087	1568.14	-0.617046	0.0714223	-8.6394	5.65082e-18	8.3641e-17
Zm00001d003088	68.1295	-1.61596	0.378418	-4.2703	1.95213e-05	7.9604e-05
Zm00001d003089	251.604	-0.472926	0.167598	-2.82179	0.00477563	0.0118702
Zm00001d003091	80.4813	1.0706	0.288566	3.71007	0.000207204	0.000699778
Zm00001d003099	371.143	-0.678586	0.189831	-3.57468	0.000350653	0.0011285
Zm00001d003101	1174.91	0.584733	0.092235	6.3396	2.30367e-10	1.80365e-09
Zm00001d003102	556.664	-0.0569524	0.102802	-0.554003	0.579577	0.679119
Zm00001d003103	255.516	0.549871	0.164662	3.3394	0.000839596	0.00249936
Zm00001d003104	553.624	-0.518551	0.125507	-4.13165	3.60166e-05	0.000139913
Zm00001d003106	4469	-0.227609	0.0628598	-3.6209	0.000293576	0.000960126
Zm00001d003107	70.1987	-0.272854	0.340024	-0.802456	0.422289	0.534978
Zm00001d003108	989.471	0.718041	0.0843521	8.51243	1.70328e-17	2.4332e-16
Zm00001d003109	489.767	-0.261733	0.107412	-2.43672	0.0148213	0.0324105
Zm00001d003110	227.064	0.532862	0.182691	2.91674	0.00353714	0.00909932
Zm00001d003112	1535.85	1.63618	0.0885594	18.4755	3.2496e-76	3.20483e-74
Zm00001d003114	762.309	-0.590252	0.104417	-5.65285	1.57805e-08	9.97868e-08
Zm00001d003116	720.133	-0.65868	0.090568	-7.27277	3.52181e-13	3.64331e-12
Zm00001d003118	4.38714	0.808601	1.06933	0.756177	0.449543	0.560728
Zm00001d003119	816.522	-0.0729366	0.104315	-0.699193	0.484431	0.593974
Zm00001d003123	1048.16	0.232844	0.101048	2.3043	0.021206	0.0442084
Zm00001d003124	252.316	-0.521707	0.164779	-3.16611	0.00154493	0.00434591
Zm00001d003125	43.3922	0.328217	0.420064	0.78135	0.434596	0.546308
Zm00001d003127	5549.42	0.121463	0.086313	1.40724	0.159356	0.244954
Zm00001d003128	273.709	-0.493386	0.145498	-3.39102	0.000696334	0.00210441
Zm00001d003129	1550.94	-0.731713	0.120981	-6.04815	1.4652e-09	1.04739e-08
Zm00001d003140	4.90358	0.521999	1.23302	0.423352	0.672039	0.759166
Zm00001d003142	270.268	0.372222	0.191554	1.94317	0.0519957	0.0958227
Zm00001d003143	412.459	-0.168875	0.129905	-1.29999	0.193604	0.287202
Zm00001d003144	108.866	-0.330117	0.356294	-0.926531	0.35417	0.465468
Zm00001d003147	2392.37	-0.0288068	0.0656159	-0.439022	0.660646	0.750274
Zm00001d003148	810.626	0.0766956	0.097289	0.788327	0.430505	0.54265
Zm00001d003149	27.1355	0.381353	0.442146	0.862505	0.38841	0.501045
Zm00001d003151	28.1045	-0.203067	0.489584	-0.414775	0.678306	0.764287
Zm00001d003153	51.5752	0.407484	0.363062	1.12235	0.261712	0.366262
Zm00001d003155	93.4277	0.331959	0.250746	1.32389	0.185541	0.27767
Zm00001d003157	23011.8	-0.450842	0.0623128	-7.23514	4.65048e-13	4.74819e-12
Zm00001d003159	1239.9	-0.594608	0.1048	-5.67372	1.39732e-08	8.88865e-08
Zm00001d003160	881.916	-0.864355	0.127104	-6.80039	1.04334e-11	9.33219e-11
Zm00001d003161	99.5372	0.430927	0.26189	1.64545	0.0998769	0.166241
Zm00001d003162	182.719	1.08492	0.216202	5.0181	5.21852e-07	2.70558e-06
Zm00001d003164	332.59	-0.238476	0.182945	-1.30354	0.192391	0.285785
Zm00001d003166	1763.44	-0.312405	0.0659485	-4.7371	2.16797e-06	1.03069e-05
Zm00001d003167	46.984	0.383214	0.371575	1.03133	0.302388	0.410791
Zm00001d003171	5.3151	-1.7045	1.09292	-1.55959	0.118857	0.192326
Zm00001d003172	740.97	-0.329762	0.134025	-2.46046	0.0138759	0.0305868
Zm00001d003174	92.2303	0.331011	0.254753	1.29934	0.193828	0.287438
Zm00001d003175	282.931	-0.645492	0.19877	-3.24743	0.00116454	0.00336217
Zm00001d003176	1063.09	0.882979	0.109748	8.04554	8.58669e-16	1.08827e-14
Zm00001d003179	437.139	0.296594	0.131837	2.2497	0.024468	0.0500065
Zm00001d003180	203.472	-0.518574	0.201626	-2.57196	0.0101123	0.023185
Zm00001d003181	2477.23	-0.694499	0.110353	-6.29343	3.10519e-10	2.40015e-09
Zm00001d003182	146.198	-0.0697299	0.172018	-0.405364	0.68521	0.769669
Zm00001d003183	54.2957	-0.245388	0.324027	-0.757308	0.448865	0.560092
Zm00001d003184	124.334	-0.420951	0.339752	-1.239	0.215347	0.312926
Zm00001d003185	164.399	1.77523	0.189768	9.35475	8.37989e-21	1.47384e-19
Zm00001d003186	411.284	-0.142025	0.221691	-0.640643	0.521755	0.628087
Zm00001d003187	206.171	-0.194435	0.288888	-0.673045	0.500919	0.609202
Zm00001d003188	39.2992	3.50476	1.32145	2.65221	0.00799667	0.0188272
Zm00001d003190	4579.86	1.04517	0.304746	3.42963	0.000604409	0.00185012
Zm00001d003193	604.749	0.324682	0.111417	2.91411	0.003567	0.00916816
Zm00001d003195	853.26	-0.581766	0.0831403	-6.99741	2.60747e-12	2.47088e-11
Zm00001d003196	252.177	0.268428	0.145441	1.84561	0.0649485	0.115674
Zm00001d003197	201.674	0.288764	0.220537	1.30936	0.190411	0.283461
Zm00001d003198	703.687	0.743225	0.120369	6.17456	6.63496e-10	4.95028e-09
Zm00001d003199	278.257	0.70721	0.182356	3.87819	0.000105237	0.000375989
Zm00001d003200	1129.17	-0.210501	0.0936395	-2.24799	0.0245768	0.0502013
Zm00001d003202	83.9935	-0.101044	0.282569	-0.357592	0.720648	0.797201
Zm00001d003203	1225.51	0.312459	0.0996374	3.13596	0.00171291	0.00476209
Zm00001d003207	1679.92	0.0117735	0.0772913	0.152327	0.878929	0.917059
Zm00001d003208	72.053	-0.795237	0.327845	-2.42565	0.0152812	0.0332821
Zm00001d003209	2096	0.701388	0.127765	5.48967	4.02676e-08	2.43374e-07
Zm00001d003212	326.518	1.09424	0.1638	6.68034	2.38394e-11	2.06572e-10
Zm00001d003213	308.207	-0.263645	0.249009	-1.05878	0.2897	0.397271
Zm00001d003214	1380.09	-0.103049	0.119021	-0.865804	0.386597	0.499118
Zm00001d003217	5.1307	2.37807	1.28981	1.84374	0.0652218	0.116076
Zm00001d003220	1120.92	-0.127305	0.104826	-1.21444	0.224581	0.323584
Zm00001d003222	1524.97	0.371515	0.0826151	4.49694	6.89375e-06	3.02766e-05
Zm00001d003223	284.993	0.192064	0.140503	1.36697	0.171633	0.260383
Zm00001d003224	104.304	0.901285	0.26723	3.37269	0.000744375	0.0022407
Zm00001d003227	180.858	0.0948449	0.247511	0.383195	0.701576	0.782714
Zm00001d003228	988.167	-0.214536	0.0953315	-2.25042	0.0244224	0.0499362
Zm00001d003242	852.588	0.0547916	0.0915526	0.598471	0.549526	0.65287
Zm00001d003245	135.824	0.3739	0.191948	1.94792	0.0514241	0.0949138
Zm00001d003246	244.211	-0.451246	0.162064	-2.78436	0.00536336	0.0131688
Zm00001d003247	3945.84	-0.0677071	0.0890952	-0.759941	0.44729	0.558755
Zm00001d003248	556.733	-0.446638	0.13812	-3.2337	0.00122198	0.00351355
Zm00001d003249	261.393	-0.123595	0.187149	-0.660409	0.508991	0.616457
Zm00001d003250	654.664	-0.135408	0.092188	-1.46883	0.141879	0.222757
Zm00001d003251	184.695	-0.218364	0.208946	-1.04507	0.295989	0.40411
Zm00001d003252	1764.43	-1.16608	0.112012	-10.4103	2.2248e-25	4.99932e-24
Zm00001d003254	668.696	-0.181234	0.10279	-1.76315	0.0778752	0.134855
Zm00001d003256	1183.35	0.179346	0.0752205	2.38427	0.0171128	0.0366893
Zm00001d003257	1858.71	-0.136382	0.0794932	-1.71564	0.086228	0.146846
Zm00001d003258	508.891	0.483805	0.113928	4.24659	2.1705e-05	8.76895e-05
Zm00001d003259	1275.98	0.355019	0.0768293	4.62088	3.82111e-06	1.74646e-05
Zm00001d003261	598.969	-0.0992819	0.1101	-0.90174	0.367195	0.479157
Zm00001d003262	1517.38	0.587651	0.0861872	6.81831	9.21175e-12	8.27845e-11
Zm00001d003264	467.344	0.144028	0.131886	1.09207	0.274803	0.380721
Zm00001d003265	3933.59	0.258302	0.0566021	4.56347	5.03159e-06	2.25596e-05
Zm00001d003266	164.68	0.190197	0.228099	0.833835	0.404374	0.517254
Zm00001d003267	2081.07	-0.456863	0.0687911	-6.64132	3.10886e-11	2.66869e-10
Zm00001d003268	568.995	-0.0425489	0.102828	-0.413788	0.67903	0.764889
Zm00001d003269	94.6724	0.0181133	0.236221	0.0766795	0.938879	0.959414
Zm00001d003271	2954.92	0.491721	0.0932145	5.27515	1.32646e-07	7.48483e-07
Zm00001d003272	184.038	0.163062	0.196632	0.829274	0.406949	0.519799
Zm00001d003273	2.92493	-0.664768	1.21737	-0.546069	0.585018	0.68387
Zm00001d003274	8.02336	-2.65664	0.868463	-3.05902	0.00222065	0.00601903
Zm00001d003275	195.473	0.397834	0.169006	2.35396	0.0185746	0.0394138
Zm00001d003276	45.5005	0.858548	0.323613	2.65301	0.0079778	0.0187944
Zm00001d003277	44.7765	-0.684058	0.361056	-1.8946	0.0581451	0.10529
Zm00001d003281	33.5841	-0.954375	0.417403	-2.28646	0.0222275	0.0460315
Zm00001d003283	107.226	2.32734	0.351019	6.63022	3.35181e-11	2.86799e-10
Zm00001d003284	609.048	0.552685	0.115559	4.78271	1.72947e-06	8.35036e-06
Zm00001d003287	18.6392	-0.381326	1.30746	-0.291654	0.770551	0.836492
Zm00001d003288	2031.53	0.17366	0.0754449	2.30181	0.0213459	0.0444652
Zm00001d003289	19.1833	-0.161329	0.624785	-0.258215	0.796241	0.85614
Zm00001d003291	684.823	0.103737	0.0934353	1.11025	0.26689	0.372081
Zm00001d003292	411.088	-0.50729	0.11998	-4.22811	2.35664e-05	9.473e-05
Zm00001d003293	20.3278	1.8599	0.533041	3.48922	0.000484432	0.00151189
Zm00001d003294	99.613	-0.390539	0.247562	-1.57754	0.114671	0.186654
Zm00001d003296	4.37105	0.88523	1.34678	0.657294	0.510992	0.618374
Zm00001d003297	55.9697	-0.301897	0.305552	-0.988038	0.323134	0.432948
Zm00001d003298	98.2322	3.45607	0.625485	5.52543	3.28674e-08	2.00825e-07
Zm00001d003301	58.4133	1.34067	0.471709	2.84215	0.00448109	0.0112124
Zm00001d003302	703.573	0.270163	0.118531	2.27926	0.0226517	0.0467827
Zm00001d003306	34.4576	-1.5441	0.464827	-3.32187	0.000894164	0.00264576
Zm00001d003308	136.323	0.248014	0.225636	1.09918	0.271689	0.37733
Zm00001d003309	8468.9	1.21443	0.0537963	22.5745	7.71477e-113	1.97528e-110
Zm00001d003310	913.909	-0.772932	0.156438	-4.94083	7.77895e-07	3.93873e-06
Zm00001d003311	516.278	-0.0399365	0.137576	-0.290288	0.771596	0.837077
Zm00001d003312	528.522	1.01285	0.140508	7.20847	5.65851e-13	5.70738e-12
Zm00001d003313	69.4002	0.264457	0.318147	0.83124	0.405838	0.518653
Zm00001d003314	21.2788	0.894034	0.469819	1.90293	0.0570492	0.103524
Zm00001d003315	2.14867	-0.628736	1.64514	-0.382177	0.70233	0.783315
Zm00001d003317	153.311	0.411857	0.231337	1.78033	0.0750215	0.130652
Zm00001d003319	126.722	0.508051	0.19963	2.54496	0.0109291	0.0248204
Zm00001d003320	51.9191	-1.95417	0.382145	-5.11369	3.15924e-07	1.69179e-06
Zm00001d003321	9.84961	-1.37855	0.686161	-2.00908	0.0445287	0.0838847
Zm00001d003322	221.734	-0.588477	0.185131	-3.17871	0.00147932	0.00417857
Zm00001d003328	587.345	0.180766	0.127042	1.42289	0.154768	0.239172
Zm00001d003329	922.31	0.378732	0.0954646	3.96725	7.27058e-05	0.000267664
Zm00001d003331	2.98876	1.51496	1.81865	0.833014	0.404837	0.517697
Zm00001d003333	1648.26	0.1347	0.0813478	1.65585	0.097752	0.163245
Zm00001d003334	459.13	0.124763	0.120037	1.03936	0.298635	0.407046
Zm00001d003345	741.822	0.21548	0.100003	2.15474	0.031182	0.0617335
Zm00001d003346	168.19	-0.635634	0.219462	-2.89633	0.0037755	0.00963153
Zm00001d003347	502.072	0.0212404	0.152545	0.13924	0.88926	0.924248
Zm00001d003349	516.045	-0.204338	0.10994	-1.85864	0.0630786	0.112721
Zm00001d003352	1005.37	-0.313639	0.0805343	-3.89448	9.84083e-05	0.00035368
Zm00001d003353	6.8632	1.10562	1.15212	0.959634	0.337239	0.448216
Zm00001d003356	109.59	1.74934	0.307939	5.68079	1.34071e-08	8.54489e-08
Zm00001d003357	9.07377	-0.422737	0.954395	-0.442937	0.657811	0.747884
Zm00001d003358	51.3064	0.00244747	0.35808	0.00683498	0.994547	0.996153
Zm00001d003363	26.189	-0.0345008	0.514581	-0.0670464	0.946545	0.964406
Zm00001d003364	15.6977	-0.839787	0.580906	-1.44565	0.148276	0.23115
Zm00001d003365	302.224	1.67596	0.22717	7.37756	1.61222e-13	1.72065e-12
Zm00001d003368	245.363	-0.0724896	0.237118	-0.305711	0.759825	0.827932
Zm00001d003369	714.729	-0.0593986	0.138263	-0.429607	0.667481	0.755524
Zm00001d003370	57.6017	0.354648	0.411568	0.861699	0.388853	0.501399
Zm00001d003372	316.453	0.43916	0.163627	2.6839	0.00727685	0.0173296
Zm00001d003373	142.09	-0.195731	0.198419	-0.986456	0.323909	0.433769
Zm00001d003376	299.827	-0.166261	0.1501	-1.10768	0.268002	0.373252
Zm00001d003377	17.6307	3.14711	0.849905	3.7029	0.00021315	0.000717453
Zm00001d003378	956.998	0.242687	0.0810189	2.99544	0.00274053	0.0072655
Zm00001d003380	9.87124	1.04918	0.982504	1.06786	0.285582	0.392976
Zm00001d003381	298.273	-0.391023	0.154199	-2.53584	0.0112177	0.0253935
Zm00001d003382	677.706	-0.149461	0.0894532	-1.67083	0.0947557	0.158969
Zm00001d003386	615.811	-0.532943	0.113719	-4.68649	2.77935e-06	1.29976e-05
Zm00001d003390	259.812	-0.821165	0.162586	-5.05066	4.40291e-07	2.3029e-06
Zm00001d003392	22.7395	-1.03357	0.460414	-2.24487	0.0247763	0.0505551
Zm00001d003393	1176.37	0.339812	0.0857459	3.96302	7.40087e-05	0.000272046
Zm00001d003394	690.212	0.145028	0.0916149	1.58302	0.113416	0.184973
Zm00001d003395	1606.14	0.0321398	0.0785462	0.409183	0.682405	0.767652
Zm00001d003398	20.2908	0.422789	0.606821	0.696727	0.485974	0.595486
Zm00001d003399	116.425	0.893953	0.237577	3.7628	0.000168025	0.000579255
Zm00001d003400	156.464	-0.583779	0.231549	-2.52119	0.0116957	0.0263324
Zm00001d003401	7169.53	-0.0251132	0.0687152	-0.365469	0.714762	0.792797
Zm00001d003403	106.041	-1.57256	0.254871	-6.17004	6.82727e-10	5.08664e-09
Zm00001d003404	24.4885	0.0575939	0.423077	0.136131	0.891718	0.925728
Zm00001d003406	125.61	0.0374795	0.287333	0.130439	0.896219	0.929304
Zm00001d003408	31.0812	0.745572	0.43864	1.69973	0.0891811	0.151103
Zm00001d003409	17.2529	0.787297	0.617049	1.27591	0.201988	0.297108
Zm00001d003414	671.857	0.74438	0.11897	6.25688	3.92747e-10	3.0026e-09
Zm00001d003415	318.045	-0.194466	0.148145	-1.31267	0.189294	0.28213
Zm00001d003418	447.912	-0.228081	0.188326	-1.21109	0.22586	0.324934
Zm00001d003419	2.62776	-0.912482	1.36564	-0.668173	0.504023	0.612054
Zm00001d003420	44.0211	1.80518	0.440487	4.09814	4.1648e-05	0.000160006
Zm00001d003422	27.8084	-2.32286	0.502261	-4.62482	3.74927e-06	1.71509e-05
Zm00001d003423	605.173	0.274261	0.112906	2.4291	0.0151364	0.0329964
Zm00001d003425	8.04567	-0.112622	0.955434	-0.117875	0.906167	0.936558
Zm00001d003426	306.372	0.678532	0.13598	4.98993	6.04019e-07	3.10139e-06
Zm00001d003427	743.4	-0.0502714	0.112666	-0.446198	0.655454	0.745778
Zm00001d003428	448.933	0.0682534	0.114181	0.597767	0.549996	0.653195
Zm00001d003429	17.3291	-2.4583	1.02032	-2.40935	0.0159811	0.0345719
Zm00001d003430	193.731	0.277766	0.185906	1.49412	0.135143	0.21396
Zm00001d003431	6.45649	1.2859	1.23192	1.04382	0.29657	0.404729
Zm00001d003432	962.989	-0.616453	0.107521	-5.73332	9.84837e-09	6.37749e-08
Zm00001d003434	954.255	-0.0333179	0.100247	-0.332356	0.73962	0.811647
Zm00001d003435	204.972	-0.0739961	0.162851	-0.454378	0.649556	0.740428
Zm00001d003436	277.668	-0.103389	0.13106	-0.788865	0.430191	0.542357
Zm00001d003438	1202.73	-0.131316	0.0892099	-1.472	0.141022	0.221673
Zm00001d003445	243.982	0.0410837	0.165091	0.248855	0.803473	0.861087
Zm00001d003446	394.226	-0.646295	0.107392	-6.01811	1.76469e-09	1.25007e-08
Zm00001d003447	47.112	0.695648	0.383448	1.81419	0.0696488	0.122814
Zm00001d003448	172.018	0.134062	0.181084	0.740329	0.4591	0.569793
Zm00001d003451	19.9849	-0.93574	0.581177	-1.61008	0.107381	0.176601
Zm00001d003457	2079.21	-1.06879	0.11585	-9.22567	2.81788e-20	4.80068e-19
Zm00001d003459	2.50789	0.339644	1.50492	0.225689	0.821443	0.87402
Zm00001d003460	1144.18	-0.0970704	0.0905719	-1.07175	0.283832	0.391094
Zm00001d003462	1429.54	-0.246803	0.0689637	-3.57873	0.000345269	0.00111265
Zm00001d003463	570.081	1.62149	0.124581	13.0155	9.98463e-39	3.79274e-37
Zm00001d003464	846.189	-0.495296	0.111273	-4.45117	8.54028e-06	3.69233e-05
Zm00001d003468	848.228	0.0697662	0.10649	0.655143	0.512376	0.619654
Zm00001d003469	198.153	0.0755598	0.1754	0.430785	0.666624	0.754839
Zm00001d003470	645.453	1.00426	0.12045	8.33762	7.58011e-17	1.03403e-15
Zm00001d003471	78.6289	1.41067	0.297777	4.73735	2.16527e-06	1.02977e-05
Zm00001d003472	325.562	0.101271	0.139942	0.723664	0.469272	0.579686
Zm00001d003473	3.93079	-2.57716	1.41629	-1.81966	0.0688107	0.121593
Zm00001d003476	905.495	-0.160321	0.103986	-1.54176	0.123131	0.197931
Zm00001d003477	1591.25	1.71138	0.101855	16.8022	2.35295e-63	1.84821e-61
Zm00001d003483	183.721	2.76154	0.246599	11.1985	4.1469e-29	1.10424e-27
Zm00001d003485	61.0005	1.38965	0.350931	3.95989	7.49828e-05	0.000275338
Zm00001d003491	535.002	0.2084	0.118764	1.75474	0.0793034	0.136821
Zm00001d003492	399.166	0.784203	0.128449	6.10519	1.0268e-09	7.47451e-09
Zm00001d003493	1264.53	0.123548	0.0793391	1.55721	0.11942	0.193038
Zm00001d003494	44.2955	0.201519	0.380555	0.52954	0.596431	0.694285
Zm00001d003495	1480.94	0.656999	0.0925867	7.09604	1.28378e-12	1.2554e-11
Zm00001d003497	563.173	0.573172	0.121676	4.71063	2.46954e-06	1.16367e-05
Zm00001d003499	412.36	0.347474	0.126415	2.74868	0.00598358	0.0145361
Zm00001d003500	345.473	0.46813	0.138041	3.39124	0.000695773	0.00210296
Zm00001d003501	118.345	0.486469	0.202668	2.40033	0.0163804	0.0352837
Zm00001d003502	470.236	0.0218014	0.118663	0.183726	0.854228	0.899067
Zm00001d003504	1594.48	0.668138	0.0926989	7.20761	5.69427e-13	5.7391e-12
Zm00001d003505	65.2636	0.856909	0.311142	2.75408	0.00588583	0.0143248
Zm00001d003508	1028.64	1.00812	0.0931303	10.8248	2.62695e-27	6.48892e-26
Zm00001d003509	1284.31	-0.178236	0.0858431	-2.0763	0.0378662	0.0729807
Zm00001d003510	50.8603	0.193589	0.406989	0.475663	0.634315	0.727883
Zm00001d003511	434.284	-0.33649	0.145398	-2.31427	0.0206529	0.0432108
Zm00001d003512	994.582	-0.0121544	0.110256	-0.110238	0.91222	0.94033
Zm00001d003515	24.0291	-0.940669	0.499019	-1.88504	0.059425	0.107199
Zm00001d003516	245.385	0.20928	0.145298	1.44035	0.149768	0.233
Zm00001d003518	802.069	0.086665	0.090607	0.956494	0.338823	0.449871
Zm00001d003520	2.46041	2.66364	1.80379	1.47669	0.139758	0.219984
Zm00001d003521	13.7988	-0.228022	0.620439	-0.367517	0.713234	0.791432
Zm00001d003522	135.454	-0.476126	0.266854	-1.78422	0.0743878	0.12977
Zm00001d003524	654.087	0.591835	0.160084	3.69702	0.000218146	0.000732692
Zm00001d003525	296.126	0.00987883	0.136898	0.0721619	0.942473	0.961723
Zm00001d003530	3.11456	-0.549344	1.20227	-0.456922	0.647727	0.738753
Zm00001d003533	1479.36	0.235615	0.110328	2.13559	0.0327129	0.0643541
Zm00001d003534	21.865	0.34439	0.513636	0.670493	0.502543	0.610591
Zm00001d003538	80.1726	-0.0589958	0.249128	-0.236809	0.812805	0.868131
Zm00001d003539	2140.14	-0.151635	0.0917726	-1.65229	0.0984756	0.164309
Zm00001d003540	518.593	0.231504	0.119234	1.94159	0.052187	0.0960954
Zm00001d003543	35.4052	-0.170591	0.413172	-0.412881	0.679694	0.765428
Zm00001d003544	26.6774	-0.154095	0.493887	-0.312005	0.755037	0.824115
Zm00001d003545	36.6015	-2.31804	0.442896	-5.23383	1.66038e-07	9.24561e-07
Zm00001d003546	369.895	-0.189794	0.131429	-1.44408	0.148717	0.231608
Zm00001d003549	99.3096	0.107827	0.249024	0.432999	0.665015	0.753706
Zm00001d003552	34.946	1.30024	0.423985	3.06672	0.00216419	0.00588403
Zm00001d003553	3.86497	-0.389531	1.42391	-0.273565	0.784419	0.847158
Zm00001d003554	26.2936	2.59921	0.737125	3.52615	0.000421648	0.00133393
Zm00001d003555	302.283	-1.5339	0.182947	-8.38442	5.09785e-17	7.02616e-16
Zm00001d003556	942.011	0.410984	0.108991	3.77079	0.000162729	0.000562091
Zm00001d003559	18.1012	0.037306	0.534156	0.0698411	0.94432	0.962833
Zm00001d003563	43.4295	0.987693	0.457848	2.15725	0.0309862	0.0613914
Zm00001d003566	122.928	0.0570174	0.223502	0.255109	0.798639	0.85761
Zm00001d003567	150.831	-0.347834	0.1847	-1.88324	0.0596682	0.107565
Zm00001d003569	331.467	-0.580534	0.149116	-3.89316	9.89464e-05	0.000355518
Zm00001d003572	1098.59	-0.0379027	0.0776621	-0.488046	0.625517	0.720053
Zm00001d003575	41.1739	0.0246243	0.366001	0.0672794	0.946359	0.9643
Zm00001d003581	30.6182	-1.89499	0.53626	-3.53371	0.000409777	0.00129961
Zm00001d003583	60.0322	0.940664	0.36793	2.55664	0.0105689	0.0241033
Zm00001d003584	2937.25	0.552742	0.101018	5.47172	4.45683e-08	2.67651e-07
Zm00001d003588	97.3362	0.76713	0.238893	3.21118	0.00132191	0.00377721
Zm00001d003589	336.109	0.0143023	0.148608	0.0962418	0.923329	0.948074
Zm00001d003590	853.819	-0.241556	0.099523	-2.42714	0.0152185	0.0331619
Zm00001d003593	219.792	0.488403	0.178351	2.73844	0.00617307	0.0149583
Zm00001d003598	212.56	-0.909334	0.173923	-5.22838	1.71006e-07	9.51034e-07
Zm00001d003600	2.62757	-1.19802	1.38616	-0.864278	0.387435	0.499982
Zm00001d003601	3709.69	0.132155	0.0659546	2.00372	0.0450997	0.0848223
Zm00001d003602	5633.16	-0.00783597	0.0646639	-0.12118	0.903548	0.934611
Zm00001d003603	181.503	-0.220419	0.252434	-0.873174	0.382568	0.495278
Zm00001d003604	14.5505	-0.22569	0.582564	-0.387408	0.698454	0.780391
Zm00001d003606	16.6848	0.871651	0.638859	1.36439	0.172446	0.261348
Zm00001d003607	130.876	1.87893	0.277224	6.77765	1.22144e-11	1.08488e-10
Zm00001d003611	1554.35	-0.0270295	0.069661	-0.388015	0.698005	0.780092
Zm00001d003612	160.237	0.961863	0.195288	4.92535	8.42098e-07	4.24444e-06
Zm00001d003613	896.924	0.325101	0.0829963	3.91706	8.96373e-05	0.000324434
Zm00001d003614	489.225	-0.87767	0.148151	-5.92416	3.13897e-09	2.15757e-08
Zm00001d003615	1952.41	1.07336	0.0872137	12.3072	8.2811e-35	2.70896e-33
Zm00001d003616	5272.65	1.02527	0.0931038	11.0121	3.34177e-28	8.57271e-27
Zm00001d003617	69.5761	-0.648686	0.278886	-2.32599	0.0200189	0.0420663
Zm00001d003618	198.937	0.680364	0.183268	3.71239	0.000205313	0.000694407
Zm00001d003621	1956.05	-0.115119	0.082495	-1.39547	0.162873	0.249224
Zm00001d003624	131.597	-0.341226	0.249129	-1.36968	0.170788	0.259308
Zm00001d003626	269.64	2.33211	0.166155	14.0358	9.41539e-45	4.29303e-43
Zm00001d003630	464.397	-0.140451	0.110873	-1.26678	0.205236	0.301103
Zm00001d003631	17.0946	0.120374	0.621516	0.193678	0.846428	0.893424
Zm00001d003632	824.946	0.0369448	0.114736	0.321999	0.747454	0.818018
Zm00001d003636	3.69916	-0.22645	1.40059	-0.161683	0.871556	0.911661
Zm00001d003640	272.116	0.347083	0.174521	1.98877	0.0467265	0.087425
Zm00001d003643	1732.4	-0.275071	0.0681525	-4.03611	5.43452e-05	0.000204972
Zm00001d003644	664.297	-0.0952238	0.128884	-0.73883	0.46001	0.57071
Zm00001d003646	244.251	-0.146274	0.133698	-1.09406	0.273928	0.379766
Zm00001d003648	54.6086	0.642687	0.515965	1.2456	0.212911	0.310057
Zm00001d003649	468.697	-0.583188	0.105495	-5.52814	3.2365e-08	1.97891e-07
Zm00001d003650	25.0416	-0.441445	0.556968	-0.792585	0.42802	0.540336
Zm00001d003651	2.14826	-0.603023	1.77663	-0.33942	0.734293	0.80796
Zm00001d003652	1099.47	0.103258	0.0837433	1.23303	0.217566	0.315544
Zm00001d003653	4568.43	-0.614999	0.0721202	-8.52742	1.49648e-17	2.14583e-16
Zm00001d003654	830.142	-0.528245	0.0970593	-5.44249	5.25395e-08	3.12491e-07
Zm00001d003655	756.768	-0.322147	0.104144	-3.09328	0.00197959	0.00542702
Zm00001d003657	28.5872	-0.382033	0.462167	-0.826614	0.408456	0.521323
Zm00001d003658	151.112	0.470055	0.180804	2.5998	0.00932772	0.0215981
Zm00001d003659	1898.27	-0.340733	0.0847059	-4.02254	5.75736e-05	0.000216017
Zm00001d003660	406.839	0.273488	0.160507	1.7039	0.0883998	0.150007
Zm00001d003663	398.619	0.0559631	0.138612	0.40374	0.686404	0.770522
Zm00001d003664	1859.5	0.0721274	0.0631525	1.14211	0.253406	0.357021
Zm00001d003666	5.96344	0.234318	1.00823	0.232405	0.816224	0.87063
Zm00001d003667	184.562	0.0309147	0.163377	0.189223	0.849918	0.896089
Zm00001d003668	3057.12	-0.244934	0.0848551	-2.8865	0.00389553	0.0098998
Zm00001d003669	528.402	0.497989	0.125877	3.95615	7.61671e-05	0.000279171
Zm00001d003670	237.512	-0.298005	0.192152	-1.55088	0.12093	0.194993
Zm00001d003671	54.9228	0.875967	0.300262	2.91734	0.00353026	0.00908425
Zm00001d003672	3230.33	0.238783	0.0571496	4.17821	2.9381e-05	0.000116042
Zm00001d003673	1295.76	-1.04741	0.0889232	-11.7788	5.01841e-32	1.48149e-30
Zm00001d003674	206.125	0.294003	0.150376	1.95512	0.0505694	0.0935177
Zm00001d003675	13.9068	-0.521937	0.618682	-0.843628	0.398878	0.512018
Zm00001d003676	7.0906	6.42931	1.39179	4.61947	3.84728e-06	1.75691e-05
Zm00001d003678	491.586	0.138737	0.114272	1.21409	0.224713	0.32374
Zm00001d003679	680.805	-0.170705	0.101127	-1.68803	0.091406	0.154194
Zm00001d003680	1076.64	-0.0739778	0.112127	-0.659768	0.509403	0.616783
Zm00001d003683	2632.57	0.0820189	0.0681126	1.20417	0.228525	0.327989
Zm00001d003684	226.353	0.925724	0.154239	6.00189	1.95031e-09	1.37461e-08
Zm00001d003685	601.175	-0.129701	0.114971	-1.12812	0.259269	0.363569
Zm00001d003707	6939.04	-0.615746	0.0863002	-7.13493	9.68336e-13	9.55348e-12
Zm00001d003709	47.6093	-0.0171078	0.384961	-0.0444405	0.964553	0.976249
Zm00001d003710	435.123	0.449892	0.133996	3.35751	0.000786484	0.00235468
Zm00001d003712	18568.2	-2.55189	0.106122	-24.0467	9.04186e-128	2.70524e-125
Zm00001d003713	900.725	-0.343157	0.0964444	-3.55808	0.000373575	0.00119476
Zm00001d003715	23.3565	-0.4437	0.547896	-0.809825	0.418041	0.530783
Zm00001d003718	50.3578	-0.116451	0.323998	-0.35942	0.719281	0.796191
Zm00001d003719	31.4432	1.24184	0.556028	2.23342	0.0255213	0.0518171
Zm00001d003724	28.57	-0.607595	0.526433	-1.15417	0.248429	0.351609
Zm00001d003725	564.465	-0.262566	0.15969	-1.64422	0.100131	0.16658
Zm00001d003729	522.494	0.0173185	0.119307	0.145159	0.884585	0.921223
Zm00001d003730	1095.42	0.0270801	0.11322	0.23918	0.810966	0.867001
Zm00001d003742	535.356	0.350414	0.150704	2.32517	0.0200626	0.0421481
Zm00001d003743	28.7093	0.796956	0.446072	1.78661	0.0740007	0.129212
Zm00001d003745	27.7405	0.864807	0.562255	1.5381	0.124023	0.199113
Zm00001d003749	25.29	-1.29201	0.57307	-2.25453	0.0241625	0.0494657
Zm00001d003750	105.311	-1.39913	0.292844	-4.77774	1.77273e-06	8.54683e-06
Zm00001d003751	6638.95	-1.62696	0.108704	-14.9668	1.20958e-50	6.79508e-49
Zm00001d003754	105.856	-0.567445	0.228777	-2.48034	0.0131258	0.0291747
Zm00001d003756	102.577	1.00612	0.226069	4.4505	8.56686e-06	3.70142e-05
Zm00001d003757	1283.91	-3.51772	0.145378	-24.1971	2.38774e-129	7.39311e-127
Zm00001d003760	639.491	-1.92308	0.277589	-6.92779	4.27471e-12	3.96887e-11
Zm00001d003761	6.59636	1.8246	1.17509	1.55272	0.120489	0.194388
Zm00001d003762	173.794	-2.08186	0.209522	-9.9362	2.89667e-23	5.83895e-22
Zm00001d003763	61.7483	0.678259	0.34481	1.96705	0.0491773	0.0912985
Zm00001d003765	28.638	0.00778779	0.429645	0.0181261	0.985538	0.990001
Zm00001d003770	86.234	0.425336	0.250808	1.69586	0.0899126	0.152186
Zm00001d003773	2914.98	-0.177478	0.0667548	-2.65866	0.00784523	0.0185214
Zm00001d003774	648.57	0.299789	0.145392	2.06194	0.0392135	0.0751693
Zm00001d003775	43.5939	0.879108	0.360946	2.43557	0.0148684	0.0325053
Zm00001d003778	259.326	-0.452535	0.167794	-2.69697	0.00699731	0.0167167
Zm00001d003779	51.1302	-0.0133598	0.324018	-0.0412315	0.967111	0.978168
Zm00001d003780	17.6136	-0.170546	0.511188	-0.333626	0.738662	0.811034
Zm00001d003781	3.40701	2.16968	1.65697	1.30942	0.190391	0.283447
Zm00001d003784	239.124	-0.523514	0.157279	-3.32857	0.000872933	0.00258674
Zm00001d003785	17.2634	0.544516	0.550867	0.98847	0.322923	0.43273
Zm00001d003786	224.57	0.588397	0.16551	3.55505	0.000377909	0.00120731
Zm00001d003789	10.0965	0.367263	0.942135	0.38982	0.696669	0.778861
Zm00001d003791	54.1744	0.436731	0.291972	1.4958	0.134706	0.213433
Zm00001d003796	537.181	-0.846459	0.127581	-6.63465	3.25264e-11	2.78672e-10
Zm00001d003797	10.6959	-0.720719	0.722733	-0.997213	0.318661	0.428291
Zm00001d003800	1843.48	0.263971	0.0914621	2.88612	0.00390022	0.00991079
Zm00001d003804	5.7719	-2.13957	1.25269	-1.70798	0.0876392	0.148925
Zm00001d003806	4.54674	-1.55467	1.50748	-1.0313	0.302401	0.410791
Zm00001d003807	524.584	0.47558	0.128867	3.69047	0.000223843	0.000749842
Zm00001d003812	866.043	0.431935	0.124532	3.46847	0.000523437	0.00162278
Zm00001d003813	672.356	0.273171	0.0897542	3.04355	0.00233808	0.00630963
Zm00001d003817	403.825	-0.517069	0.185399	-2.78896	0.00528777	0.012994
Zm00001d003822	1389.57	-0.649073	0.0764009	-8.49562	1.96882e-17	2.79603e-16
Zm00001d003829	30.34	0.635888	0.445127	1.42855	0.153133	0.237112
Zm00001d003830	695.533	-0.0351202	0.0924533	-0.37987	0.704042	0.7846
Zm00001d003833	1107.64	0.58309	0.152253	3.82973	0.000128283	0.000451266
Zm00001d003836	705.405	0.256885	0.107772	2.3836	0.0171442	0.0367447
Zm00001d003839	411.94	0.906426	0.122449	7.40249	1.33656e-13	1.43219e-12
Zm00001d003840	202.394	-0.477905	0.196226	-2.43548	0.0148721	0.0325109
Zm00001d003841	335.657	-0.430582	0.190216	-2.26365	0.0235958	0.0484432
Zm00001d003846	825.409	-0.247651	0.0960483	-2.5784	0.00992585	0.0228046
Zm00001d003847	1035.97	-0.414441	0.0831888	-4.98193	6.29527e-07	3.22552e-06
Zm00001d003848	960.839	-0.773936	0.0872326	-8.87209	7.17841e-19	1.12904e-17
Zm00001d003850	1203.71	0.354067	0.0881511	4.01659	5.90468e-05	0.000220829
Zm00001d003851	1854.03	0.0236893	0.0614456	0.385532	0.699843	0.781491
Zm00001d003852	298.572	0.117229	0.141376	0.829199	0.406992	0.519815
Zm00001d003855	639.841	-0.0500347	0.0989264	-0.505777	0.613013	0.709123
Zm00001d003856	4.32577	-0.0202305	1.23439	-0.016389	0.986924	0.990647
Zm00001d003857	8965.92	-0.523748	0.0714316	-7.33216	2.2647e-13	2.39303e-12
Zm00001d003860	7.39886	-0.964081	0.946497	-1.01858	0.308404	0.417476
Zm00001d003861	2935.53	0.857052	0.0977237	8.77016	1.78415e-18	2.73824e-17
Zm00001d003864	631.786	0.340624	0.106731	3.19142	0.00141577	0.00401738
Zm00001d003865	3803.02	1.00638	0.103069	9.76416	1.60439e-22	3.08906e-21
Zm00001d003866	54.2158	0.0977325	0.409543	0.238638	0.811386	0.867137
Zm00001d003871	43.1976	-1.05319	0.396993	-2.65292	0.00797991	0.018796
Zm00001d003872	325.32	-0.040128	0.175154	-0.229102	0.81879	0.87218
Zm00001d003875	55.8695	0.597145	0.281037	2.12479	0.0336041	0.065858
Zm00001d003877	10.3201	-0.00536842	0.620715	-0.00864877	0.993099	0.995267
Zm00001d003878	1316.88	-0.151685	0.0705062	-2.15138	0.0314464	0.0622153
Zm00001d003879	5004.34	-0.301725	0.0541356	-5.5735	2.49665e-08	1.54842e-07
Zm00001d003884	223.747	0.104454	0.176775	0.590889	0.554595	0.657338
Zm00001d003888	102.129	-0.0831274	0.225098	-0.369294	0.711909	0.790456
Zm00001d003889	293.354	0.31637	0.136389	2.31961	0.0203619	0.0426759
Zm00001d003890	291.621	0.68168	0.152785	4.46168	8.13186e-06	3.52778e-05
Zm00001d003894	1785.02	0.448037	0.087552	5.11738	3.09802e-07	1.66185e-06
Zm00001d003895	86.8283	-1.35875	0.312872	-4.34283	1.40658e-05	5.86876e-05
Zm00001d003896	5046.04	-0.0179582	0.0812517	-0.221019	0.825078	0.877052
Zm00001d003897	174.691	-1.27165	0.18634	-6.82438	8.83077e-12	7.96024e-11
Zm00001d003902	386.627	-0.297748	0.122789	-2.42488	0.0153134	0.0333359
Zm00001d003903	84.8389	-0.161655	0.239103	-0.676089	0.498984	0.607431
Zm00001d003904	1340.2	-0.0574523	0.0861198	-0.667121	0.504695	0.612618
Zm00001d003905	341.776	0.175097	0.188313	0.929821	0.352464	0.46366
Zm00001d003911	5132.34	0.121934	0.051614	2.36243	0.0181558	0.0386329
Zm00001d003912	5.84827	4.91103	1.62754	3.01745	0.00254913	0.00679937
Zm00001d003913	140.838	0.0739144	0.224998	0.328512	0.742525	0.814206
Zm00001d003917	1218.66	0.224404	0.0755131	2.97172	0.00296138	0.00777055
Zm00001d003922	1408.81	0.446056	0.0820611	5.43567	5.45923e-08	3.23688e-07
Zm00001d003923	2186.62	-0.178771	0.0725424	-2.46437	0.0137255	0.0303004
Zm00001d003924	1120.31	-4.05265	0.1289	-31.4403	5.69179e-217	7.57805e-214
Zm00001d003925	1123.39	-1.2549	0.0917641	-13.6753	1.42608e-42	6.13468e-41
Zm00001d003927	21.3816	-0.148994	0.649023	-0.229567	0.818428	0.872003
Zm00001d003928	1451.92	0.0564667	0.0826685	0.68305	0.494575	0.603388
Zm00001d003929	19.7814	-0.297453	0.518919	-0.573217	0.566498	0.667819
Zm00001d003930	35.8922	0.972168	0.375558	2.58859	0.00963687	0.0222135
Zm00001d003931	874.011	1.188	0.103327	11.4974	1.35891e-30	3.82505e-29
Zm00001d003935	553.978	-0.125622	0.114113	-1.10086	0.270958	0.37655
Zm00001d003937	314.567	0.0609353	0.140733	0.432983	0.665027	0.753706
Zm00001d003938	6.55607	-0.0268451	1.04101	-0.0257876	0.979427	0.98613
Zm00001d003939	940.479	1.458	0.114945	12.6844	7.21546e-37	2.5652e-35
Zm00001d003941	1283.69	-0.0415151	0.0989095	-0.419728	0.674684	0.761562
Zm00001d003945	1161.9	-1.7766	0.0927035	-19.1643	7.35047e-82	8.43656e-80
Zm00001d003947	1221.1	-0.322245	0.0822604	-3.91738	8.95183e-05	0.000324047
Zm00001d003948	1283.45	-0.29506	0.0832775	-3.5431	0.000395456	0.00125779
Zm00001d003949	201.882	-1.15012	0.190334	-6.04267	1.51586e-09	1.08157e-08
Zm00001d003950	1025.49	0.627631	0.088933	7.05735	1.69708e-12	1.63969e-11
Zm00001d003954	4.55838	-0.316913	1.16302	-0.272492	0.785244	0.847744
Zm00001d003957	495.009	-0.0511604	0.128302	-0.39875	0.690078	0.773538
Zm00001d003958	1935.74	0.330441	0.079899	4.13573	3.5382e-05	0.000137701
Zm00001d003961	5.92397	2.12288	0.925814	2.29298	0.0218489	0.045354
Zm00001d003962	1822.38	-0.144608	0.0775454	-1.86482	0.0622064	0.111394
Zm00001d003966	42.5021	0.186354	0.404531	0.460667	0.645037	0.736222
Zm00001d003972	6.27307	0.607168	1.2868	0.471843	0.637039	0.730162
Zm00001d003974	623.012	0.307619	0.137851	2.23152	0.0256465	0.0520355
Zm00001d003975	218.6	0.159677	0.19098	0.836094	0.403102	0.515949
Zm00001d003978	9.4573	-0.71396	0.795976	-0.896962	0.369739	0.481698
Zm00001d003981	190.497	1.2853	0.182142	7.05657	1.70664e-12	1.64832e-11
Zm00001d003983	355.328	-0.187896	0.125817	-1.49341	0.135331	0.214181
Zm00001d003984	539.353	0.761783	0.121143	6.2883	3.20952e-10	2.47576e-09
Zm00001d003986	12.5532	-0.322644	0.647735	-0.498112	0.618405	0.713904
Zm00001d003993	123.507	0.0461563	0.188755	0.24453	0.806821	0.863679
Zm00001d003994	134.505	-1.79438	0.583365	-3.07591	0.00209863	0.00572449
Zm00001d003996	116.583	-0.514359	0.235884	-2.18056	0.0292162	0.0583448
Zm00001d003999	159.371	-0.26715	0.176676	-1.51209	0.130512	0.207975
Zm00001d004004	49.2568	0.423287	0.374177	1.13125	0.257951	0.362045
Zm00001d004006	2792.73	0.450031	0.0813032	5.53522	3.10846e-08	1.90631e-07
Zm00001d004007	132.937	0.761449	0.194113	3.92272	8.75551e-05	0.000317416
Zm00001d004008	279.471	0.150382	0.154515	0.973254	0.330427	0.441144
Zm00001d004009	2611.35	0.0307208	0.0788805	0.38946	0.696936	0.779094
Zm00001d004012	741.616	-0.0427938	0.109094	-0.392266	0.694862	0.777324
Zm00001d004013	74.7678	-0.554141	0.25439	-2.17832	0.0293825	0.0586373
Zm00001d004015	116.938	-1.50402	0.216105	-6.9597	3.41002e-12	3.19501e-11
Zm00001d004019	961.565	-0.823371	0.0946903	-8.69541	3.45576e-18	5.19886e-17
Zm00001d004020	216.387	-0.482594	0.167684	-2.87799	0.00400222	0.0101448
Zm00001d004021	79.6174	0.714435	0.318489	2.2432	0.0248839	0.0507358
Zm00001d004022	1300.38	0.657921	0.10038	6.55433	5.58919e-11	4.68015e-10
Zm00001d004023	1346.82	-0.130929	0.0782463	-1.67329	0.0942701	0.158304
Zm00001d004025	421.669	0.141666	0.12252	1.15627	0.247571	0.350543
Zm00001d004033	734.898	-0.303621	0.103681	-2.92841	0.00340696	0.00878989
Zm00001d004036	137.386	-0.074396	0.207967	-0.35773	0.720545	0.79712
Zm00001d004042	343.813	0.878636	0.142683	6.15796	7.36892e-10	5.45509e-09
Zm00001d004048	550.653	-2.54551	0.124777	-20.4004	1.65685e-92	2.65774e-90
Zm00001d004051	240.248	0.0279768	0.193463	0.14461	0.885019	0.921418
Zm00001d004052	3975.04	0.31659	0.0787681	4.01927	5.83788e-05	0.00021876
Zm00001d004053	156.754	-0.0867215	0.22891	-0.378846	0.704802	0.785086
Zm00001d004055	655.629	0.535687	0.120692	4.43847	9.05987e-06	3.89506e-05
Zm00001d004070	1314.46	0.229923	0.0844766	2.72174	0.006494	0.0156477
Zm00001d004071	46.6309	-0.600287	0.315032	-1.90548	0.0567179	0.103063
Zm00001d004072	51.382	0.912425	0.420548	2.16961	0.0300365	0.0597544
Zm00001d004073	37.9435	0.883961	0.404581	2.18488	0.0288976	0.0578042
Zm00001d004075	535.845	-0.0786207	0.108292	-0.726009	0.467833	0.578395
Zm00001d004078	40.6387	1.92792	0.417771	4.61477	3.93531e-06	1.79311e-05
Zm00001d004079	73.6847	1.76356	0.411105	4.28979	1.78842e-05	7.33325e-05
Zm00001d004086	536.546	0.444038	0.143967	3.08429	0.00204036	0.00558098
Zm00001d004088	115.761	0.298357	0.209903	1.4214	0.1552	0.239644
Zm00001d004089	122.742	-0.275466	0.271093	-1.01613	0.309567	0.418775
Zm00001d004090	343.016	0.496723	0.165252	3.00584	0.00264845	0.00704172
Zm00001d004091	1042.52	-0.199421	0.0804353	-2.47928	0.0131648	0.0292371
Zm00001d004094	93.3258	-1.88293	0.353856	-5.32118	1.03095e-07	5.89735e-07
Zm00001d004095	31.6079	0.871968	0.429183	2.03169	0.0421846	0.0801002
Zm00001d004099	632.983	0.128627	0.110919	1.15964	0.246194	0.348909
Zm00001d004115	330.832	0.403321	0.150762	2.67522	0.00746803	0.0177283
Zm00001d004118	1535.01	0.0638121	0.0767779	0.831126	0.405902	0.51871
Zm00001d004119	2549.66	-0.0816316	0.0595725	-1.37029	0.170596	0.259076
Zm00001d004120	1037.42	-0.419508	0.0995261	-4.21506	2.49714e-05	9.98258e-05
Zm00001d004121	68.6033	-0.00586541	0.275809	-0.0212662	0.983033	0.988602
Zm00001d004123	1561.45	-0.165829	0.0818912	-2.025	0.0428678	0.0812154
Zm00001d004125	4206.08	0.38443	0.0749839	5.12684	2.94654e-07	1.5841e-06
Zm00001d004126	113.802	0.880981	0.249282	3.53408	0.000409195	0.00129808
Zm00001d004127	112.844	-1.25194	0.244276	-5.12509	2.97397e-07	1.59788e-06
Zm00001d004132	587.313	0.87869	0.108708	8.08301	6.31858e-16	8.07348e-15
Zm00001d004133	253.813	-0.051334	0.19325	-0.265635	0.79052	0.851873
Zm00001d004134	2.73225	-2.71847	1.73913	-1.56312	0.118024	0.191258
Zm00001d004136	1215.66	0.258938	0.0881492	2.9375	0.00330871	0.00857463
Zm00001d004137	138.036	0.849868	0.286608	2.96527	0.00302421	0.00790971
Zm00001d004138	4334.86	-0.0818448	0.0805262	-1.01638	0.309451	0.418659
Zm00001d004139	2022.34	0.128207	0.0700137	1.83117	0.0670748	0.118968
Zm00001d004140	934.8	0.188137	0.100859	1.86534	0.0621335	0.111279
Zm00001d004143	336.149	-0.0393619	0.147911	-0.26612	0.790147	0.851582
Zm00001d004152	1067.28	-0.0360942	0.12956	-0.278592	0.780558	0.843877
Zm00001d004153	427.214	0.0319	0.132379	0.240974	0.809575	0.866036
Zm00001d004154	232.936	0.262278	0.240699	1.08965	0.275866	0.381836
Zm00001d004159	714.494	-0.268481	0.0844461	-3.17932	0.0014762	0.00417177
Zm00001d004164	91.4435	-0.508971	0.227543	-2.23682	0.0252983	0.0514231
Zm00001d004165	70.8643	-0.241811	0.239072	-1.01145	0.311799	0.421088
Zm00001d004167	150.631	0.111322	0.260127	0.427952	0.668686	0.756598
Zm00001d004169	1270.34	-0.0737144	0.118013	-0.624627	0.532216	0.637605
Zm00001d004171	10.0411	2.88981	0.95185	3.03599	0.00239746	0.00644389
Zm00001d004172	1692.71	0.0404289	0.0861935	0.469049	0.639035	0.731534
Zm00001d004176	429.927	0.362874	0.1384	2.62193	0.00874344	0.0203942
Zm00001d004187	136.684	-0.0811777	0.207286	-0.391621	0.695338	0.777666
Zm00001d004190	206.58	-0.305251	0.154942	-1.9701	0.0488267	0.0907424
Zm00001d004193	650.72	-0.38275	0.100184	-3.82046	0.000133201	0.000467003
Zm00001d004196	269.102	-1.12301	0.159956	-7.02075	2.20676e-12	2.10615e-11
Zm00001d004198	48.2175	0.613702	0.392626	1.56307	0.118037	0.191266
Zm00001d004200	539.93	0.134015	0.0987658	1.3569	0.174813	0.264243
Zm00001d004203	15.9542	-0.388007	0.719471	-0.539294	0.589684	0.688145
Zm00001d004207	3.53934	0.284801	1.24409	0.228922	0.818929	0.872258
Zm00001d004208	1329.26	-2.15645	0.102152	-21.1102	6.4063e-99	1.20984e-96
Zm00001d004209	13.7981	-1.14914	0.645584	-1.78	0.0750763	0.130722
Zm00001d004215	1436.41	0.0339137	0.0947422	0.357957	0.720375	0.796998
Zm00001d004222	96.8631	0.212506	0.242024	0.878038	0.379923	0.492474
Zm00001d004231	208.003	-1.03307	0.17883	-5.77683	7.61198e-09	5.02334e-08
Zm00001d004238	8.12774	-1.34754	1.07	-1.25938	0.207892	0.304165
Zm00001d004243	22.4959	0.708411	0.550695	1.28639	0.198306	0.292791
Zm00001d004248	1620.87	1.42103	0.137199	10.3575	3.87091e-25	8.56485e-24
Zm00001d004249	11.8689	-0.778964	0.680967	-1.14391	0.252662	0.356312
Zm00001d004250	7.16215	1.46046	0.997418	1.46424	0.143129	0.224309
Zm00001d004252	7.62822	-1.59761	0.937698	-1.70376	0.088426	0.150025
Zm00001d004259	231.543	0.775022	0.150634	5.14506	2.67442e-07	1.44804e-06
Zm00001d004260	146.228	0.840334	0.235846	3.56307	0.000366543	0.00117452
Zm00001d004270	973.841	0.0806069	0.0918025	0.878047	0.379918	0.492474
Zm00001d004279	20.8186	0.963069	0.618207	1.55784	0.119271	0.192832
Zm00001d004287	26.2381	0.503453	0.758502	0.663747	0.506852	0.614677
Zm00001d004288	7.12781	-0.0139392	0.764644	-0.0182297	0.985456	0.990001
Zm00001d004293	198.71	0.0979364	0.171335	0.571608	0.567587	0.66866
Zm00001d004298	38.2536	0.157215	0.379941	0.413787	0.67903	0.764889
Zm00001d004300	1585.02	0.2677	0.0766392	3.49299	0.000477646	0.00149281
Zm00001d004301	10.1075	5.3677	1.43769	3.73357	0.000188788	0.000644412
Zm00001d004308	9.92636	0.132399	0.787285	0.168171	0.866448	0.907838
Zm00001d004309	2482.8	0.147335	0.204534	0.720342	0.471314	0.581672
Zm00001d004310	2367.92	0.582414	0.100538	5.79297	6.91538e-09	4.59094e-08
Zm00001d004315	98.3015	-0.449889	0.788235	-0.570755	0.568166	0.669193
Zm00001d004320	44.693	0.301364	0.903453	0.333569	0.738705	0.811043
Zm00001d004330	282.546	0.800422	0.550109	1.45502	0.145662	0.227623
Zm00001d004331	384.235	0.0859339	0.482858	0.177969	0.858747	0.90214
Zm00001d004335	596.775	0.889172	0.111626	7.96567	1.64335e-15	2.04865e-14
Zm00001d004339	148.589	-0.482813	0.210952	-2.28873	0.022095	0.0457963
Zm00001d004340	227.583	-0.865726	0.2519	-3.43679	0.000588659	0.00180606
Zm00001d004343	9.01836	-0.997315	0.885999	-1.12564	0.260318	0.364618
Zm00001d004354	311.522	0.108747	0.157067	0.692363	0.488709	0.59793
Zm00001d004357	4.08875	0.819894	1.12171	0.730929	0.464822	0.575635
Zm00001d004358	13.3884	0.695492	0.693368	1.00306	0.31583	0.42541
Zm00001d004361	898.465	0.0671687	0.114064	0.58887	0.555949	0.658463
Zm00001d004366	131.186	0.186504	0.237353	0.785766	0.432005	0.54406
Zm00001d004371	3.70651	1.24817	1.18895	1.04981	0.293808	0.401741
Zm00001d004372	1594.03	-0.0827966	0.0757389	-1.09319	0.274312	0.380199
Zm00001d004375	380.714	-0.213918	0.122939	-1.74003	0.0818532	0.140473
Zm00001d004383	595.66	0.321566	0.124434	2.58422	0.00976002	0.0224613
Zm00001d004384	17.3737	0.185669	0.573159	0.32394	0.745984	0.816745
Zm00001d004386	604.463	0.0151595	0.128965	0.117547	0.906426	0.936678
Zm00001d004387	4.0383	-1.71122	1.22577	-1.39604	0.162702	0.248976
Zm00001d004389	15.3855	0.13337	0.734607	0.181553	0.855934	0.90047
Zm00001d004392	191.449	-0.793157	0.190569	-4.16204	3.15418e-05	0.000123842
Zm00001d004396	1485.61	-0.433951	0.080235	-5.40851	6.35529e-08	3.73655e-07
Zm00001d004400	465.647	-0.109955	0.127952	-0.859351	0.390147	0.502848
Zm00001d004401	486.84	-0.238198	0.160605	-1.48313	0.138039	0.217743
Zm00001d004407	626.035	0.311268	0.10726	2.90199	0.00370805	0.00947762
Zm00001d004409	187.822	0.666234	0.181666	3.66736	0.000245066	0.000812756
Zm00001d004410	506.993	-0.139406	0.153732	-0.906811	0.364507	0.476489
Zm00001d004413	1911.56	-0.886457	0.120167	-7.37688	1.62039e-13	1.72867e-12
Zm00001d004414	85.3268	-0.414126	0.285907	-1.44846	0.147487	0.230123
Zm00001d004415	11.0623	-2.84202	0.986748	-2.88019	0.00397436	0.0100794
Zm00001d004416	32.425	-1.28114	0.538252	-2.38019	0.0173038	0.037039
Zm00001d004417	69.0259	-0.20093	0.338574	-0.59346	0.552873	0.655931
Zm00001d004423	5.98754	0.828837	1.19141	0.695678	0.486631	0.595989
Zm00001d004424	8.17223	0.477827	1.12012	0.426585	0.669681	0.75737
Zm00001d004428	426.624	-0.0729298	0.11151	-0.654021	0.513098	0.620246
Zm00001d004435	87.7761	-0.0169134	0.325386	-0.0519794	0.958545	0.97223
Zm00001d004437	25.3894	-1.29471	0.473981	-2.73157	0.00630341	0.0152408
Zm00001d004438	212.812	-0.240713	0.187112	-1.28646	0.198281	0.292771
Zm00001d004439	85.4144	0.0490745	0.27429	0.178915	0.858005	0.901852
Zm00001d004443	96.6703	-0.327313	0.268574	-1.21871	0.222955	0.321711
Zm00001d004446	30.6732	-3.58242	0.58814	-6.0911	1.12139e-09	8.13413e-09
Zm00001d004448	427.266	-2.11036	0.134749	-15.6614	2.77664e-55	1.78591e-53
Zm00001d004451	294.624	-0.584857	0.169299	-3.45459	0.000551137	0.00170331
Zm00001d004452	4.17494	0.842836	1.33554	0.631082	0.527987	0.633413
Zm00001d004457	23.1767	-0.263258	0.552063	-0.476862	0.633461	0.727091
Zm00001d004458	316.723	-0.00272001	0.151242	-0.0179845	0.985651	0.990001
Zm00001d004460	122.026	0.212411	0.213897	0.993057	0.320682	0.430421
Zm00001d004463	1316.5	0.19765	0.0843629	2.34286	0.0191367	0.0404391
Zm00001d004465	648.629	-0.503469	0.105005	-4.79472	1.62903e-06	7.89407e-06
Zm00001d004466	1628.14	0.0421454	0.0736549	0.572201	0.567186	0.668322
Zm00001d004467	503.829	-0.346775	0.128016	-2.70885	0.00675176	0.0161853
Zm00001d004468	137.408	-0.777104	0.25828	-3.00877	0.00262309	0.00697777
Zm00001d004469	79.4317	0.280798	0.359577	0.780911	0.434855	0.546529
Zm00001d004472	1193.77	0.67004	0.102046	6.56603	5.16735e-11	4.34743e-10
Zm00001d004473	2426.27	-0.12746	0.0997606	-1.27766	0.201371	0.296361
Zm00001d004477	478.45	0.358105	0.118589	3.01971	0.00253014	0.00675754
Zm00001d004478	129.187	2.26127	0.215715	10.4827	1.03729e-25	2.37294e-24
Zm00001d004480	1298.32	1.06356	0.121284	8.76913	1.80057e-18	2.76184e-17
Zm00001d004481	65.2012	0.541546	0.312204	1.73459	0.0828134	0.141785
Zm00001d004482	98.9604	-0.0664992	0.255958	-0.259806	0.795014	0.855184
Zm00001d004483	3.91808	2.58256	1.34036	1.92678	0.0540076	0.0988938
Zm00001d004486	5.10545	-2.73424	1.55493	-1.75843	0.0786744	0.13592
Zm00001d004489	85.9093	-0.14328	0.254957	-0.561979	0.57413	0.67425
Zm00001d004491	31.8839	0.315791	0.485666	0.650222	0.515549	0.622332
Zm00001d004495	1025.61	-1.71119	0.104857	-16.3192	7.20559e-60	5.08941e-58
Zm00001d004496	335.072	-2.09518	0.225228	-9.30249	1.37193e-20	2.38302e-19
Zm00001d004497	64.3714	-1.67507	0.338481	-4.94878	7.46791e-07	3.79061e-06
Zm00001d004498	1282.28	-0.0706703	0.0725543	-0.974034	0.33004	0.440759
Zm00001d004506	357.451	1.0389	0.149968	6.92751	4.28316e-12	3.97532e-11
Zm00001d004509	124.639	-0.758048	0.24499	-3.0942	0.00197341	0.0054123
Zm00001d004512	343.983	-0.0791216	0.145613	-0.54337	0.586875	0.685645
Zm00001d004513	725.398	-0.994341	0.124247	-8.00291	1.21513e-15	1.52523e-14
Zm00001d004517	765.314	0.115412	0.0894257	1.2906	0.196844	0.291085
Zm00001d004521	267.57	0.290531	0.146721	1.98016	0.0476859	0.0889077
Zm00001d004523	384.429	-0.833129	0.147413	-5.65166	1.58904e-08	1.00411e-07
Zm00001d004524	124.005	0.960376	0.303424	3.16513	0.00155014	0.00435779
Zm00001d004525	738.79	1.65725	0.121245	13.6686	1.56453e-42	6.7194e-41
Zm00001d004526	1722	0.394378	0.0803918	4.9057	9.30939e-07	4.66047e-06
Zm00001d004534	232.748	0.519658	0.165198	3.14566	0.00165712	0.00462906
Zm00001d004539	528.815	-1.03442	0.342169	-3.02312	0.00250181	0.00668992
Zm00001d004541	542.17	0.258175	0.12637	2.04301	0.0410517	0.0782201
Zm00001d004543	3671.36	-0.787091	0.0609767	-12.9081	4.05379e-38	1.5076e-36
Zm00001d004545	430.318	-0.393489	0.156514	-2.51408	0.0119345	0.026811
Zm00001d004546	176	0.107194	0.174848	0.613066	0.539833	0.644142
Zm00001d004547	44.1896	0.385527	0.373169	1.03312	0.301549	0.409947
Zm00001d004551	742.697	0.142008	0.117146	1.21223	0.225423	0.324498
Zm00001d004552	2100.34	-0.0467548	0.0650383	-0.71888	0.472215	0.582486
Zm00001d004553	1548.04	-0.0290816	0.0674975	-0.430854	0.666574	0.754818
Zm00001d004554	68.7473	-0.293075	0.287108	-1.02078	0.307358	0.416526
Zm00001d004555	88.0539	-3.78603	0.36107	-10.4856	1.00626e-25	2.30392e-24
Zm00001d004557	216.758	-0.721905	0.167408	-4.31224	1.6161e-05	6.66774e-05
Zm00001d004559	2077	0.041544	0.101468	0.40943	0.682224	0.767578
Zm00001d004560	2.74594	-0.435554	1.56835	-0.277715	0.781232	0.84447
Zm00001d004561	381.635	-0.876934	0.148928	-5.88832	3.90148e-09	2.657e-08
Zm00001d004564	2762.86	0.116634	0.0742784	1.57023	0.116362	0.188955
Zm00001d004568	1054.74	-0.0506155	0.103679	-0.488194	0.625412	0.719989
Zm00001d004573	541.838	0.0233146	0.129784	0.179642	0.857434	0.90155
Zm00001d004581	34.1737	1.58458	0.413891	3.82851	0.000128922	0.000453252
Zm00001d004583	3.85228	-0.651006	1.0168	-0.640252	0.522009	0.628365
Zm00001d004585	27.4711	-0.797559	0.473589	-1.68408	0.092167	0.155301
Zm00001d004586	555.876	-0.124355	0.0951465	-1.30698	0.191219	0.284377
Zm00001d004591	1681.06	0.254817	0.0632359	4.02963	5.58644e-05	0.000210183
Zm00001d004592	4.0441	-1.99056	1.61384	-1.23343	0.217415	0.315409
Zm00001d004602	17.0662	-1.0183	0.57561	-1.76908	0.0768808	0.133381
Zm00001d004611	299.024	-0.512957	0.161639	-3.17346	0.00150631	0.0042458
Zm00001d004614	424.713	-0.794608	0.168817	-4.70691	2.51495e-06	1.18339e-05
Zm00001d004616	1997.67	0.180817	0.0869612	2.07928	0.0375914	0.0725237
Zm00001d004620	1231.52	-0.0198818	0.0808788	-0.245822	0.80582	0.862915
Zm00001d004621	577.912	-1.47088	0.171292	-8.58698	8.92862e-18	1.2999e-16
Zm00001d004624	356.71	1.19059	0.180005	6.61419	3.73583e-11	3.18635e-10
Zm00001d004626	770.379	-2.71195	0.1092	-24.8348	3.77733e-136	1.22662e-133
Zm00001d004630	261.036	-2.50178	0.172402	-14.5113	1.028e-47	5.20023e-46
Zm00001d004635	959.654	-1.76186	0.10847	-16.2428	2.51301e-59	1.74717e-57
Zm00001d004639	78.7428	-0.0209564	0.383008	-0.0547153	0.956365	0.970988
Zm00001d004640	9.71808	0.77181	0.688211	1.12147	0.262086	0.36667
Zm00001d004644	208.228	0.0883186	0.157204	0.561808	0.574247	0.674314
Zm00001d004649	31.2031	-1.96993	0.455438	-4.32535	1.52293e-05	6.30676e-05
Zm00001d004650	37.1309	-0.936603	0.410905	-2.27936	0.0226455	0.0467734
Zm00001d004651	655.917	-0.229543	0.100821	-2.27674	0.0228015	0.0470447
Zm00001d004655	792.596	-0.39294	0.0935182	-4.20175	2.64862e-05	0.000105406
Zm00001d004659	1532.16	0.14189	0.0898939	1.57842	0.11447	0.18644
Zm00001d004664	313.077	1.14284	0.175381	6.51634	7.20428e-11	5.96689e-10
Zm00001d004667	2032.26	-0.450535	0.0711543	-6.3318	2.42323e-10	1.89281e-09
Zm00001d004669	1277.05	0.181879	0.10447	1.74097	0.0816887	0.140263
Zm00001d004671	349.663	-6.58182	0.521736	-12.6152	1.74018e-36	6.08902e-35
Zm00001d004672	23.0124	1.88744	0.625012	3.01985	0.00252899	0.00675649
Zm00001d004676	254.303	0.0790149	0.1987	0.397659	0.690882	0.774196
Zm00001d004677	5.46968	0.390615	1.09651	0.356236	0.721664	0.797987
Zm00001d004681	17.7643	0.0830347	0.555632	0.149442	0.881205	0.91878
Zm00001d004682	13.5352	1.12075	0.822854	1.36203	0.173189	0.262191
Zm00001d004689	10832.2	0.266834	0.108066	2.46918	0.0135422	0.0299478
Zm00001d004690	23.5622	1.79205	0.48698	3.67993	0.000233299	0.000777826
Zm00001d004691	16.7493	-2.43408	0.6568	-3.70597	0.000210585	0.000709894
Zm00001d004697	159.58	-0.41958	0.208174	-2.01552	0.0438502	0.082747
Zm00001d004698	173.514	-0.482588	0.200619	-2.40549	0.0161507	0.0348765
Zm00001d004700	25009.9	-1.42179	0.0761568	-18.6692	8.81414e-78	9.1324e-76
Zm00001d004702	2763.62	-0.209982	0.0764632	-2.74619	0.00602921	0.0146376
Zm00001d004705	126.085	1.5374	0.346739	4.43388	9.25519e-06	3.97403e-05
Zm00001d004706	1740.45	0.516494	0.0780918	6.61393	3.74238e-11	3.19091e-10
Zm00001d004707	547.564	0.099583	0.116567	0.854301	0.392938	0.505809
Zm00001d004708	219.356	0.267073	0.196223	1.36107	0.173491	0.262574
Zm00001d004709	400.798	0.152861	0.115923	1.31865	0.187287	0.279717
Zm00001d004716	614.394	0.197502	0.108981	1.81225	0.0699475	0.1233
Zm00001d004721	2027.44	0.864134	0.125148	6.90489	5.02421e-12	4.63404e-11
Zm00001d004725	611.792	1.15635	0.175843	6.57602	4.83197e-11	4.08462e-10
Zm00001d004728	1793.15	0.708647	0.109263	6.48571	8.8312e-11	7.25346e-10
Zm00001d004729	3589.74	0.490728	0.103442	4.744	2.09539e-06	9.99034e-06
Zm00001d004730	942.806	0.174438	0.134833	1.29373	0.195759	0.289818
Zm00001d004731	4313.79	0.447074	0.100006	4.47047	7.80467e-06	3.39746e-05
Zm00001d004733	266.134	0.0560545	0.166232	0.337206	0.735961	0.80918
Zm00001d004734	686.903	-0.491063	0.108145	-4.54078	5.60475e-06	2.49237e-05
Zm00001d004737	1742.05	-0.324562	0.0829304	-3.91367	9.09023e-05	0.000328745
Zm00001d004739	1288.7	0.244896	0.0842862	2.90553	0.00366635	0.00938907
Zm00001d004740	1652.38	-0.260015	0.0710868	-3.65771	0.000254475	0.000842071
Zm00001d004744	329.704	-1.41629	0.14033	-10.0926	5.95791e-24	1.25314e-22
Zm00001d004751	1296.65	0.233984	0.0941766	2.48452	0.0129725	0.0288822
Zm00001d004753	2899.31	-0.699186	0.100805	-6.93603	4.03268e-12	3.75462e-11
Zm00001d004754	55.4432	0.670181	0.377406	1.77576	0.0757729	0.13175
Zm00001d004758	3448.43	-0.95432	0.0756284	-12.6185	1.66899e-36	5.84763e-35
Zm00001d004762	670.146	-0.305418	0.100506	-3.03881	0.00237515	0.00639426
Zm00001d004763	146.609	-0.921788	0.242131	-3.80698	0.000140677	0.000491206
Zm00001d004765	9.87123	0.531633	0.683846	0.777416	0.436913	0.548443
Zm00001d004768	3007.88	-0.415063	0.072961	-5.68884	1.27907e-08	8.16374e-08
Zm00001d004771	391.933	-0.0765485	0.172686	-0.443281	0.657563	0.747697
Zm00001d004772	298.463	-0.0654608	0.163685	-0.399918	0.689217	0.772793
Zm00001d004775	217.399	-0.225123	0.165753	-1.35819	0.174403	0.263745
Zm00001d004779	521.407	-0.00687083	0.123399	-0.0556797	0.955597	0.970504
Zm00001d004782	690.985	0.12065	0.0955236	1.26304	0.206575	0.302609
Zm00001d004784	68.3816	-0.0277154	0.266285	-0.104082	0.917104	0.943866
Zm00001d004785	1814.62	-0.427977	0.0669546	-6.39205	1.63673e-10	1.30215e-09
Zm00001d004788	9.8272	0.74703	0.896829	0.832968	0.404863	0.517705
Zm00001d004790	3720.06	0.220589	0.0661466	3.33486	0.000853437	0.00253465
Zm00001d004804	909.646	-0.997055	0.0930105	-10.7198	8.21651e-27	1.9908e-25
Zm00001d004807	1727.03	-0.290365	0.0685736	-4.23435	2.29212e-05	9.22668e-05
Zm00001d004810	235.088	-0.202655	0.188601	-1.07452	0.282592	0.389767
Zm00001d004812	544.147	0.281276	0.121244	2.31992	0.0203452	0.0426509
Zm00001d004814	66.0172	0.622699	0.260996	2.38586	0.0170392	0.036552
Zm00001d004817	5.83241	-1.60189	0.974107	-1.64447	0.100079	0.166516
Zm00001d004818	319.787	-0.430546	0.181156	-2.37666	0.0174702	0.0373472
Zm00001d004821	6894.1	-0.543321	0.0762461	-7.12588	1.03419e-12	1.01805e-11
Zm00001d004822	17.8445	-0.094965	0.509158	-0.186514	0.852042	0.897759
Zm00001d004837	2225.69	0.904604	0.0760878	11.8889	1.35099e-32	4.06947e-31
Zm00001d004839	1302.71	0.353485	0.0970215	3.64337	0.000269091	0.000886363
Zm00001d004841	2293.56	0.0854562	0.0842111	1.01478	0.310209	0.419344
Zm00001d004843	13754.2	-1.01234	0.102591	-9.8677	5.74684e-23	1.14029e-21
Zm00001d004847	27.3316	1.52927	0.439912	3.47632	0.000508343	0.00158077
Zm00001d004848	135.059	0.0290933	0.266099	0.109333	0.912939	0.940888
Zm00001d004851	458.568	0.117087	0.112856	1.03749	0.299508	0.407923
Zm00001d004855	1399.21	-0.775654	0.43419	-1.78644	0.0740285	0.129253
Zm00001d004856	232.945	-0.0530273	0.188651	-0.281087	0.778644	0.842323
Zm00001d004857	976.559	-0.22382	0.0856776	-2.61235	0.00899222	0.0208976
Zm00001d004861	484.927	0.457652	0.117626	3.89075	9.99361e-05	0.000358687
Zm00001d004862	6.72935	-1.10258	0.993248	-1.11008	0.266966	0.372147
Zm00001d004865	3.59337	-3.20965	1.32912	-2.41487	0.015741	0.0341327
Zm00001d004867	45.6813	1.33878	0.308634	4.33776	1.43941e-05	5.9973e-05
Zm00001d004868	647.422	-0.0277143	0.132777	-0.208728	0.834661	0.884285
Zm00001d004874	125.545	-1.5756	0.26736	-5.89318	3.78836e-09	2.58326e-08
Zm00001d004875	2342.17	-0.124239	0.0760117	-1.63447	0.10216	0.169447
Zm00001d004876	55.043	-0.384651	0.395917	-0.971545	0.331277	0.442043
Zm00001d004877	44.5695	-0.431784	0.379949	-1.13643	0.255778	0.359563
Zm00001d004881	47.9585	2.10886	0.447851	4.70884	2.49135e-06	1.17311e-05
Zm00001d004882	37.3706	-2.18135	0.431054	-5.0605	4.18162e-07	2.19882e-06
Zm00001d004894	17.2571	-3.49365	0.850862	-4.10601	4.02552e-05	0.000155058
Zm00001d004895	154.028	-0.603355	0.233917	-2.57935	0.00989864	0.02275
Zm00001d004896	914.405	0.160694	0.0949476	1.69245	0.0905596	0.153041
Zm00001d004897	8.35876	1.66538	0.966373	1.72333	0.0848292	0.144853
Zm00001d004898	1359.32	-0.200072	0.0695061	-2.87848	0.00399602	0.010132
Zm00001d004899	38.3176	-0.420439	0.414699	-1.01384	0.310659	0.419824
Zm00001d004903	20.6161	0.39264	0.631618	0.621641	0.534178	0.638998
Zm00001d004905	7.74151	-1.01501	0.751578	-1.35051	0.176853	0.266737
Zm00001d004906	17.2967	0.236457	0.720263	0.328292	0.742691	0.814345
Zm00001d004908	336.971	0.75283	0.129006	5.83564	5.35852e-09	3.60047e-08
Zm00001d004910	380.627	0.254907	0.159349	1.59967	0.109671	0.179779
Zm00001d004913	206.26	-0.0402349	0.173085	-0.232457	0.816183	0.870622
Zm00001d004916	112.934	0.185322	0.265088	0.699095	0.484492	0.593999
Zm00001d004917	230.341	0.00381875	0.153443	0.0248871	0.980145	0.986555
Zm00001d004918	142.43	0.597741	0.22668	2.63694	0.00836578	0.0196147
Zm00001d004921	726.334	0.935224	0.162441	5.75731	8.54634e-09	5.59008e-08
Zm00001d004924	97.1131	0.792646	0.263645	3.00649	0.00264282	0.00702816
Zm00001d004925	1072.13	-0.0325608	0.0895105	-0.363765	0.716034	0.793844
Zm00001d004927	1424.79	-0.422129	0.118088	-3.57469	0.000350646	0.0011285
Zm00001d004929	285.487	-1.5195	0.196918	-7.71642	1.19638e-14	1.39663e-13
Zm00001d004930	833.148	-0.547241	0.0906771	-6.03506	1.58908e-09	1.13048e-08
Zm00001d004931	1674.77	-0.883997	0.0944971	-9.35475	8.37975e-21	1.47384e-19
Zm00001d004933	580.976	0.00815	0.100872	0.0807956	0.935604	0.956731
Zm00001d004934	221.975	0.364406	0.176522	2.06437	0.0389831	0.0747707
Zm00001d004936	5440.73	0.0218207	0.076591	0.284899	0.775721	0.840423
Zm00001d004950	2.56702	-0.468143	1.25171	-0.374002	0.708403	0.787811
Zm00001d004955	26.282	-0.606377	0.616542	-0.983513	0.325355	0.435529
Zm00001d004956	996.372	0.091147	0.0821293	1.1098	0.267086	0.372198
Zm00001d004957	53.748	-0.717649	0.336073	-2.13539	0.0327289	0.0643747
Zm00001d004959	159.74	-0.426496	0.171704	-2.4839	0.0129952	0.0289232
Zm00001d004960	1974.44	0.151898	0.0723184	2.10041	0.035693	0.0693489
Zm00001d004972	150.889	0.831932	0.306923	2.71056	0.00671697	0.0161164
Zm00001d004976	1989.05	0.164832	0.0690583	2.38685	0.0169934	0.0364656
Zm00001d004977	49.7198	0.644017	0.318746	2.02047	0.0433345	0.0819773
Zm00001d004978	59.4716	0.80144	0.325533	2.46193	0.013819	0.030479
Zm00001d004979	1047.06	0.183067	0.0900631	2.03266	0.0420871	0.0799413
Zm00001d004982	821.921	0.460293	0.0842573	5.46295	4.68289e-08	2.8009e-07
Zm00001d004983	276.267	0.107727	0.142175	0.757706	0.448627	0.559848
Zm00001d004986	1937.58	0.132514	0.0633598	2.09144	0.0364883	0.0706986
Zm00001d004992	758.257	-0.227499	0.10127	-2.24647	0.0246739	0.0503654
Zm00001d004993	407.929	-0.0160416	0.125983	-0.127332	0.898678	0.931109
Zm00001d004997	1887.33	-0.587257	0.0855551	-6.86408	6.69218e-12	6.09855e-11
Zm00001d004999	147.968	0.150402	0.256258	0.586918	0.557258	0.659598
Zm00001d005001	2973.74	0.00949864	0.0819426	0.115918	0.907717	0.937418
Zm00001d005002	1461.11	-2.42629	0.130788	-18.5513	7.95945e-77	8.02819e-75
Zm00001d005003	61.3961	-0.685774	0.318878	-2.15058	0.0315093	0.0623166
Zm00001d005004	907.183	0.186038	0.105298	1.76678	0.077265	0.133929
Zm00001d005006	1414.57	-0.55476	0.0775943	-7.14949	8.71028e-13	8.63505e-12
Zm00001d005007	50.5182	0.0469139	0.308173	0.152233	0.879004	0.917059
Zm00001d005008	610.378	-0.531987	0.107813	-4.93436	8.0415e-07	4.06394e-06
Zm00001d005010	26.1051	0.617557	0.502469	1.22904	0.219055	0.31727
Zm00001d005011	1.54136	1.26774	1.84029	0.688883	0.490897	0.599925
Zm00001d005012	96.5304	0.163031	0.276512	0.589598	0.55546	0.658157
Zm00001d005013	31.4923	-0.628562	0.508345	-1.23649	0.216278	0.313998
Zm00001d005015	243.419	0.27401	0.171434	1.59834	0.109968	0.180188
Zm00001d005016	263.103	-0.525349	0.175885	-2.98689	0.00281828	0.00744053
Zm00001d005018	1130.95	0.550191	0.130499	4.21606	2.48607e-05	9.94129e-05
Zm00001d005019	3529.48	0.0480482	0.0670614	0.716481	0.473694	0.58382
Zm00001d005023	2030.67	0.162428	0.103316	1.57216	0.115914	0.188331
Zm00001d005026	431.794	0.149399	0.127869	1.16838	0.242654	0.344719
Zm00001d005027	2216.17	-0.783265	0.0731748	-10.704	9.746e-27	2.35282e-25
Zm00001d005028	183.416	1.65337	0.219127	7.54529	4.5128e-14	5.0007e-13
Zm00001d005029	168.565	0.458836	0.191017	2.40207	0.0163027	0.0351476
Zm00001d005030	221.015	0.113672	0.182509	0.622828	0.533398	0.638409
Zm00001d005032	3.0248	-0.349526	1.41294	-0.247375	0.804618	0.861945
Zm00001d005035	495.949	-0.481074	0.127367	-3.77706	0.000158692	0.000549212
Zm00001d005036	738.753	-1.09865	0.092362	-11.8951	1.25527e-32	3.78543e-31
Zm00001d005037	115.892	-0.173645	0.266892	-0.650619	0.515293	0.622157
Zm00001d005038	245.579	-0.379076	0.171621	-2.2088	0.0271883	0.054759
Zm00001d005039	623.407	-0.652803	0.117011	-5.57901	2.41889e-08	1.5021e-07
Zm00001d005040	22.8148	2.31578	0.516619	4.48256	7.37535e-06	3.21952e-05
Zm00001d005045	6.46277	1.38548	0.975382	1.42045	0.155477	0.240003
Zm00001d005047	259.073	-0.354085	0.179623	-1.97126	0.0486936	0.0905141
Zm00001d005051	30.0548	2.12939	0.463347	4.59568	4.31342e-06	1.9527e-05
Zm00001d005052	326.715	-0.135031	0.169864	-0.794934	0.426652	0.538967
Zm00001d005055	4.16373	-0.210804	1.19777	-0.175996	0.860297	0.903169
Zm00001d005056	2.74544	-0.00289419	1.41178	-0.00205002	0.998364	0.998852
Zm00001d005057	18.3319	-0.62381	0.619296	-1.00729	0.313796	0.423265
Zm00001d005059	794.076	-0.231569	0.117774	-1.96621	0.0492742	0.09144
Zm00001d005062	1241.62	-0.326035	0.0761764	-4.28	1.86889e-05	7.64202e-05
Zm00001d005063	171.306	0.194468	0.285849	0.680319	0.496302	0.604886
Zm00001d005064	591.71	-0.194373	0.105191	-1.8478	0.0646309	0.115155
Zm00001d005065	1487.84	0.28967	0.09412	3.07766	0.00208631	0.00569495
Zm00001d005071	18.1198	-0.945417	0.775007	-1.21988	0.222509	0.321224
Zm00001d005072	261.321	-0.897177	0.150038	-5.97967	2.23584e-09	1.56839e-08
Zm00001d005073	129.187	-0.00289347	0.221266	-0.0130769	0.989566	0.992511
Zm00001d005080	199.209	0.468487	0.225068	2.08153	0.0373852	0.0721842
Zm00001d005081	197.129	-0.032534	0.174429	-0.186517	0.852039	0.897759
Zm00001d005082	100.633	-1.1645	0.296087	-3.93297	8.39011e-05	0.000305124
Zm00001d005083	27.2946	-1.32542	0.557849	-2.37594	0.0175042	0.0374048
Zm00001d005085	1762.52	-0.0111191	0.0737276	-0.150813	0.880123	0.917904
Zm00001d005087	46.8525	0.799243	0.504556	1.58405	0.113182	0.184658
Zm00001d005089	525.467	0.374289	0.114034	3.28225	0.00102983	0.00301047
Zm00001d005090	3661.8	-0.478366	0.0748858	-6.38794	1.68133e-10	1.33523e-09
Zm00001d005092	1413.13	-0.883262	0.0834672	-10.5821	3.60603e-26	8.41555e-25
Zm00001d005094	312.861	0.269592	0.131979	2.04269	0.0410831	0.0782686
Zm00001d005097	220.382	0.976168	0.15939	6.1244	9.10287e-10	6.68296e-09
Zm00001d005099	374.379	-0.611076	0.137166	-4.455	8.38935e-06	3.63179e-05
Zm00001d005100	2436.63	0.135461	0.0694245	1.9512	0.0510331	0.0942573
Zm00001d005102	703.318	-0.119348	0.104254	-1.14478	0.252298	0.355856
Zm00001d005105	989.416	0.0331387	0.0961422	0.344684	0.730332	0.80507
Zm00001d005106	1403.86	0.279666	0.0749054	3.73359	0.00018877	0.000644412
Zm00001d005107	1813.53	0.458338	0.0652828	7.02081	2.20584e-12	2.10603e-11
Zm00001d005108	1632.68	-0.173574	0.0776935	-2.23409	0.0254771	0.0517392
Zm00001d005109	36.4931	-0.553868	0.382221	-1.44908	0.147316	0.229884
Zm00001d005110	1009.21	-0.0238565	0.093316	-0.255653	0.798219	0.857367
Zm00001d005114	260.002	-0.152657	0.172962	-0.882607	0.377449	0.489943
Zm00001d005118	1255.45	-0.722316	0.115349	-6.26198	3.80115e-10	2.91021e-09
Zm00001d005127	2294.46	0.355658	0.0811347	4.38356	1.16757e-05	4.93963e-05
Zm00001d005135	437.002	-0.0293825	0.116965	-0.251207	0.801654	0.859669
Zm00001d005137	1482.84	0.0922706	0.0847456	1.08879	0.276245	0.38232
Zm00001d005140	428.55	0.0701801	0.123805	0.566862	0.570808	0.671207
Zm00001d005143	193.016	0.558248	0.17675	3.15841	0.00158633	0.00444968
Zm00001d005144	1161.11	-0.202754	0.0867511	-2.3372	0.019429	0.0409753
Zm00001d005146	567.721	-0.0172872	0.197564	-0.0875014	0.930273	0.952877
Zm00001d005148	957.152	-0.399639	0.159694	-2.50253	0.012331	0.0276156
Zm00001d005149	202.721	0.130428	0.163873	0.79591	0.426085	0.53848
Zm00001d005151	962.311	0.49756	0.0901901	5.51679	3.45254e-08	2.10376e-07
Zm00001d005156	512.664	0.256558	0.113667	2.25711	0.0240013	0.0491847
Zm00001d005157	1266.04	0.17548	0.0800237	2.19285	0.0283182	0.0567542
Zm00001d005158	133.503	0.815131	0.617487	1.32008	0.186809	0.279191
Zm00001d005159	2298.68	-0.312538	0.0723739	-4.31838	1.5718e-05	6.49803e-05
Zm00001d005160	47.2224	-0.170536	0.391798	-0.435264	0.663371	0.752418
Zm00001d005161	38.5437	2.16856	0.354336	6.12005	9.35431e-10	6.84868e-09
Zm00001d005164	2252.63	-0.0645509	0.0750783	-0.859781	0.38991	0.502664
Zm00001d005168	422.595	-0.0238046	0.122686	-0.194028	0.846154	0.893287
Zm00001d005169	62.5618	0.825879	0.383091	2.15583	0.0310969	0.0615923
Zm00001d005170	871.62	0.409447	0.0999511	4.09648	4.19488e-05	0.000161092
Zm00001d005173	373.455	0.313686	0.111759	2.80681	0.00500349	0.0123811
Zm00001d005174	48.6338	-0.930341	0.320253	-2.90502	0.00367233	0.00940032
Zm00001d005177	269.826	-0.20352	0.148934	-1.36651	0.171778	0.260543
Zm00001d005178	228.915	-0.27496	0.15366	-1.7894	0.0735499	0.128603
Zm00001d005179	1269.16	0.219192	0.0891125	2.45972	0.0139045	0.0306371
Zm00001d005182	527.259	-0.033089	0.129694	-0.255131	0.798622	0.85761
Zm00001d005185	521.881	-0.00979058	0.1063	-0.0921036	0.926616	0.950225
Zm00001d005188	1257.01	0.0134989	0.0845266	0.1597	0.873117	0.912986
Zm00001d005190	1047.36	1.9385	0.14604	13.2738	3.2865e-40	1.32998e-38
Zm00001d005193	2498.6	1.42246	0.106805	13.3183	1.81155e-40	7.40981e-39
Zm00001d005194	4.61117	1.76388	1.43948	1.22536	0.22044	0.318737
Zm00001d005195	897.848	0.46453	0.107325	4.32827	1.50285e-05	6.22957e-05
Zm00001d005196	162.39	0.44982	0.204133	2.20357	0.0275548	0.0554106
Zm00001d005199	530.65	0.0922159	0.131001	0.703934	0.481474	0.591142
Zm00001d005200	3196.79	0.0161427	0.0743434	0.217137	0.828101	0.879635
Zm00001d005203	420.042	0.226973	0.108405	2.09374	0.0362828	0.0703414
Zm00001d005205	819.899	0.268776	0.0881292	3.04979	0.00228998	0.00619124
Zm00001d005208	562.515	0.711331	0.119326	5.96123	2.50343e-09	1.74506e-08
Zm00001d005228	1052.48	0.130046	0.0856892	1.51765	0.129104	0.20599
Zm00001d005229	257.366	-0.409729	0.152468	-2.68731	0.00720311	0.0171714
Zm00001d005231	6972.28	-0.270188	0.0530613	-5.092	3.54297e-07	1.88571e-06
Zm00001d005238	1805.13	0.00743527	0.0719074	0.103401	0.917645	0.944204
Zm00001d005240	510.418	0.0759928	0.1242	0.611858	0.540632	0.644835
Zm00001d005241	1176.42	-1.28179	0.0921236	-13.9138	5.22422e-44	2.35381e-42
Zm00001d005244	849.281	-0.124792	0.0910542	-1.37052	0.170525	0.258997
Zm00001d005247	3.22491	-1.41638	1.32012	-1.07292	0.283307	0.390468
Zm00001d005248	2063.8	-0.448887	0.0783769	-5.72729	1.02046e-08	6.59537e-08
Zm00001d005250	7183	-1.16984	0.0814771	-14.3579	9.5052e-47	4.64412e-45
Zm00001d005251	6443.29	-1.42713	0.0802409	-17.7856	9.135e-71	8.16264e-69
Zm00001d005252	186.532	-1.52842	0.218764	-6.98658	2.8166e-12	2.65959e-11
Zm00001d005253	1351.71	-0.467758	0.0978634	-4.77971	1.75552e-06	8.46849e-06
Zm00001d005256	846.609	0.15741	0.107174	1.46873	0.141907	0.222775
Zm00001d005257	239.956	0.375132	0.150745	2.48853	0.0128274	0.0285926
Zm00001d005264	1299.59	0.175414	0.070646	2.483	0.013028	0.0289766
Zm00001d005265	8.80953	0.598034	0.796891	0.750459	0.452978	0.563908
Zm00001d005267	2.56482	0.951648	1.60471	0.593036	0.553157	0.656159
Zm00001d005269	777.934	0.0747844	0.0844693	0.885345	0.375971	0.488454
Zm00001d005270	412.118	-0.0597652	0.125969	-0.474442	0.635184	0.728662
Zm00001d005271	1942.35	-0.757102	0.0611006	-12.3911	2.92107e-35	9.69853e-34
Zm00001d005275	282.834	-0.0445906	0.133949	-0.332893	0.739215	0.811336
Zm00001d005276	12859.3	-0.127507	0.0634174	-2.01061	0.0443671	0.0836276
Zm00001d005277	4.85923	-2.05905	1.4114	-1.45887	0.144601	0.226243
Zm00001d005279	135.368	3.1519	0.262955	11.9865	4.18367e-33	1.28789e-31
Zm00001d005281	1248.12	0.423559	0.0740108	5.72293	1.04703e-08	6.74739e-08
Zm00001d005282	9.39486	-0.276244	0.688639	-0.401145	0.688313	0.772188
Zm00001d005283	8.38992	2.6999	1.27535	2.11698	0.0342614	0.0670029
Zm00001d005293	137.397	0.393082	0.256518	1.53237	0.12543	0.201093
Zm00001d005295	1721.58	0.0428378	0.077872	0.550106	0.582247	0.681407
Zm00001d005297	504.682	0.280666	0.122631	2.2887	0.022097	0.0457969
Zm00001d005298	531.988	-0.170273	0.128605	-1.324	0.185503	0.277628
Zm00001d005300	154.067	0.428889	0.168196	2.54993	0.0107745	0.0245048
Zm00001d005301	208.183	0.0346501	0.175837	0.197058	0.843782	0.891205
Zm00001d005302	448.707	0.141978	0.12882	1.10214	0.270399	0.37593
Zm00001d005303	1061.55	0.220196	0.0823576	2.67366	0.00750285	0.0177967
Zm00001d005306	1623.53	1.08671	0.108992	9.97056	2.05079e-23	4.16857e-22
Zm00001d005308	460.821	0.187618	0.15056	1.24613	0.212715	0.309857
Zm00001d005312	585.783	-0.451279	0.108399	-4.16313	3.13917e-05	0.000123325
Zm00001d005313	99.196	0.153076	0.265574	0.576395	0.564348	0.665875
Zm00001d005315	2466.85	0.194056	0.106883	1.81558	0.0694344	0.122525
Zm00001d005317	735.628	1.57372	0.0939973	16.7422	6.45789e-63	5.01343e-61
Zm00001d005322	3.44269	2.36888	1.43821	1.6471	0.0995378	0.165811
Zm00001d005323	2044.84	-0.445926	0.0723448	-6.1639	7.09754e-10	5.26737e-09
[truncated: 24,630 more rows]
