# Supplementary material for: Genome of Paspalum vaginatum and the role of trehalose mediated autophagy in increasing maize biomass
Source: Nat Commun. 2022 Dec 13;13:7731. doi: 10.1038/s41467-022-35507-8 (PMC9747981; doi:10.1038/s41467-022-35507-8)
Supplement: Supplementary file 9 — Source Data [file 41467_2022_35507_MOESM9_ESM.zip › Fig. 6.xlsx]

## Sheet: W22_ATG12-2_DryWeight_ValA
Species	AboveGround	Condition	Treatment	Reps
W22	1.21	Full	NT	Rep1
W22	1.17	Full	NT	Rep1
W22	1.03	Full	NT	Rep1
W22	1.21	Full	NT	Rep1
W22	1.2	Full	NT	Rep1
W22	1.2	Full	NT	Rep1
W22	1.31	Full	ValA	Rep1
W22	1.43	Full	ValA	Rep1
W22	1.39	Full	ValA	Rep1
W22	1.34	Full	ValA	Rep1
W22	1.27	Full	ValA	Rep1
W22	1.21	Full	ValA	Rep1
W22	1.38	Full	NT	Rep2
W22	1.7	Full	NT	Rep2
W22	1.68	Full	NT	Rep2
W22	1.57	Full	NT	Rep2
W22	1.39	Full	NT	Rep2
W22	1.69	Full	NT	Rep2
W22	1.48	Full	ValA	Rep2
W22	1.73	Full	ValA	Rep2
W22	1.83	Full	ValA	Rep2
W22	1.63	Full	ValA	Rep2
W22	1.98	Full	ValA	Rep2
W22	1.8	Full	ValA	Rep2
W22	1.22	Full	NT	Rep3
W22	1.72	Full	NT	Rep3
W22	1.62	Full	NT	Rep3
W22	0.99	Full	NT	Rep3
W22	1.65	Full	NT	Rep3
W22	1.36	Full	NT	Rep3
W22	1.84	Full	ValA	Rep3
W22	1.72	Full	ValA	Rep3
W22	1.54	Full	ValA	Rep3
W22	1.55	Full	ValA	Rep3
W22	1.4	Full	ValA	Rep3
W22	1.45	Full	ValA	Rep3
W22	0.43	-N	NT	Rep1
W22	0.4	-N	NT	Rep1
W22	0.52	-N	NT	Rep1
W22	0.67	-N	NT	Rep1
W22	0.65	-N	NT	Rep1
W22	0.57	-N	NT	Rep1
W22	0.84	-N	ValA	Rep1
W22	0.92	-N	ValA	Rep1
W22	0.93	-N	ValA	Rep1
W22	0.75	-N	ValA	Rep1
W22	1.1	-N	ValA	Rep1
W22	1.1	-N	ValA	Rep1
W22	0.5	-N	NT	Rep2
W22	0.5	-N	NT	Rep2
W22	0.57	-N	NT	Rep2
W22	0.42	-N	NT	Rep2
W22	0.45	-N	NT	Rep2
W22	0.47	-N	NT	Rep2
W22	1.14	-N	ValA	Rep2
W22	1.2	-N	ValA	Rep2
W22	1.53	-N	ValA	Rep2
W22	1.4	-N	ValA	Rep2
W22	1.17	-N	ValA	Rep2
W22	1.25	-N	ValA	Rep2
W22	0.47	-N	NT	Rep3
W22	0.48	-N	NT	Rep3
W22	0.54	-N	NT	Rep3
W22	0.83	-N	NT	Rep3
W22	0.49	-N	NT	Rep3
W22	0.48	-N	NT	Rep3
W22	1.11	-N	ValA	Rep3
W22	1.24	-N	ValA	Rep3
W22	0.98	-N	ValA	Rep3
W22	1.15	-N	ValA	Rep3
W22	1.12	-N	ValA	Rep3
W22	1.17	-N	ValA	Rep3
ATG12-2	1.26	Full	NT	Rep1
ATG12-2	0.91	Full	NT	Rep1
ATG12-2	0.93	Full	NT	Rep1
ATG12-2	1.15	Full	NT	Rep1
ATG12-2	1.12	Full	NT	Rep1
ATG12-2	1.2	Full	NT	Rep1
ATG12-2	0.92	Full	ValA	Rep1
ATG12-2	0.91	Full	ValA	Rep1
ATG12-2	0.94	Full	ValA	Rep1
ATG12-2	0.96	Full	ValA	Rep1
ATG12-2	0.75	Full	ValA	Rep1
ATG12-2	0.89	Full	ValA	Rep1
ATG12-2	0.39	Full	NT	Rep2
ATG12-2	0.85	Full	NT	Rep2
ATG12-2	1.02	Full	NT	Rep2
ATG12-2	0.51	Full	NT	Rep2
ATG12-2	0.67	Full	NT	Rep2
ATG12-2	0.83	Full	NT	Rep2
ATG12-2	0.45	Full	ValA	Rep2
ATG12-2	0.98	Full	ValA	Rep2
ATG12-2	0.66	Full	ValA	Rep2
ATG12-2	0.31	Full	ValA	Rep2
ATG12-2	0.26	Full	ValA	Rep2
ATG12-2	0.38	Full	ValA	Rep2
ATG12-2	0.87	Full	ValA	Rep3
ATG12-2	0.51	Full	ValA	Rep3
ATG12-2	0.59	Full	ValA	Rep3
ATG12-2	0.38	Full	ValA	Rep3
ATG12-2	0.68	Full	ValA	Rep3
ATG12-2	0.53	Full	ValA	Rep3
ATG12-2	0.77	Full	ValA	Rep3
ATG12-2	0.61	Full	ValA	Rep4
ATG12-2	0.39	Full	ValA	Rep4
ATG12-2	0.43	Full	ValA	Rep4
ATG12-2	0.97	Full	ValA	Rep4
ATG12-2	0.34	Full	ValA	Rep4
ATG12-2	0.59	Full	ValA	Rep4
ATG12-2	0.65	Full	ValA	Rep4
ATG12-2	0.77	Full	ValA	Rep5
ATG12-2	0.44	Full	ValA	Rep5
ATG12-2	0.99	Full	ValA	Rep5
ATG12-2	0.56	Full	ValA	Rep5
ATG12-2	0.41	Full	ValA	Rep5
ATG12-2	0.79	Full	ValA	Rep5
ATG12-2	0.76	Full	ValA	Rep5
ATG12-2	0.84	-N	ValA	Rep1
ATG12-2	0.54	-N	ValA	Rep1
ATG12-2	0.9	-N	ValA	Rep1
ATG12-2	0.51	-N	ValA	Rep1
ATG12-2	0.31	-N	ValA	Rep1
ATG12-2	0.49	-N	ValA	Rep2
ATG12-2	0.42	-N	ValA	Rep2
ATG12-2	0.4	-N	ValA	Rep2
ATG12-2	0.33	-N	ValA	Rep2
ATG12-2	0.46	-N	ValA	Rep2
ATG12-2	0.45	-N	ValA	Rep3
ATG12-2	0.4	-N	ValA	Rep3
ATG12-2	0.46	-N	ValA	Rep3
ATG12-2	0.56	-N	ValA	Rep3
ATG12-2	0.36	-N	ValA	Rep3
ATG12-2	0.59	-N	ValA	Rep3
ATG12-2	0.37	-N	ValA	Rep4
ATG12-2	0.43	-N	ValA	Rep4
ATG12-2	0.5	-N	ValA	Rep4
ATG12-2	0.36	-N	ValA	Rep4
ATG12-2	0.62	-N	ValA	Rep4
ATG12-2	0.48	-N	NT	Rep1
ATG12-2	0.38	-N	NT	Rep1
ATG12-2	0.29	-N	NT	Rep1
ATG12-2	0.3	-N	NT	Rep1
ATG12-2	0.43	-N	NT	Rep1
ATG12-2	0.44	-N	NT	Rep2
ATG12-2	0.45	-N	NT	Rep2
ATG12-2	0.54	-N	NT	Rep2
ATG12-2	0.55	-N	NT	Rep2
ATG12-2	0.44	-N	NT	Rep2
ATG12-2	0.35	-N	NT	Rep3
ATG12-2	0.48	-N	NT	Rep3
ATG12-2	0.39	-N	NT	Rep3
ATG12-2	0.7	-N	NT	Rep3
ATG12-2	0.24	-N	NT	Rep3
ATG12-2	0.32	-N	NT	Rep3
ATG12-2	0.46	-N	NT	Rep4
ATG12-2	0.38	-N	NT	Rep4
ATG12-2	0.31	-N	NT	Rep4
ATG12-2	0.51	-N	NT	Rep4
ATG12-2	0.55	-N	NT	Rep4
ATG12-2	0.39	-N	NT	Rep4
ATG12-2	0.34	Full	NT	Rep4
ATG12-2	0.77	Full	NT	Rep3
ATG12-2	0.7	Full	NT	Rep3
ATG12-2	1.17	Full	NT	Rep3
ATG12-2	0.41	Full	NT	Rep3
ATG12-2	0.28	Full	NT	Rep3
ATG12-2	0.46	Full	NT	Rep3
ATG12-2	0.79	Full	NT	Rep4
ATG12-2	0.37	Full	NT	Rep4
ATG12-2	0.49	Full	NT	Rep4
ATG12-2	0.33	Full	NT	Rep4
ATG12-2	0.81	Full	NT	Rep4
ATG12-2	0.38	Full	NT	Rep4
ATG12-2	1.02	Full	NT	Rep4
ATG12-2	1.04	Full	NT	Rep5
ATG12-2	0.62	Full	NT	Rep5
ATG12-2	0.44	Full	NT	Rep5
ATG12-2	0.54	Full	NT	Rep5
ATG12-2	0.64	Full	NT	Rep5
ATG12-2	0.62	Full	NT	Rep5

## Sheet: ThreeWeekSeedling_3MA
Rep	DryWeight	Treatment
1	0.42	Control
2	0.4	Control
3	0.48	Control
4	0.34	Control
5	0.32	Control
1	0.36	3MA
2	0.26	3MA
3	0.3	3MA
4	0.3	3MA
5	0.34	3MA
1	0.7	ValA
2	0.68	ValA
3	0.65	ValA
4	0.59	ValA
5	0.71	ValA
1	0.25	ValA+3MA
2	0.31	ValA+3MA
3	0.32	ValA+3MA
4	0.4	ValA+3MA
5	0.35	ValA+3MA

## Sheet: Trehalose_atg12
SampleID	Trehalose	Strain	Condition	Treatment	Trehalose_scaled
W22-F1	0.00349125	W22	Full	NT	0.349125
W22-F2	0.00303212	W22	Full	NT	0.303212
W22-F3	0.00254198	W22	Full	NT	0.254198
W22-F4	0.0023369	W22	Full	NT	0.23369
W22-F5	0.00288378	W22	Full	NT	0.288378
W22-F6	0.0050198	W22	Full	NT	0.50198
W22-FV1	0.0121036	W22	Full	ValA	1.21036
W22-FV2	0.00784091	W22	Full	ValA	0.784091
W22-FV3	0.00756329	W22	Full	ValA	0.756329
W22-FV4	0.00767235	W22	Full	ValA	0.767235
W22-FV5	0.00679932	W22	Full	ValA	0.679932
W22-FV6	0.00627509	W22	Full	ValA	0.627509
W22--N1	0.00476757	W22	N	NT	0.476757
W22--N2	0.00523812	W22	N	NT	0.523812
W22--N3	0.00318834	W22	N	NT	0.318834
W22--N4	0.00392886	W22	N	NT	0.392886
W22--N5	0.00501554	W22	N	NT	0.501554
W22--N6	0.00422032	W22	N	NT	0.422032
W22--NV1	0.0389247	W22	N	ValA	3.89247
W22--NV2	0.0356901	W22	N	ValA	3.56901
W22--NV3	0.0385384	W22	N	ValA	3.85384
W22--NV4	0.0388568	W22	N	ValA	3.88568
W22--NV5	0.038412	W22	N	ValA	3.8412
W22--NV6	0.0389361	W22	N	ValA	3.89361
ATG12-F1	0.00270247	ATG12-2	Full	NT	0.270247
ATG12-F2	0.002096	ATG12-2	Full	NT	0.2096
ATG12-F3	0.00214818	ATG12-2	Full	NT	0.214818
ATG12-F4	0.00323032	ATG12-2	Full	NT	0.323032
ATG12-F5	0.00275352	ATG12-2	Full	NT	0.275352
ATG12-F6	0.00342755	ATG12-2	Full	NT	0.342755
ATG12-FV1	0.00583176	ATG12-2	Full	ValA	0.583176
ATG12-FV2	0.00567232	ATG12-2	Full	ValA	0.567232
ATG12-FV3	0.00489459	ATG12-2	Full	ValA	0.489459
ATG12-FV4	0.00513116	ATG12-2	Full	ValA	0.513116
ATG12-FV5	0.00499081	ATG12-2	Full	ValA	0.499081
ATG12-FV6	0.00488768	ATG12-2	Full	ValA	0.488768
ATG12--N1	0.00078836	ATG12-2	N	NT	0.078836
ATG12--N2	0.000887795	ATG12-2	N	NT	0.0887795
ATG12--N3	0.000959132	ATG12-2	N	NT	0.0959132
ATG12--N4	0.0011569	ATG12-2	N	NT	0.11569
ATG12--N5	0.000828187	ATG12-2	N	NT	0.0828187
ATG12--N6	0.00108653	ATG12-2	N	NT	0.108653
ATG12--NV1	0.0101971	ATG12-2	N	ValA	1.01971
ATG12--NV2	0.00925169	ATG12-2	N	ValA	0.925169
ATG12--NV3	0.00996315	ATG12-2	N	ValA	0.996315
ATG12--NV4	0.00991643	ATG12-2	N	ValA	0.991643
ATG12--NV5	0.00897005	ATG12-2	N	ValA	0.897005
ATG12--NV6	0.00919268	ATG12-2	N	ValA	0.919268
