# Supplementary material for: Genome of Paspalum vaginatum and the role of trehalose mediated autophagy in increasing maize biomass
Source: Nat Commun. 2022 Dec 13;13:7731. doi: 10.1038/s41467-022-35507-8 (PMC9747981; doi:10.1038/s41467-022-35507-8)
Supplement: Supplementary file 9 — Source Data [file 41467_2022_35507_MOESM9_ESM.zip › Supplementary Figure 1.xlsx]

## Sheet: paspalumcoverage
Chr01	0	10000	88.78	32.4882
Chr01	10000	20000	99.5	65.6045
Chr01	20000	30000	100	74.9227
Chr01	30000	40000	100	73.2544
Chr01	40000	50000	100	76.1467
Chr01	50000	60000	100	70.6514
Chr01	60000	70000	100	67.5359
Chr01	70000	80000	100	35.672
Chr01	80000	90000	80.032	15.2902
Chr01	90000	100000	99.99	37.0092
Chr01	100000	110000	100	47.1941
Chr01	110000	120000	99.85	37.9326
Chr01	120000	130000	100	39.4809
Chr01	130000	140000	100	43.528
Chr01	140000	150000	100	55.9281
Chr01	150000	160000	100	66.4204
Chr01	160000	170000	100	69.9658
Chr01	170000	180000	100	70.873
Chr01	180000	190000	100	71.6624
Chr01	190000	200000	100	70.6327
Chr01	200000	210000	100	64.1901
Chr01	210000	220000	100	87.8401
Chr01	220000	230000	100	77.7407
Chr01	230000	240000	100	76.7985
Chr01	240000	250000	100	73.4885
Chr01	250000	260000	100	67.4124
Chr01	260000	270000	100	69.2301
Chr01	270000	280000	100	70.2875
Chr01	280000	290000	100	57.8894
Chr01	290000	300000	100	73.7208
Chr01	300000	310000	100	66.6062
Chr01	310000	320000	100	67.6789
Chr01	320000	330000	100	73.8445
Chr01	330000	340000	100	64.601
Chr01	340000	350000	100	70.5736
Chr01	350000	360000	100	73.8657
Chr01	360000	370000	100	76.2951
Chr01	370000	380000	100	67.7686
Chr01	380000	390000	100	66.1528
Chr01	390000	400000	100	54.142
Chr01	400000	410000	100	52.8208
Chr01	410000	420000	100	68.2537
Chr01	420000	430000	100	64.9166
Chr01	430000	440000	100	60.7745
Chr01	440000	450000	100	67.8423
Chr01	450000	460000	100	61.796
Chr01	460000	470000	100	69.9174
Chr01	470000	480000	99.53	52.9663
Chr01	480000	490000	100	74.428
Chr01	490000	500000	100	51.2824
Chr01	500000	510000	100	62.5555
Chr01	510000	520000	100	50.3112
Chr01	520000	530000	100	67.9773
Chr01	530000	540000	100	68.2909
Chr01	540000	550000	100	65.9684
Chr01	550000	560000	100	58.1482
Chr01	560000	570000	100	69.0868
Chr01	570000	580000	100	75.3203
Chr01	580000	590000	100	59.7073
Chr01	590000	600000	100	58.856
Chr01	600000	610000	100	71.7021
Chr01	610000	620000	100	58.291
Chr01	620000	630000	100	65.9893
Chr01	630000	640000	96.1204	65.6314
Chr01	640000	650000	100	71.9535
Chr01	650000	660000	100	56.0632
Chr01	660000	670000	100	62.6062
Chr01	670000	680000	100	65.9396
Chr01	680000	690000	100	38.9024
Chr01	690000	700000	100	52.9988
Chr01	700000	710000	100	61.737
Chr01	710000	720000	100	62.1008
Chr01	720000	730000	100	59.4696
Chr01	730000	740000	100	75.968
Chr01	740000	750000	100	64.5601
Chr01	750000	760000	100	57.8329
Chr01	760000	770000	99.92	54.9474
Chr01	770000	780000	100	59.6099
Chr01	780000	790000	100	63.8173
Chr01	790000	800000	100	58.2766
Chr01	800000	810000	100	66.5017
Chr01	810000	820000	100	55.7037
Chr01	820000	830000	100	61.9483
Chr01	830000	840000	100	73.4471
Chr01	840000	850000	100	58.7738
Chr01	850000	860000	100	59.901
Chr01	860000	870000	100	67.343
Chr01	870000	880000	100	67.4951
Chr01	880000	890000	100	72.4465
Chr01	890000	900000	98.9701	58.5929
Chr01	900000	910000	100	56.5149
Chr01	910000	920000	100	59.7566
Chr01	920000	930000	100	61.9836
Chr01	930000	940000	100	55.9947
Chr01	940000	950000	99.67	55.4451
Chr01	950000	960000	100	74.5398
Chr01	960000	970000	100	61.5106
Chr01	970000	980000	100	56.3982
Chr01	980000	990000	100	59.9133
Chr01	990000	1000000	100	77.9581
Chr01	1000000	1010000	100	70.3077
Chr01	1010000	1020000	100	61.2379
Chr01	1020000	1030000	100	60.3874
Chr01	1030000	1040000	100	70.2933
Chr01	1040000	1050000	100	70.4698
Chr01	1050000	1060000	100	77.2378
Chr01	1060000	1070000	100	68.3888
Chr01	1070000	1080000	100	76.0782
Chr01	1080000	1090000	100	60.9784
Chr01	1090000	1100000	100	88.8807
Chr01	1100000	1110000	100	53.9796
Chr01	1110000	1120000	100	74.1965
Chr01	1120000	1130000	100	59.7538
Chr01	1130000	1140000	100	72.5926
Chr01	1140000	1150000	100	68.6787
Chr01	1150000	1160000	100	69.2555
Chr01	1160000	1170000	100	72.9304
Chr01	1170000	1180000	100	76.7581
Chr01	1180000	1190000	100	72.7431
Chr01	1190000	1200000	100	62.5147
Chr01	1200000	1210000	100	68.5088
Chr01	1210000	1220000	100	64.8257
Chr01	1220000	1230000	100	69.8673
Chr01	1230000	1240000	100	69.0202
Chr01	1240000	1250000	100	73.6336
Chr01	1250000	1260000	100	68.6864
Chr01	1260000	1270000	100	60.1567
Chr01	1270000	1280000	100	65.8895
Chr01	1280000	1290000	100	61.7294
Chr01	1290000	1300000	100	65.7568
Chr01	1300000	1310000	100	70.0152
Chr01	1310000	1320000	100	59.1591
Chr01	1320000	1330000	100	63.6908
Chr01	1330000	1340000	100	73.8371
Chr01	1340000	1350000	100	68.7353
Chr01	1350000	1360000	100	64.2176
Chr01	1360000	1370000	100	60.6681
Chr01	1370000	1380000	100	61.3803
Chr01	1380000	1390000	99.95	65.0191
Chr01	1390000	1400000	100	66.5448
Chr01	1400000	1410000	100	60.9735
Chr01	1410000	1420000	100	68.7883
Chr01	1420000	1430000	100	56.9699
Chr01	1430000	1440000	100	71.6367
Chr01	1440000	1450000	100	77.0943
Chr01	1450000	1460000	100	70.6452
Chr01	1460000	1470000	100	68.6779
Chr01	1470000	1480000	100	49.3858
Chr01	1480000	1490000	100	64.0272
Chr01	1490000	1500000	100	67.995
Chr01	1500000	1510000	100	57.9619
Chr01	1510000	1520000	100	68.6538
Chr01	1520000	1530000	100	70.2047
Chr01	1530000	1540000	100	61.3945
Chr01	1540000	1550000	100	59.9149
Chr01	1550000	1560000	100	63.2242
Chr01	1560000	1570000	100	70.8693
Chr01	1570000	1580000	100	74.1727
Chr01	1580000	1590000	100	72.7678
Chr01	1590000	1600000	100	63.3789
Chr01	1600000	1610000	96.3104	65.5747
Chr01	1610000	1620000	100	57.9428
Chr01	1620000	1630000	100	40.767
Chr01	1630000	1640000	100	49.6037
Chr01	1640000	1650000	100	60.8807
Chr01	1650000	1660000	100	58.1655
Chr01	1660000	1670000	100	61.2664
Chr01	1670000	1680000	100	61.5831
Chr01	1680000	1690000	100	74.0967
Chr01	1690000	1700000	100	71.6559
Chr01	1700000	1710000	100	70.7814
Chr01	1710000	1720000	100	48.2118
Chr01	1720000	1730000	100	63.4833
Chr01	1730000	1740000	100	46.2919
Chr01	1740000	1750000	100	41.409
Chr01	1750000	1760000	100	34.1822
Chr01	1760000	1770000	80.202	25.2222
Chr01	1770000	1780000	1.23988	0.0191981
Chr01	1780000	1790000	79.2921	12.5885
Chr01	1790000	1800000	98.9301	34.4184
Chr01	1800000	1810000	100	62.1268
Chr01	1810000	1820000	100	77.7699
Chr01	1820000	1830000	100	68.49
Chr01	1830000	1840000	100	70.0098
Chr01	1840000	1850000	100	70.7561
Chr01	1850000	1860000	100	66.8494
Chr01	1860000	1870000	100	46.9008
Chr01	1870000	1880000	100	69.6367
Chr01	1880000	1890000	100	70.8196
Chr01	1890000	1900000	100	60.6512
Chr01	1900000	1910000	100	38.2751
Chr01	1910000	1920000	100	70.8502
Chr01	1920000	1930000	100	69.0238
Chr01	1930000	1940000	100	66.5257
Chr01	1940000	1950000	100	66.2631
Chr01	1950000	1960000	100	63.9431
Chr01	1960000	1970000	100	64.6753
Chr01	1970000	1980000	100	64.3247
Chr01	1980000	1990000	100	67.6646
Chr01	1990000	2000000	100	74.6521
Chr01	2000000	2010000	100	77.7758
Chr01	2010000	2020000	100	69.5986
Chr01	2020000	2030000	100	66.6935
Chr01	2030000	2040000	100	69.1884
Chr01	2040000	2050000	100	70.1749
Chr01	2050000	2060000	100	70.5159
Chr01	2060000	2070000	100	70.7451
Chr01	2070000	2080000	100	75.9414
Chr01	2080000	2090000	99.4101	59.225
Chr01	2090000	2100000	100	62.8841
Chr01	2100000	2110000	100	66.7363
Chr01	2110000	2120000	100	62.1738
Chr01	2120000	2130000	100	69.5551
Chr01	2130000	2140000	100	66.163
Chr01	2140000	2150000	100	45.7027
Chr01	2150000	2160000	100	60.4739
Chr01	2160000	2170000	100	61.4387
Chr01	2170000	2180000	100	63.7894
Chr01	2180000	2190000	100	58.3842
Chr01	2190000	2200000	100	70.7463
Chr01	2200000	2210000	100	71.4235
Chr01	2210000	2220000	100	61.5217
Chr01	2220000	2230000	100	67.0453
Chr01	2230000	2240000	100	61.8752
Chr01	2240000	2250000	100	66.4407
Chr01	2250000	2260000	100	73.7868
Chr01	2260000	2270000	99.1301	59.1055
Chr01	2270000	2280000	98.2802	64.328
Chr01	2280000	2290000	100	58.8977
Chr01	2290000	2300000	100	60.1399
Chr01	2300000	2310000	100	59.0915
Chr01	2310000	2320000	100	65.1624
Chr01	2320000	2330000	100	66.321
Chr01	2330000	2340000	100	61.9362
Chr01	2340000	2350000	100	68.7211
Chr01	2350000	2360000	100	66.6645
Chr01	2360000	2370000	100	67.0875
Chr01	2370000	2380000	100	60.4638
Chr01	2380000	2390000	100	59.7836
Chr01	2390000	2400000	100	30.9141
Chr01	2400000	2410000	100	34.5522
Chr01	2410000	2420000	100	32.8586
Chr01	2420000	2430000	100	38.8073
Chr01	2430000	2440000	100	32.3119
Chr01	2440000	2450000	97.8902	30.082
Chr01	2450000	2460000	99.85	24.9357
Chr01	2460000	2470000	100	30.8554
Chr01	2470000	2480000	100	43.6153
Chr01	2480000	2490000	100	66.5341
Chr01	2490000	2500000	100	70.0778
Chr01	2500000	2510000	100	65.7434
Chr01	2510000	2520000	100	67.9545
Chr01	2520000	2530000	100	57.9469
Chr01	2530000	2540000	100	66.8319
Chr01	2540000	2550000	100	72.9628
Chr01	2550000	2560000	100	65.7064
Chr01	2560000	2570000	100	56.9654
Chr01	2570000	2580000	100	58.0719
Chr01	2580000	2590000	100	37.9459
Chr01	2590000	2600000	100	31.3926
Chr01	2600000	2610000	100	55.0979
Chr01	2610000	2620000	100	60.5675
Chr01	2620000	2630000	100	70.735
Chr01	2630000	2640000	98.9201	63.8029
Chr01	2640000	2650000	100	66.7869
Chr01	2650000	2660000	100	74.4511
Chr01	2660000	2670000	100	74.8683
Chr01	2670000	2680000	100	56.068
Chr01	2680000	2690000	100	46.1495
Chr01	2690000	2700000	100	54.4847
Chr01	2700000	2710000	100	60.7261
Chr01	2710000	2720000	100	72.5218
Chr01	2720000	2730000	100	66.2065
Chr01	2730000	2740000	99.3801	49.8902
Chr01	2740000	2750000	100	70.2686
Chr01	2750000	2760000	100	57.1882
Chr01	2760000	2770000	100	46.3455
Chr01	2770000	2780000	100	34.6677
Chr01	2780000	2790000	100	33.6413
Chr01	2790000	2800000	51.0849	7.10509
Chr01	2800000	2810000	27.7372	3.64314
Chr01	2810000	2820000	100	33.4311
Chr01	2820000	2830000	100	48.5954
Chr01	2830000	2840000	100	36.6712
Chr01	2840000	2850000	100	40.4278
Chr01	2850000	2860000	100	73.1434
Chr01	2860000	2870000	99.95	60.6252
Chr01	2870000	2880000	100	65.7376
Chr01	2880000	2890000	100	74.5832
Chr01	2890000	2900000	100	66.7455
Chr01	2900000	2910000	100	57.8604
Chr01	2910000	2920000	100	64.7257
Chr01	2920000	2930000	98.3102	62.3197
Chr01	2930000	2940000	100	73.4411
Chr01	2940000	2950000	100	77.0526
Chr01	2950000	2960000	100	59.207
Chr01	2960000	2970000	100	60.6379
Chr01	2970000	2980000	100	69.8482
Chr01	2980000	2990000	100	69.1698
Chr01	2990000	3000000	100	66.4189
Chr01	3000000	3010000	100	55.6991
Chr01	3010000	3020000	100	68.2171
Chr01	3020000	3030000	100	64.7392
Chr01	3030000	3040000	100	66.0174
Chr01	3040000	3050000	100	66.5965
Chr01	3050000	3060000	100	61.3621
Chr01	3060000	3070000	100	72.8577
Chr01	3070000	3080000	100	80.6617
Chr01	3080000	3090000	100	69.4683
Chr01	3090000	3100000	99.0001	33.393
Chr01	3100000	3110000	100	34.0254
Chr01	3110000	3120000	98.3002	33.8168
Chr01	3120000	3130000	100	30.9325
Chr01	3130000	3140000	100	34.0709
Chr01	3140000	3150000	100	34.2159
Chr01	3150000	3160000	100	30.0907
Chr01	3160000	3170000	99.99	43.5856
Chr01	3170000	3180000	100	66.4542
Chr01	3180000	3190000	100	91.167
Chr01	3190000	3200000	100	72.0767
Chr01	3200000	3210000	100	72.7774
Chr01	3210000	3220000	100	69.8147
Chr01	3220000	3230000	100	68.278
Chr01	3230000	3240000	100	60.1127
Chr01	3240000	3250000	100	66.5753
Chr01	3250000	3260000	100	68.7537
Chr01	3260000	3270000	100	74.1452
Chr01	3270000	3280000	100	65.5119
Chr01	3280000	3290000	100	61.3778
Chr01	3290000	3300000	100	64.2266
Chr01	3300000	3310000	100	74.3469
Chr01	3310000	3320000	100	55.6757
Chr01	3320000	3330000	100	57.7394
Chr01	3330000	3340000	100	59.6673
Chr01	3340000	3350000	100	65.0299
Chr01	3350000	3360000	100	52.3097
Chr01	3360000	3370000	100	55.2724
Chr01	3370000	3380000	100	57.3066
Chr01	3380000	3390000	100	70.2682
Chr01	3390000	3400000	100	65.2221
Chr01	3400000	3410000	97.5402	55.6696
Chr01	3410000	3420000	100	76.8149
Chr01	3420000	3430000	100	63.772
Chr01	3430000	3440000	100	67.4991
Chr01	3440000	3450000	100	72.5888
Chr01	3450000	3460000	100	68.1471
Chr01	3460000	3470000	100	61.6027
Chr01	3470000	3480000	100	82.529
Chr01	3480000	3490000	100	62.0698
Chr01	3490000	3500000	100	65.1337
Chr01	3500000	3510000	100	79.5266
Chr01	3510000	3520000	100	62.4423
Chr01	3520000	3530000	100	69.8807
Chr01	3530000	3540000	100	63.4485
Chr01	3540000	3550000	100	74.5513
Chr01	3550000	3560000	100	67.198
Chr01	3560000	3570000	100	63.2572
Chr01	3570000	3580000	100	71.6494
Chr01	3580000	3590000	99.1401	72.3361
Chr01	3590000	3600000	100	75.9333
Chr01	3600000	3610000	100	76.0099
Chr01	3610000	3620000	100	63.6394
Chr01	3620000	3630000	100	59.4388
Chr01	3630000	3640000	99.89	63.8748
Chr01	3640000	3650000	100	61.5017
Chr01	3650000	3660000	100	76.1734
Chr01	3660000	3670000	100	73.7309
Chr01	3670000	3680000	100	71.6521
Chr01	3680000	3690000	100	58.6655
Chr01	3690000	3700000	100	60.0808
Chr01	3700000	3710000	100	70.0667
Chr01	3710000	3720000	100	59.6679
Chr01	3720000	3730000	100	72.9344
Chr01	3730000	3740000	100	69.4372
Chr01	3740000	3750000	100	67.7063
Chr01	3750000	3760000	100	46.6238
Chr01	3760000	3770000	100	62.6591
Chr01	3770000	3780000	100	72.726
Chr01	3780000	3790000	100	79.7557
Chr01	3790000	3800000	100	60.4953
Chr01	3800000	3810000	100	62.8743
Chr01	3810000	3820000	100	64.9706
Chr01	3820000	3830000	100	55.6939
Chr01	3830000	3840000	100	63.8554
Chr01	3840000	3850000	100	67.5372
Chr01	3850000	3860000	100	69.2799
Chr01	3860000	3870000	100	60.0976
Chr01	3870000	3880000	100	62.8516
Chr01	3880000	3890000	100	66.7803
Chr01	3890000	3900000	100	63.5621
Chr01	3900000	3910000	100	65.1482
Chr01	3910000	3920000	100	76.4551
Chr01	3920000	3930000	100	72.6428
Chr01	3930000	3940000	100	75.5218
Chr01	3940000	3950000	100	72.6497
Chr01	3950000	3960000	100	74.0581
Chr01	3960000	3970000	100	68.0288
Chr01	3970000	3980000	100	48.399
Chr01	3980000	3990000	99.84	54.1528
Chr01	3990000	4000000	100	69.2147
Chr01	4000000	4010000	100	61.5157
Chr01	4010000	4020000	100	64.4404
Chr01	4020000	4030000	100	55.8122
Chr01	4030000	4040000	100	65.6328
Chr01	4040000	4050000	100	68.3762
Chr01	4050000	4060000	100	63.2847
Chr01	4060000	4070000	100	68.1165
Chr01	4070000	4080000	100	69.1791
Chr01	4080000	4090000	100	70.6479
Chr01	4090000	4100000	100	69.4519
Chr01	4100000	4110000	100	62.4604
Chr01	4110000	4120000	98.5801	57.7424
Chr01	4120000	4130000	100	48.9922
Chr01	4130000	4140000	99.96	52.4287
Chr01	4140000	4150000	100	63.0398
Chr01	4150000	4160000	100	64.948
Chr01	4160000	4170000	96.2704	58.2444
Chr01	4170000	4180000	100	68.3682
Chr01	4180000	4190000	100	70.393
Chr01	4190000	4200000	100	63.2448
Chr01	4200000	4210000	100	76.2367
Chr01	4210000	4220000	100	56.7332
Chr01	4220000	4230000	100	67.4441
Chr01	4230000	4240000	100	61.014
Chr01	4240000	4250000	100	71.7241
Chr01	4250000	4260000	100	65.183
Chr01	4260000	4270000	100	58.3335
Chr01	4270000	4280000	100	65.5956
Chr01	4280000	4290000	100	68.4254
Chr01	4290000	4300000	100	68.9804
Chr01	4300000	4310000	100	66.0256
Chr01	4310000	4320000	100	70.3833
Chr01	4320000	4330000	98.6301	53.5804
Chr01	4330000	4340000	100	57.3761
Chr01	4340000	4350000	100	59.4983
Chr01	4350000	4360000	100	44.9061
Chr01	4360000	4370000	100	52.6931
Chr01	4370000	4380000	100	70.546
Chr01	4380000	4390000	100	67.2081
Chr01	4390000	4400000	100	71.8804
Chr01	4400000	4410000	100	74.6415
Chr01	4410000	4420000	100	77.0961
Chr01	4420000	4430000	100	67.9576
Chr01	4430000	4440000	100	64.8921
Chr01	4440000	4450000	100	70.8948
Chr01	4450000	4460000	100	70.0869
Chr01	4460000	4470000	100	68.1765
Chr01	4470000	4480000	100	73.1894
Chr01	4480000	4490000	100	58.5185
Chr01	4490000	4500000	100	71.0644
Chr01	4500000	4510000	100	62.555
Chr01	4510000	4520000	100	69.6271
Chr01	4520000	4530000	100	62.9997
Chr01	4530000	4540000	100	74.4854
Chr01	4540000	4550000	100	70.0196
Chr01	4550000	4560000	100	68.8057
Chr01	4560000	4570000	100	79.7062
Chr01	4570000	4580000	100	68.8108
Chr01	4580000	4590000	100	64.8394
Chr01	4590000	4600000	100	62.2965
Chr01	4600000	4610000	100	58.3438
Chr01	4610000	4620000	100	71.3439
Chr01	4620000	4630000	100	65.6577
Chr01	4630000	4640000	100	69.2731
Chr01	4640000	4650000	100	70.5876
Chr01	4650000	4660000	100	71.3485
Chr01	4660000	4670000	100	71.9893
Chr01	4670000	4680000	100	54.403
Chr01	4680000	4690000	100	79.9173
Chr01	4690000	4700000	100	61.8858
Chr01	4700000	4710000	100	68.0921
Chr01	4710000	4720000	100	69.7816
Chr01	4720000	4730000	100	70.0904
Chr01	4730000	4740000	100	72.9566
Chr01	4740000	4750000	100	73.1646
Chr01	4750000	4760000	100	61.9233
Chr01	4760000	4770000	100	62.1117
Chr01	4770000	4780000	100	55.7962
Chr01	4780000	4790000	100	47.4351
Chr01	4790000	4800000	100	52.4843
Chr01	4800000	4810000	100	62.4068
Chr01	4810000	4820000	100	79.4694
Chr01	4820000	4830000	100	67.4789
Chr01	4830000	4840000	100	54.5253
Chr01	4840000	4850000	100	72.5851
Chr01	4850000	4860000	100	72.0633
Chr01	4860000	4870000	99.79	61.9356
Chr01	4870000	4880000	100	64.8517
Chr01	4880000	4890000	100	58.7539
Chr01	4890000	4900000	100	61.8977
Chr01	4900000	4910000	99.2901	56.7999
Chr01	4910000	4920000	99.0701	61.8423
Chr01	4920000	4930000	100	71.5358
Chr01	4930000	4940000	100	74.783
Chr01	4940000	4950000	100	71.69
Chr01	4950000	4960000	100	70.1329
Chr01	4960000	4970000	100	59.6633
Chr01	4970000	4980000	100	59.0533
Chr01	4980000	4990000	100	68.371
Chr01	4990000	5000000	100	69.1546
Chr01	5000000	5010000	100	59.6759
Chr01	5010000	5020000	100	59.0066
Chr01	5020000	5030000	100	62.243
Chr01	5030000	5040000	100	66.73
Chr01	5040000	5050000	100	67.1701
Chr01	5050000	5060000	100	59.3838
Chr01	5060000	5070000	100	69.175
Chr01	5070000	5080000	100	56.2752
Chr01	5080000	5090000	100	62.9085
Chr01	5090000	5100000	100	59.8215
Chr01	5100000	5110000	100	62.0969
Chr01	5110000	5120000	98.7101	69.9918
Chr01	5120000	5130000	100	59.6019
Chr01	5130000	5140000	100	70.6195
Chr01	5140000	5150000	100	71.9588
Chr01	5150000	5160000	100	74.2783
Chr01	5160000	5170000	100	57.8712
Chr01	5170000	5180000	100	63.3434
Chr01	5180000	5190000	100	57.9006
Chr01	5190000	5200000	100	63.0909
Chr01	5200000	5210000	100	70.4585
Chr01	5210000	5220000	100	76.4899
Chr01	5220000	5230000	100	74.0465
Chr01	5230000	5240000	100	57.3969
Chr01	5240000	5250000	100	72.8063
Chr01	5250000	5260000	100	67.4996
Chr01	5260000	5270000	100	63.3587
Chr01	5270000	5280000	100	67.3124
Chr01	5280000	5290000	100	74.6897
Chr01	5290000	5300000	100	77.7559
Chr01	5300000	5310000	100	64.1363
Chr01	5310000	5320000	100	70.3077
Chr01	5320000	5330000	100	63.5219
Chr01	5330000	5340000	100	60.3052
Chr01	5340000	5350000	100	66.2437
Chr01	5350000	5360000	100	64.0198
Chr01	5360000	5370000	100	64.2524
Chr01	5370000	5380000	100	75.8336
Chr01	5380000	5390000	100	70.227
Chr01	5390000	5400000	100	70.6282
Chr01	5400000	5410000	100	44.9099
Chr01	5410000	5420000	100	58.152
Chr01	5420000	5430000	100	61.829
Chr01	5430000	5440000	99.88	50.6047
Chr01	5440000	5450000	100	58.2293
Chr01	5450000	5460000	100	69.4941
Chr01	5460000	5470000	100	68.5863
Chr01	5470000	5480000	100	62.6191
Chr01	5480000	5490000	100	64.342
Chr01	5490000	5500000	100	81.7959
Chr01	5500000	5510000	100	56.3991
Chr01	5510000	5520000	100	80.4586
Chr01	5520000	5530000	100	60.3018
Chr01	5530000	5540000	100	65.71
Chr01	5540000	5550000	100	65.8939
Chr01	5550000	5560000	100	70.2882
Chr01	5560000	5570000	100	61.9544
Chr01	5570000	5580000	100	68.4666
Chr01	5580000	5590000	100	77.7186
Chr01	5590000	5600000	100	66.5327
Chr01	5600000	5610000	100	87.8241
Chr01	5610000	5620000	99.5	55.595
Chr01	5620000	5630000	100	29.9706
Chr01	5630000	5640000	50.8549	15.1905
Chr01	5640000	5650000	49.0351	34.9112
Chr01	5650000	5660000	98.1602	40.5565
Chr01	5660000	5670000	100	65.0714
Chr01	5670000	5680000	100	63.4328
Chr01	5680000	5690000	100	68.562
Chr01	5690000	5700000	100	76.0276
Chr01	5700000	5710000	100	62.3714
Chr01	5710000	5720000	99.67	70.6561
Chr01	5720000	5730000	100	67.1178
Chr01	5730000	5740000	99.1601	55.2121
Chr01	5740000	5750000	100	65.346
Chr01	5750000	5760000	100	45.3909
Chr01	5760000	5770000	100	45.8344
Chr01	5770000	5780000	88.7111	24.8444
Chr01	5780000	5790000	99.64	39.5491
Chr01	5790000	5800000	76.4124	17.5863
Chr01	5800000	5810000	40.6659	3.86721
Chr01	5810000	5820000	37.4963	10.3236
Chr01	5820000	5830000	99.68	33.1045
Chr01	5830000	5840000	100	51.2905
Chr01	5840000	5850000	100	32.8936
Chr01	5850000	5860000	99.99	39.4465
Chr01	5860000	5870000	100	56.8772
Chr01	5870000	5880000	100	55.8759
Chr01	5880000	5890000	100	68.3143
Chr01	5890000	5900000	97.9302	59.2316
Chr01	5900000	5910000	100	66.3639
Chr01	5910000	5920000	100	46.3434
Chr01	5920000	5930000	100	69.2662
Chr01	5930000	5940000	100	66.7326
Chr01	5940000	5950000	100	71.834
Chr01	5950000	5960000	100	55.2714
Chr01	5960000	5970000	100	70.091
Chr01	5970000	5980000	100	65.1949
Chr01	5980000	5990000	100	74.2256
Chr01	5990000	6000000	100	73.6182
Chr01	6000000	6010000	100	74.1834
Chr01	6010000	6020000	100	78.7529
Chr01	6020000	6030000	100	62.9764
Chr01	6030000	6040000	100	61.3171
Chr01	6040000	6050000	100	55.5161
Chr01	6050000	6060000	100	69.4057
Chr01	6060000	6070000	100	69.6771
Chr01	6070000	6080000	100	72.042
Chr01	6080000	6090000	100	71.3336
Chr01	6090000	6100000	100	84.2965
Chr01	6100000	6110000	100	69.2903
Chr01	6110000	6120000	98.9601	66.7352
Chr01	6120000	6130000	100	74.3683
Chr01	6130000	6140000	100	69.7004
Chr01	6140000	6150000	100	66.1836
Chr01	6150000	6160000	100	65.0212
Chr01	6160000	6170000	100	70.3343
Chr01	6170000	6180000	100	63.9686
Chr01	6180000	6190000	100	74.8776
Chr01	6190000	6200000	100	60.1784
Chr01	6200000	6210000	100	57.5442
Chr01	6210000	6220000	100	68.633
Chr01	6220000	6230000	100	59.948
Chr01	6230000	6240000	100	62.8999
Chr01	6240000	6250000	100	69.2328
Chr01	6250000	6260000	100	77.9795
Chr01	6260000	6270000	100	73.8877
Chr01	6270000	6280000	100	71.7832
Chr01	6280000	6290000	100	70.7805
Chr01	6290000	6300000	100	60.6323
Chr01	6300000	6310000	100	71.8947
Chr01	6310000	6320000	100	59.4851
Chr01	6320000	6330000	100	68.5911
Chr01	6330000	6340000	100	56.3771
Chr01	6340000	6350000	100	55.4303
Chr01	6350000	6360000	100	70.0804
Chr01	6360000	6370000	100	74.5024
Chr01	6370000	6380000	100	66.8406
Chr01	6380000	6390000	100	62.7406
Chr01	6390000	6400000	100	75.6037
Chr01	6400000	6410000	100	57.4867
Chr01	6410000	6420000	100	67.8496
Chr01	6420000	6430000	100	61.2093
Chr01	6430000	6440000	100	70.2002
Chr01	6440000	6450000	100	71.8114
Chr01	6450000	6460000	99.56	69.7703
Chr01	6460000	6470000	100	66.8739
Chr01	6470000	6480000	100	60.5896
Chr01	6480000	6490000	100	55.5623
Chr01	6490000	6500000	100	68.3205
Chr01	6500000	6510000	100	72.4884
Chr01	6510000	6520000	100	69.3918
Chr01	6520000	6530000	100	65.262
Chr01	6530000	6540000	100	72.9896
Chr01	6540000	6550000	100	71.585
Chr01	6550000	6560000	100	68.3258
Chr01	6560000	6570000	100	78.6221
Chr01	6570000	6580000	100	55.9126
Chr01	6580000	6590000	100	67.3448
Chr01	6590000	6600000	100	59.1307
Chr01	6600000	6610000	100	64.0513
Chr01	6610000	6620000	100	52.5658
Chr01	6620000	6630000	100	49.1666
Chr01	6630000	6640000	100	62.6586
Chr01	6640000	6650000	100	58.7989
Chr01	6650000	6660000	100	59.721
Chr01	6660000	6670000	100	61.9198
Chr01	6670000	6680000	100	60.1032
Chr01	6680000	6690000	100	66.4436
Chr01	6690000	6700000	100	67.5108
Chr01	6700000	6710000	100	62.5491
Chr01	6710000	6720000	100	51.4676
Chr01	6720000	6730000	100	65.8932
Chr01	6730000	6740000	100	67.0416
Chr01	6740000	6750000	100	60.4671
Chr01	6750000	6760000	100	84.8405
Chr01	6760000	6770000	100	66.202
Chr01	6770000	6780000	100	60.0134
Chr01	6780000	6790000	100	67.0002
Chr01	6790000	6800000	99.2001	59.2999
Chr01	6800000	6810000	100	78.6728
Chr01	6810000	6820000	100	75.6084
Chr01	6820000	6830000	100	77.6008
Chr01	6830000	6840000	100	79.9537
Chr01	6840000	6850000	100	73.6112
Chr01	6850000	6860000	100	72.7923
Chr01	6860000	6870000	100	57.1206
Chr01	6870000	6880000	100	55.5646
Chr01	6880000	6890000	100	68.1599
Chr01	6890000	6900000	100	69.5997
Chr01	6900000	6910000	100	68.5771
Chr01	6910000	6920000	100	57.3115
Chr01	6920000	6930000	100	70.368
Chr01	6930000	6940000	100	62.217
Chr01	6940000	6950000	100	80.9646
Chr01	6950000	6960000	100	61.4286
Chr01	6960000	6970000	100	62.1036
Chr01	6970000	6980000	100	69.1452
Chr01	6980000	6990000	100	63.0595
Chr01	6990000	7000000	100	55.7838
Chr01	7000000	7010000	100	59.9154
Chr01	7010000	7020000	100	66.5963
Chr01	7020000	7030000	100	61.1002
Chr01	7030000	7040000	100	76.4153
Chr01	7040000	7050000	100	66.183
Chr01	7050000	7060000	100	66.5824
Chr01	7060000	7070000	100	76.4471
Chr01	7070000	7080000	100	64.4108
Chr01	7080000	7090000	100	71.3527
Chr01	7090000	7100000	100	55.9539
Chr01	7100000	7110000	100	59.9335
Chr01	7110000	7120000	100	44.8586
Chr01	7120000	7130000	100	61.5043
Chr01	7130000	7140000	100	64.782
Chr01	7140000	7150000	100	60.7573
Chr01	7150000	7160000	100	69.916
Chr01	7160000	7170000	100	69.8074
Chr01	7170000	7180000	100	79.8677
Chr01	7180000	7190000	100	71.4456
Chr01	7190000	7200000	100	70.6032
Chr01	7200000	7210000	100	67.3405
Chr01	7210000	7220000	100	69.8014
Chr01	7220000	7230000	100	55.7928
Chr01	7230000	7240000	100	60.3237
Chr01	7240000	7250000	100	72.4789
Chr01	7250000	7260000	100	74.3478
Chr01	7260000	7270000	100	64.0599
Chr01	7270000	7280000	99.78	64.3788
Chr01	7280000	7290000	100	69.062
Chr01	7290000	7300000	100	63.2205
Chr01	7300000	7310000	97.6002	60.5763
Chr01	7310000	7320000	100	71.0828
Chr01	7320000	7330000	100	35.5432
Chr01	7330000	7340000	100	39.9787
Chr01	7340000	7350000	100	56.7617
Chr01	7350000	7360000	100	70.3816
Chr01	7360000	7370000	100	65.3411
Chr01	7370000	7380000	100	66.609
Chr01	7380000	7390000	100	70.3468
Chr01	7390000	7400000	100	63.5149
Chr01	7400000	7410000	100	70.0502
Chr01	7410000	7420000	100	61.6189
Chr01	7420000	7430000	100	66.9487
Chr01	7430000	7440000	100	56.0023
Chr01	7440000	7450000	100	72.0816
Chr01	7450000	7460000	100	70.9949
Chr01	7460000	7470000	100	55.3111
Chr01	7470000	7480000	100	65.3155
Chr01	7480000	7490000	100	69.199
Chr01	7490000	7500000	100	66.8418
Chr01	7500000	7510000	100	75.5169
Chr01	7510000	7520000	100	82.432
Chr01	7520000	7530000	100	66.797
Chr01	7530000	7540000	100	59.6732
Chr01	7540000	7550000	100	64.9702
Chr01	7550000	7560000	100	64.9171
Chr01	7560000	7570000	100	69.6574
Chr01	7570000	7580000	100	58.7277
Chr01	7580000	7590000	100	68.1125
Chr01	7590000	7600000	100	67.9719
Chr01	7600000	7610000	100	69.1552
Chr01	7610000	7620000	100	69.6465
Chr01	7620000	7630000	100	75.6629
Chr01	7630000	7640000	100	64.6288
Chr01	7640000	7650000	100	64.5391
Chr01	7650000	7660000	100	70.9059
Chr01	7660000	7670000	100	56.7469
Chr01	7670000	7680000	100	74.5862
Chr01	7680000	7690000	100	66.1201
Chr01	7690000	7700000	100	68.8621
Chr01	7700000	7710000	100	64.7326
Chr01	7710000	7720000	100	58.4489
Chr01	7720000	7730000	100	48.8858
Chr01	7730000	7740000	100	65.9643
Chr01	7740000	7750000	100	66.6654
Chr01	7750000	7760000	100	64.3358
Chr01	7760000	7770000	98.9301	61.9756
Chr01	7770000	7780000	100	65.7974
Chr01	7780000	7790000	100	72.9979
Chr01	7790000	7800000	100	79.2268
Chr01	7800000	7810000	100	74.0006
Chr01	7810000	7820000	100	46.8644
Chr01	7820000	7830000	100	55.5147
Chr01	7830000	7840000	100	74.2556
Chr01	7840000	7850000	100	62.8195
Chr01	7850000	7860000	100	62.9353
Chr01	7860000	7870000	100	67.0815
Chr01	7870000	7880000	100	71.5795
Chr01	7880000	7890000	100	69.6691
Chr01	7890000	7900000	100	73.2763
Chr01	7900000	7910000	100	70.8022
Chr01	7910000	7920000	100	68.6489
Chr01	7920000	7930000	100	68.0322
Chr01	7930000	7940000	100	66.9166
Chr01	7940000	7950000	100	67.0585
Chr01	7950000	7960000	100	74.3965
Chr01	7960000	7970000	100	55.8721
Chr01	7970000	7980000	100	71.5492
Chr01	7980000	7990000	100	57.5368
Chr01	7990000	8000000	100	66.7525
Chr01	8000000	8010000	100	74.9291
Chr01	8010000	8020000	100	74.4468
Chr01	8020000	8030000	100	62.2789
Chr01	8030000	8040000	100	68.6481
Chr01	8040000	8050000	99.4701	66.4967
Chr01	8050000	8060000	100	76.9954
Chr01	8060000	8070000	100	77.233
Chr01	8070000	8080000	100	73.2121
Chr01	8080000	8090000	100	68.3242
Chr01	8090000	8100000	99.92	55.5102
Chr01	8100000	8110000	100	65.181
Chr01	8110000	8120000	100	66.0181
Chr01	8120000	8130000	100	71.2613
Chr01	8130000	8140000	100	66.7396
Chr01	8140000	8150000	100	65.7829
Chr01	8150000	8160000	100	58.3425
Chr01	8160000	8170000	100	34.3055
Chr01	8170000	8180000	100	64.999
Chr01	8180000	8190000	100	78.7096
Chr01	8190000	8200000	100	48.7167
Chr01	8200000	8210000	100	54.7554
Chr01	8210000	8220000	96.7303	58.8665
Chr01	8220000	8230000	100	70.6264
Chr01	8230000	8240000	100	64.5671
Chr01	8240000	8250000	100	71.3897
Chr01	8250000	8260000	100	69.9705
Chr01	8260000	8270000	100	69.3524
Chr01	8270000	8280000	100	72.7889
Chr01	8280000	8290000	100	68.6893
Chr01	8290000	8300000	100	62.4041
Chr01	8300000	8310000	100	59.5735
Chr01	8310000	8320000	100	58.8389
Chr01	8320000	8330000	100	59.8851
Chr01	8330000	8340000	100	61.9532
Chr01	8340000	8350000	100	66.5345
Chr01	8350000	8360000	100	71.8542
Chr01	8360000	8370000	100	72.8435
Chr01	8370000	8380000	100	68.6191
Chr01	8380000	8390000	100	70.7258
Chr01	8390000	8400000	100	73.7156
Chr01	8400000	8410000	100	66.4241
Chr01	8410000	8420000	100	73.189
Chr01	8420000	8430000	100	69.025
Chr01	8430000	8440000	100	81.6515
Chr01	8440000	8450000	100	64.2634
Chr01	8450000	8460000	100	71.8565
Chr01	8460000	8470000	100	66.7384
Chr01	8470000	8480000	100	59.4318
Chr01	8480000	8490000	100	73.7184
Chr01	8490000	8500000	100	58.2271
Chr01	8500000	8510000	100	73.3989
Chr01	8510000	8520000	99.56	70.3879
Chr01	8520000	8530000	98.7201	52.5915
Chr01	8530000	8540000	100	80.6727
Chr01	8540000	8550000	100	67.153
Chr01	8550000	8560000	100	60.561
Chr01	8560000	8570000	100	65.2957
Chr01	8570000	8580000	100	74.6941
Chr01	8580000	8590000	100	62.1076
Chr01	8590000	8600000	100	34.0426
Chr01	8600000	8610000	99.96	38.2481
Chr01	8610000	8620000	100	68.2336
Chr01	8620000	8630000	100	65.6707
Chr01	8630000	8640000	100	68.2683
Chr01	8640000	8650000	100	62.3922
Chr01	8650000	8660000	32.0068	21.0251
Chr01	8660000	8670000	50.235	7.79062
Chr01	8670000	8680000	100	34.9092
Chr01	8680000	8690000	100	37.0129
Chr01	8690000	8700000	97.4703	30.7794
Chr01	8700000	8710000	100	38.4442
Chr01	8710000	8720000	100	41.417
Chr01	8720000	8730000	100	44.2559
Chr01	8730000	8740000	100	44.7343
Chr01	8740000	8750000	100	40.478
Chr01	8750000	8760000	100	33.0303
Chr01	8760000	8770000	100	33.9836
Chr01	8770000	8780000	100	59.253
Chr01	8780000	8790000	100	37.8686
Chr01	8790000	8800000	89.4611	28.5456
Chr01	8800000	8810000	0.559944	0.00559944
Chr01	8810000	8820000	93.6806	26.4758
Chr01	8820000	8830000	100	41.3742
Chr01	8830000	8840000	100	65.6929
Chr01	8840000	8850000	100	98.0613
Chr01	8850000	8860000	100	90.5179
Chr01	8860000	8870000	100	72.5064
Chr01	8870000	8880000	100	69.7972
Chr01	8880000	8890000	100	67.4242
Chr01	8890000	8900000	100	66.4307
Chr01	8900000	8910000	100	73.5755
Chr01	8910000	8920000	100	63.4255
Chr01	8920000	8930000	100	66.418
Chr01	8930000	8940000	100	77.4329
Chr01	8940000	8950000	100	55.7893
Chr01	8950000	8960000	100	70.6489
Chr01	8960000	8970000	100	72.0113
Chr01	8970000	8980000	100	62.5155
Chr01	8980000	8990000	100	58.3454
Chr01	8990000	9000000	100	72.3997
Chr01	9000000	9010000	100	67.8763
Chr01	9010000	9020000	100	66.8334
Chr01	9020000	9030000	100	68.2606
Chr01	9030000	9040000	100	57.5058
Chr01	9040000	9050000	100	79.9072
Chr01	9050000	9060000	100	76.0705
Chr01	9060000	9070000	100	61.8494
Chr01	9070000	9080000	100	62.5926
Chr01	9080000	9090000	100	59.1575
Chr01	9090000	9100000	100	71.9533
Chr01	9100000	9110000	100	63.8688
Chr01	9110000	9120000	100	64.804
Chr01	9120000	9130000	100	66.2381
Chr01	9130000	9140000	100	68.6434
Chr01	9140000	9150000	100	77.8549
Chr01	9150000	9160000	100	67.4081
Chr01	9160000	9170000	100	55.2275
Chr01	9170000	9180000	100	60.6242
Chr01	9180000	9190000	100	61.6566
Chr01	9190000	9200000	100	55.6814
Chr01	9200000	9210000	100	73.3121
Chr01	9210000	9220000	100	73.2998
Chr01	9220000	9230000	100	82.4617
Chr01	9230000	9240000	100	62.8837
Chr01	9240000	9250000	95.6604	45.6838
Chr01	9250000	9260000	100	65.167
Chr01	9260000	9270000	100	72.9586
Chr01	9270000	9280000	100	59.4019
Chr01	9280000	9290000	100	61.7508
Chr01	9290000	9300000	100	65.1585
Chr01	9300000	9310000	100	76.1889
Chr01	9310000	9320000	100	71.8403
Chr01	9320000	9330000	100	57.7329
Chr01	9330000	9340000	99.2701	59.1292
Chr01	9340000	9350000	100	68.0556
Chr01	9350000	9360000	100	69.6785
Chr01	9360000	9370000	100	66.5793
Chr01	9370000	9380000	100	44.5351
Chr01	9380000	9390000	99.84	27.9324
Chr01	9390000	9400000	100	38.6191
Chr01	9400000	9410000	100	34.6094
Chr01	9410000	9420000	100	37.334
Chr01	9420000	9430000	100	37.8315
Chr01	9430000	9440000	100	33.0998
Chr01	9440000	9450000	100	33.5001
Chr01	9450000	9460000	100	63.0906
Chr01	9460000	9470000	100	68.6292
Chr01	9470000	9480000	100	82.8064
Chr01	9480000	9490000	100	65.8023
Chr01	9490000	9500000	100	71.4901
Chr01	9500000	9510000	100	65.45
Chr01	9510000	9520000	100	72.1074
Chr01	9520000	9530000	100	69.0115
Chr01	9530000	9540000	100	70.0342
Chr01	9540000	9550000	100	66.8021
Chr01	9550000	9560000	100	62.446
Chr01	9560000	9570000	100	70.337
Chr01	9570000	9580000	100	69.758
Chr01	9580000	9590000	97.6202	58.6735
Chr01	9590000	9600000	100	73.8323
Chr01	9600000	9610000	100	73.2142
Chr01	9610000	9620000	100	64.9673
Chr01	9620000	9630000	100	52.3809
Chr01	9630000	9640000	100	54.48
Chr01	9640000	9650000	100	64.7434
Chr01	9650000	9660000	100	51.233
Chr01	9660000	9670000	100	50.0134
Chr01	9670000	9680000	100	64.6349
Chr01	9680000	9690000	100	62.5275
Chr01	9690000	9700000	100	62.5767
Chr01	9700000	9710000	100	60.2319
Chr01	9710000	9720000	100	70.5201
Chr01	9720000	9730000	100	76.1635
Chr01	9730000	9740000	100	63.2931
Chr01	9740000	9750000	100	70.4025
Chr01	9750000	9760000	100	69.7087
Chr01	9760000	9770000	100	58.2514
Chr01	9770000	9780000	100	61.4619
Chr01	9780000	9790000	100	67.1128
Chr01	9790000	9800000	100	67.5237
Chr01	9800000	9810000	100	74.0393
Chr01	9810000	9820000	100	69.4368
Chr01	9820000	9830000	100	70.7
Chr01	9830000	9840000	100	60.4302
Chr01	9840000	9850000	100	75.5776
Chr01	9850000	9860000	100	69.5205
Chr01	9860000	9870000	100	60.0418
Chr01	9870000	9880000	100	65.6141
Chr01	9880000	9890000	100	71.7958
Chr01	9890000	9900000	100	69.3332
Chr01	9900000	9910000	100	70.8218
Chr01	9910000	9920000	100	50.1166
Chr01	9920000	9930000	100	73.8112
Chr01	9930000	9940000	100	48.4129
Chr01	9940000	9950000	100	41.6075
Chr01	9950000	9960000	100	68.5541
Chr01	9960000	9970000	100	70.3754
Chr01	9970000	9980000	100	66.6726
Chr01	9980000	9990000	100	70.6028
Chr01	9990000	10000000	99.0701	56.0217
Chr01	10000000	10010000	100	67.0733
Chr01	10010000	10020000	100	68.1919
Chr01	10020000	10030000	100	61.1085
Chr01	10030000	10040000	98.3602	52.1408
Chr01	10040000	10050000	100	57.5772
Chr01	10050000	10060000	100	52.3347
Chr01	10060000	10070000	99.4901	50.8103
Chr01	10070000	10080000	100	30.2852
Chr01	10080000	10090000	100	59.5547
Chr01	10090000	10100000	100	59.3955
Chr01	10100000	10110000	100	61.7963
Chr01	10110000	10120000	100	70.5174
Chr01	10120000	10130000	100	68.3932
Chr01	10130000	10140000	100	70.4399
Chr01	10140000	10150000	100	71.1715
Chr01	10150000	10160000	100	72.6743
Chr01	10160000	10170000	100	67.9314
Chr01	10170000	10180000	100	68.5692
Chr01	10180000	10190000	100	66.6938
Chr01	10190000	10200000	100	69.6371
Chr01	10200000	10210000	100	65.3605
Chr01	10210000	10220000	100	53.1026
Chr01	10220000	10230000	100	75.7373
Chr01	10230000	10240000	100	63.8119
Chr01	10240000	10250000	100	71.7236
Chr01	10250000	10260000	100	64.0448
Chr01	10260000	10270000	100	66.8959
Chr01	10270000	10280000	100	69.0109
Chr01	10280000	10290000	100	76.1464
Chr01	10290000	10300000	100	62.6436
Chr01	10300000	10310000	100	65.7953
Chr01	10310000	10320000	100	69.1049
Chr01	10320000	10330000	100	69.0019
Chr01	10330000	10340000	100	63.339
Chr01	10340000	10350000	100	71.441
Chr01	10350000	10360000	100	59.9233
Chr01	10360000	10370000	100	67.2894
Chr01	10370000	10380000	100	44.9756
Chr01	10380000	10390000	100	75.3283
Chr01	10390000	10400000	100	75.425
Chr01	10400000	10410000	100	58.5607
Chr01	10410000	10420000	100	64.8394
Chr01	10420000	10430000	100	61.2663
Chr01	10430000	10440000	100	61.8949
Chr01	10440000	10450000	100	69.6691
Chr01	10450000	10460000	100	69.0027
Chr01	10460000	10470000	100	68.404
Chr01	10470000	10480000	100	72.2551
Chr01	10480000	10490000	100	56.9229
Chr01	10490000	10500000	100	37.8375
Chr01	10500000	10510000	100	71.086
Chr01	10510000	10520000	100	62.6983
Chr01	10520000	10530000	99.99	52.9203
Chr01	10530000	10540000	99.98	53.6063
Chr01	10540000	10550000	100	66.2077
Chr01	10550000	10560000	100	57.733
Chr01	10560000	10570000	100	59.1622
Chr01	10570000	10580000	100	56.9025
Chr01	10580000	10590000	100	59.9091
Chr01	10590000	10600000	100	74.2244
Chr01	10600000	10610000	100	62.3825
Chr01	10610000	10620000	100	78.5469
Chr01	10620000	10630000	100	71.7707
Chr01	10630000	10640000	100	56.2409
Chr01	10640000	10650000	100	64.766
Chr01	10650000	10660000	100	64.8605
Chr01	10660000	10670000	100	71.014
Chr01	10670000	10680000	100	70.0453
Chr01	10680000	10690000	100	72.4855
Chr01	10690000	10700000	100	78.5115
Chr01	10700000	10710000	100	74.6861
Chr01	10710000	10720000	100	64.3279
Chr01	10720000	10730000	100	56.8724
Chr01	10730000	10740000	100	73.0679
Chr01	10740000	10750000	100	81.0542
Chr01	10750000	10760000	100	71.2096
Chr01	10760000	10770000	100	76.0897
Chr01	10770000	10780000	100	61.4386
Chr01	10780000	10790000	100	65.0173
Chr01	10790000	10800000	100	78.7608
Chr01	10800000	10810000	100	66.9353
Chr01	10810000	10820000	100	60.7384
Chr01	10820000	10830000	100	70.7913
Chr01	10830000	10840000	100	67.0897
Chr01	10840000	10850000	100	72.3834
Chr01	10850000	10860000	100	71.8757
Chr01	10860000	10870000	100	59.723
Chr01	10870000	10880000	100	67.6168
Chr01	10880000	10890000	100	74.6237
Chr01	10890000	10900000	100	69.8511
Chr01	10900000	10910000	100	61.4043
Chr01	10910000	10920000	100	69.1443
Chr01	10920000	10930000	100	76.7126
Chr01	10930000	10940000	100	62.3445
Chr01	10940000	10950000	100	72.6857
Chr01	10950000	10960000	100	52.3433
Chr01	10960000	10970000	100	59.9251
Chr01	10970000	10980000	100	67.2697
Chr01	10980000	10990000	100	67.849
Chr01	10990000	11000000	100	69.9394
Chr01	11000000	11010000	100	59.8743
Chr01	11010000	11020000	100	67.2339
Chr01	11020000	11030000	100	77.6567
Chr01	11030000	11040000	100	62.8024
Chr01	11040000	11050000	100	66.8091
Chr01	11050000	11060000	100	72.9927
Chr01	11060000	11070000	100	69.5981
Chr01	11070000	11080000	100	60.2877
Chr01	11080000	11090000	100	66.7224
Chr01	11090000	11100000	100	68.0659
Chr01	11100000	11110000	100	67.5638
Chr01	11110000	11120000	100	72.0558
Chr01	11120000	11130000	99.77	39.1269
Chr01	11130000	11140000	99.66	51.2437
Chr01	11140000	11150000	100	70.7743
Chr01	11150000	11160000	100	58.7791
Chr01	11160000	11170000	100	62.5458
Chr01	11170000	11180000	100	69.5165
Chr01	11180000	11190000	100	58.408
Chr01	11190000	11200000	100	68.6566
Chr01	11200000	11210000	100	70.2612
Chr01	11210000	11220000	100	54.4596
Chr01	11220000	11230000	100	70.6469
Chr01	11230000	11240000	100	58.3561
Chr01	11240000	11250000	100	69.2967
Chr01	11250000	11260000	100	71.0566
Chr01	11260000	11270000	100	59.8355
Chr01	11270000	11280000	100	60.3105
Chr01	11280000	11290000	100	58.3614
Chr01	11290000	11300000	100	47.0945
Chr01	11300000	11310000	99.81	59.109
Chr01	11310000	11320000	100	65.5242
Chr01	11320000	11330000	100	72.8965
Chr01	11330000	11340000	100	78.9427
Chr01	11340000	11350000	100	68.3342
Chr01	11350000	11360000	100	57.7069
Chr01	11360000	11370000	100	76.5223
Chr01	11370000	11380000	100	70.5796
Chr01	11380000	11390000	100	75.0129
Chr01	11390000	11400000	99.3701	66.9748
Chr01	11400000	11410000	100	82.9005
Chr01	11410000	11420000	100	65.3652
Chr01	11420000	11430000	100	58.2477
Chr01	11430000	11440000	100	62.0842
Chr01	11440000	11450000	100	55.1774
Chr01	11450000	11460000	100	59.9138
Chr01	11460000	11470000	100	49.09
Chr01	11470000	11480000	100	69.4156
Chr01	11480000	11490000	100	70.013
Chr01	11490000	11500000	100	71.9286
Chr01	11500000	11510000	100	67.4869
Chr01	11510000	11520000	100	69.9452
Chr01	11520000	11530000	100	72.47
Chr01	11530000	11540000	100	64.4439
Chr01	11540000	11550000	100	69.5053
Chr01	11550000	11560000	100	59.3217
Chr01	11560000	11570000	100	66.3906
Chr01	11570000	11580000	100	68.4737
Chr01	11580000	11590000	100	62.091
Chr01	11590000	11600000	100	61.9042
Chr01	11600000	11610000	100	74.5621
Chr01	11610000	11620000	100	71.6678
Chr01	11620000	11630000	100	57.9099
Chr01	11630000	11640000	100	69.2676
Chr01	11640000	11650000	100	78.9119
Chr01	11650000	11660000	100	60.6669
Chr01	11660000	11670000	100	62.5124
Chr01	11670000	11680000	100	59.273
Chr01	11680000	11690000	100	78.883
Chr01	11690000	11700000	100	60.4365
Chr01	11700000	11710000	100	66.9495
Chr01	11710000	11720000	100	57.145
Chr01	11720000	11730000	100	69.2736
Chr01	11730000	11740000	99.51	64.1808
Chr01	11740000	11750000	100	49.9365
Chr01	11750000	11760000	100	70.5028
Chr01	11760000	11770000	100	79.2766
Chr01	11770000	11780000	100	66.0971
Chr01	11780000	11790000	100	73.3364
Chr01	11790000	11800000	100	51.9405
Chr01	11800000	11810000	100	60.8123
Chr01	11810000	11820000	100	71.8847
Chr01	11820000	11830000	99.93	62.2526
Chr01	11830000	11840000	100	63.3006
Chr01	11840000	11850000	100	76.1137
Chr01	11850000	11860000	100	70.1806
Chr01	11860000	11870000	100	76.2799
Chr01	11870000	11880000	100	75.5821
Chr01	11880000	11890000	100	64.1856
Chr01	11890000	11900000	100	72.8318
Chr01	11900000	11910000	100	59.4853
Chr01	11910000	11920000	99.3001	66.1264
Chr01	11920000	11930000	100	68.6904
Chr01	11930000	11940000	100	60.0905
Chr01	11940000	11950000	100	65.3108
Chr01	11950000	11960000	100	61.3185
Chr01	11960000	11970000	100	71.1705
Chr01	11970000	11980000	100	65.1984
Chr01	11980000	11990000	100	74.1255
Chr01	11990000	12000000	100	77.9513
Chr01	12000000	12010000	100	59.0016
Chr01	12010000	12020000	100	57.3912
Chr01	12020000	12030000	100	69.1925
Chr01	12030000	12040000	100	71.0097
Chr01	12040000	12050000	100	62.5551
Chr01	12050000	12060000	99.79	67.0295
Chr01	12060000	12070000	100	65.0391
Chr01	12070000	12080000	100	77.0733
Chr01	12080000	12090000	100	57.2525
Chr01	12090000	12100000	100	59.511
Chr01	12100000	12110000	100	61.6929
Chr01	12110000	12120000	100	65.6253
Chr01	12120000	12130000	100	55.054
Chr01	12130000	12140000	100	60.8398
Chr01	12140000	12150000	100	66.598
Chr01	12150000	12160000	100	64.5207
Chr01	12160000	12170000	100	66.6009
Chr01	12170000	12180000	100	73.9988
Chr01	12180000	12190000	100	66.9217
Chr01	12190000	12200000	100	73.2449
Chr01	12200000	12210000	100	78.263
Chr01	12210000	12220000	100	69.6579
Chr01	12220000	12230000	100	70.0902
Chr01	12230000	12240000	100	70.7329
Chr01	12240000	12250000	100	74.4237
Chr01	12250000	12260000	100	67.9425
Chr01	12260000	12270000	99.89	56.5874
Chr01	12270000	12280000	99.81	57.964
Chr01	12280000	12290000	100	74.7722
Chr01	12290000	12300000	100	77.4108
Chr01	12300000	12310000	100	58.6814
Chr01	12310000	12320000	100	75.1233
Chr01	12320000	12330000	100	70.5492
Chr01	12330000	12340000	100	58.3171
Chr01	12340000	12350000	100	66.1096
Chr01	12350000	12360000	100	70.3911
Chr01	12360000	12370000	100	74.2323
Chr01	12370000	12380000	100	68.0911
Chr01	12380000	12390000	100	69.859
Chr01	12390000	12400000	100	66.7833
Chr01	12400000	12410000	100	75.7556
Chr01	12410000	12420000	100	73.6792
Chr01	12420000	12430000	100	77.612
Chr01	12430000	12440000	100	63.5714
Chr01	12440000	12450000	100	72.3325
Chr01	12450000	12460000	100	61.442
Chr01	12460000	12470000	100	60.8361
Chr01	12470000	12480000	100	62.4529
Chr01	12480000	12490000	100	68.1471
Chr01	12490000	12500000	100	79.3499
Chr01	12500000	12510000	100	68.1447
Chr01	12510000	12520000	100	68.0193
Chr01	12520000	12530000	100	66.3278
Chr01	12530000	12540000	100	72.882
Chr01	12540000	12550000	100	71.6525
Chr01	12550000	12560000	100	74.64
Chr01	12560000	12570000	100	67.3102
Chr01	12570000	12580000	100	60.5028
Chr01	12580000	12590000	100	69.5164
Chr01	12590000	12600000	100	61.4708
Chr01	12600000	12610000	100	65.9598
Chr01	12610000	12620000	100	74.447
Chr01	12620000	12630000	100	67.0685
Chr01	12630000	12640000	100	72.4533
Chr01	12640000	12650000	100	76.0713
Chr01	12650000	12660000	100	65.3828
Chr01	12660000	12670000	100	65.2454
Chr01	12670000	12680000	100	72.5521
Chr01	12680000	12690000	100	69.5768
Chr01	12690000	12700000	100	62.2602
Chr01	12700000	12710000	100	72.2815
Chr01	12710000	12720000	100	71.7627
Chr01	12720000	12730000	100	64.2137
Chr01	12730000	12740000	100	79.2791
Chr01	12740000	12750000	100	57.1721
Chr01	12750000	12760000	100	67.2148
Chr01	12760000	12770000	100	72.2639
Chr01	12770000	12780000	100	73.4018
Chr01	12780000	12790000	100	73.2135
Chr01	12790000	12800000	100	69.2941
Chr01	12800000	12810000	100	63.5476
Chr01	12810000	12820000	100	66.642
Chr01	12820000	12830000	100	63.7286
Chr01	12830000	12840000	100	59.2413
Chr01	12840000	12850000	100	60.056
Chr01	12850000	12860000	100	65.8004
Chr01	12860000	12870000	100	54.2601
Chr01	12870000	12880000	100	64.9916
Chr01	12880000	12890000	100	66.2346
Chr01	12890000	12900000	100	58.1153
Chr01	12900000	12910000	100	72.0274
Chr01	12910000	12920000	100	79.73
Chr01	12920000	12930000	100	70.7941
Chr01	12930000	12940000	100	73.3819
Chr01	12940000	12950000	100	64.1318
Chr01	12950000	12960000	100	75.928
Chr01	12960000	12970000	100	61.2613
Chr01	12970000	12980000	100	68.5383
Chr01	12980000	12990000	100	65.4014
Chr01	12990000	13000000	100	73.6751
Chr01	13000000	13010000	100	69.4346
Chr01	13010000	13020000	100	76.0984
Chr01	13020000	13030000	100	65.784
Chr01	13030000	13040000	100	69.7541
Chr01	13040000	13050000	100	49.3728
Chr01	13050000	13060000	19.848	5.50225
Chr01	13060000	13070000	68.3532	20.0085
Chr01	13070000	13080000	100	71.4552
Chr01	13080000	13090000	100	64.4068
Chr01	13090000	13100000	100	74.2368
Chr01	13100000	13110000	100	63.1608
Chr01	13110000	13120000	100	62.8637
Chr01	13120000	13130000	100	70.4167
Chr01	13130000	13140000	100	63.59
Chr01	13140000	13150000	100	72.1062
Chr01	13150000	13160000	100	65.9699
Chr01	13160000	13170000	100	77.9338
Chr01	13170000	13180000	100	76.1061
Chr01	13180000	13190000	100	65.2668
Chr01	13190000	13200000	100	68.6874
Chr01	13200000	13210000	100	74.909
Chr01	13210000	13220000	100	70.0845
Chr01	13220000	13230000	100	50.3886
Chr01	13230000	13240000	100	35.4613
Chr01	13240000	13250000	100	44.4996
Chr01	13250000	13260000	100	65.232
Chr01	13260000	13270000	100	74.6321
Chr01	13270000	13280000	100	66.1813
Chr01	13280000	13290000	100	72.8593
Chr01	13290000	13300000	100	69.9929
Chr01	13300000	13310000	100	75.648
Chr01	13310000	13320000	100	67.5512
Chr01	13320000	13330000	100	53.3821
Chr01	13330000	13340000	100	55.1272
Chr01	13340000	13350000	100	59.5286
Chr01	13350000	13360000	100	54.1114
Chr01	13360000	13370000	100	67.9195
Chr01	13370000	13380000	100	67.2603
Chr01	13380000	13390000	100	67.0996
Chr01	13390000	13400000	100	70.9617
Chr01	13400000	13410000	100	63.3617
Chr01	13410000	13420000	100	75.8792
Chr01	13420000	13430000	100	70.2565
Chr01	13430000	13440000	100	41.9137
Chr01	13440000	13450000	100	37.7955
Chr01	13450000	13460000	100	36.8485
Chr01	13460000	13470000	100	35.6938
Chr01	13470000	13480000	100	36.932
Chr01	13480000	13490000	100	29.9314
Chr01	13490000	13500000	100	35.0608
Chr01	13500000	13510000	100	50.3297
Chr01	13510000	13520000	100	66.8056
Chr01	13520000	13530000	100	71.7798
Chr01	13530000	13540000	100	60.9219
Chr01	13540000	13550000	100	60.8805
Chr01	13550000	13560000	100	72.9699
Chr01	13560000	13570000	100	75.0563
Chr01	13570000	13580000	100	75.4484
Chr01	13580000	13590000	100	70.0447
Chr01	13590000	13600000	100	80.797
Chr01	13600000	13610000	100	72.9586
Chr01	13610000	13620000	100	67.397
Chr01	13620000	13630000	100	67.8066
Chr01	13630000	13640000	100	68.8576
Chr01	13640000	13650000	100	65.1758
Chr01	13650000	13660000	100	73.4525
Chr01	13660000	13670000	100	73.7145
Chr01	13670000	13680000	100	66.7879
Chr01	13680000	13690000	100	75.9349
Chr01	13690000	13700000	100	60.0336
Chr01	13700000	13710000	100	70.7332
Chr01	13710000	13720000	100	53.4211
Chr01	13720000	13730000	100	65.8015
Chr01	13730000	13740000	100	64.2589
Chr01	13740000	13750000	100	68.2421
Chr01	13750000	13760000	100	67.3601
Chr01	13760000	13770000	100	63.9802
Chr01	13770000	13780000	96.0404	65.7867
Chr01	13780000	13790000	100	56.3917
Chr01	13790000	13800000	100	67.6404
Chr01	13800000	13810000	100	57.9927
Chr01	13810000	13820000	100	68.0742
Chr01	13820000	13830000	100	71.3458
Chr01	13830000	13840000	100	68.1228
Chr01	13840000	13850000	100	67.9668
Chr01	13850000	13860000	100	49.3054
Chr01	13860000	13870000	100	62.624
Chr01	13870000	13880000	100	66.4085
Chr01	13880000	13890000	100	60.7956
Chr01	13890000	13900000	100	79.6445
Chr01	13900000	13910000	100	71.988
Chr01	13910000	13920000	100	72.0455
Chr01	13920000	13930000	100	61.9714
Chr01	13930000	13940000	100	75.8302
Chr01	13940000	13950000	100	61.1799
Chr01	13950000	13960000	100	67.1659
Chr01	13960000	13970000	96.4904	58.6911
Chr01	13970000	13980000	100	75.3917
Chr01	13980000	13990000	100	68.1891
Chr01	13990000	14000000	100	60.7155
Chr01	14000000	14010000	100	62.728
Chr01	14010000	14020000	100	69.8661
Chr01	14020000	14030000	95.0805	54.4294
Chr01	14030000	14040000	100	54.2392
Chr01	14040000	14050000	100	61.8284
Chr01	14050000	14060000	100	62.5438
Chr01	14060000	14070000	99.4001	72.1222
Chr01	14070000	14080000	100	66.128
Chr01	14080000	14090000	100	68.0326
Chr01	14090000	14100000	100	64.3969
Chr01	14100000	14110000	100	72.4366
Chr01	14110000	14120000	100	59.5625
Chr01	14120000	14130000	100	75.8494
Chr01	14130000	14140000	100	67.0344
Chr01	14140000	14150000	100	65.5839
Chr01	14150000	14160000	100	63.0573
Chr01	14160000	14170000	100	75.7385
Chr01	14170000	14180000	99.84	56.8084
Chr01	14180000	14190000	100	74.0812
Chr01	14190000	14200000	100	63.717
Chr01	14200000	14210000	100	72.3674
Chr01	14210000	14220000	100	61.6373
Chr01	14220000	14230000	100	64.1647
Chr01	14230000	14240000	100	59.1722
Chr01	14240000	14250000	95.3405	52.7916
Chr01	14250000	14260000	100	72.4455
Chr01	14260000	14270000	100	58.3545
Chr01	14270000	14280000	99.94	65.8643
Chr01	14280000	14290000	100	68.7805
Chr01	14290000	14300000	100	61.5364
Chr01	14300000	14310000	100	44.0412
Chr01	14310000	14320000	100	43.9027
Chr01	14320000	14330000	99.3101	33.2609
Chr01	14330000	14340000	100	66.7459
Chr01	14340000	14350000	100	71.4916
Chr01	14350000	14360000	100	65.4822
Chr01	14360000	14370000	99.63	58.0767
Chr01	14370000	14380000	100	70.8255
Chr01	14380000	14390000	100	56.5377
Chr01	14390000	14400000	100	55.5148
Chr01	14400000	14410000	100	60.7318
Chr01	14410000	14420000	100	61.0984
Chr01	14420000	14430000	100	56.9541
Chr01	14430000	14440000	100	65.4845
Chr01	14440000	14450000	100	73.1816
Chr01	14450000	14460000	100	73.9047
Chr01	14460000	14470000	100	64.6788
Chr01	14470000	14480000	100	74.334
Chr01	14480000	14490000	100	78.3062
Chr01	14490000	14500000	100	66.7019
Chr01	14500000	14510000	100	70.7987
Chr01	14510000	14520000	100	70.6482
Chr01	14520000	14530000	100	65.0999
Chr01	14530000	14540000	100	69.1046
Chr01	14540000	14550000	100	53.9637
Chr01	14550000	14560000	100	66.2406
Chr01	14560000	14570000	100	62.1684
Chr01	14570000	14580000	100	66.9901
Chr01	14580000	14590000	100	66.313
Chr01	14590000	14600000	100	72.1437
Chr01	14600000	14610000	100	71.0778
Chr01	14610000	14620000	100	65.4698
Chr01	14620000	14630000	100	64.6035
Chr01	14630000	14640000	100	181.861
Chr01	14640000	14650000	100	73.2436
Chr01	14650000	14660000	100	69.2239
Chr01	14660000	14670000	100	60.3317
Chr01	14670000	14680000	100	56.6149
Chr01	14680000	14690000	100	76.2998
Chr01	14690000	14700000	100	69.4175
Chr01	14700000	14710000	100	76.5258
Chr01	14710000	14720000	100	58.8706
Chr01	14720000	14730000	100	64.9267
Chr01	14730000	14740000	100	63.5091
Chr01	14740000	14750000	100	66.626
Chr01	14750000	14760000	100	70.3362
Chr01	14760000	14770000	100	75.6548
Chr01	14770000	14780000	100	76.5461
Chr01	14780000	14790000	100	61.4523
Chr01	14790000	14800000	100	54.2801
Chr01	14800000	14810000	100	62.7419
Chr01	14810000	14820000	100	73.6364
Chr01	14820000	14830000	100	75.7346
Chr01	14830000	14840000	100	66.2078
Chr01	14840000	14850000	69.0431	43.5052
Chr01	14850000	14860000	30.9569	23.9609
Chr01	14860000	14870000	100	68.3813
Chr01	14870000	14880000	100	45.4853
Chr01	14880000	14890000	100	54.8251
Chr01	14890000	14900000	100	70.1103
Chr01	14900000	14910000	100	71.4735
Chr01	14910000	14920000	100	73.353
Chr01	14920000	14930000	100	63.4337
Chr01	14930000	14940000	100	58.7023
Chr01	14940000	14950000	100	68.9357
Chr01	14950000	14960000	100	64.4516
Chr01	14960000	14970000	100	66.3332
Chr01	14970000	14980000	100	65.2194
Chr01	14980000	14990000	100	50.7645
Chr01	14990000	15000000	94.1706	44.371
Chr01	15000000	15010000	100	62.355
Chr01	15010000	15020000	100	68.1518
Chr01	15020000	15030000	96.4204	54.7481
Chr01	15030000	15040000	100	68.5316
Chr01	15040000	15050000	100	69.0396
Chr01	15050000	15060000	100	65.0837
Chr01	15060000	15070000	100	72.6644
Chr01	15070000	15080000	100	63.604
Chr01	15080000	15090000	100	63.7048
Chr01	15090000	15100000	100	65.2989
Chr01	15100000	15110000	100	74.2514
Chr01	15110000	15120000	100	50.6982
Chr01	15120000	15130000	92.7607	31.6567
Chr01	15130000	15140000	100	36.0554
Chr01	15140000	15150000	100	36.3785
Chr01	15150000	15160000	100	37.2325
Chr01	15160000	15170000	100	67.2285
Chr01	15170000	15180000	100	76.3153
Chr01	15180000	15190000	100	60.5314
Chr01	15190000	15200000	99.84	31.3538
Chr01	15200000	15210000	53.6946	8.81592
Chr01	15210000	15220000	32.6867	5.84352
Chr01	15220000	15230000	100	41.2897
Chr01	15230000	15240000	100	36.9076
Chr01	15240000	15250000	100	36.1523
Chr01	15250000	15260000	100	43.1603
Chr01	15260000	15270000	100	39.8297
Chr01	15270000	15280000	100	227.676
Chr01	15280000	15290000	100	36.1781
Chr01	15290000	15300000	100	31.0179
Chr01	15300000	15310000	100	33.6155
Chr01	15310000	15320000	100	37.1824
Chr01	15320000	15330000	99.62	31.0737
Chr01	15330000	15340000	99.4901	46.5237
Chr01	15340000	15350000	100	67.7264
Chr01	15350000	15360000	100	69.7138
Chr01	15360000	15370000	100	65.7623
Chr01	15370000	15380000	100	70.0396
Chr01	15380000	15390000	100	71.6071
Chr01	15390000	15400000	100	60.209
Chr01	15400000	15410000	100	75.8136
Chr01	15410000	15420000	100	64.4622
Chr01	15420000	15430000	100	64.8645
Chr01	15430000	15440000	100	67.4564
Chr01	15440000	15450000	100	60.5185
Chr01	15450000	15460000	100	59.02
Chr01	15460000	15470000	100	71.9598
Chr01	15470000	15480000	100	75.0696
Chr01	15480000	15490000	100	75.058
Chr01	15490000	15500000	99.1201	65.3697
Chr01	15500000	15510000	100	71.0223
Chr01	15510000	15520000	100	68.605
Chr01	15520000	15530000	100	71.3971
Chr01	15530000	15540000	100	74.8167
Chr01	15540000	15550000	100	65.8797
Chr01	15550000	15560000	100	80.2523
Chr01	15560000	15570000	100	60.2822
Chr01	15570000	15580000	100	61.6725
Chr01	15580000	15590000	100	73.4138
Chr01	15590000	15600000	100	74.6643
Chr01	15600000	15610000	100	64.7226
Chr01	15610000	15620000	100	62.806
Chr01	15620000	15630000	100	69.0894
Chr01	15630000	15640000	100	74.1543
Chr01	15640000	15650000	100	61.2494
Chr01	15650000	15660000	100	68.3635
Chr01	15660000	15670000	100	71.117
Chr01	15670000	15680000	100	68.2027
Chr01	15680000	15690000	100	73.3253
Chr01	15690000	15700000	100	78.7071
Chr01	15700000	15710000	100	77.9784
Chr01	15710000	15720000	100	54.8891
Chr01	15720000	15730000	100	83.007
Chr01	15730000	15740000	97.4703	60.3252
Chr01	15740000	15750000	100	64.0528
Chr01	15750000	15760000	100	61.5229
Chr01	15760000	15770000	100	78.8452
Chr01	15770000	15780000	99.63	50.0151
Chr01	15780000	15790000	100	61.7833
Chr01	15790000	15800000	100	71.378
Chr01	15800000	15810000	100	59.2378
Chr01	15810000	15820000	100	57.3467
Chr01	15820000	15830000	100	55.8665
Chr01	15830000	15840000	98.6101	56.2845
Chr01	15840000	15850000	98.4202	40.1649
Chr01	15850000	15860000	100	63.8344
Chr01	15860000	15870000	100	60.9476
Chr01	15870000	15880000	100	74.4876
Chr01	15880000	15890000	100	76.027
Chr01	15890000	15900000	100	58.6392
Chr01	15900000	15910000	100	59.9971
Chr01	15910000	15920000	100	63.8178
Chr01	15920000	15930000	100	60.8909
Chr01	15930000	15940000	100	62.8285
Chr01	15940000	15950000	100	52.1444
Chr01	15950000	15960000	100	55.8507
Chr01	15960000	15970000	100	66.9615
Chr01	15970000	15980000	100	61.9693
Chr01	15980000	15990000	100	59.8821
Chr01	15990000	16000000	100	60.0301
Chr01	16000000	16010000	100	65.7681
Chr01	16010000	16020000	99.1901	45.4192
Chr01	16020000	16030000	100	59.7757
Chr01	16030000	16040000	100	63.0274
Chr01	16040000	16050000	100	62.8764
Chr01	16050000	16060000	100	62.5037
Chr01	16060000	16070000	100	67.1034
Chr01	16070000	16080000	100	64.5505
Chr01	16080000	16090000	100	69.4436
Chr01	16090000	16100000	100	70.4645
Chr01	16100000	16110000	100	69.1797
Chr01	16110000	16120000	100	64.421
Chr01	16120000	16130000	100	88.4265
Chr01	16130000	16140000	99.99	45.7633
Chr01	16140000	16150000	100	60.6171
Chr01	16150000	16160000	100	69.5509
Chr01	16160000	16170000	100	69.6579
Chr01	16170000	16180000	100	67.7313
Chr01	16180000	16190000	100	77.8694
Chr01	16190000	16200000	100	71.8803
Chr01	16200000	16210000	100	75.5181
Chr01	16210000	16220000	100	64.9168
Chr01	16220000	16230000	100	65.8881
Chr01	16230000	16240000	100	67.4691
Chr01	16240000	16250000	100	66.4367
Chr01	16250000	16260000	100	65.4706
Chr01	16260000	16270000	100	66.9872
Chr01	16270000	16280000	100	69.7265
Chr01	16280000	16290000	100	63.1143
Chr01	16290000	16300000	100	80.0947
Chr01	16300000	16310000	100	72.5642
Chr01	16310000	16320000	100	74.5303
Chr01	16320000	16330000	100	66.2456
Chr01	16330000	16340000	100	68.3468
Chr01	16340000	16350000	100	75.3416
Chr01	16350000	16360000	100	65.7223
Chr01	16360000	16370000	100	66.1207
Chr01	16370000	16380000	100	69.6071
Chr01	16380000	16390000	100	53.5681
Chr01	16390000	16400000	100	59.7322
Chr01	16400000	16410000	100	68.8896
Chr01	16410000	16420000	100	70.5856
Chr01	16420000	16430000	100	71.823
Chr01	16430000	16440000	100	79.4595
Chr01	16440000	16450000	100	70.0082
Chr01	16450000	16460000	100	66.9762
Chr01	16460000	16470000	100	57.5261
Chr01	16470000	16480000	100	70.4268
Chr01	16480000	16490000	100	72.2139
Chr01	16490000	16500000	100	73.5028
Chr01	16500000	16510000	100	67.452
Chr01	16510000	16520000	100	72.7416
Chr01	16520000	16530000	100	75.6449
Chr01	16530000	16540000	100	62.9006
Chr01	16540000	16550000	100	65.2259
Chr01	16550000	16560000	100	69.6834
Chr01	16560000	16570000	100	64.6818
Chr01	16570000	16580000	100	62.2716
Chr01	16580000	16590000	100	66.9333
Chr01	16590000	16600000	100	60.2987
Chr01	16600000	16610000	100	65.36
Chr01	16610000	16620000	100	43.6884
Chr01	16620000	16630000	100	63.7584
Chr01	16630000	16640000	100	80.5528
Chr01	16640000	16650000	100	69.4695
Chr01	16650000	16660000	100	79.9292
Chr01	16660000	16670000	100	71.0712
Chr01	16670000	16680000	100	55.2347
Chr01	16680000	16690000	100	67.5086
Chr01	16690000	16700000	100	68.4893
Chr01	16700000	16710000	100	62.945
Chr01	16710000	16720000	100	71.3908
Chr01	16720000	16730000	100	78.9996
Chr01	16730000	16740000	100	59.2377
Chr01	16740000	16750000	100	65.5422
Chr01	16750000	16760000	100	68.0932
Chr01	16760000	16770000	100	63.3035
Chr01	16770000	16780000	97.6702	51.3257
Chr01	16780000	16790000	100	68.7357
Chr01	16790000	16800000	100	76.555
Chr01	16800000	16810000	100	72.0548
Chr01	16810000	16820000	100	72.6081
Chr01	16820000	16830000	100	73.6239
Chr01	16830000	16840000	99.8	74.3202
Chr01	16840000	16850000	100	62.8773
Chr01	16850000	16860000	100	62.8476
Chr01	16860000	16870000	100	61.8344
Chr01	16870000	16880000	97.4703	48.2018
Chr01	16880000	16890000	99.93	41.9334
Chr01	16890000	16900000	99.59	47.8098
Chr01	16900000	16910000	99.74	60.2376
Chr01	16910000	16920000	100	59.9574
Chr01	16920000	16930000	100	56.1027
Chr01	16930000	16940000	100	65.4832
Chr01	16940000	16950000	100	64.5503
Chr01	16950000	16960000	100	62.7482
Chr01	16960000	16970000	100	68.3674
Chr01	16970000	16980000	100	72.1131
Chr01	16980000	16990000	6.19938	3.35636
Chr01	16990000	17000000	78.5621	10.807
Chr01	17000000	17010000	100	24.7582
Chr01	17010000	17020000	100	52.3212
Chr01	17020000	17030000	100	74.1195
Chr01	17030000	17040000	100	71.727
Chr01	17040000	17050000	100	68.3022
Chr01	17050000	17060000	100	59.4445
Chr01	17060000	17070000	100	71.3741
Chr01	17070000	17080000	99.95	51.385
Chr01	17080000	17090000	100	47.4649
Chr01	17090000	17100000	100	66.8167
Chr01	17100000	17110000	100	67.5831
Chr01	17110000	17120000	100	70.9538
Chr01	17120000	17130000	100	37.5738
Chr01	17130000	17140000	100	39.4368
Chr01	17140000	17150000	100	36.3394
Chr01	17150000	17160000	100	38.4052
Chr01	17160000	17170000	96.0804	45.3651
Chr01	17170000	17180000	95.1305	58.2632
Chr01	17180000	17190000	100	70.4089
Chr01	17190000	17200000	95.7304	40.6477
Chr01	17200000	17210000	96.1604	39.0129
Chr01	17210000	17220000	100	72.9885
Chr01	17220000	17230000	97.7302	46.8402
Chr01	17230000	17240000	100	65.0476
Chr01	17240000	17250000	100	60.7019
Chr01	17250000	17260000	100	75.434
Chr01	17260000	17270000	100	52.6062
Chr01	17270000	17280000	100	65.7935
Chr01	17280000	17290000	100	73.3108
Chr01	17290000	17300000	100	71.9879
Chr01	17300000	17310000	100	73.5033
Chr01	17310000	17320000	100	59.5188
Chr01	17320000	17330000	100	51.8282
Chr01	17330000	17340000	100	58.2941
Chr01	17340000	17350000	100	69.3751
Chr01	17350000	17360000	100	60.2958
Chr01	17360000	17370000	100	68.859
Chr01	17370000	17380000	100	65.492
Chr01	17380000	17390000	100	56.4118
Chr01	17390000	17400000	95.1805	48.1148
Chr01	17400000	17410000	100	53.2952
Chr01	17410000	17420000	100	63.8646
Chr01	17420000	17430000	100	82.1187
Chr01	17430000	17440000	99.8	53.6962
Chr01	17440000	17450000	100	70.4112
Chr01	17450000	17460000	100	68.4717
Chr01	17460000	17470000	100	68.8789
Chr01	17470000	17480000	100	63.1247
Chr01	17480000	17490000	100	64.4497
Chr01	17490000	17500000	100	72.9422
Chr01	17500000	17510000	100	54.7798
Chr01	17510000	17520000	100	67.9434
Chr01	17520000	17530000	100	63.0756
Chr01	17530000	17540000	100	72.2451
Chr01	17540000	17550000	100	71.8724
Chr01	17550000	17560000	100	66.5596
Chr01	17560000	17570000	95.7504	72.3764
Chr01	17570000	17580000	100	58.7254
Chr01	17580000	17590000	100	60.8125
Chr01	17590000	17600000	100	52.4681
Chr01	17600000	17610000	100	63.5518
Chr01	17610000	17620000	100	62.0566
Chr01	17620000	17630000	100	73.3548
Chr01	17630000	17640000	100	71.6882
Chr01	17640000	17650000	100	60.5748
Chr01	17650000	17660000	100	59.4378
Chr01	17660000	17670000	100	65.3886
Chr01	17670000	17680000	100	67.2367
Chr01	17680000	17690000	100	65.8779
Chr01	17690000	17700000	100	65.8676
Chr01	17700000	17710000	99.71	56.1239
Chr01	17710000	17720000	100	71.2978
Chr01	17720000	17730000	100	64.8793
Chr01	17730000	17740000	100	71.9343
Chr01	17740000	17750000	100	70.5306
Chr01	17750000	17760000	100	73.8134
Chr01	17760000	17770000	100	71.5798
Chr01	17770000	17780000	100	73.5521
Chr01	17780000	17790000	100	52.8202
Chr01	17790000	17800000	100	74.5868
Chr01	17800000	17810000	100	57.7792
Chr01	17810000	17820000	100	68.7259
Chr01	17820000	17830000	100	57.687
Chr01	17830000	17840000	100	66.2927
Chr01	17840000	17850000	100	64.3598
Chr01	17850000	17860000	100	80.5783
Chr01	17860000	17870000	100	79.6821
Chr01	17870000	17880000	100	66.397
Chr01	17880000	17890000	100	91.6115
Chr01	17890000	17900000	100	143.522
Chr01	17900000	17910000	99.99	57.58
Chr01	17910000	17920000	100	65.0025
Chr01	17920000	17930000	100	78.9611
Chr01	17930000	17940000	100	68.6148
Chr01	17940000	17950000	100	61.5483
Chr01	17950000	17960000	100	59.6349
Chr01	17960000	17970000	99.51	61.9177
Chr01	17970000	17980000	100	63.9855
Chr01	17980000	17990000	100	72.3976
Chr01	17990000	18000000	100	66.3
Chr01	18000000	18010000	100	65.6178
Chr01	18010000	18020000	100	64.9924
Chr01	18020000	18030000	100	66.9063
Chr01	18030000	18040000	100	61.931
Chr01	18040000	18050000	100	69.4315
Chr01	18050000	18060000	100	76.6245
Chr01	18060000	18070000	100	68.6044
Chr01	18070000	18080000	100	70.4747
Chr01	18080000	18090000	100	76.3796
Chr01	18090000	18100000	100	71.3554
Chr01	18100000	18110000	100	75.2286
Chr01	18110000	18120000	100	6136.13
Chr01	18120000	18130000	100	12866.4
Chr01	18130000	18140000	99.98	6848.12
Chr01	18140000	18150000	99.98	1516.35
Chr01	18150000	18160000	15.1185	10.263
Chr01	18160000	18170000	84.9215	60.5607
Chr01	18170000	18180000	100	61.455
Chr01	18180000	18190000	100	51.8439
Chr01	18190000	18200000	100	51.2113
Chr01	18200000	18210000	100	78.396
Chr01	18210000	18220000	100	66.5531
Chr01	18220000	18230000	100	56.0959
Chr01	18230000	18240000	100	54.213
Chr01	18240000	18250000	100	63.571
Chr01	18250000	18260000	100	59.6683
Chr01	18260000	18270000	100	64.9386
Chr01	18270000	18280000	100	67.1215
Chr01	18280000	18290000	100	64.0651
Chr01	18290000	18300000	100	69.8555
Chr01	18300000	18310000	100	52.0547
Chr01	18310000	18320000	100	68.0763
Chr01	18320000	18330000	100	64.9738
Chr01	18330000	18340000	100	75.8728
Chr01	18340000	18350000	100	76.5373
Chr01	18350000	18360000	100	71.701
Chr01	18360000	18370000	100	61.9926
Chr01	18370000	18380000	100	66.973
Chr01	18380000	18390000	100	66.6559
Chr01	18390000	18400000	100	49.3999
Chr01	18400000	18410000	100	45.8881
Chr01	18410000	18420000	100	55.2289
Chr01	18420000	18430000	100	72.0949
Chr01	18430000	18440000	100	72.1172
Chr01	18440000	18450000	100	69.3926
Chr01	18450000	18460000	100	66.7015
Chr01	18460000	18470000	100	62.7614
Chr01	18470000	18480000	100	63.7302
Chr01	18480000	18490000	100	55.4034
Chr01	18490000	18500000	100	35.603
Chr01	18500000	18510000	100	30.2602
Chr01	18510000	18520000	91.6808	44.6433
Chr01	18520000	18530000	93.5106	41.7535
Chr01	18530000	18540000	100	35.0801
Chr01	18540000	18550000	100	56.7053
Chr01	18550000	18560000	100	73.4565
Chr01	18560000	18570000	100	75.0867
Chr01	18570000	18580000	100	74.0428
Chr01	18580000	18590000	99.4901	59.2121
Chr01	18590000	18600000	100	60.7482
Chr01	18600000	18610000	100	67.1082
Chr01	18610000	18620000	100	72.102
Chr01	18620000	18630000	100	72.994
Chr01	18630000	18640000	100	64.6469
Chr01	18640000	18650000	100	67.4562
Chr01	18650000	18660000	100	73.9995
Chr01	18660000	18670000	100	69.4722
Chr01	18670000	18680000	100	62.9991
Chr01	18680000	18690000	100	53.8378
Chr01	18690000	18700000	100	62.1135
Chr01	18700000	18710000	100	70.0066
Chr01	18710000	18720000	100	72.185
Chr01	18720000	18730000	100	70.6073
Chr01	18730000	18740000	100	79.1579
Chr01	18740000	18750000	100	67.4161
Chr01	18750000	18760000	100	74.2831
Chr01	18760000	18770000	100	71.3565
Chr01	18770000	18780000	100	70.2565
Chr01	18780000	18790000	100	67.9262
Chr01	18790000	18800000	100	64.5512
Chr01	18800000	18810000	100	68.0919
Chr01	18810000	18820000	100	66.4053
Chr01	18820000	18830000	100	62.8814
Chr01	18830000	18840000	100	70.7522
Chr01	18840000	18850000	100	57.0381
Chr01	18850000	18860000	99.87	31.3299
Chr01	18860000	18870000	99.58	28.1331
Chr01	18870000	18880000	100	36.8971
Chr01	18880000	18890000	100	75.1669
Chr01	18890000	18900000	100	73.7471
Chr01	18900000	18910000	100	73.2731
Chr01	18910000	18920000	100	45.483
Chr01	18920000	18930000	100	51.0943
Chr01	18930000	18940000	100	50.5319
Chr01	18940000	18950000	100	72.9915
Chr01	18950000	18960000	100	73.1559
Chr01	18960000	18970000	100	69.2973
Chr01	18970000	18980000	100	71.2165
Chr01	18980000	18990000	100	73.8012
Chr01	18990000	19000000	100	67.7972
Chr01	19000000	19010000	100	65.9807
Chr01	19010000	19020000	100	62.2046
Chr01	19020000	19030000	97.7302	50.7749
Chr01	19030000	19040000	100	50.0665
Chr01	19040000	19050000	100	56.3668
Chr01	19050000	19060000	100	40.4365
Chr01	19060000	19070000	100	37.5767
Chr01	19070000	19080000	100	37.7426
Chr01	19080000	19090000	100	37.8929
Chr01	19090000	19100000	100	37.2475
Chr01	19100000	19110000	100	42.2308
Chr01	19110000	19120000	100	73.4308
Chr01	19120000	19130000	100	50.232
Chr01	19130000	19140000	100	75.1011
Chr01	19140000	19150000	100	63.1357
Chr01	19150000	19160000	100	67.8529
Chr01	19160000	19170000	100	60.9711
Chr01	19170000	19180000	100	60.8802
Chr01	19180000	19190000	100	80.5342
Chr01	19190000	19200000	12.9487	9.83142
Chr01	19200000	19210000	87.0613	59.3229
Chr01	19210000	19220000	100	62.2927
Chr01	19220000	19230000	100	44.6071
Chr01	19230000	19240000	100	63.071
Chr01	19240000	19250000	100	66.8245
Chr01	19250000	19260000	100	71.6379
Chr01	19260000	19270000	100	59.9006
Chr01	19270000	19280000	100	54.9496
Chr01	19280000	19290000	100	67.9089
Chr01	19290000	19300000	100	61.7077
Chr01	19300000	19310000	100	70.2591
Chr01	19310000	19320000	100	62.9839
Chr01	19320000	19330000	100	69.2034
Chr01	19330000	19340000	100	58.0362
Chr01	19340000	19350000	99.77	63.5925
Chr01	19350000	19360000	100	62.5085
Chr01	19360000	19370000	100	57.2663
Chr01	19370000	19380000	100	63.9683
Chr01	19380000	19390000	100	69.1721
Chr01	19390000	19400000	100	58.2433
Chr01	19400000	19410000	100	63.1056
Chr01	19410000	19420000	100	74.0277
Chr01	19420000	19430000	100	73.6941
Chr01	19430000	19440000	100	71.8018
Chr01	19440000	19450000	100	64.2975
Chr01	19450000	19460000	100	62.8864
Chr01	19460000	19470000	100	80.3614
Chr01	19470000	19480000	100	62.8699
Chr01	19480000	19490000	100	60.0123
Chr01	19490000	19500000	100	69.0208
Chr01	19500000	19510000	100	72.8351
Chr01	19510000	19520000	100	69.772
Chr01	19520000	19530000	100	63.9779
Chr01	19530000	19540000	100	62.0878
Chr01	19540000	19550000	100	65.2175
Chr01	19550000	19560000	100	64.8936
Chr01	19560000	19570000	100	67.4654
Chr01	19570000	19580000	100	58.1306
Chr01	19580000	19590000	100	48.8018
Chr01	19590000	19600000	100	54.0921
Chr01	19600000	19610000	100	51.6176
Chr01	19610000	19620000	100	62.3474
Chr01	19620000	19630000	100	62.9431
Chr01	19630000	19640000	100	69.6299
Chr01	19640000	19650000	100	71.0275
Chr01	19650000	19660000	100	70.798
Chr01	19660000	19670000	100	71.9454
Chr01	19670000	19680000	100	62.4847
Chr01	19680000	19690000	100	68.0689
Chr01	19690000	19700000	100	73.8212
Chr01	19700000	19710000	98.9001	52.9296
Chr01	19710000	19720000	100	75.0392
Chr01	19720000	19730000	100	64.0706
Chr01	19730000	19740000	100	70.6676
Chr01	19740000	19750000	100	61.4001
Chr01	19750000	19760000	100	73.0932
Chr01	19760000	19770000	100	67.5498
Chr01	19770000	19780000	100	65.9932
Chr01	19780000	19790000	100	73.5075
Chr01	19790000	19800000	100	69.6282
Chr01	19800000	19810000	100	75.8971
Chr01	19810000	19820000	100	73.5365
Chr01	19820000	19830000	95.2405	55.3745
Chr01	19830000	19840000	95.9404	46.4538
Chr01	19840000	19850000	100	71.5282
Chr01	19850000	19860000	100	69.7713
Chr01	19860000	19870000	100	67.5382
Chr01	19870000	19880000	100	43.8876
Chr01	19880000	19890000	100	52.4281
Chr01	19890000	19900000	100	59.5149
Chr01	19900000	19910000	100	71.1514
Chr01	19910000	19920000	100	68.0455
Chr01	19920000	19930000	100	65.4158
Chr01	19930000	19940000	100	35.7558
Chr01	19940000	19950000	100	53.2867
Chr01	19950000	19960000	100	56.508
Chr01	19960000	19970000	100	61.9499
Chr01	19970000	19980000	100	67.5893
Chr01	19980000	19990000	100	64.7434
Chr01	19990000	20000000	100	64.7699
[truncated: 64,071 more rows]
