# Supplementary material for: Genome of Paspalum vaginatum and the role of trehalose mediated autophagy in increasing maize biomass
Source: Nat Commun. 2022 Dec 13;13:7731. doi: 10.1038/s41467-022-35507-8 (PMC9747981; doi:10.1038/s41467-022-35507-8)
Supplement: Supplementary file 9 — Source Data [file 41467_2022_35507_MOESM9_ESM.zip › Supplementary Figure 10.xlsx]

## Sheet: DryWeight
Species	AboveGround	Root	Shoot_to_root	WholePlant	Condition	Treatment	Reps
Sorghum	0.08	0.07	1.14	0.15	Full	Control	Rep1
Sorghum	0.08	0.03	2.67	0.11	Full	Control	Rep1
Sorghum	0.09	0.12	0.75	0.21	Full	Control	Rep1
Sorghum	0.06	0.02	3	0.08	Full	Control	Rep1
Sorghum	0.06	0.06	1	0.12	Full	Control	Rep1
Sorghum	0.08	0.09	0.89	0.17	Full	Control	Rep2
Sorghum	0.06	0.09	0.67	0.15	Full	Control	Rep2
Sorghum	0.05	0.02	2.5	0.07	Full	Control	Rep2
Sorghum	0.12	0.09	1.33	0.21	Full	Control	Rep2
Sorghum	0.13	0.07	1.86	0.2	Full	Control	Rep2
Sorghum	0.11	0.05	2.2	0.16	Full	Control	Rep3
Sorghum	0.15	0.1	1.5	0.25	Full	Control	Rep3
Sorghum	0.09	0.07	1.29	0.16	Full	Control	Rep3
Sorghum	0.07	0.03	2.33	0.1	Full	Control	Rep3
Sorghum	0.07	0.02	3.5	0.09	Full	Control	Rep3
Paspalum	0.36	0.1	3.6	0.46	Full	Control	Rep1
Paspalum	0.19	0.07	2.71	0.26	Full	Control	Rep1
Paspalum	0.23	0.04	5.75	0.27	Full	Control	Rep1
Paspalum	0.14	0.06	2.33	0.2	Full	Control	Rep1
Paspalum	0.09	0.04	2.25	0.13	Full	Control	Rep1
Paspalum	0.17	0.07	2.43	0.24	Full	Control	Rep2
Paspalum	0.24	0.05	4.8	0.29	Full	Control	Rep2
Paspalum	0.13	0.02	6.5	0.15	Full	Control	Rep2
Paspalum	0.21	0.08	2.63	0.29	Full	Control	Rep2
Paspalum	0.19	0.06	3.17	0.25	Full	Control	Rep2
Paspalum	0.17	0.07	2.43	0.24	Full	Control	Rep3
Paspalum	0.2	0.09	2.22	0.29	Full	Control	Rep3
Paspalum	0.21	0.1	2.1	0.31	Full	Control	Rep3
Paspalum	0.18	0.09	2	0.27	Full	Control	Rep3
Paspalum	0.18	0.08	2.25	0.26	Full	Control	Rep3
Sorghum	0.12	0.09	1.33	0.21	-N	Control	Rep1
Sorghum	0.1	0.07	1.43	0.17	-N	Control	Rep1
Sorghum	0.09	0.05	1.8	0.14	-N	Control	Rep1
Sorghum	0.08	0.04	2	0.12	-N	Control	Rep1
Sorghum	0.08	0.05	1.6	0.13	-N	Control	Rep1
Sorghum	0.08	0.04	2	0.12	-N	Control	Rep2
Sorghum	0.09	0.05	1.8	0.14	-N	Control	Rep2
Sorghum	0.02	0.01	2	0.03	-N	Control	Rep2
Sorghum	0.1	0.06	1.67	0.16	-N	Control	Rep2
Sorghum	0.08	0.06	1.33	0.14	-N	Control	Rep2
Sorghum	0.09	0.06	1.5	0.15	-N	Control	Rep3
Sorghum	0.02	0.03	0.67	0.05	-N	Control	Rep3
Sorghum	0.03	0.02	1.5	0.05	-N	Control	Rep3
Sorghum	0.04	0.02	2	0.06	-N	Control	Rep3
Sorghum	0.11	0.08	1.38	0.19	-N	Control	Rep3
Sorghum	0.08	0.05	1.6	0.13	-N	Control	Rep3
Paspalum	0.18	0.02	9	0.2	-N	Control	Rep1
Paspalum	0.28	0.02	14	0.3	-N	Control	Rep1
Paspalum	0.15	0.015	10	0.165	-N	Control	Rep1
Paspalum	0.12	0.015	8	0.135	-N	Control	Rep1
Paspalum	0.14	0.2	0.7	0.34	-N	Control	Rep1
Paspalum	0.17	0.02	8.5	0.19	-N	Control	Rep2
Paspalum	0.23	0.03	7.67	0.26	-N	Control	Rep2
Paspalum	0.16	0.07	2.29	0.23	-N	Control	Rep2
Paspalum	0.2	0.08	2.5	0.28	-N	Control	Rep2
Paspalum	0.26	0.03	8.67	0.29	-N	Control	Rep2
Paspalum	0.16	0.02	8	0.18	-N	Control	Rep2
Paspalum	0.15	0.02	7.5	0.17	-N	Control	Rep3
Paspalum	0.11	0.01	11	0.12	-N	Control	Rep3
Paspalum	0.15	0.02	7.5	0.17	-N	Control	Rep3
Paspalum	0.15	0.03	5	0.18	-N	Control	Rep3
Paspalum	0.21	0.05	4.2	0.26	-N	Control	Rep3
Paspalum	0.16	0.05	3.2	0.21	-N	Control	Rep3
Sorghum	0.07	0.06	1.17	0.15	Full	ValA	Rep1
Sorghum	0.16	0.05	3.2	0.07	Full	ValA	Rep1
Sorghum	0.15	0.05	3	0.2	Full	ValA	Rep1
Sorghum	0.15	0.08	1.88	0.23	Full	ValA	Rep1
Sorghum	0.1	0.05	2	0.15	Full	ValA	Rep1
Sorghum	0.16	0.08	2	0.23	Full	ValA	Rep2
Sorghum	0.13	0.06	2.17	0.19	Full	ValA	Rep2
Sorghum	0.09	0.02	4.5	0.21	Full	ValA	Rep2
Sorghum	0.17	0.09	1.89	0.23	Full	ValA	Rep2
Sorghum	0.12	0.04	3	0.2	Full	ValA	Rep2
Sorghum	0.08	0.03	2.67	0.13	Full	ValA	Rep3
Sorghum	0.13	0.07	1.86	0.2	Full	ValA	Rep3
Sorghum	0.14	0.07	2	0.23	Full	ValA	Rep3
Sorghum	0.11	0.08	1.38	0.19	Full	ValA	Rep3
Sorghum	0.09	0.02	4.5	0.11	Full	ValA	Rep3
Paspalum	0.18	0.02	9	0.2	Full	ValA	Rep1
Paspalum	0.25	0.02	12.5	0.27	Full	ValA	Rep1
Paspalum	0.21	0.04	5.25	0.25	Full	ValA	Rep1
Paspalum	0.16	0.02	8	0.18	Full	ValA	Rep1
Paspalum	0.25	0.05	5	0.3	Full	ValA	Rep1
Paspalum	0.13	0.03	4.33	0.16	Full	ValA	Rep2
Paspalum	0.17	0.03	5.67	0.18	Full	ValA	Rep2
Paspalum	0.22	0.06	3.67	0.28	Full	ValA	Rep2
Paspalum	0.12	0.05	2.4	0.17	Full	ValA	Rep2
Paspalum	0.14	0.04	3.5	0.18	Full	ValA	Rep2
Paspalum	0.07	0.02	3.5	0.09	Full	ValA	Rep3
Paspalum	0.13	0.03	4.33	0.18	Full	ValA	Rep3
Paspalum	0.13	0.03	4.33	0.16	Full	ValA	Rep3
Paspalum	0.22	0.06	3.67	0.28	Full	ValA	Rep3
Paspalum	0.12	0.05	2.4	0.17	Full	ValA	Rep3
Sorghum	0.11	0.05	2.2	0.16	-N	ValA	Rep1
Sorghum	0.11	0.04	2.75	0.15	-N	ValA	Rep1
Sorghum	0.08	0.03	2.67	0.11	-N	ValA	Rep1
Sorghum	0.09	0.05	1.8	0.14	-N	ValA	Rep1
Sorghum	0.08	0.04	2	0.12	-N	ValA	Rep1
Sorghum	0.11	0.04	2.75	0.15	-N	ValA	Rep2
Sorghum	0.13	0.06	2.17	0.13	-N	ValA	Rep2
Sorghum	0.1	0.05	2	0.15	-N	ValA	Rep2
Sorghum	0.09	0.06	1.5	0.15	-N	ValA	Rep2
Sorghum	0.13	0.05	2.6	0.18	-N	ValA	Rep2
Sorghum	0.08	0.04	2	0.12	-N	ValA	Rep3
Sorghum	0.1	0.04	2.5	0.14	-N	ValA	Rep3
Sorghum	0.08	0.04	2	0.12	-N	ValA	Rep3
Sorghum	0.11	0.05	2.2	0.16	-N	ValA	Rep3
Sorghum	0.13	0.05	2.6	0.18	-N	ValA	Rep3
Paspalum	0.17	0.02	8.5	0.19	-N	ValA	Rep1
Paspalum	0.17	0.05	3.4	0.22	-N	ValA	Rep1
Paspalum	0.14	0.05	2.8	0.19	-N	ValA	Rep1
Paspalum	0.14	0.07	2	0.21	-N	ValA	Rep1
Paspalum	0.21	0.03	7	0.24	-N	ValA	Rep1
Paspalum	0.2	0.02	10	0.22	-N	ValA	Rep2
Paspalum	0.19	0.02	9.5	0.21	-N	ValA	Rep2
Paspalum	0.15	0.05	3	0.2	-N	ValA	Rep2
Paspalum	0.2	0.04	5	0.24	-N	ValA	Rep2
Paspalum	0.21	0.03	7	0.24	-N	ValA	Rep2
Paspalum	0.2	0.02	10	0.22	-N	ValA	Rep3
Paspalum	0.16	0.02	9.5	0.21	-N	ValA	Rep3
Paspalum	0.17	0.05	3	0.2	-N	ValA	Rep3
Paspalum	0.19	0.04	5	0.24	-N	ValA	Rep3

## Sheet: TrehaloseAccumulation
Sample	Condition	Species	Treatment	Trehalose
Sb_F_1	Full	Sorghum	Control	0.0117912
Sb_F_2	Full	Sorghum	Control	0.00854531
Sb_F_3	Full	Sorghum	Control	0.00373846
Sb_F_4	Full	Sorghum	Control	0.00876266
Sb_F_5	Full	Sorghum	Control	0.010234
Sb_FV_1	Full	Sorghum	ValA	0.167067
Sb_FV_2	Full	Sorghum	ValA	0.147646
Sb_FV_3	Full	Sorghum	ValA	0.126636
Sb_FV_4	Full	Sorghum	ValA	0.177471
Sb_FV_5	Full	Sorghum	ValA	0.13906
Sb_N_1	Ndep	Sorghum	Control	0.058754
Sb_N_2	Ndep	Sorghum	Control	0.0600382
Sb_N_3	Ndep	Sorghum	Control	0.0558719
Sb_N_4	Ndep	Sorghum	Control	0.0869963
Sb_N_5	Ndep	Sorghum	Control	0.0611218
Sb_NV_1	Ndep	Sorghum	ValA	0.281199
Sb_NV_2	Ndep	Sorghum	ValA	0.290573
Sb_NV_3	Ndep	Sorghum	ValA	0.340543
Sb_NV_4	Ndep	Sorghum	ValA	0.291934
Sb_NV_5	Ndep	Sorghum	ValA	0.48545
Pv_F_1	Full	Paspalum	Control	0.0574972
Pv_F_2	Full	Paspalum	Control	0.0731536
Pv_F_3	Full	Paspalum	Control	0.0545856
Pv_F_4	Full	Paspalum	Control	0.0530401
Pv_F_5	Full	Paspalum	Control	0.0599496
Pv_FV_1	Full	Paspalum	ValA	0.118082
Pv_FV_2	Full	Paspalum	ValA	0.113208
Pv_FV_3	Full	Paspalum	ValA	0.154846
Pv_FV_4	Full	Paspalum	ValA	0.103302
Pv_FV_5	Full	Paspalum	ValA	0.103155
Pv_N_2	Ndep	Paspalum	ValA	0.0349305
Pv_N_3	Ndep	Paspalum	ValA	0.0342203
Pv_N_4	Ndep	Paspalum	ValA	0.0634615
Pv_N_5	Ndep	Paspalum	ValA	0.0383149
Pv_NV_1	Ndep	Paspalum	Control	0.0457437
Pv_NV_2	Ndep	Paspalum	Control	0.0696244
Pv_NV_3	Ndep	Paspalum	Control	0.0773838
Pv_NV_4	Ndep	Paspalum	Control	0.087502
Pv_NV_5	Ndep	Paspalum	Control	0.0787993
