# Supplementary material for: Genome of Paspalum vaginatum and the role of trehalose mediated autophagy in increasing maize biomass
Source: Nat Commun. 2022 Dec 13;13:7731. doi: 10.1038/s41467-022-35507-8 (PMC9747981; doi:10.1038/s41467-022-35507-8)
Supplement: Supplementary file 9 — Source Data [file 41467_2022_35507_MOESM9_ESM.zip › Supplementary Figure 11.xlsx]

## Sheet: AdultPlantPhenotypeForStat
Condition	Height_(cm)	Flag leaf length_(cm)	Mean length of tassel branches_(cm)	Flowering time_(dap)	Biomass_(g)
Full	205	19	10	65	85
Full	200	16	9	66	87
Full	210	17.5	6.5	65	94
FV	210	22	14.7	56	91
FV	210	22	11.1	55	90
FV	220	19.5	12.2	54	83
