# Supplementary material for: Genome of Paspalum vaginatum and the role of trehalose mediated autophagy in increasing maize biomass
Source: Nat Commun. 2022 Dec 13;13:7731. doi: 10.1038/s41467-022-35507-8 (PMC9747981; doi:10.1038/s41467-022-35507-8)
Supplement: Supplementary file 9 — Source Data [file 41467_2022_35507_MOESM9_ESM.zip › Supplementary Figure 12.xlsx]

## Sheet: GO enrichment list for upregula
GO	NS	enrichment	name	ratio_in_study	ratio_in_pop	p_uncorrected	depth	study_count	p_bonferroni	p_sidak	p_holm	p_fdr_bh	study_items
GO:0034333	BP	e	adherens junction assembly	15/4189	21/26629	2.14809e-07	5	15	0.00155608	0.00151685	0.00155608	0.000568895	Zm00001d007843, Zm00001d016009, Zm00001d019411, Zm00001d019413, Zm00001d021896, Zm00001d021897, Zm00001d025920, Zm00001d028454, Zm00001d028455, Zm00001d032869, Zm00001d032870, Zm00001d034217, Zm00001d034671, Zm00001d045839, Zm00001d053322
GO:0048544	BP	e	recognition of pollen	35/4189	92/26629	7.24229e-07	3	35	0.00524631	0.00511405	0.00524559	0.000568895	Zm00001d002167, Zm00001d002168, Zm00001d002172, Zm00001d002178, Zm00001d002181, Zm00001d002198, Zm00001d002199, Zm00001d006297, Zm00001d006471, Zm00001d011550, Zm00001d011551, Zm00001d012177, Zm00001d012609, Zm00001d021434, Zm00001d021726, Zm00001d023394, Zm00001d023524, Zm00001d025035, Zm00001d025065, Zm00001d025383, Zm00001d025388, Zm00001d028245, Zm00001d030171, Zm00001d030555, Zm00001d031785,…
GO:0048041	BP	e	focal adhesion assembly	15/4189	20/26629	9.18478e-07	7	15	0.00665346	0.00648572	0.00665162	0.000568895	Zm00001d007843, Zm00001d016009, Zm00001d019411, Zm00001d019413, Zm00001d021896, Zm00001d021897, Zm00001d025920, Zm00001d028454, Zm00001d028455, Zm00001d032869, Zm00001d032870, Zm00001d034217, Zm00001d034671, Zm00001d045839, Zm00001d053322
GO:0007044	BP	e	cell-substrate junction assembly	15/4189	20/26629	9.18478e-07	5	15	0.00665346	0.00648572	0.00665162	0.000568895	Zm00001d007843, Zm00001d016009, Zm00001d019411, Zm00001d019413, Zm00001d021896, Zm00001d021897, Zm00001d025920, Zm00001d028454, Zm00001d028455, Zm00001d032869, Zm00001d032870, Zm00001d034217, Zm00001d034671, Zm00001d045839, Zm00001d053322
GO:0007045	BP	e	cell-substrate adherens junction assembly	15/4189	20/26629	9.18478e-07	6	15	0.00665346	0.00648572	0.00665162	0.000568895	Zm00001d007843, Zm00001d016009, Zm00001d019411, Zm00001d019413, Zm00001d021896, Zm00001d021897, Zm00001d025920, Zm00001d028454, Zm00001d028455, Zm00001d032869, Zm00001d032870, Zm00001d034217, Zm00001d034671, Zm00001d045839, Zm00001d053322
GO:0034332	BP	e	adherens junction organization	17/4189	23/26629	1.10215e-06	4	17	0.007984	0.00778272	0.00797849	0.000568895	Zm00001d007843, Zm00001d016009, Zm00001d019411, Zm00001d019413, Zm00001d021896, Zm00001d021897, Zm00001d025920, Zm00001d028454, Zm00001d028455, Zm00001d032869, Zm00001d032870, Zm00001d034217, Zm00001d034671, Zm00001d034802, Zm00001d034803, Zm00001d045839, Zm00001d053322
GO:0008037	BP	e	cell recognition	35/4189	94/26629	1.14e-06	2	35	0.00825814	0.00804995	0.0082513	0.000568895	Zm00001d002167, Zm00001d002168, Zm00001d002172, Zm00001d002178, Zm00001d002181, Zm00001d002198, Zm00001d002199, Zm00001d006297, Zm00001d006471, Zm00001d011550, Zm00001d011551, Zm00001d012177, Zm00001d012609, Zm00001d021434, Zm00001d021726, Zm00001d023394, Zm00001d023524, Zm00001d025035, Zm00001d025065, Zm00001d025383, Zm00001d025388, Zm00001d028245, Zm00001d030171, Zm00001d030555, Zm00001d031785,…
GO:0006857	BP	e	oligopeptide transport	42/4189	123/26629	1.24016e-06	7	42	0.00898368	0.0087572	0.00897376	0.000568895	Zm00001d002143, Zm00001d002712, Zm00001d002797, Zm00001d002974, Zm00001d003939, Zm00001d006236, Zm00001d008604, Zm00001d010838, Zm00001d010945, Zm00001d012138, Zm00001d013254, Zm00001d014060, Zm00001d017698, Zm00001d017713, Zm00001d019627, Zm00001d020183, Zm00001d023394, Zm00001d024160, Zm00001d025699, Zm00001d025887, Zm00001d026398, Zm00001d026695, Zm00001d028355, Zm00001d028615, Zm00001d031287,…
GO:0010260	BP	e	animal organ senescence	55/4189	157/26629	1.32062e-06	3	55	0.00956657	0.0093254	0.00955469	0.000568895	Zm00001d002143, Zm00001d002191, Zm00001d005456, Zm00001d006011, Zm00001d006106, Zm00001d007365, Zm00001d008528, Zm00001d008578, Zm00001d008812, Zm00001d010463, Zm00001d011347, Zm00001d012005, Zm00001d012521, Zm00001d012819, Zm00001d014286, Zm00001d016814, Zm00001d016950, Zm00001d019221, Zm00001d019256, Zm00001d019259, Zm00001d020913, Zm00001d021089, Zm00001d021425, Zm00001d023659, Zm00001d023669,…
GO:0043562	BP	e	cellular response to nitrogen levels	31/4189	79/26629	1.36136e-06	6	31	0.00986171	0.0096131	0.0098481	0.000568895	Zm00001d002712, Zm00001d005193, Zm00001d005936, Zm00001d006474, Zm00001d006535, Zm00001d006536, Zm00001d010662, Zm00001d011347, Zm00001d011984, Zm00001d012261, Zm00001d018122, Zm00001d020789, Zm00001d021682, Zm00001d022545, Zm00001d026635, Zm00001d027511, Zm00001d027861, Zm00001d030213, Zm00001d034671, Zm00001d035401, Zm00001d037192, Zm00001d037242, Zm00001d037946, Zm00001d037950, Zm00001d038412,…
GO:0009751	BP	e	response to salicylic acid	71/4189	245/26629	2.23406e-06	5	71	0.0161835	0.0157755	0.0161433	0.000568895	Zm00001d004126, Zm00001d005300, Zm00001d006236, Zm00001d007365, Zm00001d007843, Zm00001d008229, Zm00001d008528, Zm00001d009694, Zm00001d012255, Zm00001d013164, Zm00001d014060, Zm00001d016009, Zm00001d019334, Zm00001d019411, Zm00001d019413, Zm00001d020405, Zm00001d020492, Zm00001d020495, Zm00001d020780, Zm00001d021089, Zm00001d021761, Zm00001d021896, Zm00001d021897, Zm00001d022227, Zm00001d023673,…
GO:0007568	BP	e	aging	85/4189	314/26629	2.2852e-06	2	85	0.016554	0.0161366	0.0165105	0.000568895	Zm00001d002143, Zm00001d002191, Zm00001d003009, Zm00001d003275, Zm00001d003283, Zm00001d003775, Zm00001d005456, Zm00001d005826, Zm00001d006011, Zm00001d006106, Zm00001d006199, Zm00001d006203, Zm00001d006489, Zm00001d007365, Zm00001d008528, Zm00001d008578, Zm00001d008812, Zm00001d010463, Zm00001d011347, Zm00001d011930, Zm00001d012005, Zm00001d012521, Zm00001d012819, Zm00001d013032, Zm00001d013151,…
GO:0006721	BP	e	terpenoid metabolic process	110/4189	434/26629	2.78271e-06	6	110	0.0201579	0.0196498	0.0200912	0.000568895	Zm00001d001896, Zm00001d001909, Zm00001d001995, Zm00001d002357, Zm00001d002589, Zm00001d002834, Zm00001d003176, Zm00001d003841, Zm00001d004187, Zm00001d004279, Zm00001d006503, Zm00001d006678, Zm00001d007502, Zm00001d007549, Zm00001d007560, Zm00001d007572, Zm00001d008528, Zm00001d009608, Zm00001d010265, Zm00001d010274, Zm00001d010799, Zm00001d011872, Zm00001d012197, Zm00001d012394, Zm00001d012819,…
GO:0006865	BP	e	amino acid transport	126/4189	507/26629	3.38982e-06	8	126	0.0245558	0.0239368	0.0244609	0.000568895	Zm00001d002088, Zm00001d002191, Zm00001d002503, Zm00001d002640, Zm00001d002673, Zm00001d002974, Zm00001d003025, Zm00001d003939, Zm00001d004248, Zm00001d005158, Zm00001d006631, Zm00001d006886, Zm00001d006896, Zm00001d008604, Zm00001d008856, Zm00001d008892, Zm00001d008974, Zm00001d009243, Zm00001d009473, Zm00001d009595, Zm00001d009746, Zm00001d010855, Zm00001d011006, Zm00001d011037, Zm00001d011644,…
GO:0045088	BP	e	regulation of innate immune response	158/4189	672/26629	3.58282e-06	6	158	0.0259539	0.0252996	0.0258429	0.000568895	Zm00001d001902, Zm00001d002143, Zm00001d002261, Zm00001d002498, Zm00001d002532, Zm00001d002640, Zm00001d003025, Zm00001d003477, Zm00001d003483, Zm00001d003986, Zm00001d004248, Zm00001d005193, Zm00001d005306, Zm00001d005539, Zm00001d005620, Zm00001d005698, Zm00001d005708, Zm00001d006106, Zm00001d006297, Zm00001d006631, Zm00001d006886, Zm00001d008226, Zm00001d008570, Zm00001d008957, Zm00001d009376,…
GO:0030968	BP	e	endoplasmic reticulum unfolded protein response	81/4189	308/26629	3.99359e-06	5	81	0.0289296	0.0282002	0.0287818	0.000568895	Zm00001d002143, Zm00001d002640, Zm00001d002673, Zm00001d003245, Zm00001d003483, Zm00001d004248, Zm00001d005539, Zm00001d005620, Zm00001d005936, Zm00001d006631, Zm00001d009376, Zm00001d009568, Zm00001d010667, Zm00001d011378, Zm00001d011841, Zm00001d011896, Zm00001d012261, Zm00001d013030, Zm00001d013527, Zm00001d014316, Zm00001d014795, Zm00001d015845, Zm00001d016746, Zm00001d016896, Zm00001d016942,…
GO:0016114	BP	e	terpenoid biosynthetic process	97/4189	389/26629	4.36593e-06	7	97	0.0316268	0.0308295	0.0314347	0.000568895	Zm00001d001909, Zm00001d001995, Zm00001d002357, Zm00001d002589, Zm00001d002834, Zm00001d003176, Zm00001d003841, Zm00001d004187, Zm00001d004279, Zm00001d006503, Zm00001d006678, Zm00001d007502, Zm00001d007549, Zm00001d007560, Zm00001d007572, Zm00001d008528, Zm00001d009608, Zm00001d010265, Zm00001d010274, Zm00001d010799, Zm00001d011872, Zm00001d012197, Zm00001d012394, Zm00001d012819, Zm00001d013689,…
GO:0050776	BP	e	regulation of immune response	165/4189	701/26629	4.40445e-06	4	165	0.0319059	0.0311015	0.0317077	0.000568895	Zm00001d001902, Zm00001d002143, Zm00001d002261, Zm00001d002498, Zm00001d002532, Zm00001d002640, Zm00001d003025, Zm00001d003477, Zm00001d003483, Zm00001d003986, Zm00001d004248, Zm00001d005193, Zm00001d005306, Zm00001d005539, Zm00001d005620, Zm00001d005698, Zm00001d005708, Zm00001d006106, Zm00001d006297, Zm00001d006631, Zm00001d006886, Zm00001d008226, Zm00001d008570, Zm00001d008957, Zm00001d009376,…
GO:0031347	BP	e	regulation of defense response	220/4189	916/26629	4.51115e-06	5	220	0.0326787	0.0318549	0.0324622	0.000568895	Zm00001d001902, Zm00001d002088, Zm00001d002143, Zm00001d002261, Zm00001d002498, Zm00001d002532, Zm00001d002640, Zm00001d002673, Zm00001d002712, Zm00001d003025, Zm00001d003245, Zm00001d003477, Zm00001d003483, Zm00001d003850, Zm00001d003986, Zm00001d004248, Zm00001d005193, Zm00001d005306, Zm00001d005539, Zm00001d005620, Zm00001d005698, Zm00001d005708, Zm00001d006106, Zm00001d006165, Zm00001d006297,…
GO:0046942	BP	e	carboxylic acid transport	138/4189	592/26629	4.53703e-06	7	138	0.0328663	0.0320377	0.0326439	0.000568895	Zm00001d002088, Zm00001d002191, Zm00001d002503, Zm00001d002640, Zm00001d002673, Zm00001d002974, Zm00001d003025, Zm00001d003939, Zm00001d004248, Zm00001d005158, Zm00001d006631, Zm00001d006886, Zm00001d006896, Zm00001d007079, Zm00001d008604, Zm00001d008856, Zm00001d008892, Zm00001d008974, Zm00001d009243, Zm00001d009473, Zm00001d009595, Zm00001d009746, Zm00001d010855, Zm00001d011006, Zm00001d011037,…
GO:0010243	BP	e	response to organonitrogen compound	182/4189	824/26629	4.5442e-06	4	182	0.0329182	0.0320883	0.032691	0.000568895	Zm00001d002079, Zm00001d002088, Zm00001d002143, Zm00001d002498, Zm00001d002532, Zm00001d002856, Zm00001d003198, Zm00001d004086, Zm00001d004895, Zm00001d005193, Zm00001d005300, Zm00001d005306, Zm00001d005698, Zm00001d005708, Zm00001d005782, Zm00001d005936, Zm00001d006256, Zm00001d006297, Zm00001d006701, Zm00001d007152, Zm00001d008226, Zm00001d008570, Zm00001d008578, Zm00001d008892, Zm00001d009108,…
GO:0015849	BP	e	organic acid transport	138/4189	593/26629	4.55601e-06	5	138	0.0330038	0.0321717	0.0327714	0.000568895	Zm00001d002088, Zm00001d002191, Zm00001d002503, Zm00001d002640, Zm00001d002673, Zm00001d002974, Zm00001d003025, Zm00001d003939, Zm00001d004248, Zm00001d005158, Zm00001d006631, Zm00001d006886, Zm00001d006896, Zm00001d007079, Zm00001d008604, Zm00001d008856, Zm00001d008892, Zm00001d008974, Zm00001d009243, Zm00001d009473, Zm00001d009595, Zm00001d009746, Zm00001d010855, Zm00001d011006, Zm00001d011037,…
GO:0080134	BP	e	regulation of response to stress	239/4189	1057/26629	4.64845e-06	4	239	0.0336734	0.0328245	0.0334317	0.000568895	Zm00001d001902, Zm00001d002088, Zm00001d002143, Zm00001d002261, Zm00001d002498, Zm00001d002532, Zm00001d002640, Zm00001d002673, Zm00001d002712, Zm00001d003025, Zm00001d003245, Zm00001d003477, Zm00001d003483, Zm00001d003850, Zm00001d003986, Zm00001d004248, Zm00001d004851, Zm00001d005193, Zm00001d005306, Zm00001d005539, Zm00001d005620, Zm00001d005698, Zm00001d005708, Zm00001d006106, Zm00001d006165,…
GO:0010200	BP	e	response to chitin	154/4189	673/26629	4.71381e-06	5	154	0.0341469	0.033286	0.0338876	0.000568895	Zm00001d002079, Zm00001d002088, Zm00001d002143, Zm00001d002498, Zm00001d004086, Zm00001d004895, Zm00001d005193, Zm00001d005300, Zm00001d005306, Zm00001d005698, Zm00001d005708, Zm00001d005936, Zm00001d006256, Zm00001d006297, Zm00001d006701, Zm00001d007152, Zm00001d008226, Zm00001d008570, Zm00001d008578, Zm00001d009376, Zm00001d009468, Zm00001d009595, Zm00001d009746, Zm00001d010587, Zm00001d010812,…
GO:0014070	BP	e	response to organic cyclic compound	151/4189	658/26629	4.77463e-06	4	151	0.0345874	0.0337154	0.0343152	0.000568895	Zm00001d002191, Zm00001d003198, Zm00001d003477, Zm00001d004126, Zm00001d004187, Zm00001d004480, Zm00001d005158, Zm00001d005300, Zm00001d005698, Zm00001d006106, Zm00001d006211, Zm00001d006236, Zm00001d007365, Zm00001d007843, Zm00001d008229, Zm00001d008528, Zm00001d008844, Zm00001d008892, Zm00001d009468, Zm00001d009595, Zm00001d009694, Zm00001d010319, Zm00001d010587, Zm00001d010640, Zm00001d011644,…
GO:0015706	BP	e	nitrate transport	68/4189	252/26629	4.79291e-06	7	68	0.0347199	0.0338446	0.0344419	0.000568895	Zm00001d002143, Zm00001d002191, Zm00001d002830, Zm00001d003950, Zm00001d005158, Zm00001d006527, Zm00001d006535, Zm00001d006536, Zm00001d006631, Zm00001d007832, Zm00001d008226, Zm00001d009468, Zm00001d010954, Zm00001d011259, Zm00001d011473, Zm00001d011679, Zm00001d011735, Zm00001d012746, Zm00001d018122, Zm00001d018203, Zm00001d018627, Zm00001d019457, Zm00001d020277, Zm00001d020280, Zm00001d020787,…
GO:0002682	BP	e	regulation of immune system process	181/4189	775/26629	4.81067e-06	3	181	0.0348485	0.0339699	0.0345598	0.000568895	Zm00001d001902, Zm00001d002143, Zm00001d002261, Zm00001d002498, Zm00001d002532, Zm00001d002640, Zm00001d003025, Zm00001d003477, Zm00001d003483, Zm00001d003986, Zm00001d004248, Zm00001d005193, Zm00001d005306, Zm00001d005539, Zm00001d005620, Zm00001d005698, Zm00001d005708, Zm00001d006106, Zm00001d006297, Zm00001d006631, Zm00001d006886, Zm00001d008226, Zm00001d008570, Zm00001d008957, Zm00001d009376,…
GO:0006820	BP	e	anion transport	237/4189	1066/26629	5.0426e-06	5	237	0.0365286	0.0356077	0.036221	0.000568895	Zm00001d002088, Zm00001d002143, Zm00001d002191, Zm00001d002503, Zm00001d002614, Zm00001d002640, Zm00001d002673, Zm00001d002830, Zm00001d002974, Zm00001d003025, Zm00001d003939, Zm00001d003950, Zm00001d004248, Zm00001d005158, Zm00001d005257, Zm00001d006527, Zm00001d006535, Zm00001d006536, Zm00001d006631, Zm00001d006886, Zm00001d006896, Zm00001d007079, Zm00001d007832, Zm00001d008226, Zm00001d008604,…
GO:0019748	BP	e	secondary metabolic process	267/4189	1248/26629	5.41194e-06	2	267	0.0392041	0.0382157	0.0388523	0.000568895	Zm00001d001849, Zm00001d001960, Zm00001d002100, Zm00001d002191, Zm00001d002326, Zm00001d002370, Zm00001d002830, Zm00001d003283, Zm00001d003426, Zm00001d003477, Zm00001d003640, Zm00001d003833, Zm00001d004187, Zm00001d004480, Zm00001d005158, Zm00001d005173, Zm00001d005698, Zm00001d005821, Zm00001d006037, Zm00001d006106, Zm00001d006193, Zm00001d006199, Zm00001d006203, Zm00001d006236, Zm00001d006520,…
GO:1901698	BP	e	response to nitrogen compound	250/4189	1116/26629	5.42796e-06	3	250	0.0393201	0.0383289	0.0389619	0.000568895	Zm00001d002079, Zm00001d002088, Zm00001d002143, Zm00001d002498, Zm00001d002532, Zm00001d002830, Zm00001d002856, Zm00001d003198, Zm00001d003950, Zm00001d004007, Zm00001d004086, Zm00001d004895, Zm00001d005158, Zm00001d005193, Zm00001d005300, Zm00001d005306, Zm00001d005698, Zm00001d005708, Zm00001d005782, Zm00001d005936, Zm00001d006211, Zm00001d006256, Zm00001d006293, Zm00001d006297, Zm00001d006527,…
GO:0042594	BP	e	response to starvation	114/4189	476/26629	5.70949e-06	5	114	0.0413596	0.0403169	0.0409542	0.000568895	Zm00001d002191, Zm00001d002712, Zm00001d002830, Zm00001d003198, Zm00001d005193, Zm00001d006474, Zm00001d006527, Zm00001d006535, Zm00001d006536, Zm00001d007357, Zm00001d007577, Zm00001d007832, Zm00001d008528, Zm00001d009010, Zm00001d009595, Zm00001d010463, Zm00001d010838, Zm00001d010954, Zm00001d011347, Zm00001d011473, Zm00001d011735, Zm00001d011984, Zm00001d012005, Zm00001d012261, Zm00001d012697,…
GO:0010363	BP	e	regulation of plant-type hypersensitive response	131/4189	566/26629	6.29982e-06	7	131	0.0456359	0.0444854	0.0451508	0.000568895	Zm00001d001902, Zm00001d002143, Zm00001d002498, Zm00001d002640, Zm00001d003025, Zm00001d003483, Zm00001d004248, Zm00001d005193, Zm00001d005306, Zm00001d005539, Zm00001d005620, Zm00001d005698, Zm00001d005708, Zm00001d006106, Zm00001d006297, Zm00001d006631, Zm00001d006886, Zm00001d008226, Zm00001d008570, Zm00001d009376, Zm00001d009468, Zm00001d009568, Zm00001d010137, Zm00001d010463, Zm00001d011319,…
GO:0006468	BP	e	protein phosphorylation	495/4189	2504/26629	6.70187e-06	7	495	0.0485483	0.0473244	0.0479988	0.000568895	Zm00001d001781, Zm00001d002013, Zm00001d002019, Zm00001d002020, Zm00001d002039, Zm00001d002143, Zm00001d002167, Zm00001d002168, Zm00001d002172, Zm00001d002178, Zm00001d002181, Zm00001d002198, Zm00001d002199, Zm00001d002283, Zm00001d002357, Zm00001d002402, Zm00001d002498, Zm00001d002520, Zm00001d002530, Zm00001d002640, Zm00001d002712, Zm00001d002776, Zm00001d003023, Zm00001d003198, Zm00001d003212,…
GO:0001101	BP	e	response to acid chemical	437/4189	2073/26629	6.88712e-06	3	437	0.0498903	0.0486326	0.0493187	0.000568895	Zm00001d001896, Zm00001d002079, Zm00001d002089, Zm00001d002143, Zm00001d002191, Zm00001d002240, Zm00001d002431, Zm00001d002498, Zm00001d002532, Zm00001d002570, Zm00001d002601, Zm00001d002830, Zm00001d002856, Zm00001d003009, Zm00001d003025, Zm00001d003162, Zm00001d003193, Zm00001d003209, Zm00001d003275, Zm00001d003470, Zm00001d003477, Zm00001d003775, Zm00001d003841, Zm00001d003931, Zm00001d003950,…
GO:0006720	BP	e	isoprenoid metabolic process	118/4189	500/26629	7.12036e-06	5	118	0.0515799	0.0502796	0.0509676	0.000568895	Zm00001d001896, Zm00001d001909, Zm00001d001995, Zm00001d002357, Zm00001d002589, Zm00001d002834, Zm00001d003176, Zm00001d003841, Zm00001d004187, Zm00001d004279, Zm00001d006503, Zm00001d006678, Zm00001d007502, Zm00001d007549, Zm00001d007560, Zm00001d007572, Zm00001d008528, Zm00001d009608, Zm00001d010265, Zm00001d010274, Zm00001d010799, Zm00001d011872, Zm00001d012197, Zm00001d012394, Zm00001d012819,…
GO:0031669	BP	e	cellular response to nutrient levels	115/4189	486/26629	7.25541e-06	5	115	0.0525582	0.0512332	0.0519197	0.000568895	Zm00001d002191, Zm00001d002712, Zm00001d002830, Zm00001d003198, Zm00001d005193, Zm00001d005936, Zm00001d006474, Zm00001d006527, Zm00001d006535, Zm00001d006536, Zm00001d007357, Zm00001d007577, Zm00001d007832, Zm00001d008528, Zm00001d009010, Zm00001d009595, Zm00001d010463, Zm00001d010662, Zm00001d010838, Zm00001d010954, Zm00001d011347, Zm00001d011473, Zm00001d011735, Zm00001d011984, Zm00001d012005,…
GO:0042493	BP	e	response to drug	291/4189	1434/26629	7.38213e-06	3	291	0.0534761	0.052128	0.0527896	0.000568895	Zm00001d002079, Zm00001d002088, Zm00001d002143, Zm00001d002498, Zm00001d003198, Zm00001d004007, Zm00001d004086, Zm00001d004126, Zm00001d004895, Zm00001d005193, Zm00001d005300, Zm00001d005306, Zm00001d005698, Zm00001d005708, Zm00001d005816, Zm00001d005936, Zm00001d006011, Zm00001d006236, Zm00001d006256, Zm00001d006297, Zm00001d006701, Zm00001d007097, Zm00001d007152, Zm00001d007234, Zm00001d007365,…
GO:0008299	BP	e	isoprenoid biosynthetic process	102/4189	421/26629	7.5308e-06	6	102	0.0545531	0.0531778	0.0538452	0.000571981	Zm00001d001909, Zm00001d001995, Zm00001d002357, Zm00001d002589, Zm00001d002834, Zm00001d003176, Zm00001d003841, Zm00001d004187, Zm00001d004279, Zm00001d006503, Zm00001d006678, Zm00001d007502, Zm00001d007549, Zm00001d007560, Zm00001d007572, Zm00001d008528, Zm00001d009608, Zm00001d010265, Zm00001d010274, Zm00001d010799, Zm00001d011872, Zm00001d012197, Zm00001d012394, Zm00001d012819, Zm00001d013689,…
GO:0097659	BP	e	nucleic acid-templated transcription	690/4189	3658/26629	8.50558e-06	8	690	0.0616144	0.0600611	0.0607468	0.000596653	Zm00001d001826, Zm00001d001968, Zm00001d002058, Zm00001d002079, Zm00001d002088, Zm00001d002143, Zm00001d002267, Zm00001d002288, Zm00001d002393, Zm00001d002439, Zm00001d002520, Zm00001d002545, Zm00001d002573, Zm00001d002591, Zm00001d002684, Zm00001d002744, Zm00001d002799, Zm00001d002811, Zm00001d002822, Zm00001d003009, Zm00001d003052, Zm00001d003112, Zm00001d003162, Zm00001d003176, Zm00001d003193,…
GO:0015698	BP	e	inorganic anion transport	116/4189	495/26629	8.71317e-06	6	116	0.0631182	0.061527	0.0622121	0.000596653	Zm00001d002143, Zm00001d002191, Zm00001d002614, Zm00001d002830, Zm00001d003025, Zm00001d003950, Zm00001d005158, Zm00001d005257, Zm00001d006527, Zm00001d006535, Zm00001d006536, Zm00001d006631, Zm00001d006886, Zm00001d007832, Zm00001d008226, Zm00001d009468, Zm00001d010954, Zm00001d011001, Zm00001d011259, Zm00001d011473, Zm00001d011679, Zm00001d011735, Zm00001d011896, Zm00001d012261, Zm00001d012746,…
GO:1901700	BP	e	response to oxygen-containing compound	663/4189	3484/26629	8.76647e-06	3	663	0.0635043	0.0619034	0.0625838	0.000596653	Zm00001d001896, Zm00001d001960, Zm00001d002079, Zm00001d002088, Zm00001d002089, Zm00001d002143, Zm00001d002191, Zm00001d002240, Zm00001d002357, Zm00001d002431, Zm00001d002498, Zm00001d002532, Zm00001d002570, Zm00001d002601, Zm00001d002830, Zm00001d002856, Zm00001d003009, Zm00001d003025, Zm00001d003162, Zm00001d003193, Zm00001d003198, Zm00001d003209, Zm00001d003275, Zm00001d003470, Zm00001d003477,…
GO:2001141	BP	e	regulation of RNA biosynthetic process	853/4189	4642/26629	9.03927e-06	7	853	0.0654805	0.0638297	0.0645133	0.000596653	Zm00001d001826, Zm00001d001909, Zm00001d001968, Zm00001d002079, Zm00001d002088, Zm00001d002143, Zm00001d002191, Zm00001d002267, Zm00001d002288, Zm00001d002439, Zm00001d002452, Zm00001d002520, Zm00001d002545, Zm00001d002570, Zm00001d002573, Zm00001d002591, Zm00001d002684, Zm00001d002744, Zm00001d002799, Zm00001d002811, Zm00001d002822, Zm00001d003052, Zm00001d003162, Zm00001d003176, Zm00001d003193,…
GO:0032774	BP	e	RNA biosynthetic process	739/4189	3989/26629	9.1787e-06	7	739	0.0664905	0.0648143	0.06549	0.000596653	Zm00001d001826, Zm00001d001968, Zm00001d002058, Zm00001d002079, Zm00001d002088, Zm00001d002143, Zm00001d002267, Zm00001d002288, Zm00001d002393, Zm00001d002439, Zm00001d002489, Zm00001d002520, Zm00001d002545, Zm00001d002573, Zm00001d002591, Zm00001d002684, Zm00001d002744, Zm00001d002799, Zm00001d002811, Zm00001d002822, Zm00001d003009, Zm00001d003052, Zm00001d003112, Zm00001d003162, Zm00001d003176,…
GO:0015711	BP	e	organic anion transport	152/4189	683/26629	9.20538e-06	6	152	0.0666838	0.0650026	0.0656712	0.000596653	Zm00001d002088, Zm00001d002191, Zm00001d002503, Zm00001d002640, Zm00001d002673, Zm00001d002974, Zm00001d003025, Zm00001d003939, Zm00001d004248, Zm00001d005158, Zm00001d006631, Zm00001d006886, Zm00001d006896, Zm00001d007079, Zm00001d008604, Zm00001d008856, Zm00001d008892, Zm00001d008974, Zm00001d009243, Zm00001d009473, Zm00001d009595, Zm00001d009746, Zm00001d010855, Zm00001d011001, Zm00001d011006,…
GO:0006351	BP	e	transcription, DNA-templated	686/4189	3648/26629	9.29606e-06	9	686	0.0673406	0.065643	0.0663088	0.000596653	Zm00001d001826, Zm00001d001968, Zm00001d002058, Zm00001d002079, Zm00001d002088, Zm00001d002143, Zm00001d002267, Zm00001d002288, Zm00001d002393, Zm00001d002439, Zm00001d002520, Zm00001d002545, Zm00001d002573, Zm00001d002591, Zm00001d002684, Zm00001d002744, Zm00001d002799, Zm00001d002811, Zm00001d002822, Zm00001d003009, Zm00001d003052, Zm00001d003112, Zm00001d003162, Zm00001d003176, Zm00001d003193,…
GO:0007165	BP	e	signal transduction	923/4189	4969/26629	9.40155e-06	4	923	0.0681049	0.0663879	0.0670425	0.000596653	Zm00001d001781, Zm00001d001826, Zm00001d002013, Zm00001d002019, Zm00001d002020, Zm00001d002039, Zm00001d002079, Zm00001d002087, Zm00001d002143, Zm00001d002167, Zm00001d002168, Zm00001d002172, Zm00001d002198, Zm00001d002199, Zm00001d002261, Zm00001d002283, Zm00001d002288, Zm00001d002357, Zm00001d002435, Zm00001d002436, Zm00001d002479, Zm00001d002498, Zm00001d002503, Zm00001d002532, Zm00001d002573,…
GO:0006355	BP	e	regulation of transcription, DNA-templated	847/4189	4609/26629	9.47199e-06	9	847	0.0686151	0.0668853	0.0675353	0.000596653	Zm00001d001826, Zm00001d001909, Zm00001d001968, Zm00001d002079, Zm00001d002088, Zm00001d002143, Zm00001d002191, Zm00001d002267, Zm00001d002288, Zm00001d002439, Zm00001d002452, Zm00001d002520, Zm00001d002545, Zm00001d002570, Zm00001d002573, Zm00001d002591, Zm00001d002684, Zm00001d002744, Zm00001d002799, Zm00001d002811, Zm00001d002822, Zm00001d003052, Zm00001d003162, Zm00001d003176, Zm00001d003193,…
GO:1903506	BP	e	regulation of nucleic acid-templated transcription	853/4189	4641/26629	1.0021e-05	8	853	0.0725922	0.0707621	0.0714297	0.000614652	Zm00001d001826, Zm00001d001909, Zm00001d001968, Zm00001d002079, Zm00001d002088, Zm00001d002143, Zm00001d002191, Zm00001d002267, Zm00001d002288, Zm00001d002439, Zm00001d002452, Zm00001d002520, Zm00001d002545, Zm00001d002570, Zm00001d002573, Zm00001d002591, Zm00001d002684, Zm00001d002744, Zm00001d002799, Zm00001d002811, Zm00001d002822, Zm00001d003052, Zm00001d003162, Zm00001d003176, Zm00001d003193,…
GO:0031667	BP	e	response to nutrient levels	126/4189	546/26629	1.00688e-05	4	126	0.0729387	0.0710999	0.0717607	0.000614652	Zm00001d002191, Zm00001d002712, Zm00001d002830, Zm00001d003198, Zm00001d005193, Zm00001d005708, Zm00001d005936, Zm00001d006474, Zm00001d006527, Zm00001d006535, Zm00001d006536, Zm00001d007357, Zm00001d007577, Zm00001d007832, Zm00001d008528, Zm00001d009010, Zm00001d009595, Zm00001d010463, Zm00001d010662, Zm00001d010838, Zm00001d010954, Zm00001d011347, Zm00001d011473, Zm00001d011735, Zm00001d011984,…
GO:0042221	BP	e	response to chemical	1103/4189	6080/26629	1.02103e-05	2	1103	0.0739636	0.0720989	0.0727485	0.000616363	Zm00001d001896, Zm00001d001914, Zm00001d001960, Zm00001d002054, Zm00001d002079, Zm00001d002085, Zm00001d002087, Zm00001d002088, Zm00001d002089, Zm00001d002095, Zm00001d002143, Zm00001d002191, Zm00001d002240, Zm00001d002326, Zm00001d002357, Zm00001d002431, Zm00001d002439, Zm00001d002452, Zm00001d002498, Zm00001d002532, Zm00001d002541, Zm00001d002545, Zm00001d002570, Zm00001d002601, Zm00001d002640,…
GO:0051252	BP	e	regulation of RNA metabolic process	874/4189	4779/26629	1.03175e-05	6	874	0.0747402	0.072856	0.0735021	0.000617688	Zm00001d001826, Zm00001d001909, Zm00001d001968, Zm00001d002079, Zm00001d002088, Zm00001d002143, Zm00001d002191, Zm00001d002267, Zm00001d002288, Zm00001d002439, Zm00001d002452, Zm00001d002489, Zm00001d002520, Zm00001d002545, Zm00001d002570, Zm00001d002573, Zm00001d002591, Zm00001d002684, Zm00001d002744, Zm00001d002799, Zm00001d002811, Zm00001d002822, Zm00001d003052, Zm00001d003162, Zm00001d003176,…
GO:0031668	BP	e	cellular response to extracellular stimulus	129/4189	566/26629	1.09821e-05	4	129	0.0795545	0.077549	0.0781928	0.000636401	Zm00001d002191, Zm00001d002712, Zm00001d002830, Zm00001d003162, Zm00001d003198, Zm00001d005193, Zm00001d005936, Zm00001d006474, Zm00001d006527, Zm00001d006535, Zm00001d006536, Zm00001d007357, Zm00001d007577, Zm00001d007832, Zm00001d008226, Zm00001d008528, Zm00001d009010, Zm00001d009595, Zm00001d010463, Zm00001d010662, Zm00001d010838, Zm00001d010954, Zm00001d011347, Zm00001d011473, Zm00001d011735,…
GO:0006811	BP	e	ion transport	436/4189	2273/26629	1.22986e-05	4	436	0.0890913	0.0868453	0.0875048	0.000682324	Zm00001d002088, Zm00001d002143, Zm00001d002191, Zm00001d002261, Zm00001d002326, Zm00001d002378, Zm00001d002503, Zm00001d002532, Zm00001d002614, Zm00001d002640, Zm00001d002673, Zm00001d002797, Zm00001d002798, Zm00001d002830, Zm00001d002974, Zm00001d003025, Zm00001d003112, Zm00001d003356, Zm00001d003365, Zm00001d003377, Zm00001d003445, Zm00001d003524, Zm00001d003606, Zm00001d003607, Zm00001d003676,…
GO:0006952	BP	e	defense response	429/4189	2239/26629	1.23391e-05	3	429	0.0893844	0.087131	0.0877803	0.000682324	Zm00001d001902, Zm00001d001995, Zm00001d002079, Zm00001d002085, Zm00001d002088, Zm00001d002143, Zm00001d002261, Zm00001d002479, Zm00001d002498, Zm00001d002532, Zm00001d002640, Zm00001d002712, Zm00001d003245, Zm00001d003283, Zm00001d003986, Zm00001d004022, Zm00001d004086, Zm00001d004187, Zm00001d004279, Zm00001d004526, Zm00001d004581, Zm00001d004899, Zm00001d005010, Zm00001d005143, Zm00001d005193,…
GO:0050896	BP	e	response to stimulus	2423/4189	13731/26629	1.28591e-05	1	2423	0.093151	0.0908027	0.0914536	0.000700384	Zm00001d001826, Zm00001d001896, Zm00001d001902, Zm00001d001909, Zm00001d001914, Zm00001d001932, Zm00001d001939, Zm00001d001943, Zm00001d001944, Zm00001d001960, Zm00001d001995, Zm00001d002054, Zm00001d002079, Zm00001d002085, Zm00001d002087, Zm00001d002088, Zm00001d002089, Zm00001d002095, Zm00001d002100, Zm00001d002111, Zm00001d002131, Zm00001d002143, Zm00001d002154, Zm00001d002178, Zm00001d002181,…
GO:0050794	BP	e	regulation of cellular process	2264/4189	13321/26629	1.30187e-05	3	2264	0.0943076	0.0919301	0.0925761	0.000703788	Zm00001d001781, Zm00001d001826, Zm00001d001902, Zm00001d001909, Zm00001d001968, Zm00001d002013, Zm00001d002019, Zm00001d002020, Zm00001d002039, Zm00001d002058, Zm00001d002079, Zm00001d002087, Zm00001d002088, Zm00001d002095, Zm00001d002143, Zm00001d002154, Zm00001d002167, Zm00001d002168, Zm00001d002172, Zm00001d002178, Zm00001d002181, Zm00001d002191, Zm00001d002198, Zm00001d002199, Zm00001d002240,…
GO:0009267	BP	e	cellular response to starvation	105/4189	445/26629	1.31927e-05	6	105	0.0955678	0.0931585	0.0938	0.00070791	Zm00001d002191, Zm00001d002712, Zm00001d002830, Zm00001d003198, Zm00001d005193, Zm00001d006474, Zm00001d006527, Zm00001d006535, Zm00001d006536, Zm00001d007357, Zm00001d007577, Zm00001d007832, Zm00001d008528, Zm00001d009010, Zm00001d009595, Zm00001d010463, Zm00001d010838, Zm00001d010954, Zm00001d011347, Zm00001d011473, Zm00001d011735, Zm00001d011984, Zm00001d012005, Zm00001d012261, Zm00001d012697,…
GO:0009991	BP	e	response to extracellular stimulus	140/4189	627/26629	1.37675e-05	3	140	0.0997315	0.0972173	0.0978729	0.00073332	Zm00001d002191, Zm00001d002712, Zm00001d002830, Zm00001d003162, Zm00001d003198, Zm00001d005193, Zm00001d005708, Zm00001d005936, Zm00001d006474, Zm00001d006527, Zm00001d006535, Zm00001d006536, Zm00001d007357, Zm00001d007577, Zm00001d007832, Zm00001d008226, Zm00001d008528, Zm00001d009010, Zm00001d009595, Zm00001d010463, Zm00001d010662, Zm00001d010838, Zm00001d010954, Zm00001d011347, Zm00001d011473,…
GO:0009863	BP	e	salicylic acid mediated signaling pathway	122/4189	534/26629	1.40886e-05	5	122	0.102058	0.0994852	0.100142	0.000740731	Zm00001d002143, Zm00001d002498, Zm00001d002640, Zm00001d003025, Zm00001d003209, Zm00001d003245, Zm00001d003483, Zm00001d004248, Zm00001d005010, Zm00001d005143, Zm00001d005193, Zm00001d005306, Zm00001d005620, Zm00001d005698, Zm00001d005708, Zm00001d006297, Zm00001d006631, Zm00001d007188, Zm00001d007257, Zm00001d007258, Zm00001d008226, Zm00001d008570, Zm00001d008651, Zm00001d009568, Zm00001d010137,…
GO:0071496	BP	e	cellular response to external stimulus	129/4189	569/26629	1.52507e-05	3	129	0.110476	0.107691	0.108356	0.000789114	Zm00001d002191, Zm00001d002712, Zm00001d002830, Zm00001d003162, Zm00001d003198, Zm00001d005193, Zm00001d005936, Zm00001d006474, Zm00001d006527, Zm00001d006535, Zm00001d006536, Zm00001d007357, Zm00001d007577, Zm00001d007832, Zm00001d008226, Zm00001d008528, Zm00001d009010, Zm00001d009595, Zm00001d010463, Zm00001d010662, Zm00001d010838, Zm00001d010954, Zm00001d011347, Zm00001d011473, Zm00001d011735,…
GO:0016567	BP	e	protein ubiquitination	219/4189	1061/26629	1.60822e-05	9	219	0.116499	0.113562	0.114248	0.000825971	Zm00001d002095, Zm00001d002498, Zm00001d002541, Zm00001d002570, Zm00001d002933, Zm00001d003103, Zm00001d003850, Zm00001d003986, Zm00001d005051, Zm00001d005393, Zm00001d005480, Zm00001d005532, Zm00001d005593, Zm00001d005630, Zm00001d005699, Zm00001d005936, Zm00001d006553, Zm00001d006726, Zm00001d007027, Zm00001d007152, Zm00001d007294, Zm00001d007357, Zm00001d007709, Zm00001d008777, Zm00001d008846,…
GO:0010167	BP	e	response to nitrate	68/4189	261/26629	1.63562e-05	4	68	0.118484	0.115497	0.116161	0.00082856	Zm00001d002143, Zm00001d002830, Zm00001d003950, Zm00001d005158, Zm00001d006293, Zm00001d006527, Zm00001d006535, Zm00001d006536, Zm00001d007357, Zm00001d007832, Zm00001d009468, Zm00001d010954, Zm00001d011259, Zm00001d011473, Zm00001d011679, Zm00001d011735, Zm00001d012338, Zm00001d012746, Zm00001d018122, Zm00001d018203, Zm00001d018627, Zm00001d019457, Zm00001d020787, Zm00001d020789, Zm00001d021167,…
GO:0006995	BP	e	cellular response to nitrogen starvation	22/4189	56/26629	1.81208e-05	7	22	0.131267	0.127958	0.128676	0.000911577	Zm00001d002712, Zm00001d005193, Zm00001d006474, Zm00001d006535, Zm00001d006536, Zm00001d011347, Zm00001d011984, Zm00001d012261, Zm00001d021682, Zm00001d026635, Zm00001d027511, Zm00001d030213, Zm00001d034671, Zm00001d035401, Zm00001d037242, Zm00001d037946, Zm00001d037950, Zm00001d038412, Zm00001d042303, Zm00001d043598, Zm00001d049405, Zm00001d051102
GO:0010556	BP	e	regulation of macromolecule biosynthetic process	905/4189	5085/26629	2.01906e-05	5	905	0.14626	0.142573	0.143292	0.000988247	Zm00001d001826, Zm00001d001909, Zm00001d001968, Zm00001d002079, Zm00001d002088, Zm00001d002143, Zm00001d002191, Zm00001d002267, Zm00001d002288, Zm00001d002439, Zm00001d002452, Zm00001d002489, Zm00001d002520, Zm00001d002545, Zm00001d002570, Zm00001d002573, Zm00001d002591, Zm00001d002684, Zm00001d002744, Zm00001d002788, Zm00001d002799, Zm00001d002811, Zm00001d002822, Zm00001d003052, Zm00001d003162,…
GO:0019219	BP	e	regulation of nucleobase-containing compound metabolic process	937/4189	5287/26629	2.21414e-05	5	937	0.160392	0.156349	0.157071	0.0010622	Zm00001d001826, Zm00001d001909, Zm00001d001968, Zm00001d002079, Zm00001d002088, Zm00001d002143, Zm00001d002191, Zm00001d002267, Zm00001d002288, Zm00001d002439, Zm00001d002452, Zm00001d002489, Zm00001d002520, Zm00001d002545, Zm00001d002570, Zm00001d002573, Zm00001d002591, Zm00001d002684, Zm00001d002744, Zm00001d002799, Zm00001d002811, Zm00001d002822, Zm00001d003005, Zm00001d003009, Zm00001d003052,…
GO:0015804	BP	e	neutral amino acid transport	49/4189	173/26629	2.26187e-05	9	49	0.16385	0.159719	0.160434	0.00107796	Zm00001d004248, Zm00001d008604, Zm00001d008892, Zm00001d009746, Zm00001d012138, Zm00001d012229, Zm00001d016139, Zm00001d016483, Zm00001d016896, Zm00001d016942, Zm00001d017880, Zm00001d020183, Zm00001d021219, Zm00001d021761, Zm00001d025437, Zm00001d025665, Zm00001d027557, Zm00001d028355, Zm00001d029696, Zm00001d032428, Zm00001d032866, Zm00001d033241, Zm00001d033800, Zm00001d035157, Zm00001d035162,…
GO:0031326	BP	e	regulation of cellular biosynthetic process	955/4189	5401/26629	2.34258e-05	5	955	0.169696	0.165418	0.166112	0.00110192	Zm00001d001826, Zm00001d001909, Zm00001d001968, Zm00001d002079, Zm00001d002088, Zm00001d002143, Zm00001d002191, Zm00001d002267, Zm00001d002288, Zm00001d002370, Zm00001d002439, Zm00001d002452, Zm00001d002489, Zm00001d002520, Zm00001d002545, Zm00001d002570, Zm00001d002573, Zm00001d002591, Zm00001d002684, Zm00001d002744, Zm00001d002799, Zm00001d002811, Zm00001d002822, Zm00001d003052, Zm00001d003162,…
GO:0010150	BP	e	leaf senescence	48/4189	167/26629	2.37351e-05	4	48	0.171937	0.167602	0.168282	0.00110343	Zm00001d002191, Zm00001d003009, Zm00001d003775, Zm00001d005456, Zm00001d005826, Zm00001d006011, Zm00001d006106, Zm00001d006489, Zm00001d007365, Zm00001d008578, Zm00001d008812, Zm00001d010463, Zm00001d011347, Zm00001d012005, Zm00001d012819, Zm00001d013151, Zm00001d014286, Zm00001d016814, Zm00001d016950, Zm00001d017958, Zm00001d019221, Zm00001d019256, Zm00001d019259, Zm00001d020913, Zm00001d021425,…
GO:0015996	BP	e	chlorophyll catabolic process	34/4189	106/26629	2.39268e-05	7	34	0.173326	0.168956	0.169593	0.00110399	Zm00001d001849, Zm00001d003426, Zm00001d005329, Zm00001d005359, Zm00001d006211, Zm00001d008604, Zm00001d008812, Zm00001d012138, Zm00001d013745, Zm00001d014292, Zm00001d015205, Zm00001d015226, Zm00001d018358, Zm00001d019217, Zm00001d020002, Zm00001d021288, Zm00001d026259, Zm00001d026458, Zm00001d027534, Zm00001d027573, Zm00001d028355, Zm00001d030549, Zm00001d033800, Zm00001d037318, Zm00001d038734,…
GO:2000112	BP	e	regulation of cellular macromolecule biosynthetic process	870/4189	4885/26629	2.43891e-05	6	870	0.176675	0.172221	0.172846	0.00111819	Zm00001d001826, Zm00001d001909, Zm00001d001968, Zm00001d002079, Zm00001d002088, Zm00001d002143, Zm00001d002191, Zm00001d002267, Zm00001d002288, Zm00001d002439, Zm00001d002452, Zm00001d002520, Zm00001d002545, Zm00001d002570, Zm00001d002573, Zm00001d002591, Zm00001d002684, Zm00001d002744, Zm00001d002799, Zm00001d002811, Zm00001d002822, Zm00001d003052, Zm00001d003162, Zm00001d003176, Zm00001d003193,…
GO:0090693	BP	e	plant organ senescence	48/4189	168/26629	2.53832e-05	3	48	0.183876	0.17924	0.179865	0.00115645	Zm00001d002191, Zm00001d003009, Zm00001d003775, Zm00001d005456, Zm00001d005826, Zm00001d006011, Zm00001d006106, Zm00001d006489, Zm00001d007365, Zm00001d008578, Zm00001d008812, Zm00001d010463, Zm00001d011347, Zm00001d012005, Zm00001d012819, Zm00001d013151, Zm00001d014286, Zm00001d016814, Zm00001d016950, Zm00001d017958, Zm00001d019221, Zm00001d019256, Zm00001d019259, Zm00001d020913, Zm00001d021425,…
GO:0009889	BP	e	regulation of biosynthetic process	1002/4189	5699/26629	2.81933e-05	4	1002	0.204232	0.199083	0.199721	0.00126852	Zm00001d001826, Zm00001d001909, Zm00001d001968, Zm00001d002079, Zm00001d002088, Zm00001d002143, Zm00001d002191, Zm00001d002267, Zm00001d002288, Zm00001d002370, Zm00001d002439, Zm00001d002452, Zm00001d002489, Zm00001d002520, Zm00001d002545, Zm00001d002570, Zm00001d002573, Zm00001d002591, Zm00001d002684, Zm00001d002744, Zm00001d002788, Zm00001d002799, Zm00001d002811, Zm00001d002822, Zm00001d003052,…
GO:0010033	BP	e	response to organic substance	672/4189	3708/26629	2.86816e-05	3	672	0.207769	0.202531	0.203151	0.00128253	Zm00001d001896, Zm00001d001914, Zm00001d001960, Zm00001d002054, Zm00001d002079, Zm00001d002085, Zm00001d002088, Zm00001d002089, Zm00001d002095, Zm00001d002143, Zm00001d002191, Zm00001d002240, Zm00001d002326, Zm00001d002357, Zm00001d002431, Zm00001d002498, Zm00001d002532, Zm00001d002570, Zm00001d002640, Zm00001d002830, Zm00001d002856, Zm00001d003009, Zm00001d003025, Zm00001d003103, Zm00001d003162,…
GO:0042445	BP	e	hormone metabolic process	239/4189	1181/26629	2.94476e-05	4	239	0.213318	0.20794	0.208548	0.0013087	Zm00001d002143, Zm00001d002357, Zm00001d002684, Zm00001d002830, Zm00001d002834, Zm00001d003245, Zm00001d003283, Zm00001d004480, Zm00001d004895, Zm00001d005193, Zm00001d005306, Zm00001d005456, Zm00001d005708, Zm00001d005826, Zm00001d005936, Zm00001d006233, Zm00001d006351, Zm00001d006503, Zm00001d006631, Zm00001d006726, Zm00001d006886, Zm00001d007044, Zm00001d007152, Zm00001d007166, Zm00001d007549,…
GO:0034330	BP	e	cell junction organization	17/4189	39/26629	3.30803e-05	3	17	0.239633	0.233592	0.234208	0.00145232	Zm00001d007843, Zm00001d016009, Zm00001d019411, Zm00001d019413, Zm00001d021896, Zm00001d021897, Zm00001d025920, Zm00001d028454, Zm00001d028455, Zm00001d032869, Zm00001d032870, Zm00001d034217, Zm00001d034671, Zm00001d034802, Zm00001d034803, Zm00001d045839, Zm00001d053322
GO:0034329	BP	e	cell junction assembly	15/4189	32/26629	3.37125e-05	4	15	0.244213	0.238056	0.238617	0.00146235	Zm00001d007843, Zm00001d016009, Zm00001d019411, Zm00001d019413, Zm00001d021896, Zm00001d021897, Zm00001d025920, Zm00001d028454, Zm00001d028455, Zm00001d032869, Zm00001d032870, Zm00001d034217, Zm00001d034671, Zm00001d045839, Zm00001d053322
GO:0009719	BP	e	response to endogenous stimulus	424/4189	2246/26629	3.74657e-05	2	424	0.271402	0.26456	0.26507	0.00159648	Zm00001d001896, Zm00001d001914, Zm00001d002054, Zm00001d002089, Zm00001d002240, Zm00001d002431, Zm00001d002532, Zm00001d002570, Zm00001d002640, Zm00001d002830, Zm00001d002856, Zm00001d003009, Zm00001d003025, Zm00001d003193, Zm00001d003198, Zm00001d003209, Zm00001d003275, Zm00001d003470, Zm00001d003477, Zm00001d003775, Zm00001d003931, Zm00001d003984, Zm00001d004007, Zm00001d004086, Zm00001d004126,…
GO:0009725	BP	e	response to hormone	406/4189	2147/26629	3.86333e-05	4	406	0.27986	0.272804	0.273292	0.00163661	Zm00001d001896, Zm00001d001914, Zm00001d002054, Zm00001d002089, Zm00001d002240, Zm00001d002431, Zm00001d002570, Zm00001d002640, Zm00001d002830, Zm00001d002856, Zm00001d003009, Zm00001d003025, Zm00001d003193, Zm00001d003209, Zm00001d003275, Zm00001d003470, Zm00001d003477, Zm00001d003775, Zm00001d003931, Zm00001d003984, Zm00001d004007, Zm00001d004086, Zm00001d004126, Zm00001d004187, Zm00001d004203,…
GO:0080135	BP	e	regulation of cellular response to stress	141/4189	647/26629	3.91158e-05	5	141	0.283355	0.276211	0.276666	0.00164741	Zm00001d001902, Zm00001d002143, Zm00001d002498, Zm00001d002640, Zm00001d003025, Zm00001d003483, Zm00001d004248, Zm00001d004851, Zm00001d005193, Zm00001d005306, Zm00001d005539, Zm00001d005620, Zm00001d005698, Zm00001d005708, Zm00001d006106, Zm00001d006297, Zm00001d006631, Zm00001d006886, Zm00001d007951, Zm00001d008226, Zm00001d008570, Zm00001d009376, Zm00001d009468, Zm00001d009568, Zm00001d010137,…
GO:0033015	BP	e	tetrapyrrole catabolic process	34/4189	107/26629	4.2742e-05	5	34	0.309623	0.301817	0.302186	0.00174928	Zm00001d001849, Zm00001d003426, Zm00001d005329, Zm00001d005359, Zm00001d006211, Zm00001d008604, Zm00001d008812, Zm00001d012138, Zm00001d013745, Zm00001d014292, Zm00001d015205, Zm00001d015226, Zm00001d018358, Zm00001d019217, Zm00001d020002, Zm00001d021288, Zm00001d026259, Zm00001d026458, Zm00001d027534, Zm00001d027573, Zm00001d028355, Zm00001d030549, Zm00001d033800, Zm00001d037318, Zm00001d038734,…
GO:0046149	BP	e	pigment catabolic process	34/4189	107/26629	4.2742e-05	3	34	0.309623	0.301817	0.302186	0.00174928	Zm00001d001849, Zm00001d003426, Zm00001d005329, Zm00001d005359, Zm00001d006211, Zm00001d008604, Zm00001d008812, Zm00001d012138, Zm00001d013745, Zm00001d014292, Zm00001d015205, Zm00001d015226, Zm00001d018358, Zm00001d019217, Zm00001d020002, Zm00001d021288, Zm00001d026259, Zm00001d026458, Zm00001d027534, Zm00001d027573, Zm00001d028355, Zm00001d030549, Zm00001d033800, Zm00001d037318, Zm00001d038734,…
GO:0006787	BP	e	porphyrin-containing compound catabolic process	34/4189	107/26629	4.2742e-05	6	34	0.309623	0.301817	0.302186	0.00174928	Zm00001d001849, Zm00001d003426, Zm00001d005329, Zm00001d005359, Zm00001d006211, Zm00001d008604, Zm00001d008812, Zm00001d012138, Zm00001d013745, Zm00001d014292, Zm00001d015205, Zm00001d015226, Zm00001d018358, Zm00001d019217, Zm00001d020002, Zm00001d021288, Zm00001d026259, Zm00001d026458, Zm00001d027534, Zm00001d027573, Zm00001d028355, Zm00001d030549, Zm00001d033800, Zm00001d037318, Zm00001d038734,…
GO:0050789	BP	e	regulation of biological process	2628/4189	15934/26629	4.37973e-05	2	2628	0.317268	0.309269	0.309516	0.0017824	Zm00001d001781, Zm00001d001787, Zm00001d001826, Zm00001d001850, Zm00001d001896, Zm00001d001902, Zm00001d001909, Zm00001d001932, Zm00001d001968, Zm00001d001995, Zm00001d002013, Zm00001d002019, Zm00001d002020, Zm00001d002039, Zm00001d002058, Zm00001d002079, Zm00001d002087, Zm00001d002088, Zm00001d002095, Zm00001d002111, Zm00001d002143, Zm00001d002154, Zm00001d002167, Zm00001d002168, Zm00001d002172,…
GO:0031348	BP	e	negative regulation of defense response	95/4189	405/26629	4.51245e-05	6	95	0.326882	0.318641	0.318804	0.00181601	Zm00001d002088, Zm00001d002143, Zm00001d002498, Zm00001d002640, Zm00001d002673, Zm00001d003245, Zm00001d005193, Zm00001d005306, Zm00001d005708, Zm00001d008226, Zm00001d008570, Zm00001d008957, Zm00001d009568, Zm00001d010463, Zm00001d011319, Zm00001d011401, Zm00001d012261, Zm00001d012338, Zm00001d012660, Zm00001d013030, Zm00001d013179, Zm00001d013527, Zm00001d014658, Zm00001d016584, Zm00001d016746,…
GO:0010468	BP	e	regulation of gene expression	963/4189	5486/26629	4.92533e-05	5	963	0.356791	0.347796	0.347827	0.0019397	Zm00001d001826, Zm00001d001909, Zm00001d001968, Zm00001d002079, Zm00001d002087, Zm00001d002088, Zm00001d002095, Zm00001d002143, Zm00001d002191, Zm00001d002267, Zm00001d002288, Zm00001d002439, Zm00001d002452, Zm00001d002489, Zm00001d002520, Zm00001d002545, Zm00001d002570, Zm00001d002573, Zm00001d002591, Zm00001d002684, Zm00001d002744, Zm00001d002799, Zm00001d002811, Zm00001d002822, Zm00001d003005,…
GO:0051704	BP	e	multi-organism process	546/4189	2981/26629	5.50109e-05	1	546	0.398499	0.388452	0.388322	0.00214148	Zm00001d001902, Zm00001d001995, Zm00001d002079, Zm00001d002085, Zm00001d002087, Zm00001d002143, Zm00001d002261, Zm00001d002267, Zm00001d002326, Zm00001d002452, Zm00001d002498, Zm00001d002503, Zm00001d002524, Zm00001d002532, Zm00001d002570, Zm00001d002640, Zm00001d002712, Zm00001d002797, Zm00001d002830, Zm00001d003025, Zm00001d003245, Zm00001d003258, Zm00001d003283, Zm00001d003640, Zm00001d003986,…
GO:0032446	BP	e	protein modification by small protein conjugation	237/4189	1183/26629	6.0575e-05	8	237	0.438806	0.427743	0.427054	0.00225028	Zm00001d002095, Zm00001d002416, Zm00001d002498, Zm00001d002541, Zm00001d002570, Zm00001d002933, Zm00001d003103, Zm00001d003833, Zm00001d003850, Zm00001d003986, Zm00001d005051, Zm00001d005393, Zm00001d005480, Zm00001d005532, Zm00001d005593, Zm00001d005630, Zm00001d005699, Zm00001d005936, Zm00001d006553, Zm00001d006568, Zm00001d006726, Zm00001d007027, Zm00001d007152, Zm00001d007294, Zm00001d007357,…
GO:0042440	BP	e	pigment metabolic process	125/4189	568/26629	7.03653e-05	2	125	0.509726	0.496876	0.495372	0.00248647	Zm00001d001849, Zm00001d001850, Zm00001d001909, Zm00001d001960, Zm00001d001995, Zm00001d002100, Zm00001d002589, Zm00001d003426, Zm00001d003477, Zm00001d004187, Zm00001d005329, Zm00001d005359, Zm00001d005539, Zm00001d006211, Zm00001d006678, Zm00001d007502, Zm00001d007572, Zm00001d008604, Zm00001d008812, Zm00001d009608, Zm00001d010282, Zm00001d010799, Zm00001d011438, Zm00001d012138, Zm00001d012197,…
GO:0006855	BP	e	drug transmembrane transport	43/4189	152/26629	7.57095e-05	5	43	0.54844	0.534613	0.532692	0.00261666	Zm00001d002503, Zm00001d004335, Zm00001d005018, Zm00001d005080, Zm00001d008974, Zm00001d009243, Zm00001d011319, Zm00001d011644, Zm00001d013254, Zm00001d013809, Zm00001d015963, Zm00001d018500, Zm00001d018638, Zm00001d020948, Zm00001d021569, Zm00001d021647, Zm00001d022608, Zm00001d025012, Zm00001d025043, Zm00001d025437, Zm00001d029677, Zm00001d030127, Zm00001d030656, Zm00001d034916, Zm00001d034940,…
GO:0050832	BP	e	defense response to fungus	130/4189	595/26629	8.01891e-05	6	130	0.58089	0.566245	0.56389	0.00272718	Zm00001d002143, Zm00001d002498, Zm00001d002532, Zm00001d002640, Zm00001d004581, Zm00001d005193, Zm00001d005306, Zm00001d005456, Zm00001d005708, Zm00001d005748, Zm00001d006256, Zm00001d006297, Zm00001d007264, Zm00001d007485, Zm00001d008226, Zm00001d008527, Zm00001d008570, Zm00001d009376, Zm00001d009568, Zm00001d010463, Zm00001d010950, Zm00001d011319, Zm00001d011347, Zm00001d011401, Zm00001d011413,…
GO:0006950	BP	e	response to stress	1402/4189	8213/26629	8.2537e-05	2	1402	0.597898	0.582825	0.580318	0.00278933	Zm00001d001826, Zm00001d001902, Zm00001d001914, Zm00001d001932, Zm00001d001943, Zm00001d001944, Zm00001d001995, Zm00001d002079, Zm00001d002085, Zm00001d002087, Zm00001d002088, Zm00001d002131, Zm00001d002143, Zm00001d002154, Zm00001d002191, Zm00001d002240, Zm00001d002261, Zm00001d002314, Zm00001d002326, Zm00001d002378, Zm00001d002390, Zm00001d002431, Zm00001d002435, Zm00001d002436, Zm00001d002452,…
GO:0009607	BP	e	response to biotic stimulus	468/4189	2530/26629	8.31715e-05	2	468	0.602495	0.587306	0.584613	0.00278933	Zm00001d001902, Zm00001d001995, Zm00001d002079, Zm00001d002085, Zm00001d002087, Zm00001d002143, Zm00001d002261, Zm00001d002452, Zm00001d002479, Zm00001d002498, Zm00001d002503, Zm00001d002524, Zm00001d002532, Zm00001d002640, Zm00001d002712, Zm00001d002797, Zm00001d002830, Zm00001d003025, Zm00001d003245, Zm00001d003283, Zm00001d003986, Zm00001d004086, Zm00001d004187, Zm00001d004279, Zm00001d004581,…
GO:0009755	BP	e	hormone-mediated signaling pathway	301/4189	1560/26629	0.000106473	5	301	0.771289	0.751845	0.747652	0.0034587	Zm00001d002079, Zm00001d002143, Zm00001d002357, Zm00001d002479, Zm00001d002498, Zm00001d002532, Zm00001d002640, Zm00001d002744, Zm00001d002834, Zm00001d003258, Zm00001d003262, Zm00001d003483, Zm00001d003508, Zm00001d004248, Zm00001d004895, Zm00001d005193, Zm00001d005300, Zm00001d005306, Zm00001d005579, Zm00001d005609, Zm00001d005620, Zm00001d005698, Zm00001d005708, Zm00001d005816, Zm00001d005826,…
GO:0006984	BP	e	ER-nucleus signaling pathway	71/4189	290/26629	0.000122983	5	71	0.890889	0.868429	0.863095	0.00392462	Zm00001d002143, Zm00001d002640, Zm00001d002673, Zm00001d003245, Zm00001d003483, Zm00001d004248, Zm00001d005620, Zm00001d005936, Zm00001d006631, Zm00001d009376, Zm00001d010667, Zm00001d011841, Zm00001d011896, Zm00001d013030, Zm00001d013527, Zm00001d014316, Zm00001d014795, Zm00001d015845, Zm00001d016746, Zm00001d016896, Zm00001d016942, Zm00001d017326, Zm00001d017992, Zm00001d017997, Zm00001d018122,…
GO:0016101	BP	e	diterpenoid metabolic process	32/4189	105/26629	0.000132021	7	32	0.956358	0.932248	0.925993	0.00414008	Zm00001d002357, Zm00001d002834, Zm00001d006503, Zm00001d006678, Zm00001d008528, Zm00001d011872, Zm00001d012819, Zm00001d014481, Zm00001d014554, Zm00001d018652, Zm00001d021639, Zm00001d021929, Zm00001d024514, Zm00001d027366, Zm00001d028526, Zm00001d028694, Zm00001d029648, Zm00001d032858, Zm00001d032961, Zm00001d037114, Zm00001d037170, Zm00001d038511, Zm00001d040019, Zm00001d040597, Zm00001d041082,…
GO:0015695	BP	e	organic cation transport	14/4189	32/26629	0.00015553	6	14	1	1	1	0.00475383	Zm00001d002191, Zm00001d003025, Zm00001d006631, Zm00001d008974, Zm00001d010410, Zm00001d012261, Zm00001d016771, Zm00001d017249, Zm00001d025831, Zm00001d028733, Zm00001d034782, Zm00001d037242, Zm00001d037779, Zm00001d038412
GO:0009743	BP	e	response to carbohydrate	214/4189	1071/26629	0.000159234	4	214	1	1	1	0.00480623	Zm00001d001960, Zm00001d002079, Zm00001d002088, Zm00001d002143, Zm00001d002357, Zm00001d002498, Zm00001d003162, Zm00001d004086, Zm00001d004895, Zm00001d005193, Zm00001d005300, Zm00001d005306, Zm00001d005698, Zm00001d005708, Zm00001d005936, Zm00001d006297, Zm00001d006701, Zm00001d007152, Zm00001d008226, Zm00001d008570, Zm00001d008578, Zm00001d009010, Zm00001d009376, Zm00001d009468, Zm00001d009595,…
GO:0015837	BP	e	amine transport	26/4189	80/26629	0.000166406	5	26	1	1	1	0.00498117	Zm00001d002673, Zm00001d003025, Zm00001d010410, Zm00001d012229, Zm00001d016411, Zm00001d017249, Zm00001d017880, Zm00001d025437, Zm00001d025665, Zm00001d025831, Zm00001d026131, Zm00001d033718, Zm00001d035157, Zm00001d035162, Zm00001d035163, Zm00001d035166, Zm00001d036703, Zm00001d037779, Zm00001d042134, Zm00001d042135, Zm00001d042801, Zm00001d044192, Zm00001d046263, Zm00001d049640, Zm00001d052063,…
GO:0010268	BP	e	brassinosteroid homeostasis	16/4189	40/26629	0.000192797	6	16	1	1	1	0.00572387	Zm00001d006503, Zm00001d007044, Zm00001d010319, Zm00001d014554, Zm00001d019983, Zm00001d021639, Zm00001d022351, Zm00001d028694, Zm00001d029288, Zm00001d029289, Zm00001d034769, Zm00001d045063, Zm00001d046422, Zm00001d047418, Zm00001d047830, Zm00001d048819
GO:0033609	BP	e	oxalate metabolic process	13/4189	29/26629	0.000198018	7	13	1	1	1	0.00580429	Zm00001d015347, Zm00001d034514, Zm00001d049418, Zm00001d049419, Zm00001d049420, Zm00001d049421, Zm00001d049423, Zm00001d049428, Zm00001d049430, Zm00001d049431, Zm00001d049435, Zm00001d049437, Zm00001d049438
GO:0031323	BP	e	regulation of cellular metabolic process	1208/4189	7053/26629	0.000199268	4	1208	1	1	1	0.00580429	Zm00001d001826, Zm00001d001909, Zm00001d001968, Zm00001d002079, Zm00001d002088, Zm00001d002095, Zm00001d002143, Zm00001d002191, Zm00001d002240, Zm00001d002261, Zm00001d002267, Zm00001d002288, Zm00001d002357, Zm00001d002370, Zm00001d002439, Zm00001d002452, Zm00001d002489, Zm00001d002498, Zm00001d002520, Zm00001d002545, Zm00001d002570, Zm00001d002573, Zm00001d002591, Zm00001d002684, Zm00001d002744,…
GO:0010225	BP	e	response to UV-C	10/4189	19/26629	0.000214293	6	10	1	1	1	0.00618462	Zm00001d007951, Zm00001d010673, Zm00001d011037, Zm00001d013217, Zm00001d022491, Zm00001d035599, Zm00001d035600, Zm00001d036894, Zm00001d043835, Zm00001d046492
GO:0010106	BP	e	cellular response to iron ion starvation	35/4189	121/26629	0.000228467	7	35	1	1	1	0.00654155	Zm00001d002830, Zm00001d006527, Zm00001d006535, Zm00001d006536, Zm00001d007832, Zm00001d010838, Zm00001d010954, Zm00001d011473, Zm00001d012746, Zm00001d018122, Zm00001d018203, Zm00001d020789, Zm00001d021682, Zm00001d025479, Zm00001d026690, Zm00001d027995, Zm00001d027996, Zm00001d030213, Zm00001d030656, Zm00001d031213, Zm00001d034514, Zm00001d035053, Zm00001d035854, Zm00001d038252, Zm00001d038326,…
GO:0033993	BP	e	response to lipid	215/4189	1086/26629	0.00024904	4	215	1	1	1	0.00701964	Zm00001d001896, Zm00001d002089, Zm00001d002240, Zm00001d002431, Zm00001d002570, Zm00001d002830, Zm00001d003009, Zm00001d003025, Zm00001d003193, Zm00001d003209, Zm00001d003275, Zm00001d003470, Zm00001d003477, Zm00001d003775, Zm00001d003931, Zm00001d003984, Zm00001d004086, Zm00001d004203, Zm00001d004731, Zm00001d005300, Zm00001d005317, Zm00001d005748, Zm00001d005819, Zm00001d006106, Zm00001d006489,…
GO:0006812	BP	e	cation transport	295/4189	1547/26629	0.00027629	5	295	1	1	1	0.00775755	Zm00001d002191, Zm00001d002261, Zm00001d002326, Zm00001d002378, Zm00001d002532, Zm00001d002797, Zm00001d002798, Zm00001d002830, Zm00001d003025, Zm00001d003112, Zm00001d003356, Zm00001d003365, Zm00001d003377, Zm00001d003524, Zm00001d003606, Zm00001d003607, Zm00001d003676, Zm00001d003861, Zm00001d003865, Zm00001d003939, Zm00001d004007, Zm00001d004072, Zm00001d004248, Zm00001d004480, Zm00001d004481,…
GO:0042538	BP	e	hyperosmotic salinity response	68/4189	283/26629	0.000277669	5	68	1	1	1	0.00776616	Zm00001d002079, Zm00001d004895, Zm00001d005609, Zm00001d005698, Zm00001d005748, Zm00001d005826, Zm00001d005936, Zm00001d007257, Zm00001d007258, Zm00001d007341, Zm00001d008528, Zm00001d008892, Zm00001d009568, Zm00001d011319, Zm00001d011644, Zm00001d011881, Zm00001d013030, Zm00001d013151, Zm00001d013527, Zm00001d013689, Zm00001d014060, Zm00001d016950, Zm00001d017199, Zm00001d018122, Zm00001d019672,…
GO:0009737	BP	e	response to abscisic acid	162/4189	788/26629	0.000278875	5	162	1	1	1	0.00776989	Zm00001d001896, Zm00001d002089, Zm00001d002240, Zm00001d002431, Zm00001d002570, Zm00001d003025, Zm00001d003209, Zm00001d003275, Zm00001d003470, Zm00001d003931, Zm00001d003984, Zm00001d004086, Zm00001d004731, Zm00001d005317, Zm00001d005748, Zm00001d005819, Zm00001d006106, Zm00001d007167, Zm00001d007188, Zm00001d007257, Zm00001d007258, Zm00001d007341, Zm00001d007365, Zm00001d007572, Zm00001d008901,…
GO:0009738	BP	e	abscisic acid-activated signaling pathway	105/4189	478/26629	0.000289249	6	105	1	1	1	0.00802329	Zm00001d002079, Zm00001d002479, Zm00001d002640, Zm00001d004895, Zm00001d005300, Zm00001d005579, Zm00001d005609, Zm00001d005698, Zm00001d005816, Zm00001d005826, Zm00001d005884, Zm00001d005936, Zm00001d007166, Zm00001d007264, Zm00001d008528, Zm00001d008892, Zm00001d009568, Zm00001d010234, Zm00001d010445, Zm00001d011202, Zm00001d011319, Zm00001d011638, Zm00001d011644, Zm00001d011841, Zm00001d012007,…
GO:0048583	BP	e	regulation of response to stimulus	357/4189	1909/26629	0.000290185	3	357	1	1	1	0.00802329	Zm00001d001902, Zm00001d002088, Zm00001d002143, Zm00001d002261, Zm00001d002357, Zm00001d002498, Zm00001d002532, Zm00001d002570, Zm00001d002640, Zm00001d002673, Zm00001d002712, Zm00001d003025, Zm00001d003148, Zm00001d003162, Zm00001d003222, Zm00001d003245, Zm00001d003258, Zm00001d003477, Zm00001d003483, Zm00001d003850, Zm00001d003986, Zm00001d004086, Zm00001d004248, Zm00001d004298, Zm00001d004851,…
GO:0009696	BP	e	salicylic acid metabolic process	61/4189	249/26629	0.000308218	7	61	1	1	1	0.00833108	Zm00001d002143, Zm00001d003245, Zm00001d005193, Zm00001d005306, Zm00001d005708, Zm00001d008226, Zm00001d008570, Zm00001d008960, Zm00001d009376, Zm00001d010463, Zm00001d011319, Zm00001d011401, Zm00001d011896, Zm00001d012261, Zm00001d012660, Zm00001d013107, Zm00001d013179, Zm00001d013527, Zm00001d016746, Zm00001d017139, Zm00001d017276, Zm00001d018069, Zm00001d019221, Zm00001d020163, Zm00001d020220,…
GO:0016106	BP	e	sesquiterpenoid biosynthetic process	20/4189	57/26629	0.000324717	8	20	1	1	1	0.00861629	Zm00001d003176, Zm00001d003841, Zm00001d004279, Zm00001d007549, Zm00001d007560, Zm00001d013689, Zm00001d018869, Zm00001d019376, Zm00001d024718, Zm00001d025545, Zm00001d034385, Zm00001d034388, Zm00001d036454, Zm00001d041319, Zm00001d043442, Zm00001d044382, Zm00001d044666, Zm00001d046979, Zm00001d047335, Zm00001d048146
GO:0006612	BP	e	protein targeting to membrane	124/4189	581/26629	0.000339311	10	124	1	1	1	0.00893808	Zm00001d002143, Zm00001d002498, Zm00001d002640, Zm00001d003025, Zm00001d003483, Zm00001d004248, Zm00001d005193, Zm00001d005306, Zm00001d005539, Zm00001d005620, Zm00001d005698, Zm00001d005708, Zm00001d006106, Zm00001d006297, Zm00001d006631, Zm00001d006886, Zm00001d008226, Zm00001d008570, Zm00001d008625, Zm00001d009376, Zm00001d009468, Zm00001d009568, Zm00001d010137, Zm00001d010463, Zm00001d011319,…
GO:0071229	BP	e	cellular response to acid chemical	53/4189	209/26629	0.000368405	4	53	1	1	1	0.00956532	Zm00001d002191, Zm00001d002532, Zm00001d002830, Zm00001d003162, Zm00001d005782, Zm00001d007357, Zm00001d007365, Zm00001d008226, Zm00001d009694, Zm00001d010463, Zm00001d011347, Zm00001d011679, Zm00001d012005, Zm00001d012338, Zm00001d012561, Zm00001d012697, Zm00001d013179, Zm00001d013830, Zm00001d016501, Zm00001d018799, Zm00001d019256, Zm00001d019976, Zm00001d021167, Zm00001d021396, Zm00001d022126,…
GO:0042793	BP	e	plastid transcription	28/4189	91/26629	0.000401588	10	28	1	1	1	0.010316	Zm00001d002822, Zm00001d008625, Zm00001d009596, Zm00001d010995, Zm00001d011579, Zm00001d012141, Zm00001d013632, Zm00001d021518, Zm00001d022003, Zm00001d022599, Zm00001d024009, Zm00001d025948, Zm00001d028901, Zm00001d029761, Zm00001d030048, Zm00001d030398, Zm00001d030624, Zm00001d031873, Zm00001d032337, Zm00001d032790, Zm00001d037232, Zm00001d037984, Zm00001d038051, Zm00001d038084, Zm00001d038097,…
GO:0006629	BP	e	lipid metabolic process	552/4189	3076/26629	0.000415963	3	552	1	1	1	0.0105727	Zm00001d001802, Zm00001d001849, Zm00001d001896, Zm00001d001902, Zm00001d001909, Zm00001d001932, Zm00001d001960, Zm00001d001995, Zm00001d002085, Zm00001d002087, Zm00001d002089, Zm00001d002191, Zm00001d002261, Zm00001d002326, Zm00001d002332, Zm00001d002357, Zm00001d002370, Zm00001d002589, Zm00001d002595, Zm00001d002798, Zm00001d002830, Zm00001d002834, Zm00001d002836, Zm00001d002845, Zm00001d002984,…
GO:0042446	BP	e	hormone biosynthetic process	196/4189	987/26629	0.000424101	5	196	1	1	1	0.0107419	Zm00001d002143, Zm00001d002357, Zm00001d002684, Zm00001d002830, Zm00001d002834, Zm00001d003245, Zm00001d003283, Zm00001d004480, Zm00001d004895, Zm00001d005193, Zm00001d005306, Zm00001d005708, Zm00001d005826, Zm00001d005936, Zm00001d006233, Zm00001d006503, Zm00001d006631, Zm00001d006726, Zm00001d006886, Zm00001d007044, Zm00001d007152, Zm00001d007166, Zm00001d007549, Zm00001d007560, Zm00001d008226,…
GO:0007154	BP	e	cell communication	174/4189	863/26629	0.000426591	2	174	1	1	1	0.0107673	Zm00001d002191, Zm00001d002532, Zm00001d002712, Zm00001d002830, Zm00001d002842, Zm00001d003162, Zm00001d003198, Zm00001d005193, Zm00001d005306, Zm00001d005506, Zm00001d005782, Zm00001d005936, Zm00001d006351, Zm00001d006474, Zm00001d006527, Zm00001d006535, Zm00001d006536, Zm00001d007357, Zm00001d007577, Zm00001d007832, Zm00001d008226, Zm00001d008528, Zm00001d009010, Zm00001d009595, Zm00001d010381,…
GO:0018958	BP	e	phenol-containing compound metabolic process	63/4189	263/26629	0.000457036	4	63	1	1	1	0.0113382	Zm00001d002143, Zm00001d003245, Zm00001d003640, Zm00001d005193, Zm00001d005306, Zm00001d005708, Zm00001d008226, Zm00001d008570, Zm00001d008960, Zm00001d009376, Zm00001d010463, Zm00001d011319, Zm00001d011401, Zm00001d011896, Zm00001d012261, Zm00001d012660, Zm00001d013107, Zm00001d013179, Zm00001d013527, Zm00001d016746, Zm00001d017139, Zm00001d017276, Zm00001d018069, Zm00001d019221, Zm00001d020163,…
GO:0009697	BP	e	salicylic acid biosynthetic process	56/4189	227/26629	0.000459482	8	56	1	1	1	0.01136	Zm00001d002143, Zm00001d003245, Zm00001d005193, Zm00001d005306, Zm00001d005708, Zm00001d008226, Zm00001d008570, Zm00001d008960, Zm00001d009376, Zm00001d010463, Zm00001d011319, Zm00001d011401, Zm00001d011896, Zm00001d012261, Zm00001d012660, Zm00001d013107, Zm00001d013179, Zm00001d013527, Zm00001d016746, Zm00001d017139, Zm00001d018069, Zm00001d019221, Zm00001d020163, Zm00001d020220, Zm00001d021396,…
GO:0009867	BP	e	jasmonic acid mediated signaling pathway	101/4189	462/26629	0.000477384	6	101	1	1	1	0.0117226	Zm00001d002143, Zm00001d002498, Zm00001d002532, Zm00001d002640, Zm00001d003483, Zm00001d004248, Zm00001d005193, Zm00001d005306, Zm00001d005620, Zm00001d005698, Zm00001d005708, Zm00001d006631, Zm00001d007257, Zm00001d007258, Zm00001d008226, Zm00001d008570, Zm00001d008812, Zm00001d008957, Zm00001d009568, Zm00001d010137, Zm00001d010463, Zm00001d011319, Zm00001d011401, Zm00001d011543, Zm00001d011735,…
GO:0010304	BP	e	PSII associated light-harvesting complex II catabolic process	15/4189	39/26629	0.000501424	7	15	1	1	1	0.0122713	Zm00001d003426, Zm00001d006211, Zm00001d017139, Zm00001d019454, Zm00001d021288, Zm00001d024009, Zm00001d027557, Zm00001d029696, Zm00001d030549, Zm00001d036371, Zm00001d037232, Zm00001d039059, Zm00001d039312, Zm00001d043789, Zm00001d048373
GO:0042537	BP	e	benzene-containing compound metabolic process	75/4189	324/26629	0.000512904	4	75	1	1	1	0.01251	Zm00001d002143, Zm00001d002191, Zm00001d003245, Zm00001d003640, Zm00001d005193, Zm00001d005306, Zm00001d005708, Zm00001d008226, Zm00001d008570, Zm00001d008960, Zm00001d009376, Zm00001d010463, Zm00001d011319, Zm00001d011401, Zm00001d011896, Zm00001d012261, Zm00001d012660, Zm00001d013107, Zm00001d013179, Zm00001d013527, Zm00001d015599, Zm00001d016746, Zm00001d017139, Zm00001d017276, Zm00001d018069,…
GO:0055088	BP	e	lipid homeostasis	23/4189	72/26629	0.000525904	5	23	1	1	1	0.0127413	Zm00001d005396, Zm00001d006503, Zm00001d007044, Zm00001d007442, Zm00001d010319, Zm00001d013383, Zm00001d014554, Zm00001d019576, Zm00001d019983, Zm00001d021639, Zm00001d022351, Zm00001d026164, Zm00001d028467, Zm00001d028694, Zm00001d028733, Zm00001d029288, Zm00001d029289, Zm00001d034769, Zm00001d045063, Zm00001d046422, Zm00001d047418, Zm00001d047830, Zm00001d048819
GO:0006714	BP	e	sesquiterpenoid metabolic process	23/4189	72/26629	0.000525904	7	23	1	1	1	0.0127413	Zm00001d001896, Zm00001d003176, Zm00001d003841, Zm00001d004279, Zm00001d007549, Zm00001d007560, Zm00001d013689, Zm00001d018869, Zm00001d019376, Zm00001d024718, Zm00001d025545, Zm00001d034385, Zm00001d034388, Zm00001d034769, Zm00001d036454, Zm00001d041319, Zm00001d043442, Zm00001d044382, Zm00001d044666, Zm00001d046979, Zm00001d047335, Zm00001d048146, Zm00001d051554
GO:0009617	BP	e	response to bacterium	179/4189	894/26629	0.00053214	5	179	1	1	1	0.0128494	Zm00001d001995, Zm00001d002079, Zm00001d002085, Zm00001d002143, Zm00001d002261, Zm00001d002498, Zm00001d002830, Zm00001d003245, Zm00001d003283, Zm00001d003986, Zm00001d004086, Zm00001d005193, Zm00001d005306, Zm00001d005708, Zm00001d005936, Zm00001d006106, Zm00001d006548, Zm00001d007097, Zm00001d007187, Zm00001d007188, Zm00001d007264, Zm00001d007567, Zm00001d008226, Zm00001d008570, Zm00001d009010,…
GO:0071407	BP	e	cellular response to organic cyclic compound	12/4189	28/26629	0.000576242	5	12	1	1	1	0.0135529	Zm00001d003198, Zm00001d007365, Zm00001d009694, Zm00001d012233, Zm00001d023673, Zm00001d024677, Zm00001d035854, Zm00001d043598, Zm00001d047487, Zm00001d048146, Zm00001d048531, Zm00001d049252
GO:0002831	BP	e	regulation of response to biotic stimulus	44/4189	169/26629	0.000608647	4	44	1	1	1	0.0142227	Zm00001d002143, Zm00001d003245, Zm00001d003477, Zm00001d005193, Zm00001d005306, Zm00001d005708, Zm00001d008226, Zm00001d008570, Zm00001d011319, Zm00001d011401, Zm00001d013179, Zm00001d017139, Zm00001d018069, Zm00001d020220, Zm00001d020492, Zm00001d020495, Zm00001d021396, Zm00001d024160, Zm00001d028282, Zm00001d028733, Zm00001d028776, Zm00001d030005, Zm00001d031887, Zm00001d032567, Zm00001d035323,…
GO:0008150	BP	e	biological_process	4132/4189	26090/26629	0.000636012	0	4132	1	1	1	0.0147669	Zm00001d001781, Zm00001d001787, Zm00001d001802, Zm00001d001826, Zm00001d001849, Zm00001d001850, Zm00001d001885, Zm00001d001896, Zm00001d001902, Zm00001d001909, Zm00001d001914, Zm00001d001932, Zm00001d001939, Zm00001d001943, Zm00001d001944, Zm00001d001960, Zm00001d001968, Zm00001d001995, Zm00001d001996, Zm00001d002012, Zm00001d002013, Zm00001d002019, Zm00001d002020, Zm00001d002039, Zm00001d002052,…
GO:0006826	BP	e	iron ion transport	44/4189	170/26629	0.000641583	8	44	1	1	1	0.0148487	Zm00001d002797, Zm00001d002830, Zm00001d003524, Zm00001d003939, Zm00001d006527, Zm00001d006535, Zm00001d006536, Zm00001d007397, Zm00001d007832, Zm00001d010838, Zm00001d010954, Zm00001d011473, Zm00001d012746, Zm00001d018122, Zm00001d018203, Zm00001d018242, Zm00001d019327, Zm00001d020789, Zm00001d021682, Zm00001d023223, Zm00001d025057, Zm00001d025533, Zm00001d025977, Zm00001d026690, Zm00001d027995,…
GO:0010817	BP	e	regulation of hormone levels	284/4189	1503/26629	0.000687887	3	284	1	1	1	0.01567	Zm00001d002143, Zm00001d002357, Zm00001d002684, Zm00001d002830, Zm00001d002834, Zm00001d002984, Zm00001d003245, Zm00001d003283, Zm00001d003477, Zm00001d004480, Zm00001d004895, Zm00001d005193, Zm00001d005306, Zm00001d005456, Zm00001d005708, Zm00001d005826, Zm00001d005936, Zm00001d006233, Zm00001d006351, Zm00001d006500, Zm00001d006503, Zm00001d006631, Zm00001d006726, Zm00001d006886, Zm00001d007044,…
GO:0044255	BP	e	cellular lipid metabolic process	420/4189	2303/26629	0.000710217	4	420	1	1	1	0.0160775	Zm00001d001849, Zm00001d001896, Zm00001d001909, Zm00001d001932, Zm00001d001960, Zm00001d001995, Zm00001d002085, Zm00001d002089, Zm00001d002191, Zm00001d002261, Zm00001d002326, Zm00001d002332, Zm00001d002357, Zm00001d002370, Zm00001d002589, Zm00001d002834, Zm00001d002836, Zm00001d003091, Zm00001d003176, Zm00001d003756, Zm00001d003841, Zm00001d004008, Zm00001d004187, Zm00001d004279, Zm00001d005148,…
GO:0009862	BP	e	systemic acquired resistance, salicylic acid mediated signaling pathway	75/4189	330/26629	0.000779594	6	75	1	1	1	0.0174538	Zm00001d002143, Zm00001d002498, Zm00001d002640, Zm00001d003025, Zm00001d003209, Zm00001d005193, Zm00001d005306, Zm00001d005708, Zm00001d008226, Zm00001d008570, Zm00001d008651, Zm00001d009568, Zm00001d010588, Zm00001d011319, Zm00001d011401, Zm00001d012261, Zm00001d012660, Zm00001d013030, Zm00001d013179, Zm00001d013527, Zm00001d014658, Zm00001d015845, Zm00001d016746, Zm00001d017139, Zm00001d017964,…
GO:0072657	BP	e	protein localization to membrane	132/4189	639/26629	0.000780649	5	132	1	1	1	0.0174538	Zm00001d002143, Zm00001d002498, Zm00001d002640, Zm00001d003005, Zm00001d003025, Zm00001d003483, Zm00001d004248, Zm00001d005193, Zm00001d005306, Zm00001d005539, Zm00001d005620, Zm00001d005698, Zm00001d005708, Zm00001d006106, Zm00001d006297, Zm00001d006631, Zm00001d006886, Zm00001d008226, Zm00001d008570, Zm00001d008625, Zm00001d009376, Zm00001d009468, Zm00001d009568, Zm00001d010137, Zm00001d010463,…
GO:0051101	BP	e	regulation of DNA binding	6/4189	9/26629	0.000823563	4	6	1	1	1	0.0181334	Zm00001d020459, Zm00001d032575, Zm00001d044662, Zm00001d046471, Zm00001d050452, Zm00001d052395
GO:0007178	BP	e	transmembrane receptor protein serine/threonine kinase signaling pathway	22/4189	70/26629	0.000867092	7	22	1	1	1	0.0189193	Zm00001d007501, Zm00001d007843, Zm00001d016009, Zm00001d019334, Zm00001d019411, Zm00001d019413, Zm00001d021896, Zm00001d021897, Zm00001d025920, Zm00001d028454, Zm00001d028455, Zm00001d032869, Zm00001d032870, Zm00001d034217, Zm00001d034671, Zm00001d037397, Zm00001d039648, Zm00001d045838, Zm00001d045839, Zm00001d046249, Zm00001d053135, Zm00001d053322
GO:0046189	BP	e	phenol-containing compound biosynthetic process	56/4189	234/26629	0.00108486	5	56	1	1	1	0.0230272	Zm00001d002143, Zm00001d003245, Zm00001d005193, Zm00001d005306, Zm00001d005708, Zm00001d008226, Zm00001d008570, Zm00001d008960, Zm00001d009376, Zm00001d010463, Zm00001d011319, Zm00001d011401, Zm00001d011896, Zm00001d012261, Zm00001d012660, Zm00001d013107, Zm00001d013179, Zm00001d013527, Zm00001d016746, Zm00001d017139, Zm00001d018069, Zm00001d019221, Zm00001d020163, Zm00001d020220, Zm00001d021396,…
GO:0015893	BP	e	drug transport	49/4189	198/26629	0.00111408	4	49	1	1	1	0.0234605	Zm00001d002503, Zm00001d004335, Zm00001d005018, Zm00001d005080, Zm00001d008974, Zm00001d009243, Zm00001d011319, Zm00001d011644, Zm00001d013254, Zm00001d013809, Zm00001d015963, Zm00001d016411, Zm00001d018500, Zm00001d018638, Zm00001d020948, Zm00001d021569, Zm00001d021647, Zm00001d022608, Zm00001d025012, Zm00001d025043, Zm00001d025437, Zm00001d029677, Zm00001d030127, Zm00001d030656, Zm00001d033241,…
GO:0009414	BP	e	response to water deprivation	161/4189	807/26629	0.00117315	5	161	1	1	1	0.0242808	Zm00001d002079, Zm00001d002191, Zm00001d002240, Zm00001d002498, Zm00001d002601, Zm00001d002856, Zm00001d003162, Zm00001d003209, Zm00001d003477, Zm00001d003841, Zm00001d004731, Zm00001d004895, Zm00001d005300, Zm00001d005609, Zm00001d005698, Zm00001d005826, Zm00001d005936, Zm00001d006293, Zm00001d006798, Zm00001d007097, Zm00001d007341, Zm00001d008226, Zm00001d008528, Zm00001d008749, Zm00001d008892,…
GO:0002683	BP	e	negative regulation of immune system process	12/4189	30/26629	0.00120582	4	12	1	1	1	0.0247448	Zm00001d016584, Zm00001d016604, Zm00001d021422, Zm00001d025275, Zm00001d031580, Zm00001d031887, Zm00001d032337, Zm00001d037950, Zm00001d038097, Zm00001d045651, Zm00001d049204, Zm00001d053751
GO:0010027	BP	e	thylakoid membrane organization	65/4189	281/26629	0.0012358	5	65	1	1	1	0.0251465	Zm00001d001932, Zm00001d001995, Zm00001d002822, Zm00001d003426, Zm00001d003612, Zm00001d005482, Zm00001d007572, Zm00001d008281, Zm00001d008499, Zm00001d008625, Zm00001d009608, Zm00001d010463, Zm00001d010995, Zm00001d012339, Zm00001d013295, Zm00001d015239, Zm00001d017391, Zm00001d017449, Zm00001d017930, Zm00001d018069, Zm00001d018575, Zm00001d019454, Zm00001d020230, Zm00001d021351, Zm00001d021518,…
GO:0009668	BP	e	plastid membrane organization	65/4189	281/26629	0.0012358	4	65	1	1	1	0.0251465	Zm00001d001932, Zm00001d001995, Zm00001d002822, Zm00001d003426, Zm00001d003612, Zm00001d005482, Zm00001d007572, Zm00001d008281, Zm00001d008499, Zm00001d008625, Zm00001d009608, Zm00001d010463, Zm00001d010995, Zm00001d012339, Zm00001d013295, Zm00001d015239, Zm00001d017391, Zm00001d017449, Zm00001d017930, Zm00001d018069, Zm00001d018575, Zm00001d019454, Zm00001d020230, Zm00001d021351, Zm00001d021518,…
GO:0055075	BP	e	potassium ion homeostasis	13/4189	34/26629	0.00125138	8	13	1	1	1	0.0253921	Zm00001d002503, Zm00001d002532, Zm00001d009243, Zm00001d023504, Zm00001d030098, Zm00001d030955, Zm00001d031077, Zm00001d031078, Zm00001d033295, Zm00001d038730, Zm00001d045883, Zm00001d048732, Zm00001d053293
GO:0045730	BP	e	respiratory burst	47/4189	190/26629	0.00126573	2	47	1	1	1	0.0255403	Zm00001d002079, Zm00001d002498, Zm00001d004086, Zm00001d004895, Zm00001d005708, Zm00001d005936, Zm00001d006297, Zm00001d008578, Zm00001d009376, Zm00001d009595, Zm00001d010812, Zm00001d012427, Zm00001d012430, Zm00001d013179, Zm00001d013596, Zm00001d016139, Zm00001d016285, Zm00001d017466, Zm00001d018122, Zm00001d020183, Zm00001d020220, Zm00001d020789, Zm00001d020985, Zm00001d026040, Zm00001d026447,…
GO:0002679	BP	e	respiratory burst involved in defense response	47/4189	190/26629	0.00126573	3	47	1	1	1	0.0255403	Zm00001d002079, Zm00001d002498, Zm00001d004086, Zm00001d004895, Zm00001d005708, Zm00001d005936, Zm00001d006297, Zm00001d008578, Zm00001d009376, Zm00001d009595, Zm00001d010812, Zm00001d012427, Zm00001d012430, Zm00001d013179, Zm00001d013596, Zm00001d016139, Zm00001d016285, Zm00001d017466, Zm00001d018122, Zm00001d020183, Zm00001d020220, Zm00001d020789, Zm00001d020985, Zm00001d026040, Zm00001d026447,…
GO:0015824	BP	e	proline transport	34/4189	127/26629	0.00134022	10	34	1	1	1	0.0268936	Zm00001d004248, Zm00001d008604, Zm00001d008892, Zm00001d009746, Zm00001d012138, Zm00001d016139, Zm00001d016483, Zm00001d016896, Zm00001d016942, Zm00001d020183, Zm00001d021219, Zm00001d021761, Zm00001d027557, Zm00001d028355, Zm00001d029696, Zm00001d032866, Zm00001d033241, Zm00001d033800, Zm00001d036348, Zm00001d038512, Zm00001d039375, Zm00001d039392, Zm00001d040638, Zm00001d041574, Zm00001d042473,…
GO:0065007	BP	e	biological regulation	3029/4189	18703/26629	0.00136035	1	3029	1	1	1	0.0272221	Zm00001d001781, Zm00001d001787, Zm00001d001826, Zm00001d001850, Zm00001d001896, Zm00001d001902, Zm00001d001909, Zm00001d001932, Zm00001d001968, Zm00001d001995, Zm00001d001996, Zm00001d002013, Zm00001d002019, Zm00001d002020, Zm00001d002039, Zm00001d002058, Zm00001d002079, Zm00001d002087, Zm00001d002088, Zm00001d002095, Zm00001d002100, Zm00001d002111, Zm00001d002135, Zm00001d002143, Zm00001d002147,…
GO:0015696	BP	e	ammonium transport	30/4189	109/26629	0.00144965	6	30	1	1	1	0.0286415	Zm00001d002191, Zm00001d003025, Zm00001d006631, Zm00001d006886, Zm00001d008974, Zm00001d010410, Zm00001d011896, Zm00001d012261, Zm00001d013463, Zm00001d016771, Zm00001d017249, Zm00001d025665, Zm00001d025831, Zm00001d028733, Zm00001d031287, Zm00001d033241, Zm00001d033334, Zm00001d034782, Zm00001d035157, Zm00001d035162, Zm00001d035163, Zm00001d037242, Zm00001d037779, Zm00001d038412, Zm00001d038576,…
GO:0009877	BP	e	nodulation	8/4189	16/26629	0.00145512	4	8	1	1	1	0.0286436	Zm00001d006293, Zm00001d016731, Zm00001d028526, Zm00001d029474, Zm00001d042746, Zm00001d047266, Zm00001d053149, Zm00001d053163
GO:0006313	BP	e	transposition, DNA-mediated	5/4189	7/26629	0.00152575	8	5	1	1	1	0.0296314	Zm00001d010248, Zm00001d012203, Zm00001d012923, Zm00001d013125, Zm00001d037243
GO:0016098	BP	e	monoterpenoid metabolic process	5/4189	7/26629	0.00152575	7	5	1	1	1	0.0296314	Zm00001d004279, Zm00001d013830, Zm00001d028419, Zm00001d032432, Zm00001d039697
GO:0044550	BP	e	secondary metabolite biosynthetic process	137/4189	677/26629	0.00157659	3	137	1	1	1	0.0303745	Zm00001d001849, Zm00001d002100, Zm00001d002370, Zm00001d002830, Zm00001d003283, Zm00001d003426, Zm00001d005173, Zm00001d005821, Zm00001d006037, Zm00001d006193, Zm00001d006199, Zm00001d006203, Zm00001d006236, Zm00001d006520, Zm00001d006678, Zm00001d006886, Zm00001d008984, Zm00001d010240, Zm00001d010950, Zm00001d011259, Zm00001d011438, Zm00001d011446, Zm00001d011735, Zm00001d012780, Zm00001d012785,…
GO:0009820	BP	e	alkaloid metabolic process	11/4189	27/26629	0.00160829	4	11	1	1	1	0.0306735	Zm00001d003524, Zm00001d011363, Zm00001d017145, Zm00001d017381, Zm00001d025057, Zm00001d025533, Zm00001d025924, Zm00001d039697, Zm00001d049539, Zm00001d051015, Zm00001d051251
GO:0071396	BP	e	cellular response to lipid	17/4189	51/26629	0.00161328	5	17	1	1	1	0.0306735	Zm00001d002830, Zm00001d007365, Zm00001d012005, Zm00001d012233, Zm00001d016501, Zm00001d021167, Zm00001d023673, Zm00001d029619, Zm00001d030995, Zm00001d041220, Zm00001d042312, Zm00001d044631, Zm00001d047487, Zm00001d048146, Zm00001d049252, Zm00001d052136, Zm00001d052186
GO:0071446	BP	e	cellular response to salicylic acid stimulus	7/4189	13/26629	0.00168793	6	7	1	1	1	0.0316771	Zm00001d007365, Zm00001d009694, Zm00001d023673, Zm00001d035854, Zm00001d047487, Zm00001d048531, Zm00001d049252
GO:1901336	BP	e	lactone biosynthetic process	7/4189	13/26629	0.00168793	5	7	1	1	1	0.0316771	Zm00001d007549, Zm00001d007560, Zm00001d024718, Zm00001d043442, Zm00001d044382, Zm00001d047335, Zm00001d048146
GO:1901601	BP	e	strigolactone biosynthetic process	7/4189	13/26629	0.00168793	9	7	1	1	1	0.0316771	Zm00001d007549, Zm00001d007560, Zm00001d024718, Zm00001d043442, Zm00001d044382, Zm00001d047335, Zm00001d048146
GO:1901334	BP	e	lactone metabolic process	7/4189	13/26629	0.00168793	4	7	1	1	1	0.0316771	Zm00001d007549, Zm00001d007560, Zm00001d024718, Zm00001d043442, Zm00001d044382, Zm00001d047335, Zm00001d048146
GO:1901600	BP	e	strigolactone metabolic process	7/4189	13/26629	0.00168793	8	7	1	1	1	0.0316771	Zm00001d007549, Zm00001d007560, Zm00001d024718, Zm00001d043442, Zm00001d044382, Zm00001d047335, Zm00001d048146
GO:0090150	BP	e	establishment of protein localization to membrane	127/4189	623/26629	0.00178356	6	127	1	1	1	0.0332136	Zm00001d002143, Zm00001d002498, Zm00001d002640, Zm00001d003005, Zm00001d003025, Zm00001d003483, Zm00001d004248, Zm00001d005193, Zm00001d005306, Zm00001d005539, Zm00001d005620, Zm00001d005698, Zm00001d005708, Zm00001d006106, Zm00001d006297, Zm00001d006631, Zm00001d006886, Zm00001d008226, Zm00001d008570, Zm00001d008625, Zm00001d009376, Zm00001d009468, Zm00001d009568, Zm00001d010137, Zm00001d010463,…
GO:0072488	BP	e	ammonium transmembrane transport	9/4189	20/26629	0.00187018	7	9	1	1	1	0.0345602	Zm00001d003025, Zm00001d010410, Zm00001d012261, Zm00001d016771, Zm00001d017249, Zm00001d025831, Zm00001d034782, Zm00001d037779, Zm00001d038412
GO:0042938	BP	e	dipeptide transport	9/4189	20/26629	0.00187018	8	9	1	1	1	0.0345602	Zm00001d008604, Zm00001d012138, Zm00001d014060, Zm00001d017713, Zm00001d028355, Zm00001d032740, Zm00001d033800, Zm00001d042473, Zm00001d051548
GO:0097305	BP	e	response to alcohol	193/4189	997/26629	0.00188605	4	193	1	1	1	0.0347647	Zm00001d001896, Zm00001d002089, Zm00001d002240, Zm00001d002431, Zm00001d002570, Zm00001d003025, Zm00001d003209, Zm00001d003275, Zm00001d003470, Zm00001d003931, Zm00001d003984, Zm00001d004086, Zm00001d004731, Zm00001d005317, Zm00001d005748, Zm00001d005819, Zm00001d006106, Zm00001d007167, Zm00001d007188, Zm00001d007257, Zm00001d007258, Zm00001d007341, Zm00001d007365, Zm00001d007572, Zm00001d008901,…
GO:0009620	BP	e	response to fungus	163/4189	828/26629	0.00190087	5	163	1	1	1	0.0348653	Zm00001d002143, Zm00001d002498, Zm00001d002532, Zm00001d002640, Zm00001d004581, Zm00001d005018, Zm00001d005193, Zm00001d005306, Zm00001d005456, Zm00001d005708, Zm00001d005748, Zm00001d005826, Zm00001d006256, Zm00001d006297, Zm00001d007166, Zm00001d007264, Zm00001d007485, Zm00001d008226, Zm00001d008527, Zm00001d008570, Zm00001d009376, Zm00001d009568, Zm00001d010463, Zm00001d010950, Zm00001d011202,…
GO:0048585	BP	e	negative regulation of response to stimulus	141/4189	702/26629	0.00190113	4	141	1	1	1	0.0348653	Zm00001d002088, Zm00001d002143, Zm00001d002357, Zm00001d002498, Zm00001d002640, Zm00001d002673, Zm00001d003245, Zm00001d004086, Zm00001d004298, Zm00001d005193, Zm00001d005306, Zm00001d005609, Zm00001d005708, Zm00001d006106, Zm00001d007166, Zm00001d007167, Zm00001d007188, Zm00001d007240, Zm00001d008226, Zm00001d008570, Zm00001d008957, Zm00001d009568, Zm00001d010463, Zm00001d011037, Zm00001d011202,…
GO:0015800	BP	e	acidic amino acid transport	15/4189	42/26629	0.00198484	9	15	1	1	1	0.0360356	Zm00001d012229, Zm00001d017880, Zm00001d025437, Zm00001d025665, Zm00001d033241, Zm00001d035157, Zm00001d035162, Zm00001d035163, Zm00001d038850, Zm00001d039392, Zm00001d042134, Zm00001d042135, Zm00001d046263, Zm00001d049640, Zm00001d053143
GO:0080090	BP	e	regulation of primary metabolic process	1109/4189	6543/26629	0.00200746	4	1109	1	1	1	0.0363198	Zm00001d001826, Zm00001d001909, Zm00001d001968, Zm00001d002079, Zm00001d002088, Zm00001d002095, Zm00001d002143, Zm00001d002191, Zm00001d002240, Zm00001d002267, Zm00001d002288, Zm00001d002357, Zm00001d002370, Zm00001d002439, Zm00001d002452, Zm00001d002489, Zm00001d002520, Zm00001d002545, Zm00001d002570, Zm00001d002573, Zm00001d002591, Zm00001d002684, Zm00001d002744, Zm00001d002788, Zm00001d002799,…
GO:0050777	BP	e	negative regulation of immune response	10/4189	24/26629	0.00213626	5	10	1	1	1	0.0382662	Zm00001d016584, Zm00001d016604, Zm00001d025275, Zm00001d031580, Zm00001d031887, Zm00001d032337, Zm00001d038097, Zm00001d045651, Zm00001d049204, Zm00001d053751
GO:0016102	BP	e	diterpenoid biosynthetic process	24/4189	83/26629	0.0021894	8	24	1	1	1	0.039064	Zm00001d002357, Zm00001d002834, Zm00001d006503, Zm00001d008528, Zm00001d011872, Zm00001d012819, Zm00001d014481, Zm00001d014554, Zm00001d018652, Zm00001d021639, Zm00001d027366, Zm00001d028526, Zm00001d029648, Zm00001d032858, Zm00001d032961, Zm00001d037114, Zm00001d037170, Zm00001d040019, Zm00001d040597, Zm00001d041082, Zm00001d045589, Zm00001d046342, Zm00001d047830, Zm00001d053163
GO:0000041	BP	e	transition metal ion transport	79/4189	364/26629	0.00229521	7	79	1	1	1	0.0405925	Zm00001d002261, Zm00001d002797, Zm00001d002830, Zm00001d003524, Zm00001d003676, Zm00001d003939, Zm00001d004007, Zm00001d004072, Zm00001d004480, Zm00001d005190, Zm00001d005819, Zm00001d006527, Zm00001d006535, Zm00001d006536, Zm00001d006868, Zm00001d007397, Zm00001d007832, Zm00001d010838, Zm00001d010954, Zm00001d011473, Zm00001d012746, Zm00001d013127, Zm00001d013979, Zm00001d014612, Zm00001d014669,…
GO:0042548	BP	e	regulation of photosynthesis, light reaction	12/4189	32/26629	0.00231899	6	12	1	1	1	0.040873	Zm00001d003470, Zm00001d011202, Zm00001d016731, Zm00001d025055, Zm00001d025574, Zm00001d027298, Zm00001d036371, Zm00001d037232, Zm00001d038846, Zm00001d038894, Zm00001d044301, Zm00001d053149
GO:0051171	BP	e	regulation of nitrogen compound metabolic process	1040/4189	6125/26629	0.00236769	4	1040	1	1	1	0.0414963	Zm00001d001826, Zm00001d001909, Zm00001d001968, Zm00001d002079, Zm00001d002088, Zm00001d002095, Zm00001d002143, Zm00001d002191, Zm00001d002267, Zm00001d002288, Zm00001d002357, Zm00001d002439, Zm00001d002452, Zm00001d002489, Zm00001d002520, Zm00001d002545, Zm00001d002570, Zm00001d002573, Zm00001d002591, Zm00001d002684, Zm00001d002744, Zm00001d002788, Zm00001d002799, Zm00001d002811, Zm00001d002822,…
GO:0000045	BP	e	autophagosome assembly	8/4189	17/26629	0.00237154	6	8	1	1	1	0.0414963	Zm00001d011347, Zm00001d011984, Zm00001d026641, Zm00001d037321, Zm00001d042303, Zm00001d050219, Zm00001d051021, Zm00001d053741
GO:1905037	BP	e	autophagosome organization	8/4189	17/26629	0.00237154	5	8	1	1	1	0.0414963	Zm00001d011347, Zm00001d011984, Zm00001d026641, Zm00001d037321, Zm00001d042303, Zm00001d050219, Zm00001d051021, Zm00001d053741
GO:0009407	BP	e	toxin catabolic process	67/4189	300/26629	0.0023773	4	67	1	1	1	0.0414968	Zm00001d002191, Zm00001d002326, Zm00001d003640, Zm00001d004187, Zm00001d004480, Zm00001d005158, Zm00001d005698, Zm00001d006106, Zm00001d008892, Zm00001d009595, Zm00001d010870, Zm00001d011644, Zm00001d012521, Zm00001d016255, Zm00001d016860, Zm00001d017768, Zm00001d018220, Zm00001d019457, Zm00001d020714, Zm00001d020780, Zm00001d021089, Zm00001d021167, Zm00001d023669, Zm00001d023825, Zm00001d023968,…
GO:0016310	BP	e	phosphorylation	652/4189	3744/26629	0.00247418	5	652	1	1	1	0.0429807	Zm00001d001781, Zm00001d001885, Zm00001d001896, Zm00001d002013, Zm00001d002019, Zm00001d002020, Zm00001d002039, Zm00001d002085, Zm00001d002135, Zm00001d002143, Zm00001d002167, Zm00001d002168, Zm00001d002172, Zm00001d002178, Zm00001d002181, Zm00001d002198, Zm00001d002199, Zm00001d002283, Zm00001d002357, Zm00001d002402, Zm00001d002498, Zm00001d002520, Zm00001d002530, Zm00001d002591, Zm00001d002640,…
GO:0010310	BP	e	regulation of hydrogen peroxide metabolic process	51/4189	216/26629	0.00252048	6	51	1	1	1	0.0436803	Zm00001d002143, Zm00001d002498, Zm00001d003025, Zm00001d003209, Zm00001d003477, Zm00001d005193, Zm00001d005306, Zm00001d005708, Zm00001d008226, Zm00001d008570, Zm00001d008651, Zm00001d009568, Zm00001d010588, Zm00001d011319, Zm00001d011401, Zm00001d012261, Zm00001d013179, Zm00001d014658, Zm00001d017139, Zm00001d017964, Zm00001d018069, Zm00001d020220, Zm00001d021396, Zm00001d023504, Zm00001d024160,…
GO:0104004	BP	e	cellular response to environmental stimulus	71/4189	322/26629	0.00259447	3	71	1	1	1	0.0446421	Zm00001d002131, Zm00001d002191, Zm00001d003162, Zm00001d003198, Zm00001d003222, Zm00001d003477, Zm00001d005875, Zm00001d007365, Zm00001d008226, Zm00001d009010, Zm00001d010463, Zm00001d011347, Zm00001d012464, Zm00001d012561, Zm00001d012697, Zm00001d013179, Zm00001d013412, Zm00001d013830, Zm00001d016707, Zm00001d016898, Zm00001d018255, Zm00001d018799, Zm00001d019256, Zm00001d019536, Zm00001d019976,…
GO:0071214	BP	e	cellular response to abiotic stimulus	71/4189	322/26629	0.00259447	4	71	1	1	1	0.0446421	Zm00001d002131, Zm00001d002191, Zm00001d003162, Zm00001d003198, Zm00001d003222, Zm00001d003477, Zm00001d005875, Zm00001d007365, Zm00001d008226, Zm00001d009010, Zm00001d010463, Zm00001d011347, Zm00001d012464, Zm00001d012561, Zm00001d012697, Zm00001d013179, Zm00001d013412, Zm00001d013830, Zm00001d016707, Zm00001d016898, Zm00001d018255, Zm00001d018799, Zm00001d019256, Zm00001d019536, Zm00001d019976,…
GO:0043467	BP	e	regulation of generation of precursor metabolites and energy	15/4189	44/26629	0.00264164	5	15	1	1	1	0.0450417	Zm00001d003470, Zm00001d011202, Zm00001d016731, Zm00001d025055, Zm00001d025574, Zm00001d027298, Zm00001d028733, Zm00001d036371, Zm00001d037232, Zm00001d038846, Zm00001d038894, Zm00001d044301, Zm00001d052405, Zm00001d053149, Zm00001d053908
GO:1900027	BP	e	regulation of ruffle assembly	4/4189	5/26629	0.00267365	8	4	1	1	1	0.0450417	Zm00001d016234, Zm00001d019348, Zm00001d022148, Zm00001d053541
GO:0051100	BP	e	negative regulation of binding	4/4189	5/26629	0.00267365	4	4	1	1	1	0.0450417	Zm00001d020459, Zm00001d044662, Zm00001d050452, Zm00001d052395
GO:0043392	BP	e	negative regulation of DNA binding	4/4189	5/26629	0.00267365	5	4	1	1	1	0.0450417	Zm00001d020459, Zm00001d044662, Zm00001d050452, Zm00001d052395
GO:0060491	BP	e	regulation of cell projection assembly	4/4189	5/26629	0.00267365	6	4	1	1	1	0.0450417	Zm00001d016234, Zm00001d019348, Zm00001d022148, Zm00001d053541
GO:0120032	BP	e	regulation of plasma membrane bounded cell projection assembly	4/4189	5/26629	0.00267365	7	4	1	1	1	0.0450417	Zm00001d016234, Zm00001d019348, Zm00001d022148, Zm00001d053541
GO:0009404	BP	e	toxin metabolic process	72/4189	326/26629	0.00272193	3	72	1	1	1	0.0457487	Zm00001d002191, Zm00001d002326, Zm00001d003640, Zm00001d004187, Zm00001d004480, Zm00001d005158, Zm00001d005698, Zm00001d006106, Zm00001d006678, Zm00001d008892, Zm00001d009595, Zm00001d010870, Zm00001d010950, Zm00001d011644, Zm00001d012521, Zm00001d013151, Zm00001d016255, Zm00001d016860, Zm00001d017768, Zm00001d018220, Zm00001d019457, Zm00001d020714, Zm00001d020780, Zm00001d021089, Zm00001d021167,…
GO:1905156	BP	e	negative regulation of photosynthesis	9/4189	21/26629	0.00281968	6	9	1	1	1	0.0471594	Zm00001d003470, Zm00001d011202, Zm00001d025055, Zm00001d025574, Zm00001d028880, Zm00001d036371, Zm00001d037232, Zm00001d038846, Zm00001d044301
GO:0002237	BP	e	response to molecule of bacterial origin	39/4189	157/26629	0.00283834	4	39	1	1	1	0.0472666	Zm00001d002085, Zm00001d007357, Zm00001d008570, Zm00001d009010, Zm00001d009376, Zm00001d012261, Zm00001d012338, Zm00001d013179, Zm00001d016604, Zm00001d018754, Zm00001d019983, Zm00001d020277, Zm00001d020280, Zm00001d020938, Zm00001d021582, Zm00001d024325, Zm00001d025275, Zm00001d026269, Zm00001d026322, Zm00001d026363, Zm00001d028266, Zm00001d028651, Zm00001d031580, Zm00001d032401, Zm00001d034237,…
GO:0051193	BP	e	regulation of cofactor metabolic process	60/4189	265/26629	0.00290306	5	60	1	1	1	0.0480131	Zm00001d002143, Zm00001d002498, Zm00001d003025, Zm00001d003209, Zm00001d003477, Zm00001d005193, Zm00001d005306, Zm00001d005708, Zm00001d006211, Zm00001d008226, Zm00001d008570, Zm00001d008651, Zm00001d009568, Zm00001d010588, Zm00001d011319, Zm00001d011401, Zm00001d012005, Zm00001d012261, Zm00001d013179, Zm00001d014658, Zm00001d017139, Zm00001d017964, Zm00001d018069, Zm00001d020220, Zm00001d021288,…
GO:0010118	BP	e	stomatal movement	31/4189	116/26629	0.00292556	2	31	1	1	1	0.0482751	Zm00001d002532, Zm00001d002640, Zm00001d003477, Zm00001d006293, Zm00001d007166, Zm00001d007187, Zm00001d009243, Zm00001d012338, Zm00001d012697, Zm00001d013046, Zm00001d018799, Zm00001d020220, Zm00001d021442, Zm00001d022227, Zm00001d022547, Zm00001d023504, Zm00001d024762, Zm00001d025043, Zm00001d030955, Zm00001d033295, Zm00001d034161, Zm00001d036879, Zm00001d038273, Zm00001d038690, Zm00001d038730,…
GO:0042256	BP	p	mature ribosome assembly	0/4189	85/26629	1.23719e-06	8	0	0.00896217	0.00873623	0.00895351	0.000568895
GO:0009218	BP	p	pyrimidine ribonucleotide metabolic process	4/4189	203/26629	1.45942e-06	9	4	0.0105721	0.0103055	0.010556	0.000568895	Zm00001d001939, Zm00001d020357, Zm00001d039758, Zm00001d042090
GO:0009220	BP	p	pyrimidine ribonucleotide biosynthetic process	4/4189	203/26629	1.45942e-06	10	4	0.0105721	0.0103055	0.010556	0.000568895	Zm00001d001939, Zm00001d020357, Zm00001d039758, Zm00001d042090
GO:0006275	BP	p	regulation of DNA replication	7/4189	180/26629	1.46642e-06	7	7	0.0106227	0.0103549	0.0106037	0.000568895	Zm00001d011755, Zm00001d019349, Zm00001d028320, Zm00001d038881, Zm00001d042272, Zm00001d043540, Zm00001d053751
GO:0043248	BP	p	proteasome assembly	15/4189	269/26629	1.8238e-06	6	15	0.0132116	0.0128785	0.0131861	0.000568895	Zm00001d002326, Zm00001d007234, Zm00001d008892, Zm00001d011401, Zm00001d011644, Zm00001d016860, Zm00001d018220, Zm00001d023968, Zm00001d037946, Zm00001d038881, Zm00001d042099, Zm00001d043762, Zm00001d045884, Zm00001d047635, Zm00001d053133
GO:0009853	BP	p	photorespiration	8/4189	223/26629	1.82781e-06	4	8	0.0132407	0.0129069	0.0132132	0.000568895	Zm00001d006402, Zm00001d007234, Zm00001d011401, Zm00001d021703, Zm00001d027861, Zm00001d030127, Zm00001d036086, Zm00001d045884
GO:0071826	BP	p	ribonucleoprotein complex subunit organization	21/4189	343/26629	2.07592e-06	4	21	0.015038	0.0146589	0.0150047	0.000568895	Zm00001d006629, Zm00001d009596, Zm00001d013211, Zm00001d013482, Zm00001d013548, Zm00001d016181, Zm00001d017130, Zm00001d018366, Zm00001d021513, Zm00001d023919, Zm00001d031570, Zm00001d037446, Zm00001d038475, Zm00001d040672, Zm00001d041438, Zm00001d043843, Zm00001d045183, Zm00001d046746, Zm00001d049743, Zm00001d052186, Zm00001d053552
GO:0072527	BP	p	pyrimidine-containing compound metabolic process	18/4189	303/26629	2.22877e-06	4	18	0.0161452	0.0157382	0.0161073	0.000568895	Zm00001d001939, Zm00001d003148, Zm00001d007714, Zm00001d011183, Zm00001d017531, Zm00001d019060, Zm00001d020357, Zm00001d024919, Zm00001d029974, Zm00001d035916, Zm00001d037916, Zm00001d038097, Zm00001d039758, Zm00001d040238, Zm00001d042090, Zm00001d043152, Zm00001d044395, Zm00001d049616
GO:0006221	BP	p	pyrimidine nucleotide biosynthetic process	10/4189	255/26629	2.30031e-06	9	10	0.0166635	0.0162434	0.0166175	0.000568895	Zm00001d001939, Zm00001d003148, Zm00001d007714, Zm00001d020357, Zm00001d024919, Zm00001d029974, Zm00001d035916, Zm00001d039758, Zm00001d042090, Zm00001d049616
GO:0001510	BP	p	RNA methylation	6/4189	294/26629	2.31702e-06	8	6	0.0167845	0.0163613	0.0167358	0.000568895	Zm00001d002385, Zm00001d012029, Zm00001d018863, Zm00001d035731, Zm00001d037860, Zm00001d039758
GO:0006220	BP	p	pyrimidine nucleotide metabolic process	10/4189	256/26629	2.38298e-06	8	10	0.0172623	0.0168271	0.0172099	0.000568895	Zm00001d001939, Zm00001d003148, Zm00001d007714, Zm00001d020357, Zm00001d024919, Zm00001d029974, Zm00001d035916, Zm00001d039758, Zm00001d042090, Zm00001d049616
GO:0072528	BP	p	pyrimidine-containing compound biosynthetic process	16/4189	286/26629	2.53285e-06	5	16	0.0183479	0.0178854	0.0182897	0.000568895	Zm00001d001939, Zm00001d003148, Zm00001d007714, Zm00001d011183, Zm00001d017531, Zm00001d019060, Zm00001d020357, Zm00001d024919, Zm00001d029974, Zm00001d035916, Zm00001d037916, Zm00001d038097, Zm00001d039758, Zm00001d042090, Zm00001d044395, Zm00001d049616
GO:0051052	BP	p	regulation of DNA metabolic process	17/4189	300/26629	2.97057e-06	6	17	0.0215188	0.0209763	0.0214446	0.000568895	Zm00001d009728, Zm00001d011755, Zm00001d011979, Zm00001d013887, Zm00001d019349, Zm00001d020706, Zm00001d024598, Zm00001d028320, Zm00001d033159, Zm00001d038881, Zm00001d042272, Zm00001d043540, Zm00001d044358, Zm00001d046714, Zm00001d050244, Zm00001d053018, Zm00001d053751
GO:0051338	BP	p	regulation of transferase activity	28/4189	412/26629	3.09e-06	4	28	0.0223839	0.0218196	0.0223036	0.000568895	Zm00001d002357, Zm00001d002788, Zm00001d007577, Zm00001d010536, Zm00001d011037, Zm00001d013836, Zm00001d014550, Zm00001d019681, Zm00001d019983, Zm00001d020054, Zm00001d020967, Zm00001d022108, Zm00001d025035, Zm00001d027606, Zm00001d027790, Zm00001d030555, Zm00001d030773, Zm00001d032272, Zm00001d033021, Zm00001d033229, Zm00001d033330, Zm00001d035599, Zm00001d035600, Zm00001d043672, Zm00001d045359,…
GO:0022618	BP	p	ribonucleoprotein complex assembly	20/4189	335/26629	3.3603e-06	6	20	0.024342	0.0237284	0.0242513	0.000568895	Zm00001d006629, Zm00001d009596, Zm00001d013211, Zm00001d013482, Zm00001d013548, Zm00001d016181, Zm00001d017130, Zm00001d021513, Zm00001d023919, Zm00001d031570, Zm00001d037446, Zm00001d038475, Zm00001d040672, Zm00001d041438, Zm00001d043843, Zm00001d045183, Zm00001d046746, Zm00001d049743, Zm00001d052186, Zm00001d053552
GO:0016570	BP	p	histone modification	63/4189	718/26629	3.41847e-06	7	63	0.0247634	0.0241391	0.0246643	0.000568895	Zm00001d002684, Zm00001d003258, Zm00001d004222, Zm00001d005045, Zm00001d005445, Zm00001d005516, Zm00001d006026, Zm00001d006306, Zm00001d006896, Zm00001d007259, Zm00001d007624, Zm00001d007886, Zm00001d008777, Zm00001d008925, Zm00001d009395, Zm00001d013092, Zm00001d013209, Zm00001d014449, Zm00001d018863, Zm00001d019061, Zm00001d019520, Zm00001d020036, Zm00001d020773, Zm00001d021754, Zm00001d021931,…
GO:0022403	BP	p	cell cycle phase	62/4189	704/26629	3.57736e-06	2	62	0.0259144	0.0252611	0.0258071	0.000568895	Zm00001d002154, Zm00001d002570, Zm00001d003103, Zm00001d003612, Zm00001d003950, Zm00001d005306, Zm00001d006883, Zm00001d007577, Zm00001d010684, Zm00001d010799, Zm00001d011068, Zm00001d011755, Zm00001d012233, Zm00001d013055, Zm00001d015845, Zm00001d017197, Zm00001d018125, Zm00001d019677, Zm00001d019983, Zm00001d020275, Zm00001d021931, Zm00001d022542, Zm00001d024800, Zm00001d024953, Zm00001d025534,…
GO:0006637	BP	p	acyl-CoA metabolic process	12/4189	227/26629	3.59779e-06	10	12	0.0260624	0.0254053	0.0259472	0.000568895	Zm00001d006233, Zm00001d006306, Zm00001d009608, Zm00001d014550, Zm00001d020984, Zm00001d023249, Zm00001d028303, Zm00001d029848, Zm00001d030343, Zm00001d031959, Zm00001d043727, Zm00001d052079
GO:0035383	BP	p	thioester metabolic process	12/4189	227/26629	3.59779e-06	4	12	0.0260624	0.0254053	0.0259472	0.000568895	Zm00001d006233, Zm00001d006306, Zm00001d009608, Zm00001d014550, Zm00001d020984, Zm00001d023249, Zm00001d028303, Zm00001d029848, Zm00001d030343, Zm00001d031959, Zm00001d043727, Zm00001d052079
GO:0043549	BP	p	regulation of kinase activity	28/4189	372/26629	3.70155e-06	8	28	0.0268141	0.0261381	0.0266882	0.000568895	Zm00001d002357, Zm00001d002788, Zm00001d007577, Zm00001d010536, Zm00001d011037, Zm00001d013836, Zm00001d014550, Zm00001d019681, Zm00001d019983, Zm00001d020054, Zm00001d020967, Zm00001d022108, Zm00001d025035, Zm00001d027606, Zm00001d027790, Zm00001d030555, Zm00001d030773, Zm00001d032272, Zm00001d033021, Zm00001d033229, Zm00001d033330, Zm00001d035599, Zm00001d035600, Zm00001d043672, Zm00001d045359,…
GO:0000226	BP	p	microtubule cytoskeleton organization	35/4189	472/26629	3.82748e-06	5	35	0.0277263	0.0270273	0.0275923	0.000568895	Zm00001d002503, Zm00001d004072, Zm00001d006233, Zm00001d007577, Zm00001d008338, Zm00001d009010, Zm00001d009243, Zm00001d009645, Zm00001d011068, Zm00001d015247, Zm00001d015692, Zm00001d015693, Zm00001d017604, Zm00001d017931, Zm00001d018475, Zm00001d019983, Zm00001d025534, Zm00001d027633, Zm00001d028533, Zm00001d029212, Zm00001d032801, Zm00001d037243, Zm00001d039133, Zm00001d039283, Zm00001d040218,…
GO:0006091	BP	p	generation of precursor metabolites and energy	74/4189	779/26629	3.98231e-06	3	74	0.0288479	0.0281206	0.0287045	0.000568895	Zm00001d001850, Zm00001d001909, Zm00001d002131, Zm00001d002435, Zm00001d002436, Zm00001d005811, Zm00001d006746, Zm00001d007097, Zm00001d007234, Zm00001d008189, Zm00001d008816, Zm00001d009983, Zm00001d010482, Zm00001d010821, Zm00001d010950, Zm00001d011002, Zm00001d011610, Zm00001d012464, Zm00001d012689, Zm00001d013425, Zm00001d013781, Zm00001d016551, Zm00001d016806, Zm00001d017139, Zm00001d017240,…
GO:0044848	BP	p	biological phase	63/4189	711/26629	4.01223e-06	1	63	0.0290646	0.0283318	0.0289121	0.000568895	Zm00001d002154, Zm00001d002570, Zm00001d003103, Zm00001d003612, Zm00001d003950, Zm00001d005306, Zm00001d006883, Zm00001d007577, Zm00001d010684, Zm00001d010799, Zm00001d011068, Zm00001d011755, Zm00001d012233, Zm00001d013055, Zm00001d015845, Zm00001d017197, Zm00001d018125, Zm00001d019677, Zm00001d019983, Zm00001d020275, Zm00001d021931, Zm00001d022542, Zm00001d024800, Zm00001d024953, Zm00001d025534,…
GO:0007010	BP	p	cytoskeleton organization	71/4189	799/26629	4.17968e-06	4	71	0.0302776	0.0295143	0.0301146	0.000568895	Zm00001d002503, Zm00001d003298, Zm00001d004072, Zm00001d004908, Zm00001d004918, Zm00001d006233, Zm00001d007577, Zm00001d008338, Zm00001d008651, Zm00001d009010, Zm00001d009243, Zm00001d009645, Zm00001d010588, Zm00001d011068, Zm00001d014316, Zm00001d015247, Zm00001d015692, Zm00001d015693, Zm00001d016604, Zm00001d017508, Zm00001d017604, Zm00001d017657, Zm00001d017931, Zm00001d018475, Zm00001d019983,…
GO:0009260	BP	p	ribonucleotide biosynthetic process	56/4189	715/26629	4.20852e-06	9	56	0.0304865	0.029718	0.0303182	0.000568895	Zm00001d001939, Zm00001d002402, Zm00001d005190, Zm00001d005826, Zm00001d006312, Zm00001d007097, Zm00001d007234, Zm00001d008189, Zm00001d008816, Zm00001d010482, Zm00001d010950, Zm00001d011610, Zm00001d011896, Zm00001d011929, Zm00001d014347, Zm00001d014669, Zm00001d015135, Zm00001d016551, Zm00001d017204, Zm00001d018069, Zm00001d020006, Zm00001d020357, Zm00001d020985, Zm00001d022081, Zm00001d022130,…
GO:0046390	BP	p	ribose phosphate biosynthetic process	56/4189	715/26629	4.20852e-06	6	56	0.0304865	0.029718	0.0303182	0.000568895	Zm00001d001939, Zm00001d002402, Zm00001d005190, Zm00001d005826, Zm00001d006312, Zm00001d007097, Zm00001d007234, Zm00001d008189, Zm00001d008816, Zm00001d010482, Zm00001d010950, Zm00001d011610, Zm00001d011896, Zm00001d011929, Zm00001d014347, Zm00001d014669, Zm00001d015135, Zm00001d016551, Zm00001d017204, Zm00001d018069, Zm00001d020006, Zm00001d020357, Zm00001d020985, Zm00001d022081, Zm00001d022130,…
GO:0007017	BP	p	microtubule-based process	54/4189	651/26629	4.25511e-06	2	54	0.030824	0.0300469	0.0306453	0.000568895	Zm00001d001939, Zm00001d002503, Zm00001d004072, Zm00001d006233, Zm00001d007577, Zm00001d008338, Zm00001d009010, Zm00001d009243, Zm00001d009336, Zm00001d009645, Zm00001d010800, Zm00001d011068, Zm00001d015247, Zm00001d015692, Zm00001d015693, Zm00001d016016, Zm00001d016977, Zm00001d017604, Zm00001d017931, Zm00001d018475, Zm00001d019983, Zm00001d025534, Zm00001d027633, Zm00001d028533, Zm00001d029212,…
GO:1901293	BP	p	nucleoside phosphate biosynthetic process	82/4189	930/26629	4.27871e-06	7	82	0.030995	0.0302136	0.030811	0.000568895	Zm00001d001939, Zm00001d002402, Zm00001d003148, Zm00001d003674, Zm00001d005190, Zm00001d005632, Zm00001d005826, Zm00001d006312, Zm00001d006886, Zm00001d007097, Zm00001d007234, Zm00001d007714, Zm00001d008189, Zm00001d008816, Zm00001d010482, Zm00001d010950, Zm00001d011610, Zm00001d011896, Zm00001d011929, Zm00001d012203, Zm00001d014347, Zm00001d014669, Zm00001d015135, Zm00001d016551, Zm00001d017145,…
GO:0016569	BP	p	covalent chromatin modification	80/4189	840/26629	4.42598e-06	5	80	0.0320618	0.0312535	0.0318582	0.000568895	Zm00001d002267, Zm00001d002684, Zm00001d003258, Zm00001d003284, Zm00001d004222, Zm00001d005045, Zm00001d005445, Zm00001d005516, Zm00001d006026, Zm00001d006306, Zm00001d006351, Zm00001d006896, Zm00001d007259, Zm00001d007624, Zm00001d007886, Zm00001d008777, Zm00001d008925, Zm00001d009395, Zm00001d012233, Zm00001d012831, Zm00001d013092, Zm00001d013209, Zm00001d014449, Zm00001d017862, Zm00001d018863,…
GO:0035966	BP	p	response to topologically incorrect protein	17/4189	270/26629	4.45453e-06	4	17	0.0322686	0.0314551	0.0320592	0.000568895	Zm00001d002326, Zm00001d007234, Zm00001d008892, Zm00001d011401, Zm00001d011644, Zm00001d013549, Zm00001d016860, Zm00001d018220, Zm00001d023968, Zm00001d037946, Zm00001d038881, Zm00001d042099, Zm00001d043536, Zm00001d043762, Zm00001d045884, Zm00001d047635, Zm00001d053133
GO:0065003	BP	p	protein-containing complex assembly	131/4189	1371/26629	4.65727e-06	4	131	0.0337373	0.0328867	0.0334904	0.000568895	Zm00001d001939, Zm00001d002054, Zm00001d002326, Zm00001d002601, Zm00001d002822, Zm00001d003025, Zm00001d003630, Zm00001d005322, Zm00001d005423, Zm00001d006159, Zm00001d006214, Zm00001d006402, Zm00001d006548, Zm00001d006553, Zm00001d006629, Zm00001d007234, Zm00001d007567, Zm00001d008625, Zm00001d008892, Zm00001d009596, Zm00001d010240, Zm00001d010792, Zm00001d011236, Zm00001d011401, Zm00001d011644,…
GO:0009451	BP	p	RNA modification	105/4189	1058/26629	4.66548e-06	7	105	0.0337967	0.0329447	0.0335448	0.000568895	Zm00001d002089, Zm00001d002157, Zm00001d002385, Zm00001d002755, Zm00001d003227, Zm00001d003258, Zm00001d003276, Zm00001d004559, Zm00001d005196, Zm00001d007125, Zm00001d007155, Zm00001d008641, Zm00001d008676, Zm00001d008760, Zm00001d009449, Zm00001d009667, Zm00001d009820, Zm00001d009856, Zm00001d010121, Zm00001d011518, Zm00001d011579, Zm00001d011929, Zm00001d012029, Zm00001d012097, Zm00001d012339,…
GO:0043414	BP	p	macromolecule methylation	61/4189	845/26629	4.72442e-06	5	61	0.0342237	0.0333609	0.0339592	0.000568895	Zm00001d002385, Zm00001d002684, Zm00001d003275, Zm00001d005445, Zm00001d006306, Zm00001d006351, Zm00001d006896, Zm00001d008502, Zm00001d008777, Zm00001d008925, Zm00001d009395, Zm00001d012029, Zm00001d013511, Zm00001d014449, Zm00001d015400, Zm00001d018863, Zm00001d019349, Zm00001d019520, Zm00001d020036, Zm00001d020773, Zm00001d023664, Zm00001d023774, Zm00001d023825, Zm00001d023919, Zm00001d024470,…
GO:0009165	BP	p	nucleotide biosynthetic process	82/4189	921/26629	4.80027e-06	8	82	0.0347732	0.0338965	0.03449	0.000568895	Zm00001d001939, Zm00001d002402, Zm00001d003148, Zm00001d003674, Zm00001d005190, Zm00001d005632, Zm00001d005826, Zm00001d006312, Zm00001d006886, Zm00001d007097, Zm00001d007234, Zm00001d007714, Zm00001d008189, Zm00001d008816, Zm00001d010482, Zm00001d010950, Zm00001d011610, Zm00001d011896, Zm00001d011929, Zm00001d012203, Zm00001d014347, Zm00001d014669, Zm00001d015135, Zm00001d016551, Zm00001d017145,…
GO:0009560	BP	p	embryo sac egg cell differentiation	7/4189	167/26629	5.09902e-06	4	7	0.0369373	0.0360061	0.0366212	0.000568895	Zm00001d003284, Zm00001d018125, Zm00001d035975, Zm00001d036751, Zm00001d041530, Zm00001d042673, Zm00001d043843
GO:0034622	BP	p	cellular protein-containing complex assembly	105/4189	1198/26629	5.16889e-06	5	105	0.0374434	0.0364995	0.0371178	0.000568895	Zm00001d001939, Zm00001d002054, Zm00001d002326, Zm00001d002601, Zm00001d002822, Zm00001d003025, Zm00001d005322, Zm00001d006159, Zm00001d006214, Zm00001d006402, Zm00001d006548, Zm00001d006553, Zm00001d006629, Zm00001d007234, Zm00001d007567, Zm00001d008625, Zm00001d008892, Zm00001d009596, Zm00001d010240, Zm00001d010792, Zm00001d011236, Zm00001d011401, Zm00001d011644, Zm00001d012689, Zm00001d013039,…
GO:0032259	BP	p	methylation	119/4189	1269/26629	5.35833e-06	2	119	0.0388158	0.0378372	0.0384728	0.000568895	Zm00001d001932, Zm00001d001968, Zm00001d002385, Zm00001d002684, Zm00001d003275, Zm00001d003276, Zm00001d004624, Zm00001d004689, Zm00001d004921, Zm00001d005445, Zm00001d005466, Zm00001d005924, Zm00001d006026, Zm00001d006306, Zm00001d006351, Zm00001d006896, Zm00001d007072, Zm00001d007886, Zm00001d008222, Zm00001d008502, Zm00001d008777, Zm00001d008925, Zm00001d009395, Zm00001d009983, Zm00001d010265,…
GO:0000338	BP	p	protein deneddylation	4/4189	131/26629	5.43222e-06	9	4	0.039351	0.0383589	0.038987	0.000568895	Zm00001d008777, Zm00001d042272, Zm00001d043843, Zm00001d053751
GO:0090305	BP	p	nucleic acid phosphodiester bond hydrolysis	111/4189	1056/26629	5.61185e-06	6	111	0.0406523	0.0396274	0.0402706	0.000568895	Zm00001d002154, Zm00001d002157, Zm00001d002595, Zm00001d003227, Zm00001d003495, Zm00001d003684, Zm00001d004837, Zm00001d006351, Zm00001d007026, Zm00001d007125, Zm00001d007155, Zm00001d009449, Zm00001d009773, Zm00001d010121, Zm00001d011507, Zm00001d011579, Zm00001d012097, Zm00001d012251, Zm00001d012672, Zm00001d012831, Zm00001d012862, Zm00001d013658, Zm00001d013887, Zm00001d014162, Zm00001d014191,…
GO:0072522	BP	p	purine-containing compound biosynthetic process	52/4189	575/26629	5.64944e-06	5	52	0.0409246	0.0398928	0.0405347	0.000568895	Zm00001d002402, Zm00001d005190, Zm00001d005826, Zm00001d006312, Zm00001d007097, Zm00001d007234, Zm00001d008189, Zm00001d008816, Zm00001d010482, Zm00001d010950, Zm00001d011610, Zm00001d011896, Zm00001d011929, Zm00001d014347, Zm00001d014669, Zm00001d015135, Zm00001d016551, Zm00001d017204, Zm00001d018069, Zm00001d020006, Zm00001d020985, Zm00001d022081, Zm00001d022130, Zm00001d024767, Zm00001d024778,…
GO:0042325	BP	p	regulation of phosphorylation	33/4189	411/26629	5.67673e-06	7	33	0.0411222	0.0400855	0.0407248	0.000568895	Zm00001d002357, Zm00001d002788, Zm00001d007577, Zm00001d010536, Zm00001d011037, Zm00001d013836, Zm00001d014550, Zm00001d016825, Zm00001d019641, Zm00001d019681, Zm00001d019983, Zm00001d020054, Zm00001d020967, Zm00001d022108, Zm00001d025035, Zm00001d027606, Zm00001d027790, Zm00001d028733, Zm00001d030555, Zm00001d030773, Zm00001d032272, Zm00001d033021, Zm00001d033229, Zm00001d033330, Zm00001d035599,…
GO:0022402	BP	p	cell cycle process	131/4189	1352/26629	5.81197e-06	2	131	0.0421019	0.0410405	0.0416834	0.000568895	Zm00001d001939, Zm00001d002154, Zm00001d002402, Zm00001d002503, Zm00001d002595, Zm00001d002933, Zm00001d003103, Zm00001d003676, Zm00001d003950, Zm00001d004072, Zm00001d005045, Zm00001d005148, Zm00001d005169, Zm00001d005306, Zm00001d005466, Zm00001d005716, Zm00001d005719, Zm00001d005811, Zm00001d006351, Zm00001d006883, Zm00001d007229, Zm00001d007577, Zm00001d008338, Zm00001d009243, Zm00001d009728,…
GO:0043933	BP	p	protein-containing complex subunit organization	144/4189	1476/26629	5.82486e-06	3	144	0.0421953	0.0411315	0.04177	0.000568895	Zm00001d001939, Zm00001d002054, Zm00001d002326, Zm00001d002601, Zm00001d002822, Zm00001d003025, Zm00001d003630, Zm00001d005322, Zm00001d005423, Zm00001d006159, Zm00001d006214, Zm00001d006402, Zm00001d006548, Zm00001d006553, Zm00001d006629, Zm00001d007234, Zm00001d007567, Zm00001d008499, Zm00001d008625, Zm00001d008892, Zm00001d009596, Zm00001d010240, Zm00001d010792, Zm00001d011236, Zm00001d011401,…
GO:0045229	BP	p	external encapsulating structure organization	121/4189	1129/26629	6.11985e-06	3	121	0.0443322	0.0432146	0.0438793	0.000568895	Zm00001d003212, Zm00001d003283, Zm00001d004480, Zm00001d005158, Zm00001d006351, Zm00001d006631, Zm00001d007166, Zm00001d007208, Zm00001d007577, Zm00001d009608, Zm00001d009667, Zm00001d009902, Zm00001d010137, Zm00001d010821, Zm00001d010950, Zm00001d011006, Zm00001d011275, Zm00001d011473, Zm00001d011979, Zm00001d012024, Zm00001d012175, Zm00001d012233, Zm00001d012521, Zm00001d012819, Zm00001d013032,…
GO:0043604	BP	p	amide biosynthetic process	124/4189	1151/26629	6.13003e-06	5	124	0.0444059	0.0432864	0.0439462	0.000568895	Zm00001d002640, Zm00001d002842, Zm00001d003091, Zm00001d003198, Zm00001d004837, Zm00001d005169, Zm00001d005764, Zm00001d006214, Zm00001d006341, Zm00001d006865, Zm00001d007360, Zm00001d008326, Zm00001d008535, Zm00001d008570, Zm00001d008628, Zm00001d009010, Zm00001d009578, Zm00001d009883, Zm00001d010792, Zm00001d010950, Zm00001d011037, Zm00001d011152, Zm00001d011347, Zm00001d011929, Zm00001d012353,…
GO:0051788	BP	p	response to misfolded protein	16/4189	258/26629	6.17683e-06	5	16	0.044745	0.043617	0.0442756	0.000568895	Zm00001d002326, Zm00001d007234, Zm00001d008892, Zm00001d011401, Zm00001d011644, Zm00001d013549, Zm00001d016860, Zm00001d018220, Zm00001d023968, Zm00001d037946, Zm00001d038881, Zm00001d042099, Zm00001d043762, Zm00001d045884, Zm00001d047635, Zm00001d053133
GO:0009259	BP	p	ribonucleotide metabolic process	158/4189	1437/26629	6.32037e-06	8	158	0.0457848	0.0446305	0.0452918	0.000568895	Zm00001d001939, Zm00001d002402, Zm00001d002503, Zm00001d002755, Zm00001d002822, Zm00001d004335, Zm00001d005190, Zm00001d005306, Zm00001d005826, Zm00001d006051, Zm00001d006214, Zm00001d006233, Zm00001d006306, Zm00001d006312, Zm00001d006596, Zm00001d007097, Zm00001d007234, Zm00001d008189, Zm00001d008326, Zm00001d008777, Zm00001d008816, Zm00001d009243, Zm00001d009596, Zm00001d009608, Zm00001d010482,…
GO:0006412	BP	p	translation	107/4189	1008/26629	6.46295e-06	7	107	0.0468176	0.0456373	0.0463071	0.000568895	Zm00001d002640, Zm00001d002842, Zm00001d003091, Zm00001d003198, Zm00001d004837, Zm00001d005169, Zm00001d005764, Zm00001d006865, Zm00001d007360, Zm00001d008326, Zm00001d008535, Zm00001d008570, Zm00001d009010, Zm00001d009578, Zm00001d009883, Zm00001d010792, Zm00001d011037, Zm00001d011152, Zm00001d011347, Zm00001d011929, Zm00001d012353, Zm00001d012362, Zm00001d012530, Zm00001d013211, Zm00001d014189,…
GO:0071554	BP	p	cell wall organization or biogenesis	146/4189	1342/26629	6.47169e-06	2	146	0.0468809	0.0456991	0.0463632	0.000568895	Zm00001d002640, Zm00001d002744, Zm00001d003212, Zm00001d003283, Zm00001d003676, Zm00001d004480, Zm00001d004525, Zm00001d005158, Zm00001d005169, Zm00001d006351, Zm00001d006631, Zm00001d007166, Zm00001d007208, Zm00001d007577, Zm00001d009608, Zm00001d009667, Zm00001d009902, Zm00001d010137, Zm00001d010821, Zm00001d010950, Zm00001d011275, Zm00001d011473, Zm00001d011872, Zm00001d011979, Zm00001d012024,…
GO:0022607	BP	p	cellular component assembly	220/4189	1913/26629	6.66941e-06	3	220	0.0483132	0.0470952	0.047773	0.000568895	Zm00001d001939, Zm00001d002054, Zm00001d002326, Zm00001d002601, Zm00001d002822, Zm00001d003025, Zm00001d003630, Zm00001d005169, Zm00001d005306, Zm00001d005322, Zm00001d005423, Zm00001d005480, Zm00001d006159, Zm00001d006214, Zm00001d006402, Zm00001d006548, Zm00001d006553, Zm00001d006629, Zm00001d007234, Zm00001d007567, Zm00001d007843, Zm00001d008281, Zm00001d008405, Zm00001d008625, Zm00001d008892,…
GO:0018193	BP	p	peptidyl-amino acid modification	93/4189	895/26629	6.89755e-06	7	93	0.0499659	0.0487062	0.0493865	0.000568895	Zm00001d001781, Zm00001d001896, Zm00001d002314, Zm00001d002570, Zm00001d002684, Zm00001d003091, Zm00001d003198, Zm00001d003212, Zm00001d003258, Zm00001d004222, Zm00001d004270, Zm00001d005037, Zm00001d005267, Zm00001d005359, Zm00001d005445, Zm00001d005516, Zm00001d005748, Zm00001d006306, Zm00001d006568, Zm00001d006896, Zm00001d007166, Zm00001d007167, Zm00001d007259, Zm00001d008502, Zm00001d008925,…
GO:0009117	BP	p	nucleotide metabolic process	226/4189	1921/26629	6.988e-06	7	226	0.0506211	0.0493449	0.0500271	0.000568895	Zm00001d001885, Zm00001d001939, Zm00001d002402, Zm00001d002503, Zm00001d002755, Zm00001d002822, Zm00001d002834, Zm00001d003148, Zm00001d003426, Zm00001d003477, Zm00001d003674, Zm00001d004335, Zm00001d005190, Zm00001d005195, Zm00001d005306, Zm00001d005632, Zm00001d005826, Zm00001d006051, Zm00001d006208, Zm00001d006214, Zm00001d006233, Zm00001d006306, Zm00001d006312, Zm00001d006596, Zm00001d006886,…
GO:0071555	BP	p	cell wall organization	116/4189	1082/26629	7.21196e-06	4	116	0.0522434	0.0509264	0.051616	0.000568895	Zm00001d003212, Zm00001d003283, Zm00001d004480, Zm00001d005158, Zm00001d006351, Zm00001d006631, Zm00001d007166, Zm00001d007208, Zm00001d007577, Zm00001d009608, Zm00001d009667, Zm00001d009902, Zm00001d010137, Zm00001d010821, Zm00001d010950, Zm00001d011275, Zm00001d011473, Zm00001d011979, Zm00001d012024, Zm00001d012175, Zm00001d012521, Zm00001d012819, Zm00001d013032, Zm00001d013979, Zm00001d014316,…
GO:0006396	BP	p	RNA processing	202/4189	1931/26629	7.306e-06	7	202	0.0529247	0.0515904	0.0522744	0.000568895	Zm00001d001787, Zm00001d001996, Zm00001d002385, Zm00001d002755, Zm00001d002822, Zm00001d003258, Zm00001d003612, Zm00001d003616, Zm00001d003774, Zm00001d003812, Zm00001d003984, Zm00001d005952, Zm00001d006184, Zm00001d006211, Zm00001d006306, Zm00001d006351, Zm00001d006480, Zm00001d006629, Zm00001d006798, Zm00001d007155, Zm00001d007357, Zm00001d007572, Zm00001d007577, Zm00001d008326, Zm00001d008625,…
GO:0006753	BP	p	nucleoside phosphate metabolic process	226/4189	1931/26629	7.306e-06	6	226	0.0529247	0.0515904	0.0522744	0.000568895	Zm00001d001885, Zm00001d001939, Zm00001d002402, Zm00001d002503, Zm00001d002755, Zm00001d002822, Zm00001d002834, Zm00001d003148, Zm00001d003426, Zm00001d003477, Zm00001d003674, Zm00001d004335, Zm00001d005190, Zm00001d005195, Zm00001d005306, Zm00001d005632, Zm00001d005826, Zm00001d006051, Zm00001d006208, Zm00001d006214, Zm00001d006233, Zm00001d006306, Zm00001d006312, Zm00001d006596, Zm00001d006886,…
GO:0051322	BP	p	anaphase	1/4189	91/26629	7.30753e-06	3	1	0.0529357	0.0516012	0.0522708	0.000568895	Zm00001d027633
GO:0043603	BP	p	cellular amide metabolic process	177/4189	1536/26629	7.32668e-06	4	177	0.0530744	0.0517364	0.0524004	0.000568895	Zm00001d002052, Zm00001d002640, Zm00001d002842, Zm00001d003091, Zm00001d003198, Zm00001d003640, Zm00001d004837, Zm00001d005169, Zm00001d005396, Zm00001d005764, Zm00001d006214, Zm00001d006233, Zm00001d006306, Zm00001d006341, Zm00001d006865, Zm00001d007360, Zm00001d007501, Zm00001d007945, Zm00001d008326, Zm00001d008535, Zm00001d008570, Zm00001d008628, Zm00001d009010, Zm00001d009578, Zm00001d009608,…
GO:0050790	BP	p	regulation of catalytic activity	135/4189	1219/26629	7.5801e-06	3	135	0.0549102	0.0535259	0.0541901	0.000571981	Zm00001d001995, Zm00001d002100, Zm00001d002357, Zm00001d002698, Zm00001d002788, Zm00001d002822, Zm00001d005498, Zm00001d005501, Zm00001d005716, Zm00001d005719, Zm00001d006389, Zm00001d006517, Zm00001d006795, Zm00001d007577, Zm00001d007781, Zm00001d008281, Zm00001d009902, Zm00001d010240, Zm00001d010445, Zm00001d010536, Zm00001d011037, Zm00001d011080, Zm00001d011125, Zm00001d011183, Zm00001d011269,…
GO:0043043	BP	p	peptide biosynthetic process	110/4189	1027/26629	7.83251e-06	6	110	0.0567387	0.0553083	0.0559868	0.000579591	Zm00001d002640, Zm00001d002842, Zm00001d003091, Zm00001d003198, Zm00001d004837, Zm00001d005169, Zm00001d005764, Zm00001d006865, Zm00001d007360, Zm00001d008326, Zm00001d008535, Zm00001d008570, Zm00001d008628, Zm00001d009010, Zm00001d009578, Zm00001d009883, Zm00001d010792, Zm00001d010950, Zm00001d011037, Zm00001d011152, Zm00001d011347, Zm00001d011929, Zm00001d012353, Zm00001d012362, Zm00001d012530,…
GO:0008213	BP	p	protein alkylation	38/4189	450/26629	7.92098e-06	7	38	0.0573796	0.055933	0.0566112	0.000579591	Zm00001d002684, Zm00001d003275, Zm00001d005445, Zm00001d006306, Zm00001d006896, Zm00001d008502, Zm00001d008777, Zm00001d008925, Zm00001d009395, Zm00001d014449, Zm00001d018863, Zm00001d019520, Zm00001d020036, Zm00001d020773, Zm00001d023664, Zm00001d023774, Zm00001d024677, Zm00001d025291, Zm00001d025881, Zm00001d026039, Zm00001d026638, Zm00001d027633, Zm00001d027976, Zm00001d028320, Zm00001d028890,…
GO:0006479	BP	p	protein methylation	38/4189	450/26629	7.92098e-06	8	38	0.0573796	0.055933	0.0566112	0.000579591	Zm00001d002684, Zm00001d003275, Zm00001d005445, Zm00001d006306, Zm00001d006896, Zm00001d008502, Zm00001d008777, Zm00001d008925, Zm00001d009395, Zm00001d014449, Zm00001d018863, Zm00001d019520, Zm00001d020036, Zm00001d020773, Zm00001d023664, Zm00001d023774, Zm00001d024677, Zm00001d025291, Zm00001d025881, Zm00001d026039, Zm00001d026638, Zm00001d027633, Zm00001d027976, Zm00001d028320, Zm00001d028890,…
GO:0005975	BP	p	carbohydrate metabolic process	368/4189	3022/26629	8.17799e-06	3	368	0.0592414	0.0577479	0.0584318	0.000584755	Zm00001d001943, Zm00001d001944, Zm00001d001996, Zm00001d002085, Zm00001d002100, Zm00001d002135, Zm00001d002326, Zm00001d002640, Zm00001d002788, Zm00001d002822, Zm00001d002830, Zm00001d002834, Zm00001d003091, Zm00001d003149, Zm00001d003276, Zm00001d003426, Zm00001d003676, Zm00001d004481, Zm00001d004525, Zm00001d004676, Zm00001d005161, Zm00001d005169, Zm00001d005173, Zm00001d005328, Zm00001d005506,…
GO:0055086	BP	p	nucleobase-containing small molecule metabolic process	251/4189	2079/26629	8.20069e-06	5	251	0.0594058	0.0579081	0.0585857	0.000584755	Zm00001d001885, Zm00001d001939, Zm00001d002402, Zm00001d002503, Zm00001d002755, Zm00001d002822, Zm00001d002834, Zm00001d003148, Zm00001d003426, Zm00001d003477, Zm00001d003674, Zm00001d004335, Zm00001d005190, Zm00001d005195, Zm00001d005306, Zm00001d005632, Zm00001d005826, Zm00001d006051, Zm00001d006208, Zm00001d006214, Zm00001d006233, Zm00001d006306, Zm00001d006312, Zm00001d006596, Zm00001d006886,…
GO:0006164	BP	p	purine nucleotide biosynthetic process	52/4189	565/26629	8.23371e-06	9	52	0.059645	0.0581413	0.0588134	0.000584755	Zm00001d002402, Zm00001d005190, Zm00001d005826, Zm00001d006312, Zm00001d007097, Zm00001d007234, Zm00001d008189, Zm00001d008816, Zm00001d010482, Zm00001d010950, Zm00001d011610, Zm00001d011896, Zm00001d011929, Zm00001d014347, Zm00001d014669, Zm00001d015135, Zm00001d016551, Zm00001d017204, Zm00001d018069, Zm00001d020006, Zm00001d020985, Zm00001d022081, Zm00001d022130, Zm00001d024767, Zm00001d024778,…
GO:0016071	BP	p	mRNA metabolic process	99/4189	935/26629	8.66601e-06	7	99	0.0627766	0.0611939	0.061884	0.000596653	Zm00001d001787, Zm00001d001996, Zm00001d002089, Zm00001d003222, Zm00001d003276, Zm00001d003495, Zm00001d003984, Zm00001d006798, Zm00001d007155, Zm00001d007577, Zm00001d008338, Zm00001d008499, Zm00001d008777, Zm00001d008951, Zm00001d009667, Zm00001d009856, Zm00001d010213, Zm00001d011518, Zm00001d011929, Zm00001d012327, Zm00001d012339, Zm00001d012831, Zm00001d013104, Zm00001d014162, Zm00001d014449,…
GO:1901566	BP	p	organonitrogen compound biosynthetic process	379/4189	3141/26629	9.03145e-06	4	379	0.0654238	0.0637744	0.0644665	0.000596653	Zm00001d001849, Zm00001d001850, Zm00001d001939, Zm00001d002147, Zm00001d002402, Zm00001d002640, Zm00001d002711, Zm00001d002755, Zm00001d002830, Zm00001d002842, Zm00001d003059, Zm00001d003091, Zm00001d003148, Zm00001d003198, Zm00001d003283, Zm00001d003426, Zm00001d003674, Zm00001d003841, Zm00001d003950, Zm00001d004837, Zm00001d005018, Zm00001d005051, Zm00001d005169, Zm00001d005190, Zm00001d005193,…
GO:0006996	BP	p	organelle organization	471/4189	3887/26629	9.16983e-06	3	471	0.0664262	0.0647516	0.0654359	0.000596653	Zm00001d001909, Zm00001d001939, Zm00001d002012, Zm00001d002069, Zm00001d002089, Zm00001d002154, Zm00001d002267, Zm00001d002326, Zm00001d002390, Zm00001d002503, Zm00001d002684, Zm00001d002822, Zm00001d002830, Zm00001d002834, Zm00001d002933, Zm00001d003009, Zm00001d003162, Zm00001d003258, Zm00001d003284, Zm00001d003298, Zm00001d003612, Zm00001d004072, Zm00001d004222, Zm00001d004259, Zm00001d004260,…
GO:0016571	BP	p	histone methylation	33/4189	405/26629	9.33642e-06	9	33	0.067633	0.065928	0.0665873	0.000596653	Zm00001d002684, Zm00001d005445, Zm00001d006306, Zm00001d006896, Zm00001d008777, Zm00001d008925, Zm00001d009395, Zm00001d014449, Zm00001d018863, Zm00001d019520, Zm00001d020036, Zm00001d020773, Zm00001d023664, Zm00001d023774, Zm00001d024677, Zm00001d025881, Zm00001d026638, Zm00001d027633, Zm00001d027976, Zm00001d028320, Zm00001d028890, Zm00001d029051, Zm00001d033189, Zm00001d038877, Zm00001d039355,…
GO:1901137	BP	p	carbohydrate derivative biosynthetic process	145/4189	1278/26629	9.95418e-06	4	145	0.0721081	0.0702902	0.0709634	0.000614652	Zm00001d001849, Zm00001d001939, Zm00001d001943, Zm00001d001944, Zm00001d002085, Zm00001d002191, Zm00001d002402, Zm00001d003283, Zm00001d003426, Zm00001d005169, Zm00001d005190, Zm00001d005658, Zm00001d005826, Zm00001d006312, Zm00001d006375, Zm00001d006520, Zm00001d006678, Zm00001d006886, Zm00001d007097, Zm00001d007213, Zm00001d007234, Zm00001d008189, Zm00001d008621, Zm00001d008816, Zm00001d009497,…
GO:0080129	BP	p	proteasome core complex assembly	11/4189	203/26629	1.00971e-05	7	11	0.0731435	0.0712996	0.0719521	0.000614652	Zm00001d002326, Zm00001d007234, Zm00001d008892, Zm00001d011401, Zm00001d016860, Zm00001d018220, Zm00001d023968, Zm00001d037946, Zm00001d042099, Zm00001d045884, Zm00001d047635
GO:0019693	BP	p	ribose phosphate metabolic process	191/4189	1619/26629	1.0417e-05	5	191	0.0754604	0.073558	0.0741999	0.000618528	Zm00001d001939, Zm00001d002402, Zm00001d002503, Zm00001d002755, Zm00001d002822, Zm00001d002834, Zm00001d003426, Zm00001d004335, Zm00001d005190, Zm00001d005306, Zm00001d005826, Zm00001d006051, Zm00001d006208, Zm00001d006214, Zm00001d006233, Zm00001d006306, Zm00001d006312, Zm00001d006596, Zm00001d007097, Zm00001d007234, Zm00001d008189, Zm00001d008226, Zm00001d008326, Zm00001d008499, Zm00001d008777,…
GO:0051169	BP	p	nuclear transport	24/4189	326/26629	1.08414e-05	5	24	0.078535	0.0765551	0.0772123	0.000633453	Zm00001d002012, Zm00001d010852, Zm00001d012353, Zm00001d012831, Zm00001d013193, Zm00001d019356, Zm00001d021874, Zm00001d023507, Zm00001d026487, Zm00001d032324, Zm00001d033107, Zm00001d034175, Zm00001d036615, Zm00001d038622, Zm00001d040246, Zm00001d043843, Zm00001d044766, Zm00001d044768, Zm00001d045785, Zm00001d047130, Zm00001d048741, Zm00001d052277, Zm00001d052282, Zm00001d053162
GO:0006325	BP	p	chromatin organization	143/4189	1265/26629	1.08432e-05	3	143	0.0785482	0.076568	0.0772145	0.000633453	Zm00001d002267, Zm00001d002601, Zm00001d002684, Zm00001d003005, Zm00001d003258, Zm00001d003284, Zm00001d004222, Zm00001d004259, Zm00001d004260, Zm00001d004861, Zm00001d005045, Zm00001d005322, Zm00001d005445, Zm00001d005516, Zm00001d005716, Zm00001d005719, Zm00001d006026, Zm00001d006306, Zm00001d006351, Zm00001d006548, Zm00001d006553, Zm00001d006798, Zm00001d006896, Zm00001d007259, Zm00001d007567,…
GO:0006084	BP	p	acetyl-CoA metabolic process	12/4189	214/26629	1.10694e-05	11	12	0.0801865	0.078165	0.0788029	0.000636401	Zm00001d006233, Zm00001d006306, Zm00001d009608, Zm00001d014550, Zm00001d020984, Zm00001d023249, Zm00001d028303, Zm00001d029848, Zm00001d030343, Zm00001d031959, Zm00001d043727, Zm00001d052079
GO:0019637	BP	p	organophosphate metabolic process	330/4189	2609/26629	1.12197e-05	4	330	0.0812756	0.0792267	0.079862	0.000639966	Zm00001d001885, Zm00001d001896, Zm00001d001932, Zm00001d001939, Zm00001d001995, Zm00001d002085, Zm00001d002089, Zm00001d002402, Zm00001d002503, Zm00001d002755, Zm00001d002822, Zm00001d002834, Zm00001d003148, Zm00001d003426, Zm00001d003477, Zm00001d003674, Zm00001d003756, Zm00001d004335, Zm00001d005190, Zm00001d005195, Zm00001d005306, Zm00001d005396, Zm00001d005579, Zm00001d005632, Zm00001d005808,…
GO:0016043	BP	p	cellular component organization	1147/4189	8955/26629	1.16927e-05	2	1147	0.0847016	0.0825663	0.0832167	0.000661731	Zm00001d001909, Zm00001d001914, Zm00001d001932, Zm00001d001939, Zm00001d001968, Zm00001d001995, Zm00001d002012, Zm00001d002054, Zm00001d002058, Zm00001d002069, Zm00001d002089, Zm00001d002095, Zm00001d002147, Zm00001d002154, Zm00001d002267, Zm00001d002301, Zm00001d002325, Zm00001d002326, Zm00001d002390, Zm00001d002393, Zm00001d002402, Zm00001d002498, Zm00001d002503, Zm00001d002530, Zm00001d002591,…
GO:0030243	BP	p	cellulose metabolic process	21/4189	296/26629	1.21128e-05	8	21	0.0877453	0.0855332	0.0861948	0.000680196	Zm00001d002640, Zm00001d003676, Zm00001d009608, Zm00001d010950, Zm00001d014717, Zm00001d016332, Zm00001d016474, Zm00001d018237, Zm00001d021732, Zm00001d022081, Zm00001d026458, Zm00001d030343, Zm00001d030656, Zm00001d031228, Zm00001d031329, Zm00001d032909, Zm00001d034443, Zm00001d037174, Zm00001d038521, Zm00001d041752, Zm00001d042993
GO:0071840	BP	p	cellular component organization or biogenesis	1185/4189	9250/26629	1.26152e-05	1	1185	0.0913848	0.089081	0.0897322	0.000692309	Zm00001d001909, Zm00001d001914, Zm00001d001932, Zm00001d001939, Zm00001d001968, Zm00001d001995, Zm00001d002012, Zm00001d002054, Zm00001d002058, Zm00001d002069, Zm00001d002089, Zm00001d002095, Zm00001d002147, Zm00001d002154, Zm00001d002267, Zm00001d002301, Zm00001d002325, Zm00001d002326, Zm00001d002390, Zm00001d002393, Zm00001d002402, Zm00001d002498, Zm00001d002503, Zm00001d002530, Zm00001d002591,…
GO:0016192	BP	p	vesicle-mediated transport	174/4189	1480/26629	1.41111e-05	4	174	0.102221	0.0996438	0.100288	0.000740731	Zm00001d002088, Zm00001d002503, Zm00001d002640, Zm00001d002834, Zm00001d003025, Zm00001d004481, Zm00001d004837, Zm00001d004908, Zm00001d005306, Zm00001d005466, Zm00001d005498, Zm00001d005612, Zm00001d005816, Zm00001d006389, Zm00001d006568, Zm00001d006886, Zm00001d007577, Zm00001d007763, Zm00001d008951, Zm00001d009243, Zm00001d009497, Zm00001d009760, Zm00001d010456, Zm00001d011037, Zm00001d011160,…
GO:0016052	BP	p	carbohydrate catabolic process	92/4189	867/26629	1.50301e-05	4	92	0.108878	0.106133	0.106804	0.000783296	Zm00001d002085, Zm00001d002822, Zm00001d002834, Zm00001d003426, Zm00001d004676, Zm00001d006306, Zm00001d007097, Zm00001d007234, Zm00001d008189, Zm00001d008226, Zm00001d008816, Zm00001d009582, Zm00001d009902, Zm00001d010172, Zm00001d010482, Zm00001d010821, Zm00001d010950, Zm00001d011275, Zm00001d011610, Zm00001d012313, Zm00001d013032, Zm00001d016332, Zm00001d016474, Zm00001d016551, Zm00001d016558,…
GO:0006139	BP	p	nucleobase-containing compound metabolic process	1584/4189	10933/26629	1.6191e-05	4	1584	0.117288	0.114331	0.115005	0.000825971	Zm00001d001787, Zm00001d001802, Zm00001d001826, Zm00001d001850, Zm00001d001885, Zm00001d001939, Zm00001d001968, Zm00001d001996, Zm00001d002058, Zm00001d002069, Zm00001d002079, Zm00001d002088, Zm00001d002089, Zm00001d002095, Zm00001d002131, Zm00001d002143, Zm00001d002154, Zm00001d002157, Zm00001d002267, Zm00001d002288, Zm00001d002385, Zm00001d002390, Zm00001d002393, Zm00001d002402, Zm00001d002439,…
GO:0001932	BP	p	regulation of protein phosphorylation	27/4189	344/26629	1.8674e-05	8	27	0.135274	0.131864	0.132585	0.000932927	Zm00001d002357, Zm00001d002788, Zm00001d007577, Zm00001d010536, Zm00001d011037, Zm00001d013836, Zm00001d014550, Zm00001d016825, Zm00001d019681, Zm00001d019983, Zm00001d020054, Zm00001d025035, Zm00001d027606, Zm00001d027790, Zm00001d030555, Zm00001d030773, Zm00001d033021, Zm00001d033229, Zm00001d033330, Zm00001d035599, Zm00001d035600, Zm00001d043672, Zm00001d045359, Zm00001d052018, Zm00001d053313,…
GO:0000911	BP	p	cytokinesis by cell plate formation	16/4189	245/26629	1.91101e-05	5	16	0.138433	0.134943	0.135662	0.000948173	Zm00001d002503, Zm00001d004072, Zm00001d008338, Zm00001d009243, Zm00001d012697, Zm00001d017604, Zm00001d018799, Zm00001d022547, Zm00001d024762, Zm00001d032801, Zm00001d036879, Zm00001d037950, Zm00001d040218, Zm00001d041752, Zm00001d042272, Zm00001d044274
GO:0051276	BP	p	chromosome organization	147/4189	1272/26629	1.95637e-05	4	147	0.14172	0.138147	0.138863	0.000964079	Zm00001d002069, Zm00001d002267, Zm00001d002390, Zm00001d002684, Zm00001d002933, Zm00001d003258, Zm00001d003284, Zm00001d004222, Zm00001d004260, Zm00001d004861, Zm00001d005040, Zm00001d005445, Zm00001d005516, Zm00001d005716, Zm00001d005719, Zm00001d006233, Zm00001d006306, Zm00001d006351, Zm00001d006798, Zm00001d006883, Zm00001d006896, Zm00001d007577, Zm00001d007624, Zm00001d007886, Zm00001d008516,…
GO:0051273	BP	p	beta-glucan metabolic process	25/4189	326/26629	2.1992e-05	7	25	0.15931	0.155294	0.156056	0.00106207	Zm00001d002640, Zm00001d003676, Zm00001d009608, Zm00001d010950, Zm00001d013295, Zm00001d014717, Zm00001d016156, Zm00001d016332, Zm00001d016474, Zm00001d018237, Zm00001d021732, Zm00001d022081, Zm00001d026333, Zm00001d026458, Zm00001d027472, Zm00001d030343, Zm00001d030656, Zm00001d031228, Zm00001d031329, Zm00001d032909, Zm00001d034443, Zm00001d037174, Zm00001d038521, Zm00001d041752, Zm00001d042993
GO:0000278	BP	p	mitotic cell cycle	25/4189	326/26629	2.1992e-05	3	25	0.15931	0.155294	0.156056	0.00106207	Zm00001d002570, Zm00001d003103, Zm00001d003812, Zm00001d006798, Zm00001d008777, Zm00001d012831, Zm00001d013153, Zm00001d015842, Zm00001d019677, Zm00001d021588, Zm00001d025534, Zm00001d026640, Zm00001d026641, Zm00001d034616, Zm00001d038203, Zm00001d038881, Zm00001d039132, Zm00001d039133, Zm00001d043843, Zm00001d045946, Zm00001d048123, Zm00001d049379, Zm00001d053018, Zm00001d053410, Zm00001d053751
GO:0006913	BP	p	nucleocytoplasmic transport	24/4189	315/26629	2.28333e-05	6	24	0.165405	0.161235	0.161934	0.00108108	Zm00001d002012, Zm00001d010852, Zm00001d012353, Zm00001d012831, Zm00001d013193, Zm00001d019356, Zm00001d021874, Zm00001d023507, Zm00001d026487, Zm00001d032324, Zm00001d033107, Zm00001d034175, Zm00001d036615, Zm00001d038622, Zm00001d040246, Zm00001d043843, Zm00001d044766, Zm00001d044768, Zm00001d045785, Zm00001d047130, Zm00001d048741, Zm00001d052277, Zm00001d052282, Zm00001d053162
GO:0009629	BP	p	response to gravity	18/4189	260/26629	2.37624e-05	3	18	0.172135	0.167795	0.168452	0.00110343	Zm00001d002532, Zm00001d008749, Zm00001d011644, Zm00001d014998, Zm00001d021949, Zm00001d024598, Zm00001d028526, Zm00001d031847, Zm00001d032754, Zm00001d032801, Zm00001d033843, Zm00001d037950, Zm00001d040536, Zm00001d043762, Zm00001d047976, Zm00001d048065, Zm00001d049707, Zm00001d051514
GO:0045859	BP	p	regulation of protein kinase activity	25/4189	321/26629	2.77139e-05	9	25	0.200759	0.195698	0.196353	0.00125475	Zm00001d002357, Zm00001d002788, Zm00001d007577, Zm00001d010536, Zm00001d011037, Zm00001d013836, Zm00001d014550, Zm00001d019681, Zm00001d019983, Zm00001d020054, Zm00001d025035, Zm00001d027606, Zm00001d027790, Zm00001d030555, Zm00001d030773, Zm00001d033021, Zm00001d033229, Zm00001d033330, Zm00001d035599, Zm00001d035600, Zm00001d043672, Zm00001d045359, Zm00001d052018, Zm00001d053313, Zm00001d053891
GO:0009132	BP	p	nucleoside diphosphate metabolic process	27/4189	339/26629	3.18566e-05	7	27	0.230769	0.224951	0.225576	0.00140713	Zm00001d007097, Zm00001d007234, Zm00001d008189, Zm00001d008816, Zm00001d010482, Zm00001d010950, Zm00001d011610, Zm00001d016551, Zm00001d020006, Zm00001d022081, Zm00001d024767, Zm00001d024778, Zm00001d028307, Zm00001d028556, Zm00001d033002, Zm00001d034443, Zm00001d034521, Zm00001d034705, Zm00001d036086, Zm00001d038873, Zm00001d039421, Zm00001d043607, Zm00001d045326, Zm00001d045359, Zm00001d047770,…
GO:0009630	BP	p	gravitropism	17/4189	249/26629	3.33264e-05	4	17	0.241416	0.23533	0.235918	0.00145432	Zm00001d002532, Zm00001d008749, Zm00001d011644, Zm00001d014998, Zm00001d021949, Zm00001d024598, Zm00001d028526, Zm00001d031847, Zm00001d032754, Zm00001d032801, Zm00001d033843, Zm00001d037950, Zm00001d040536, Zm00001d043762, Zm00001d047976, Zm00001d049707, Zm00001d051514
GO:0006397	BP	p	mRNA processing	44/4189	477/26629	3.46236e-05	8	44	0.250813	0.24449	0.245031	0.00149294	Zm00001d001787, Zm00001d001996, Zm00001d003984, Zm00001d007155, Zm00001d007577, Zm00001d008777, Zm00001d008951, Zm00001d011929, Zm00001d012831, Zm00001d013104, Zm00001d014162, Zm00001d014753, Zm00001d015247, Zm00001d016571, Zm00001d017703, Zm00001d018863, Zm00001d021871, Zm00001d024429, Zm00001d024631, Zm00001d025551, Zm00001d027751, Zm00001d028901, Zm00001d031542, Zm00001d031873, Zm00001d033527,…
GO:0043094	BP	p	cellular metabolic compound salvage	21/4189	283/26629	3.59593e-05	3	21	0.260489	0.253922	0.254448	0.00154135	Zm00001d002261, Zm00001d003674, Zm00001d006402, Zm00001d006868, Zm00001d007234, Zm00001d011401, Zm00001d017145, Zm00001d017204, Zm00001d017531, Zm00001d018790, Zm00001d021703, Zm00001d024907, Zm00001d025412, Zm00001d027861, Zm00001d030127, Zm00001d030544, Zm00001d036086, Zm00001d037617, Zm00001d041407, Zm00001d045884, Zm00001d051015
GO:0009142	BP	p	nucleoside triphosphate biosynthetic process	38/4189	427/26629	3.99722e-05	8	38	0.289558	0.282258	0.282683	0.00167375	Zm00001d005190, Zm00001d007097, Zm00001d007234, Zm00001d008189, Zm00001d008816, Zm00001d010482, Zm00001d010950, Zm00001d011610, Zm00001d011896, Zm00001d014347, Zm00001d014669, Zm00001d016551, Zm00001d018069, Zm00001d020006, Zm00001d020985, Zm00001d022081, Zm00001d024767, Zm00001d024778, Zm00001d028307, Zm00001d028556, Zm00001d033002, Zm00001d033334, Zm00001d033552, Zm00001d034443, Zm00001d034521,…
GO:0018022	BP	p	peptidyl-lysine methylation	27/4189	336/26629	4.10724e-05	9	27	0.297529	0.290028	0.290423	0.00170994	Zm00001d002684, Zm00001d005445, Zm00001d006306, Zm00001d006896, Zm00001d008502, Zm00001d008925, Zm00001d014449, Zm00001d018863, Zm00001d019520, Zm00001d020773, Zm00001d023664, Zm00001d024677, Zm00001d026638, Zm00001d027633, Zm00001d027976, Zm00001d028320, Zm00001d028890, Zm00001d029051, Zm00001d033189, Zm00001d038877, Zm00001d039355, Zm00001d042272, Zm00001d043335, Zm00001d043540, Zm00001d047636,…
GO:0034968	BP	p	histone lysine methylation	26/4189	327/26629	4.4907e-05	10	26	0.325307	0.317106	0.317313	0.00181601	Zm00001d002684, Zm00001d005445, Zm00001d006306, Zm00001d006896, Zm00001d008925, Zm00001d014449, Zm00001d018863, Zm00001d019520, Zm00001d020773, Zm00001d023664, Zm00001d024677, Zm00001d026638, Zm00001d027633, Zm00001d027976, Zm00001d028320, Zm00001d028890, Zm00001d029051, Zm00001d033189, Zm00001d038877, Zm00001d039355, Zm00001d042272, Zm00001d043335, Zm00001d043540, Zm00001d047636, Zm00001d048516,…
GO:0006839	BP	p	mitochondrial transport	15/4189	227/26629	4.74199e-05	4	15	0.34351	0.33485	0.334974	0.00189785	Zm00001d002314, Zm00001d006886, Zm00001d008974, Zm00001d013463, Zm00001d014196, Zm00001d014224, Zm00001d014811, Zm00001d020702, Zm00001d027339, Zm00001d027875, Zm00001d028733, Zm00001d033527, Zm00001d034521, Zm00001d038850, Zm00001d043972
GO:0050793	BP	p	regulation of developmental process	197/4189	1611/26629	4.80683e-05	3	197	0.348207	0.339428	0.339506	0.00191322	Zm00001d002357, Zm00001d002673, Zm00001d002684, Zm00001d002933, Zm00001d003162, Zm00001d003222, Zm00001d003258, Zm00001d003477, Zm00001d003616, Zm00001d004203, Zm00001d005051, Zm00001d005297, Zm00001d006055, Zm00001d006094, Zm00001d006351, Zm00001d006896, Zm00001d007123, Zm00001d007240, Zm00001d007567, Zm00001d007636, Zm00001d008527, Zm00001d008528, Zm00001d008625, Zm00001d008777, Zm00001d008812,…
GO:0006261	BP	p	DNA-dependent DNA replication	13/4189	208/26629	4.9269e-05	8	13	0.356904	0.347907	0.347888	0.0019397	Zm00001d002402, Zm00001d012233, Zm00001d012251, Zm00001d014132, Zm00001d022491, Zm00001d024423, Zm00001d028922, Zm00001d029705, Zm00001d031196, Zm00001d032275, Zm00001d038881, Zm00001d043566, Zm00001d050642
GO:0009201	BP	p	ribonucleoside triphosphate biosynthetic process	38/4189	424/26629	5.04687e-05	9	38	0.365596	0.356379	0.356309	0.00197619	Zm00001d005190, Zm00001d007097, Zm00001d007234, Zm00001d008189, Zm00001d008816, Zm00001d010482, Zm00001d010950, Zm00001d011610, Zm00001d011896, Zm00001d014347, Zm00001d014669, Zm00001d016551, Zm00001d018069, Zm00001d020006, Zm00001d020985, Zm00001d022081, Zm00001d024767, Zm00001d024778, Zm00001d028307, Zm00001d028556, Zm00001d033002, Zm00001d033334, Zm00001d033552, Zm00001d034443, Zm00001d034521,…
GO:0007049	BP	p	cell cycle	77/4189	731/26629	5.57233e-05	2	77	0.40366	0.393484	0.393295	0.00214148	Zm00001d002570, Zm00001d002788, Zm00001d003103, Zm00001d003148, Zm00001d003198, Zm00001d003293, Zm00001d003812, Zm00001d003890, Zm00001d005501, Zm00001d006798, Zm00001d007162, Zm00001d007229, Zm00001d007357, Zm00001d007361, Zm00001d008248, Zm00001d008570, Zm00001d008777, Zm00001d009645, Zm00001d009728, Zm00001d012797, Zm00001d012831, Zm00001d013153, Zm00001d014235, Zm00001d015842, Zm00001d017962,…
GO:0000085	BP	p	mitotic G2 phase	3/4189	102/26629	5.64645e-05	4	3	0.409029	0.398717	0.39847	0.00214148	Zm00001d042272, Zm00001d043843, Zm00001d053751
GO:0051319	BP	p	G2 phase	3/4189	102/26629	5.64645e-05	3	3	0.409029	0.398717	0.39847	0.00214148	Zm00001d042272, Zm00001d043843, Zm00001d053751
GO:0006101	BP	p	citrate metabolic process	1/4189	78/26629	5.6683e-05	7	1	0.410611	0.40026	0.399898	0.00214148	Zm00001d023552
GO:0072655	BP	p	establishment of protein localization to mitochondrion	7/4189	148/26629	5.67592e-05	7	7	0.411163	0.400798	0.400379	0.00214148	Zm00001d002314, Zm00001d006886, Zm00001d013463, Zm00001d014196, Zm00001d014811, Zm00001d027339, Zm00001d038850
GO:0070585	BP	p	protein localization to mitochondrion	7/4189	148/26629	5.67592e-05	6	7	0.411163	0.400798	0.400379	0.00214148	Zm00001d002314, Zm00001d006886, Zm00001d013463, Zm00001d014196, Zm00001d014811, Zm00001d027339, Zm00001d038850
GO:0044786	BP	p	cell cycle DNA replication	3/4189	103/26629	5.76857e-05	9	3	0.417875	0.40734	0.4068	0.00216516	Zm00001d002402, Zm00001d014132, Zm00001d038881
GO:0016051	BP	p	carbohydrate biosynthetic process	155/4189	1306/26629	5.81148e-05	4	155	0.420984	0.41037	0.409767	0.00217002	Zm00001d001943, Zm00001d001944, Zm00001d002100, Zm00001d002822, Zm00001d003276, Zm00001d003426, Zm00001d003676, Zm00001d004525, Zm00001d005658, Zm00001d006375, Zm00001d006402, Zm00001d006520, Zm00001d006527, Zm00001d006535, Zm00001d006536, Zm00001d007234, Zm00001d007257, Zm00001d007258, Zm00001d007360, Zm00001d007710, Zm00001d008338, Zm00001d008651, Zm00001d009608, Zm00001d010146, Zm00001d010172,…
GO:0072350	BP	p	tricarboxylic acid metabolic process	2/4189	91/26629	6.23858e-05	6	2	0.451923	0.44053	0.439758	0.00230573	Zm00001d023552, Zm00001d033496
GO:0005996	BP	p	monosaccharide metabolic process	92/4189	843/26629	6.32374e-05	4	92	0.458092	0.446543	0.445697	0.00232534	Zm00001d002822, Zm00001d002834, Zm00001d003426, Zm00001d004676, Zm00001d006208, Zm00001d006306, Zm00001d006746, Zm00001d006896, Zm00001d007097, Zm00001d007234, Zm00001d008189, Zm00001d008226, Zm00001d008651, Zm00001d008816, Zm00001d009582, Zm00001d010172, Zm00001d010482, Zm00001d010588, Zm00001d010821, Zm00001d010950, Zm00001d011610, Zm00001d016332, Zm00001d016474, Zm00001d016551, Zm00001d016806,…
GO:0006518	BP	p	peptide metabolic process	136/4189	1168/26629	6.5019e-05	5	136	0.470998	0.459124	0.458189	0.00237878	Zm00001d002640, Zm00001d002842, Zm00001d003091, Zm00001d003198, Zm00001d003640, Zm00001d004837, Zm00001d005169, Zm00001d005764, Zm00001d006865, Zm00001d007360, Zm00001d007501, Zm00001d008326, Zm00001d008535, Zm00001d008570, Zm00001d008628, Zm00001d009010, Zm00001d009578, Zm00001d009883, Zm00001d010792, Zm00001d010870, Zm00001d010950, Zm00001d011037, Zm00001d011152, Zm00001d011347, Zm00001d011929,…
GO:0006259	BP	p	DNA metabolic process	225/4189	1803/26629	6.58335e-05	6	225	0.476898	0.464875	0.463863	0.00239647	Zm00001d002069, Zm00001d002154, Zm00001d002390, Zm00001d002402, Zm00001d002595, Zm00001d002601, Zm00001d003477, Zm00001d003607, Zm00001d004310, Zm00001d005040, Zm00001d005196, Zm00001d005297, Zm00001d005322, Zm00001d005708, Zm00001d006351, Zm00001d006548, Zm00001d006718, Zm00001d006883, Zm00001d007227, Zm00001d007259, Zm00001d007567, Zm00001d007595, Zm00001d007697, Zm00001d007752, Zm00001d007951,…
GO:0006165	BP	p	nucleoside diphosphate phosphorylation	27/4189	329/26629	6.71929e-05	9	27	0.486746	0.474475	0.473374	0.00242459	Zm00001d007097, Zm00001d007234, Zm00001d008189, Zm00001d008816, Zm00001d010482, Zm00001d010950, Zm00001d011610, Zm00001d016551, Zm00001d020006, Zm00001d022081, Zm00001d024767, Zm00001d024778, Zm00001d028307, Zm00001d028556, Zm00001d033002, Zm00001d034443, Zm00001d034521, Zm00001d034705, Zm00001d036086, Zm00001d038873, Zm00001d039421, Zm00001d043607, Zm00001d045326, Zm00001d045359, Zm00001d047770,…
GO:0046686	BP	p	response to cadmium ion	96/4189	870/26629	6.72752e-05	5	96	0.487342	0.475056	0.473887	0.00242459	Zm00001d002326, Zm00001d005190, Zm00001d005300, Zm00001d005306, Zm00001d005658, Zm00001d006037, Zm00001d006596, Zm00001d007097, Zm00001d007234, Zm00001d008189, Zm00001d008229, Zm00001d008528, Zm00001d009022, Zm00001d010950, Zm00001d011162, Zm00001d011259, Zm00001d011610, Zm00001d011735, Zm00001d012031, Zm00001d013141, Zm00001d014178, Zm00001d014669, Zm00001d016551, Zm00001d017204, Zm00001d017622,…
GO:0018205	BP	p	peptidyl-lysine modification	63/4189	618/26629	6.89782e-05	8	63	0.499678	0.487081	0.485814	0.00247365	Zm00001d001781, Zm00001d001896, Zm00001d002570, Zm00001d002684, Zm00001d003258, Zm00001d004222, Zm00001d004270, Zm00001d005359, Zm00001d005445, Zm00001d005516, Zm00001d006306, Zm00001d006568, Zm00001d006896, Zm00001d007259, Zm00001d008502, Zm00001d008925, Zm00001d012327, Zm00001d012797, Zm00001d013209, Zm00001d014449, Zm00001d018503, Zm00001d018863, Zm00001d019061, Zm00001d019520, Zm00001d020773,…
GO:0006457	BP	p	protein folding	50/4189	518/26629	6.94243e-05	2	50	0.50291	0.490231	0.488886	0.00247739	Zm00001d002314, Zm00001d002891, Zm00001d004480, Zm00001d005267, Zm00001d007234, Zm00001d010183, Zm00001d010945, Zm00001d013033, Zm00001d014811, Zm00001d016255, Zm00001d017767, Zm00001d017997, Zm00001d018077, Zm00001d018297, Zm00001d018792, Zm00001d020827, Zm00001d020898, Zm00001d021518, Zm00001d023504, Zm00001d023723, Zm00001d025021, Zm00001d025420, Zm00001d026368, Zm00001d028404, Zm00001d028555,…
GO:1902410	BP	p	mitotic cytokinetic process	19/4189	258/26629	7.01154e-05	4	19	0.507916	0.495111	0.493682	0.00248647	Zm00001d001939, Zm00001d002503, Zm00001d004072, Zm00001d005169, Zm00001d008338, Zm00001d009243, Zm00001d012697, Zm00001d017604, Zm00001d018799, Zm00001d022547, Zm00001d024762, Zm00001d032801, Zm00001d036879, Zm00001d037950, Zm00001d040218, Zm00001d041752, Zm00001d042272, Zm00001d044274, Zm00001d048007
GO:0033875	BP	p	ribonucleoside bisphosphate metabolic process	18/4189	250/26629	7.46789e-05	8	18	0.540974	0.527336	0.525665	0.00260084	Zm00001d005826, Zm00001d006233, Zm00001d006306, Zm00001d009608, Zm00001d014550, Zm00001d020639, Zm00001d020984, Zm00001d022122, Zm00001d023249, Zm00001d027805, Zm00001d028303, Zm00001d029848, Zm00001d030343, Zm00001d031959, Zm00001d037551, Zm00001d043727, Zm00001d051545, Zm00001d052079
GO:0034032	BP	p	purine nucleoside bisphosphate metabolic process	18/4189	250/26629	7.46789e-05	8	18	0.540974	0.527336	0.525665	0.00260084	Zm00001d005826, Zm00001d006233, Zm00001d006306, Zm00001d009608, Zm00001d014550, Zm00001d020639, Zm00001d020984, Zm00001d022122, Zm00001d023249, Zm00001d027805, Zm00001d028303, Zm00001d029848, Zm00001d030343, Zm00001d031959, Zm00001d037551, Zm00001d043727, Zm00001d051545, Zm00001d052079
GO:0033865	BP	p	nucleoside bisphosphate metabolic process	18/4189	250/26629	7.46789e-05	7	18	0.540974	0.527336	0.525665	0.00260084	Zm00001d005826, Zm00001d006233, Zm00001d006306, Zm00001d009608, Zm00001d014550, Zm00001d020639, Zm00001d020984, Zm00001d022122, Zm00001d023249, Zm00001d027805, Zm00001d028303, Zm00001d029848, Zm00001d030343, Zm00001d031959, Zm00001d037551, Zm00001d043727, Zm00001d051545, Zm00001d052079
GO:0009156	BP	p	ribonucleoside monophosphate biosynthetic process	45/4189	475/26629	7.60244e-05	9	45	0.550721	0.536837	0.534832	0.00261666	Zm00001d005190, Zm00001d007097, Zm00001d007234, Zm00001d008189, Zm00001d008816, Zm00001d010482, Zm00001d010950, Zm00001d011610, Zm00001d011896, Zm00001d014347, Zm00001d014669, Zm00001d015135, Zm00001d016551, Zm00001d017204, Zm00001d018069, Zm00001d020006, Zm00001d020985, Zm00001d022081, Zm00001d022130, Zm00001d024767, Zm00001d024778, Zm00001d027894, Zm00001d028307, Zm00001d028556, Zm00001d033002,…
GO:0072521	BP	p	purine-containing compound metabolic process	162/4189	1351/26629	7.6217e-05	4	162	0.552116	0.538197	0.53611	0.00261666	Zm00001d001939, Zm00001d002402, Zm00001d002503, Zm00001d002755, Zm00001d002822, Zm00001d004335, Zm00001d005190, Zm00001d005306, Zm00001d005826, Zm00001d006051, Zm00001d006214, Zm00001d006233, Zm00001d006306, Zm00001d006312, Zm00001d006596, Zm00001d007097, Zm00001d007234, Zm00001d008189, Zm00001d008326, Zm00001d008777, Zm00001d008816, Zm00001d009243, Zm00001d009596, Zm00001d009608, Zm00001d010482,…
GO:0009124	BP	p	nucleoside monophosphate biosynthetic process	49/4189	509/26629	7.77661e-05	8	49	0.563338	0.549136	0.546929	0.00265725	Zm00001d005190, Zm00001d007097, Zm00001d007234, Zm00001d008189, Zm00001d008816, Zm00001d010482, Zm00001d010950, Zm00001d011610, Zm00001d011896, Zm00001d011929, Zm00001d014347, Zm00001d014669, Zm00001d015135, Zm00001d016551, Zm00001d017204, Zm00001d018069, Zm00001d019641, Zm00001d020006, Zm00001d020985, Zm00001d022081, Zm00001d022130, Zm00001d024767, Zm00001d024778, Zm00001d027894, Zm00001d028307,…
GO:0006099	BP	p	tricarboxylic acid cycle	1/4189	75/26629	8.29393e-05	8	1	0.600812	0.585666	0.583063	0.00278933	Zm00001d023552
GO:0009152	BP	p	purine ribonucleotide biosynthetic process	52/4189	530/26629	8.44133e-05	10	52	0.61149	0.596074	0.593257	0.00281793	Zm00001d002402, Zm00001d005190, Zm00001d005826, Zm00001d006312, Zm00001d007097, Zm00001d007234, Zm00001d008189, Zm00001d008816, Zm00001d010482, Zm00001d010950, Zm00001d011610, Zm00001d011896, Zm00001d011929, Zm00001d014347, Zm00001d014669, Zm00001d015135, Zm00001d016551, Zm00001d017204, Zm00001d018069, Zm00001d020006, Zm00001d020985, Zm00001d022081, Zm00001d022130, Zm00001d024767, Zm00001d024778,…
GO:0000279	BP	p	M phase	49/4189	505/26629	9.50033e-05	3	49	0.688204	0.670854	0.667588	0.0031569	Zm00001d002154, Zm00001d002570, Zm00001d003103, Zm00001d005306, Zm00001d007577, Zm00001d010684, Zm00001d010799, Zm00001d012233, Zm00001d013055, Zm00001d015845, Zm00001d017197, Zm00001d018125, Zm00001d019677, Zm00001d019983, Zm00001d020275, Zm00001d022542, Zm00001d024953, Zm00001d025534, Zm00001d026640, Zm00001d026641, Zm00001d027436, Zm00001d027633, Zm00001d028467, Zm00001d028936, Zm00001d030005,…
GO:0006163	BP	p	purine nucleotide metabolic process	157/4189	1309/26629	9.70686e-05	8	157	0.703165	0.685438	0.682004	0.0032108	Zm00001d001939, Zm00001d002402, Zm00001d002503, Zm00001d002755, Zm00001d002822, Zm00001d004335, Zm00001d005190, Zm00001d005306, Zm00001d005826, Zm00001d006051, Zm00001d006214, Zm00001d006233, Zm00001d006306, Zm00001d006312, Zm00001d006596, Zm00001d007097, Zm00001d007234, Zm00001d008189, Zm00001d008326, Zm00001d008777, Zm00001d008816, Zm00001d009243, Zm00001d009596, Zm00001d009608, Zm00001d010482,…
GO:0019318	BP	p	hexose metabolic process	80/4189	745/26629	0.000100268	5	80	0.726344	0.708033	0.704385	0.00329161	Zm00001d002822, Zm00001d002834, Zm00001d003426, Zm00001d004676, Zm00001d006306, Zm00001d006746, Zm00001d007097, Zm00001d007234, Zm00001d008189, Zm00001d008226, Zm00001d008651, Zm00001d008816, Zm00001d009582, Zm00001d010172, Zm00001d010482, Zm00001d010588, Zm00001d010821, Zm00001d010950, Zm00001d011610, Zm00001d016332, Zm00001d016474, Zm00001d016551, Zm00001d016806, Zm00001d016918, Zm00001d017139,…
GO:0051726	BP	p	regulation of cell cycle	65/4189	630/26629	0.000100421	4	65	0.727446	0.709107	0.705354	0.00329161	Zm00001d002267, Zm00001d002788, Zm00001d002933, Zm00001d003222, Zm00001d003293, Zm00001d003890, Zm00001d004203, Zm00001d007123, Zm00001d007162, Zm00001d007951, Zm00001d009728, Zm00001d011577, Zm00001d011755, Zm00001d012831, Zm00001d012993, Zm00001d013107, Zm00001d013153, Zm00001d013217, Zm00001d013240, Zm00001d013836, Zm00001d014449, Zm00001d014998, Zm00001d017997, Zm00001d019349, Zm00001d019681,…
GO:1901135	BP	p	carbohydrate derivative metabolic process	341/4189	2600/26629	0.000101375	3	341	0.734363	0.715849	0.711959	0.00330794	Zm00001d001849, Zm00001d001932, Zm00001d001939, Zm00001d001943, Zm00001d001944, Zm00001d002052, Zm00001d002085, Zm00001d002089, Zm00001d002191, Zm00001d002402, Zm00001d002503, Zm00001d002755, Zm00001d002822, Zm00001d002834, Zm00001d002836, Zm00001d003091, Zm00001d003283, Zm00001d003426, Zm00001d004335, Zm00001d005169, Zm00001d005190, Zm00001d005306, Zm00001d005658, Zm00001d005826, Zm00001d006051,…
GO:0009179	BP	p	purine ribonucleoside diphosphate metabolic process	27/4189	325/26629	0.00011405	9	27	0.826177	0.805349	0.800744	0.00365565	Zm00001d007097, Zm00001d007234, Zm00001d008189, Zm00001d008816, Zm00001d010482, Zm00001d010950, Zm00001d011610, Zm00001d016551, Zm00001d020006, Zm00001d022081, Zm00001d024767, Zm00001d024778, Zm00001d028307, Zm00001d028556, Zm00001d033002, Zm00001d034443, Zm00001d034521, Zm00001d034705, Zm00001d036086, Zm00001d038873, Zm00001d039421, Zm00001d043607, Zm00001d045326, Zm00001d045359, Zm00001d047770,…
GO:0009185	BP	p	ribonucleoside diphosphate metabolic process	27/4189	325/26629	0.00011405	8	27	0.826177	0.805349	0.800744	0.00365565	Zm00001d007097, Zm00001d007234, Zm00001d008189, Zm00001d008816, Zm00001d010482, Zm00001d010950, Zm00001d011610, Zm00001d016551, Zm00001d020006, Zm00001d022081, Zm00001d024767, Zm00001d024778, Zm00001d028307, Zm00001d028556, Zm00001d033002, Zm00001d034443, Zm00001d034521, Zm00001d034705, Zm00001d036086, Zm00001d038873, Zm00001d039421, Zm00001d043607, Zm00001d045326, Zm00001d045359, Zm00001d047770,…
GO:0009135	BP	p	purine nucleoside diphosphate metabolic process	27/4189	325/26629	0.00011405	8	27	0.826177	0.805349	0.800744	0.00365565	Zm00001d007097, Zm00001d007234, Zm00001d008189, Zm00001d008816, Zm00001d010482, Zm00001d010950, Zm00001d011610, Zm00001d016551, Zm00001d020006, Zm00001d022081, Zm00001d024767, Zm00001d024778, Zm00001d028307, Zm00001d028556, Zm00001d033002, Zm00001d034443, Zm00001d034521, Zm00001d034705, Zm00001d036086, Zm00001d038873, Zm00001d039421, Zm00001d043607, Zm00001d045326, Zm00001d045359, Zm00001d047770,…
GO:0042023	BP	p	DNA endoreduplication	3/4189	98/26629	0.000124235	10	3	0.89996	0.877272	0.871758	0.00394719	Zm00001d002402, Zm00001d014132, Zm00001d038881
GO:0090407	BP	p	organophosphate biosynthetic process	193/4189	1563/26629	0.000125054	5	193	0.90589	0.883053	0.877378	0.00395585	Zm00001d001896, Zm00001d001932, Zm00001d001939, Zm00001d001995, Zm00001d002085, Zm00001d002089, Zm00001d002402, Zm00001d002755, Zm00001d003148, Zm00001d003674, Zm00001d003756, Zm00001d005190, Zm00001d005396, Zm00001d005632, Zm00001d005808, Zm00001d005826, Zm00001d006312, Zm00001d006678, Zm00001d006886, Zm00001d007097, Zm00001d007234, Zm00001d007572, Zm00001d007714, Zm00001d008189, Zm00001d008499,…
GO:0005976	BP	p	polysaccharide metabolic process	157/4189	1303/26629	0.000129188	4	157	0.935841	0.912248	0.906257	0.00406887	Zm00001d001943, Zm00001d001944, Zm00001d002100, Zm00001d002640, Zm00001d002822, Zm00001d003276, Zm00001d003426, Zm00001d003676, Zm00001d004525, Zm00001d005169, Zm00001d006520, Zm00001d006527, Zm00001d006535, Zm00001d006536, Zm00001d007360, Zm00001d007710, Zm00001d009608, Zm00001d009902, Zm00001d010172, Zm00001d010448, Zm00001d010587, Zm00001d010821, Zm00001d010950, Zm00001d011183, Zm00001d011275,…
GO:0006757	BP	p	ATP generation from ADP	27/4189	320/26629	0.000142447	11	27	1	1	0.998978	0.00439099	Zm00001d007097, Zm00001d007234, Zm00001d008189, Zm00001d008816, Zm00001d010482, Zm00001d010950, Zm00001d011610, Zm00001d016551, Zm00001d020006, Zm00001d022081, Zm00001d024767, Zm00001d024778, Zm00001d028307, Zm00001d028556, Zm00001d033002, Zm00001d034443, Zm00001d034521, Zm00001d034705, Zm00001d036086, Zm00001d038873, Zm00001d039421, Zm00001d043607, Zm00001d045326, Zm00001d045359, Zm00001d047770,…
GO:0046031	BP	p	ADP metabolic process	27/4189	320/26629	0.000142447	10	27	1	1	0.998978	0.00439099	Zm00001d007097, Zm00001d007234, Zm00001d008189, Zm00001d008816, Zm00001d010482, Zm00001d010950, Zm00001d011610, Zm00001d016551, Zm00001d020006, Zm00001d022081, Zm00001d024767, Zm00001d024778, Zm00001d028307, Zm00001d028556, Zm00001d033002, Zm00001d034443, Zm00001d034521, Zm00001d034705, Zm00001d036086, Zm00001d038873, Zm00001d039421, Zm00001d043607, Zm00001d045326, Zm00001d045359, Zm00001d047770,…
GO:0006096	BP	p	glycolytic process	27/4189	320/26629	0.000142447	12	27	1	1	0.998978	0.00439099	Zm00001d007097, Zm00001d007234, Zm00001d008189, Zm00001d008816, Zm00001d010482, Zm00001d010950, Zm00001d011610, Zm00001d016551, Zm00001d020006, Zm00001d022081, Zm00001d024767, Zm00001d024778, Zm00001d028307, Zm00001d028556, Zm00001d033002, Zm00001d034443, Zm00001d034521, Zm00001d034705, Zm00001d036086, Zm00001d038873, Zm00001d039421, Zm00001d043607, Zm00001d045326, Zm00001d045359, Zm00001d047770,…
GO:0042866	BP	p	pyruvate biosynthetic process	27/4189	320/26629	0.000142447	8	27	1	1	0.998978	0.00439099	Zm00001d007097, Zm00001d007234, Zm00001d008189, Zm00001d008816, Zm00001d010482, Zm00001d010950, Zm00001d011610, Zm00001d016551, Zm00001d020006, Zm00001d022081, Zm00001d024767, Zm00001d024778, Zm00001d028307, Zm00001d028556, Zm00001d033002, Zm00001d034443, Zm00001d034521, Zm00001d034705, Zm00001d036086, Zm00001d038873, Zm00001d039421, Zm00001d043607, Zm00001d045326, Zm00001d045359, Zm00001d047770,…
GO:0065009	BP	p	regulation of molecular function	174/4189	1421/26629	0.000152945	2	174	1	1	1	0.00469462	Zm00001d001995, Zm00001d002088, Zm00001d002100, Zm00001d002357, Zm00001d002570, Zm00001d002698, Zm00001d002788, Zm00001d002822, Zm00001d003477, Zm00001d003986, Zm00001d004480, Zm00001d005498, Zm00001d005501, Zm00001d005609, Zm00001d005716, Zm00001d005719, Zm00001d006389, Zm00001d006517, Zm00001d006795, Zm00001d007577, Zm00001d007781, Zm00001d008281, Zm00001d009902, Zm00001d010240, Zm00001d010445,…
GO:0009145	BP	p	purine nucleoside triphosphate biosynthetic process	38/4189	410/26629	0.000159003	9	38	1	1	1	0.00480623	Zm00001d005190, Zm00001d007097, Zm00001d007234, Zm00001d008189, Zm00001d008816, Zm00001d010482, Zm00001d010950, Zm00001d011610, Zm00001d011896, Zm00001d014347, Zm00001d014669, Zm00001d016551, Zm00001d018069, Zm00001d020006, Zm00001d020985, Zm00001d022081, Zm00001d024767, Zm00001d024778, Zm00001d028307, Zm00001d028556, Zm00001d033002, Zm00001d033334, Zm00001d033552, Zm00001d034443, Zm00001d034521,…
GO:0009206	BP	p	purine ribonucleoside triphosphate biosynthetic process	38/4189	410/26629	0.000159003	10	38	1	1	1	0.00480623	Zm00001d005190, Zm00001d007097, Zm00001d007234, Zm00001d008189, Zm00001d008816, Zm00001d010482, Zm00001d010950, Zm00001d011610, Zm00001d011896, Zm00001d014347, Zm00001d014669, Zm00001d016551, Zm00001d018069, Zm00001d020006, Zm00001d020985, Zm00001d022081, Zm00001d024767, Zm00001d024778, Zm00001d028307, Zm00001d028556, Zm00001d033002, Zm00001d033334, Zm00001d033552, Zm00001d034443, Zm00001d034521,…
GO:0044262	BP	p	cellular carbohydrate metabolic process	180/4189	1464/26629	0.00016252	4	180	1	1	1	0.00488505	Zm00001d001943, Zm00001d001944, Zm00001d002085, Zm00001d002100, Zm00001d002326, Zm00001d002640, Zm00001d002788, Zm00001d002822, Zm00001d003149, Zm00001d003276, Zm00001d003426, Zm00001d003676, Zm00001d004525, Zm00001d005161, Zm00001d005169, Zm00001d005658, Zm00001d006375, Zm00001d006520, Zm00001d006527, Zm00001d006535, Zm00001d006536, Zm00001d006746, Zm00001d007360, Zm00001d007710, Zm00001d008273,…
GO:0046939	BP	p	nucleotide phosphorylation	32/4189	358/26629	0.000183764	8	32	1	1	1	0.00547814	Zm00001d001885, Zm00001d007097, Zm00001d007234, Zm00001d008189, Zm00001d008816, Zm00001d010482, Zm00001d010950, Zm00001d011610, Zm00001d016551, Zm00001d020006, Zm00001d022081, Zm00001d024767, Zm00001d024778, Zm00001d024919, Zm00001d026584, Zm00001d028307, Zm00001d028556, Zm00001d029974, Zm00001d033002, Zm00001d034443, Zm00001d034521, Zm00001d034705, Zm00001d035916, Zm00001d036086, Zm00001d038873,…
GO:0048868	BP	p	pollen tube development	0/4189	52/26629	0.000196673	3	0	1	1	1	0.00580429
GO:0070925	BP	p	organelle assembly	20/4189	258/26629	0.000197179	4	20	1	1	1	0.00580429	Zm00001d006629, Zm00001d011347, Zm00001d011984, Zm00001d013211, Zm00001d013482, Zm00001d015692, Zm00001d015693, Zm00001d016016, Zm00001d017130, Zm00001d021513, Zm00001d026641, Zm00001d027633, Zm00001d037321, Zm00001d037446, Zm00001d042303, Zm00001d046746, Zm00001d049743, Zm00001d050219, Zm00001d051021, Zm00001d053741
GO:0051348	BP	p	negative regulation of transferase activity	6/4189	127/26629	0.000199512	5	6	1	1	1	0.00580429	Zm00001d010536, Zm00001d011037, Zm00001d014550, Zm00001d035599, Zm00001d035600, Zm00001d052018
GO:0016126	BP	p	sterol biosynthetic process	19/4189	247/26629	0.000209034	6	19	1	1	1	0.00605697	Zm00001d006233, Zm00001d008960, Zm00001d009608, Zm00001d010265, Zm00001d012394, Zm00001d014550, Zm00001d017425, Zm00001d023774, Zm00001d028733, Zm00001d029321, Zm00001d030343, Zm00001d034443, Zm00001d036750, Zm00001d038521, Zm00001d039575, Zm00001d043727, Zm00001d043994, Zm00001d051136, Zm00001d052258
GO:0006754	BP	p	ATP biosynthetic process	37/4189	397/26629	0.000220088	11	37	1	1	1	0.00632666	Zm00001d005190, Zm00001d007097, Zm00001d007234, Zm00001d008189, Zm00001d008816, Zm00001d010482, Zm00001d010950, Zm00001d011610, Zm00001d011896, Zm00001d014347, Zm00001d014669, Zm00001d016551, Zm00001d018069, Zm00001d020006, Zm00001d020985, Zm00001d022081, Zm00001d024767, Zm00001d024778, Zm00001d028307, Zm00001d028556, Zm00001d033002, Zm00001d033334, Zm00001d033552, Zm00001d034443, Zm00001d034521,…
GO:0008380	BP	p	RNA splicing	61/4189	586/26629	0.000230213	8	61	1	1	1	0.00656561	Zm00001d001787, Zm00001d003984, Zm00001d006629, Zm00001d007357, Zm00001d007572, Zm00001d008641, Zm00001d008777, Zm00001d008951, Zm00001d010265, Zm00001d011929, Zm00001d012338, Zm00001d012831, Zm00001d012922, Zm00001d012993, Zm00001d013104, Zm00001d013482, Zm00001d014753, Zm00001d016571, Zm00001d016595, Zm00001d017130, Zm00001d019338, Zm00001d020230, Zm00001d021513, Zm00001d021871, Zm00001d024429,…
GO:0006606	BP	p	protein import into nucleus	9/4189	157/26629	0.000237221	9	9	1	1	1	0.00673895	Zm00001d010852, Zm00001d019356, Zm00001d032324, Zm00001d033107, Zm00001d038622, Zm00001d047130, Zm00001d048741, Zm00001d052277, Zm00001d052282
GO:0046364	BP	p	monosaccharide biosynthetic process	21/4189	265/26629	0.000239619	5	21	1	1	1	0.00678048	Zm00001d007234, Zm00001d008651, Zm00001d010172, Zm00001d010482, Zm00001d010588, Zm00001d010950, Zm00001d011610, Zm00001d016551, Zm00001d021249, Zm00001d028467, Zm00001d029151, Zm00001d032667, Zm00001d036086, Zm00001d037579, Zm00001d038475, Zm00001d041752, Zm00001d042727, Zm00001d045884, Zm00001d047893, Zm00001d049683, Zm00001d049954
GO:0009109	BP	p	coenzyme catabolic process	0/4189	50/26629	0.000303384	5	0	1	1	1	0.00832468
GO:0046356	BP	p	acetyl-CoA catabolic process	0/4189	50/26629	0.000303384	12	0	1	1	1	0.00832468
GO:0006405	BP	p	RNA export from nucleus	8/4189	143/26629	0.000307754	8	8	1	1	1	0.00833108	Zm00001d002012, Zm00001d012831, Zm00001d026487, Zm00001d036615, Zm00001d043843, Zm00001d045785, Zm00001d048741, Zm00001d052282
GO:0009127	BP	p	purine nucleoside monophosphate biosynthetic process	44/4189	449/26629	0.000307929	9	44	1	1	1	0.00833108	Zm00001d005190, Zm00001d007097, Zm00001d007234, Zm00001d008189, Zm00001d008816, Zm00001d010482, Zm00001d010950, Zm00001d011610, Zm00001d011896, Zm00001d014347, Zm00001d014669, Zm00001d015135, Zm00001d016551, Zm00001d017204, Zm00001d018069, Zm00001d020006, Zm00001d020985, Zm00001d022081, Zm00001d022130, Zm00001d024767, Zm00001d024778, Zm00001d027894, Zm00001d028307, Zm00001d028556, Zm00001d033002,…
GO:0009168	BP	p	purine ribonucleoside monophosphate biosynthetic process	44/4189	449/26629	0.000307929	10	44	1	1	1	0.00833108	Zm00001d005190, Zm00001d007097, Zm00001d007234, Zm00001d008189, Zm00001d008816, Zm00001d010482, Zm00001d010950, Zm00001d011610, Zm00001d011896, Zm00001d014347, Zm00001d014669, Zm00001d015135, Zm00001d016551, Zm00001d017204, Zm00001d018069, Zm00001d020006, Zm00001d020985, Zm00001d022081, Zm00001d022130, Zm00001d024767, Zm00001d024778, Zm00001d027894, Zm00001d028307, Zm00001d028556, Zm00001d033002,…
GO:0033869	BP	p	nucleoside bisphosphate catabolic process	0/4189	51/26629	0.00031409	8	0	1	1	1	0.00839583
GO:0034034	BP	p	purine nucleoside bisphosphate catabolic process	0/4189	51/26629	0.00031409	9	0	1	1	1	0.00839583
GO:0034031	BP	p	ribonucleoside bisphosphate catabolic process	0/4189	51/26629	0.00031409	9	0	1	1	1	0.00839583
GO:0031400	BP	p	negative regulation of protein modification process	9/4189	154/26629	0.00032214	8	9	1	1	1	0.00857935	Zm00001d010536, Zm00001d011037, Zm00001d014550, Zm00001d016825, Zm00001d035599, Zm00001d035600, Zm00001d052018, Zm00001d052282, Zm00001d053751
GO:0042127	BP	p	regulation of cell proliferation	23/4189	277/26629	0.000334461	4	23	1	1	1	0.00884246	Zm00001d002087, Zm00001d002390, Zm00001d013569, Zm00001d014550, Zm00001d014998, Zm00001d015399, Zm00001d019809, Zm00001d020209, Zm00001d021931, Zm00001d022593, Zm00001d023659, Zm00001d023803, Zm00001d025274, Zm00001d026348, Zm00001d029247, Zm00001d033229, Zm00001d033843, Zm00001d035012, Zm00001d041056, Zm00001d042303, Zm00001d048884, Zm00001d049295, Zm00001d050899
GO:0031401	BP	p	positive regulation of protein modification process	15/4189	206/26629	0.000353693	8	15	1	1	1	0.00928315	Zm00001d002357, Zm00001d007577, Zm00001d011347, Zm00001d013836, Zm00001d014550, Zm00001d019983, Zm00001d024677, Zm00001d025035, Zm00001d030555, Zm00001d030773, Zm00001d033021, Zm00001d033229, Zm00001d043672, Zm00001d045359, Zm00001d053741
GO:0006006	BP	p	glucose metabolic process	75/4189	685/26629	0.000355915	6	75	1	1	1	0.00930774	Zm00001d002822, Zm00001d002834, Zm00001d003426, Zm00001d004676, Zm00001d006306, Zm00001d006746, Zm00001d007097, Zm00001d007234, Zm00001d008189, Zm00001d008226, Zm00001d008651, Zm00001d008816, Zm00001d009582, Zm00001d010172, Zm00001d010482, Zm00001d010588, Zm00001d010821, Zm00001d010950, Zm00001d011610, Zm00001d016332, Zm00001d016474, Zm00001d016551, Zm00001d016806, Zm00001d016918, Zm00001d017139,…
GO:0034655	BP	p	nucleobase-containing compound catabolic process	146/4189	1204/26629	0.000357351	5	146	1	1	1	0.00931169	Zm00001d001939, Zm00001d002503, Zm00001d002822, Zm00001d003222, Zm00001d003495, Zm00001d004335, Zm00001d005190, Zm00001d005306, Zm00001d006214, Zm00001d006596, Zm00001d006798, Zm00001d007097, Zm00001d007234, Zm00001d008189, Zm00001d008326, Zm00001d008338, Zm00001d008499, Zm00001d008777, Zm00001d008816, Zm00001d009243, Zm00001d009596, Zm00001d010482, Zm00001d010950, Zm00001d011006, Zm00001d011315,…
GO:0022412	BP	p	cellular process involved in reproduction in multicellular organism	27/4189	308/26629	0.00037902	2	27	1	1	1	0.0098058	Zm00001d003284, Zm00001d005045, Zm00001d007714, Zm00001d008621, Zm00001d008983, Zm00001d009728, Zm00001d012233, Zm00001d012255, Zm00001d012899, Zm00001d013032, Zm00001d018125, Zm00001d034745, Zm00001d034802, Zm00001d034803, Zm00001d035975, Zm00001d036751, Zm00001d039315, Zm00001d041530, Zm00001d041853, Zm00001d042673, Zm00001d043843, Zm00001d045519, Zm00001d047918, Zm00001d049616, Zm00001d050400,…
GO:1903047	BP	p	mitotic cell cycle process	51/4189	500/26629	0.000392581	3	51	1	1	1	0.0101205	Zm00001d001939, Zm00001d002503, Zm00001d003103, Zm00001d003676, Zm00001d004072, Zm00001d005169, Zm00001d005306, Zm00001d007577, Zm00001d008338, Zm00001d009243, Zm00001d011068, Zm00001d012697, Zm00001d013055, Zm00001d017197, Zm00001d017604, Zm00001d018799, Zm00001d019677, Zm00001d020622, Zm00001d021588, Zm00001d021931, Zm00001d022547, Zm00001d024762, Zm00001d030005, Zm00001d031228, Zm00001d031847,…
GO:0002181	BP	p	cytoplasmic translation	1/4189	63/26629	0.000407713	8	1	1	1	1	0.0104363	Zm00001d044502
GO:0009060	BP	p	aerobic respiration	2/4189	76/26629	0.000412714	6	2	1	1	1	0.0105271	Zm00001d011002, Zm00001d024765
GO:0006260	BP	p	DNA replication	35/4189	374/26629	0.000429377	7	35	1	1	1	0.0108	Zm00001d002402, Zm00001d004310, Zm00001d006718, Zm00001d007227, Zm00001d009600, Zm00001d011755, Zm00001d012233, Zm00001d012251, Zm00001d014132, Zm00001d014998, Zm00001d015247, Zm00001d016921, Zm00001d022491, Zm00001d022590, Zm00001d024423, Zm00001d024677, Zm00001d027751, Zm00001d028404, Zm00001d028862, Zm00001d028922, Zm00001d029705, Zm00001d031063, Zm00001d031196, Zm00001d032030, Zm00001d032275,…
GO:0051168	BP	p	nuclear export	9/4189	151/26629	0.00043718	7	9	1	1	1	0.0109582	Zm00001d002012, Zm00001d012831, Zm00001d026487, Zm00001d036615, Zm00001d040246, Zm00001d043843, Zm00001d045785, Zm00001d048741, Zm00001d052282
GO:0010389	BP	p	regulation of G2/M transition of mitotic cell cycle	4/4189	98/26629	0.000446355	8	4	1	1	1	0.0111298	Zm00001d020622, Zm00001d021931, Zm00001d028320, Zm00001d043540
GO:1902749	BP	p	regulation of cell cycle G2/M phase transition	4/4189	99/26629	0.000447096	7	4	1	1	1	0.0111298	Zm00001d020622, Zm00001d021931, Zm00001d028320, Zm00001d043540
GO:0061647	BP	p	histone H3-K9 modification	15/4189	204/26629	0.00046782	8	15	1	1	1	0.0115268	Zm00001d006306, Zm00001d006896, Zm00001d014449, Zm00001d020773, Zm00001d023664, Zm00001d024677, Zm00001d027633, Zm00001d027976, Zm00001d028320, Zm00001d028890, Zm00001d042272, Zm00001d043335, Zm00001d043540, Zm00001d048516, Zm00001d053751
GO:0033673	BP	p	negative regulation of kinase activity	6/4189	118/26629	0.000544154	9	6	1	1	1	0.0130439	Zm00001d010536, Zm00001d011037, Zm00001d014550, Zm00001d035599, Zm00001d035600, Zm00001d052018
GO:0006469	BP	p	negative regulation of protein kinase activity	6/4189	118/26629	0.000544154	10	6	1	1	1	0.0130439	Zm00001d010536, Zm00001d011037, Zm00001d014550, Zm00001d035599, Zm00001d035600, Zm00001d052018
GO:0045488	BP	p	pectin metabolic process	12/4189	176/26629	0.000545597	6	12	1	1	1	0.0130439	Zm00001d003676, Zm00001d009902, Zm00001d011275, Zm00001d013032, Zm00001d014717, Zm00001d018237, Zm00001d026458, Zm00001d030656, Zm00001d033040, Zm00001d038220, Zm00001d038521, Zm00001d042993
GO:0010393	BP	p	galacturonan metabolic process	12/4189	177/26629	0.000555685	5	12	1	1	1	0.0131989	Zm00001d003676, Zm00001d009902, Zm00001d011275, Zm00001d013032, Zm00001d014717, Zm00001d018237, Zm00001d026458, Zm00001d030656, Zm00001d033040, Zm00001d038220, Zm00001d038521, Zm00001d042993
GO:0019319	BP	p	hexose biosynthetic process	20/4189	245/26629	0.000555725	6	20	1	1	1	0.0131989	Zm00001d007234, Zm00001d008651, Zm00001d010172, Zm00001d010482, Zm00001d010588, Zm00001d010950, Zm00001d011610, Zm00001d016551, Zm00001d021249, Zm00001d028467, Zm00001d029151, Zm00001d032667, Zm00001d036086, Zm00001d037579, Zm00001d038475, Zm00001d041752, Zm00001d042727, Zm00001d045884, Zm00001d047893, Zm00001d049954
GO:0009150	BP	p	purine ribonucleotide metabolic process	156/4189	1263/26629	0.000565692	9	156	1	1	1	0.0133918	Zm00001d001939, Zm00001d002402, Zm00001d002503, Zm00001d002755, Zm00001d002822, Zm00001d004335, Zm00001d005190, Zm00001d005306, Zm00001d005826, Zm00001d006051, Zm00001d006214, Zm00001d006233, Zm00001d006306, Zm00001d006312, Zm00001d006596, Zm00001d007097, Zm00001d007234, Zm00001d008189, Zm00001d008326, Zm00001d008777, Zm00001d008816, Zm00001d009243, Zm00001d009596, Zm00001d009608, Zm00001d010482,…
GO:0042255	BP	p	ribosome assembly	7/4189	128/26629	0.000571146	7	7	1	1	1	0.0134768	Zm00001d006629, Zm00001d013211, Zm00001d013482, Zm00001d017130, Zm00001d021513, Zm00001d046746, Zm00001d049743
GO:0046483	BP	p	heterocycle metabolic process	1726/4189	11617/26629	0.000607231	3	1726	1	1	1	0.0142227	Zm00001d001787, Zm00001d001802, Zm00001d001826, Zm00001d001849, Zm00001d001850, Zm00001d001885, Zm00001d001896, Zm00001d001939, Zm00001d001968, Zm00001d001996, Zm00001d002058, Zm00001d002069, Zm00001d002079, Zm00001d002088, Zm00001d002089, Zm00001d002095, Zm00001d002131, Zm00001d002143, Zm00001d002154, Zm00001d002157, Zm00001d002267, Zm00001d002288, Zm00001d002385, Zm00001d002390, Zm00001d002393,…
GO:0051567	BP	p	histone H3-K9 methylation	15/4189	202/26629	0.000622012	11	15	1	1	1	0.0144883	Zm00001d006306, Zm00001d006896, Zm00001d014449, Zm00001d020773, Zm00001d023664, Zm00001d024677, Zm00001d027633, Zm00001d027976, Zm00001d028320, Zm00001d028890, Zm00001d042272, Zm00001d043335, Zm00001d043540, Zm00001d048516, Zm00001d053751
GO:0007051	BP	p	spindle organization	4/4189	97/26629	0.000648411	6	4	1	1	1	0.0149589	Zm00001d011068, Zm00001d015692, Zm00001d015693, Zm00001d027633
GO:0006094	BP	p	gluconeogenesis	18/4189	227/26629	0.000654225	7	18	1	1	1	0.0150451	Zm00001d007234, Zm00001d008651, Zm00001d010172, Zm00001d010482, Zm00001d010588, Zm00001d010950, Zm00001d011610, Zm00001d016551, Zm00001d028467, Zm00001d032667, Zm00001d036086, Zm00001d037579, Zm00001d038475, Zm00001d041752, Zm00001d042727, Zm00001d045884, Zm00001d047893, Zm00001d049954
GO:0048193	BP	p	Golgi vesicle transport	77/4189	689/26629	0.000672878	5	77	1	1	1	0.0154251	Zm00001d002088, Zm00001d002503, Zm00001d002640, Zm00001d003025, Zm00001d004837, Zm00001d005816, Zm00001d006389, Zm00001d006568, Zm00001d006886, Zm00001d009243, Zm00001d011037, Zm00001d011162, Zm00001d011644, Zm00001d011896, Zm00001d012261, Zm00001d013463, Zm00001d014235, Zm00001d017713, Zm00001d018011, Zm00001d019978, Zm00001d021512, Zm00001d021668, Zm00001d021730, Zm00001d023472, Zm00001d025665,…
GO:0051128	BP	p	regulation of cellular component organization	93/4189	805/26629	0.000685497	4	93	1	1	1	0.0156648	Zm00001d003222, Zm00001d003293, Zm00001d003477, Zm00001d004203, Zm00001d005297, Zm00001d006351, Zm00001d006517, Zm00001d007123, Zm00001d007577, Zm00001d008777, Zm00001d009010, Zm00001d009728, Zm00001d010463, Zm00001d010792, Zm00001d011473, Zm00001d012126, Zm00001d013240, Zm00001d013511, Zm00001d013648, Zm00001d014717, Zm00001d015412, Zm00001d016234, Zm00001d017380, Zm00001d018475, Zm00001d019348,…
GO:0032506	BP	p	cytokinetic process	23/4189	269/26629	0.000709592	3	23	1	1	1	0.0160775	Zm00001d001939, Zm00001d002503, Zm00001d004072, Zm00001d005169, Zm00001d005466, Zm00001d008338, Zm00001d009243, Zm00001d012697, Zm00001d017604, Zm00001d018799, Zm00001d022547, Zm00001d024762, Zm00001d026164, Zm00001d032801, Zm00001d034802, Zm00001d034803, Zm00001d036879, Zm00001d037950, Zm00001d040218, Zm00001d041752, Zm00001d042272, Zm00001d044274, Zm00001d048007
GO:0097435	BP	p	supramolecular fiber organization	30/4189	327/26629	0.000725735	3	30	1	1	1	0.0163471	Zm00001d006351, Zm00001d008777, Zm00001d009010, Zm00001d011473, Zm00001d013141, Zm00001d013745, Zm00001d014376, Zm00001d018371, Zm00001d027633, Zm00001d028413, Zm00001d031667, Zm00001d032567, Zm00001d034616, Zm00001d034643, Zm00001d035030, Zm00001d037852, Zm00001d037950, Zm00001d037968, Zm00001d038252, Zm00001d039270, Zm00001d039283, Zm00001d040218, Zm00001d041752, Zm00001d044184, Zm00001d045102,…
GO:0006892	BP	p	post-Golgi vesicle-mediated transport	0/4189	45/26629	0.000726637	6	0	1	1	1	0.0163471
GO:0010564	BP	p	regulation of cell cycle process	29/4189	316/26629	0.000794702	5	29	1	1	1	0.0177133	Zm00001d002933, Zm00001d003293, Zm00001d004203, Zm00001d007123, Zm00001d009728, Zm00001d012993, Zm00001d013240, Zm00001d019349, Zm00001d020622, Zm00001d021588, Zm00001d021931, Zm00001d024953, Zm00001d025099, Zm00001d028320, Zm00001d030773, Zm00001d032245, Zm00001d032575, Zm00001d033107, Zm00001d033995, Zm00001d035869, Zm00001d037950, Zm00001d038881, Zm00001d039534, Zm00001d040298, Zm00001d042217,…
GO:0010563	BP	p	negative regulation of phosphorus metabolic process	9/4189	145/26629	0.000802974	6	9	1	1	1	0.0177882	Zm00001d010536, Zm00001d011037, Zm00001d014550, Zm00001d016705, Zm00001d016825, Zm00001d035599, Zm00001d035600, Zm00001d042259, Zm00001d052018
GO:0045936	BP	p	negative regulation of phosphate metabolic process	9/4189	145/26629	0.000802974	7	9	1	1	1	0.0177882	Zm00001d010536, Zm00001d011037, Zm00001d014550, Zm00001d016705, Zm00001d016825, Zm00001d035599, Zm00001d035600, Zm00001d042259, Zm00001d052018
GO:0043086	BP	p	negative regulation of catalytic activity	37/4189	380/26629	0.000817698	4	37	1	1	1	0.0180592	Zm00001d002698, Zm00001d006795, Zm00001d007781, Zm00001d009902, Zm00001d010445, Zm00001d010536, Zm00001d011037, Zm00001d011080, Zm00001d011275, Zm00001d012561, Zm00001d013571, Zm00001d014217, Zm00001d014550, Zm00001d014748, Zm00001d016294, Zm00001d016705, Zm00001d020017, Zm00001d024789, Zm00001d024960, Zm00001d028901, Zm00001d029630, Zm00001d033040, Zm00001d035599, Zm00001d035600, Zm00001d036788,…
GO:0071900	BP	p	regulation of protein serine/threonine kinase activity	15/4189	200/26629	0.000830849	10	15	1	1	1	0.0182384	Zm00001d002357, Zm00001d002788, Zm00001d011037, Zm00001d019681, Zm00001d019983, Zm00001d020054, Zm00001d025035, Zm00001d027790, Zm00001d030555, Zm00001d033021, Zm00001d033330, Zm00001d035599, Zm00001d035600, Zm00001d043672, Zm00001d045359
GO:0000096	BP	p	sulfur amino acid metabolic process	51/4189	488/26629	0.000856398	7	51	1	1	1	0.0187424	Zm00001d002147, Zm00001d003950, Zm00001d005018, Zm00001d005051, Zm00001d007357, Zm00001d008187, Zm00001d009608, Zm00001d010265, Zm00001d010422, Zm00001d010950, Zm00001d011735, Zm00001d012197, Zm00001d012338, Zm00001d013039, Zm00001d013343, Zm00001d016595, Zm00001d016811, Zm00001d017139, Zm00001d018652, Zm00001d019060, Zm00001d023314, Zm00001d024598, Zm00001d026277, Zm00001d026702, Zm00001d027954,…
GO:0006073	BP	p	cellular glucan metabolic process	85/4189	743/26629	0.000875382	6	85	1	1	1	0.0190428	Zm00001d001943, Zm00001d001944, Zm00001d002100, Zm00001d002640, Zm00001d002822, Zm00001d003276, Zm00001d003426, Zm00001d003676, Zm00001d006520, Zm00001d009608, Zm00001d010172, Zm00001d010821, Zm00001d010950, Zm00001d011183, Zm00001d012313, Zm00001d012339, Zm00001d013295, Zm00001d014717, Zm00001d016156, Zm00001d016332, Zm00001d016474, Zm00001d016806, Zm00001d016853, Zm00001d016854, Zm00001d017139,…
GO:0007030	BP	p	Golgi organization	28/4189	306/26629	0.000880855	4	28	1	1	1	0.0191045	Zm00001d002326, Zm00001d002830, Zm00001d005051, Zm00001d007097, Zm00001d007234, Zm00001d008189, Zm00001d009608, Zm00001d010410, Zm00001d010422, Zm00001d014235, Zm00001d016551, Zm00001d021951, Zm00001d022081, Zm00001d022230, Zm00001d023314, Zm00001d024767, Zm00001d024778, Zm00001d024891, Zm00001d026458, Zm00001d027374, Zm00001d028056, Zm00001d028307, Zm00001d030343, Zm00001d037779, Zm00001d041168,…
GO:0046907	BP	p	intracellular transport	315/4189	2354/26629	0.000895766	4	315	1	1	1	0.0193699	Zm00001d002012, Zm00001d002088, Zm00001d002143, Zm00001d002314, Zm00001d002498, Zm00001d002503, Zm00001d002640, Zm00001d002856, Zm00001d003025, Zm00001d003483, Zm00001d003612, Zm00001d004248, Zm00001d005193, Zm00001d005306, Zm00001d005466, Zm00001d005470, Zm00001d005498, Zm00001d005539, Zm00001d005620, Zm00001d005698, Zm00001d005708, Zm00001d005816, Zm00001d005819, Zm00001d006106, Zm00001d006297,…
GO:0034404	BP	p	nucleobase-containing small molecule biosynthetic process	122/4189	1011/26629	0.000940706	6	122	1	1	1	0.0202812	Zm00001d001939, Zm00001d002503, Zm00001d002822, Zm00001d004335, Zm00001d005190, Zm00001d005306, Zm00001d005826, Zm00001d006214, Zm00001d006596, Zm00001d007097, Zm00001d007234, Zm00001d008189, Zm00001d008326, Zm00001d008777, Zm00001d008816, Zm00001d009243, Zm00001d009596, Zm00001d010482, Zm00001d010950, Zm00001d011006, Zm00001d011315, Zm00001d011319, Zm00001d011610, Zm00001d011644, Zm00001d011790,…
GO:0051347	BP	p	positive regulation of transferase activity	12/4189	171/26629	0.000981515	5	12	1	1	1	0.0210982	Zm00001d002357, Zm00001d007577, Zm00001d013836, Zm00001d019983, Zm00001d025035, Zm00001d030555, Zm00001d030773, Zm00001d033021, Zm00001d033229, Zm00001d043672, Zm00001d045359, Zm00001d053891
GO:0046365	BP	p	monosaccharide catabolic process	56/4189	524/26629	0.0010343	5	56	1	1	1	0.0221671	Zm00001d002822, Zm00001d002834, Zm00001d003426, Zm00001d004676, Zm00001d006306, Zm00001d007097, Zm00001d008189, Zm00001d008226, Zm00001d008816, Zm00001d009582, Zm00001d010172, Zm00001d010950, Zm00001d011610, Zm00001d016332, Zm00001d016474, Zm00001d016551, Zm00001d016918, Zm00001d017139, Zm00001d018575, Zm00001d019595, Zm00001d020006, Zm00001d020434, Zm00001d020702, Zm00001d021006, Zm00001d021396,…
GO:0034504	BP	p	protein localization to nucleus	11/4189	162/26629	0.00103924	6	11	1	1	1	0.0222072	Zm00001d009746, Zm00001d010852, Zm00001d019356, Zm00001d032324, Zm00001d033107, Zm00001d038622, Zm00001d039534, Zm00001d047130, Zm00001d048741, Zm00001d052277, Zm00001d052282
GO:1903046	BP	p	meiotic cell cycle process	42/4189	415/26629	0.0010748	3	42	1	1	1	0.0228996	Zm00001d002154, Zm00001d005045, Zm00001d006883, Zm00001d007229, Zm00001d009728, Zm00001d010684, Zm00001d011755, Zm00001d012233, Zm00001d013887, Zm00001d014235, Zm00001d015845, Zm00001d016322, Zm00001d018125, Zm00001d018371, Zm00001d018739, Zm00001d019983, Zm00001d021588, Zm00001d022542, Zm00001d027436, Zm00001d027472, Zm00001d028936, Zm00001d032575, Zm00001d032754, Zm00001d034616, Zm00001d034802,…
GO:0001933	BP	p	negative regulation of protein phosphorylation	7/4189	122/26629	0.00108715	9	7	1	1	1	0.0230272	Zm00001d010536, Zm00001d011037, Zm00001d014550, Zm00001d016825, Zm00001d035599, Zm00001d035600, Zm00001d052018
GO:0042326	BP	p	negative regulation of phosphorylation	7/4189	123/26629	0.00109681	8	7	1	1	1	0.0231642	Zm00001d010536, Zm00001d011037, Zm00001d014550, Zm00001d016825, Zm00001d035599, Zm00001d035600, Zm00001d052018
GO:0006007	BP	p	glucose catabolic process	52/4189	492/26629	0.00111991	7	52	1	1	1	0.0235149	Zm00001d002822, Zm00001d002834, Zm00001d003426, Zm00001d004676, Zm00001d006306, Zm00001d007097, Zm00001d008189, Zm00001d008226, Zm00001d008816, Zm00001d009582, Zm00001d010950, Zm00001d011610, Zm00001d016332, Zm00001d016474, Zm00001d016551, Zm00001d016918, Zm00001d017139, Zm00001d018575, Zm00001d019595, Zm00001d020006, Zm00001d020434, Zm00001d020702, Zm00001d021006, Zm00001d021396, Zm00001d022081,…
GO:0033365	BP	p	protein localization to organelle	97/4189	827/26629	0.00112792	5	97	1	1	1	0.0235472	Zm00001d002314, Zm00001d003612, Zm00001d005498, Zm00001d006389, Zm00001d006886, Zm00001d008189, Zm00001d008625, Zm00001d008837, Zm00001d008968, Zm00001d009596, Zm00001d009746, Zm00001d010852, Zm00001d011275, Zm00001d011578, Zm00001d011984, Zm00001d012005, Zm00001d012521, Zm00001d012893, Zm00001d013092, Zm00001d013107, Zm00001d013463, Zm00001d013716, Zm00001d014099, Zm00001d014196, Zm00001d014587,…
GO:0048229	BP	p	gametophyte development	38/4189	385/26629	0.00112795	4	38	1	1	1	0.0235472	Zm00001d007229, Zm00001d009728, Zm00001d011162, Zm00001d011578, Zm00001d011896, Zm00001d011943, Zm00001d015138, Zm00001d015239, Zm00001d017276, Zm00001d019349, Zm00001d020638, Zm00001d021249, Zm00001d024213, Zm00001d026366, Zm00001d027676, Zm00001d027893, Zm00001d028320, Zm00001d029151, Zm00001d029809, Zm00001d033334, Zm00001d034467, Zm00001d034671, Zm00001d035663, Zm00001d036701, Zm00001d037114,…
GO:0043085	BP	p	positive regulation of catalytic activity	60/4189	551/26629	0.0011315	4	60	1	1	1	0.0235534	Zm00001d001995, Zm00001d002100, Zm00001d002357, Zm00001d002822, Zm00001d006389, Zm00001d006517, Zm00001d007577, Zm00001d008281, Zm00001d010240, Zm00001d011183, Zm00001d011269, Zm00001d011401, Zm00001d012126, Zm00001d012689, Zm00001d013295, Zm00001d013836, Zm00001d016016, Zm00001d016854, Zm00001d018488, Zm00001d019217, Zm00001d019454, Zm00001d019641, Zm00001d019983, Zm00001d021512, Zm00001d021703,…
GO:0019320	BP	p	hexose catabolic process	55/4189	514/26629	0.00115566	6	55	1	1	1	0.0239874	Zm00001d002822, Zm00001d002834, Zm00001d003426, Zm00001d004676, Zm00001d006306, Zm00001d007097, Zm00001d008189, Zm00001d008226, Zm00001d008816, Zm00001d009582, Zm00001d010172, Zm00001d010950, Zm00001d011610, Zm00001d016332, Zm00001d016474, Zm00001d016551, Zm00001d016918, Zm00001d017139, Zm00001d018575, Zm00001d019595, Zm00001d020006, Zm00001d020434, Zm00001d020702, Zm00001d021006, Zm00001d021396,…
GO:0000398	BP	p	mRNA splicing, via spliceosome	20/4189	237/26629	0.00119157	11	20	1	1	1	0.0245219	Zm00001d003984, Zm00001d008777, Zm00001d008951, Zm00001d011929, Zm00001d012831, Zm00001d013104, Zm00001d014753, Zm00001d016571, Zm00001d024631, Zm00001d031542, Zm00001d036432, Zm00001d038257, Zm00001d039350, Zm00001d042799, Zm00001d043850, Zm00001d045183, Zm00001d049979, Zm00001d049980, Zm00001d052888, Zm00001d054032
GO:0098762	BP	p	meiotic cell cycle phase	20/4189	237/26629	0.00119157	3	20	1	1	1	0.0245219	Zm00001d002154, Zm00001d010684, Zm00001d012233, Zm00001d015845, Zm00001d018125, Zm00001d019983, Zm00001d022542, Zm00001d024953, Zm00001d027436, Zm00001d028936, Zm00001d032754, Zm00001d034802, Zm00001d034803, Zm00001d036181, Zm00001d037544, Zm00001d039132, Zm00001d042272, Zm00001d046652, Zm00001d053751, Zm00001d053802
GO:0034641	BP	p	cellular nitrogen compound metabolic process	1951/4189	13013/26629	0.00122706	3	1951	1	1	1	0.0251096	Zm00001d001787, Zm00001d001802, Zm00001d001826, Zm00001d001849, Zm00001d001850, Zm00001d001885, Zm00001d001896, Zm00001d001939, Zm00001d001968, Zm00001d001996, Zm00001d002052, Zm00001d002054, Zm00001d002058, Zm00001d002069, Zm00001d002079, Zm00001d002088, Zm00001d002089, Zm00001d002095, Zm00001d002131, Zm00001d002143, Zm00001d002154, Zm00001d002157, Zm00001d002261, Zm00001d002267, Zm00001d002288,…
GO:0051246	BP	p	regulation of protein metabolic process	127/4189	1039/26629	0.00128225	5	127	1	1	1	0.0258017	Zm00001d002095, Zm00001d002143, Zm00001d002357, Zm00001d002788, Zm00001d002822, Zm00001d004581, Zm00001d004676, Zm00001d004899, Zm00001d005708, Zm00001d006402, Zm00001d006795, Zm00001d007577, Zm00001d007709, Zm00001d007781, Zm00001d008570, Zm00001d008625, Zm00001d008749, Zm00001d009568, Zm00001d010445, Zm00001d010536, Zm00001d010792, Zm00001d011037, Zm00001d011080, Zm00001d011347, Zm00001d011881,…
GO:0072594	BP	p	establishment of protein localization to organelle	88/4189	757/26629	0.00139165	6	88	1	1	1	0.0276705	Zm00001d002314, Zm00001d003612, Zm00001d005498, Zm00001d006389, Zm00001d006886, Zm00001d008189, Zm00001d008625, Zm00001d008837, Zm00001d008968, Zm00001d009596, Zm00001d010852, Zm00001d011275, Zm00001d012005, Zm00001d012521, Zm00001d012893, Zm00001d013092, Zm00001d013107, Zm00001d013463, Zm00001d013716, Zm00001d014196, Zm00001d014587, Zm00001d014658, Zm00001d014664, Zm00001d014811, Zm00001d016551,…
GO:0051247	BP	p	positive regulation of protein metabolic process	28/4189	301/26629	0.00139195	6	28	1	1	1	0.0276705	Zm00001d002095, Zm00001d002357, Zm00001d006402, Zm00001d007577, Zm00001d007709, Zm00001d010792, Zm00001d011347, Zm00001d013648, Zm00001d013716, Zm00001d013836, Zm00001d014550, Zm00001d019983, Zm00001d020501, Zm00001d024677, Zm00001d025035, Zm00001d027707, Zm00001d029475, Zm00001d030555, Zm00001d030773, Zm00001d033021, Zm00001d033229, Zm00001d037401, Zm00001d041732, Zm00001d041767, Zm00001d043672,…
GO:0051239	BP	p	regulation of multicellular organismal process	185/4189	1447/26629	0.00139422	3	185	1	1	1	0.0276705	Zm00001d002357, Zm00001d002673, Zm00001d002684, Zm00001d002933, Zm00001d003162, Zm00001d003222, Zm00001d003258, Zm00001d003477, Zm00001d003612, Zm00001d003616, Zm00001d003931, Zm00001d004203, Zm00001d005051, Zm00001d005506, Zm00001d006055, Zm00001d006896, Zm00001d007123, Zm00001d007162, Zm00001d007240, Zm00001d007567, Zm00001d008527, Zm00001d008777, Zm00001d008812, Zm00001d008846, Zm00001d008939,…
GO:0044042	BP	p	glucan metabolic process	89/4189	762/26629	0.00145106	5	89	1	1	1	0.0286415	Zm00001d001943, Zm00001d001944, Zm00001d002100, Zm00001d002640, Zm00001d002822, Zm00001d003276, Zm00001d003426, Zm00001d003676, Zm00001d006520, Zm00001d009608, Zm00001d010172, Zm00001d010821, Zm00001d010950, Zm00001d011183, Zm00001d012313, Zm00001d012339, Zm00001d013295, Zm00001d014717, Zm00001d016156, Zm00001d016332, Zm00001d016474, Zm00001d016806, Zm00001d016853, Zm00001d016854, Zm00001d017139,…
GO:0006732	BP	p	coenzyme metabolic process	131/4189	1066/26629	0.0014665	4	131	1	1	1	0.0287274	Zm00001d002755, Zm00001d002822, Zm00001d002834, Zm00001d003426, Zm00001d003477, Zm00001d003674, Zm00001d005632, Zm00001d006208, Zm00001d006233, Zm00001d006306, Zm00001d006341, Zm00001d006678, Zm00001d007097, Zm00001d007234, Zm00001d008189, Zm00001d008226, Zm00001d008499, Zm00001d008816, Zm00001d009582, Zm00001d009608, Zm00001d010482, Zm00001d010950, Zm00001d011610, Zm00001d012197, Zm00001d012464,…
GO:0007020	BP	p	microtubule nucleation	9/4189	139/26629	0.0014673	6	9	1	1	1	0.0287274	Zm00001d006233, Zm00001d017931, Zm00001d027633, Zm00001d028533, Zm00001d029212, Zm00001d043512, Zm00001d045014, Zm00001d048962, Zm00001d050885
GO:0000394	BP	p	RNA splicing, via endonucleolytic cleavage and ligation	14/4189	183/26629	0.00150179	9	14	1	1	1	0.0293234	Zm00001d007357, Zm00001d010265, Zm00001d012338, Zm00001d012993, Zm00001d016595, Zm00001d024598, Zm00001d027954, Zm00001d028533, Zm00001d030902, Zm00001d037307, Zm00001d038273, Zm00001d042833, Zm00001d044753, Zm00001d045447
GO:0051327	BP	p	meiotic M phase	20/4189	236/26629	0.00155979	4	20	1	1	1	0.0301997	Zm00001d002154, Zm00001d010684, Zm00001d012233, Zm00001d015845, Zm00001d018125, Zm00001d019983, Zm00001d022542, Zm00001d024953, Zm00001d027436, Zm00001d028936, Zm00001d032754, Zm00001d034802, Zm00001d034803, Zm00001d036181, Zm00001d037544, Zm00001d039132, Zm00001d042272, Zm00001d046652, Zm00001d053751, Zm00001d053802
GO:0000097	BP	p	sulfur amino acid biosynthetic process	44/4189	426/26629	0.00156335	8	44	1	1	1	0.0301997	Zm00001d002147, Zm00001d003950, Zm00001d005018, Zm00001d005051, Zm00001d007357, Zm00001d010265, Zm00001d010422, Zm00001d010950, Zm00001d011735, Zm00001d012338, Zm00001d013039, Zm00001d013343, Zm00001d016595, Zm00001d016811, Zm00001d018652, Zm00001d019060, Zm00001d023314, Zm00001d024598, Zm00001d026277, Zm00001d027954, Zm00001d028056, Zm00001d028533, Zm00001d030172, Zm00001d030688, Zm00001d031634,…
GO:0050658	BP	p	RNA transport	13/4189	173/26629	0.00160943	7	13	1	1	1	0.0306735	Zm00001d002012, Zm00001d005355, Zm00001d005356, Zm00001d012831, Zm00001d026487, Zm00001d034578, Zm00001d036615, Zm00001d040246, Zm00001d043843, Zm00001d043861, Zm00001d045785, Zm00001d048741, Zm00001d052282
GO:0050657	BP	p	nucleic acid transport	13/4189	173/26629	0.00160943	6	13	1	1	1	0.0306735	Zm00001d002012, Zm00001d005355, Zm00001d005356, Zm00001d012831, Zm00001d026487, Zm00001d034578, Zm00001d036615, Zm00001d040246, Zm00001d043843, Zm00001d043861, Zm00001d045785, Zm00001d048741, Zm00001d052282
GO:0051236	BP	p	establishment of RNA localization	13/4189	174/26629	0.0016102	3	13	1	1	1	0.0306735	Zm00001d002012, Zm00001d005355, Zm00001d005356, Zm00001d012831, Zm00001d026487, Zm00001d034578, Zm00001d036615, Zm00001d040246, Zm00001d043843, Zm00001d043861, Zm00001d045785, Zm00001d048741, Zm00001d052282
GO:0006310	BP	p	DNA recombination	50/4189	471/26629	0.00170174	7	50	1	1	1	0.0318538	Zm00001d002154, Zm00001d006883, Zm00001d010248, Zm00001d010684, Zm00001d011755, Zm00001d012203, Zm00001d012923, Zm00001d013125, Zm00001d013887, Zm00001d015247, Zm00001d017890, Zm00001d018125, Zm00001d018739, Zm00001d019349, Zm00001d021931, Zm00001d022491, Zm00001d023305, Zm00001d024953, Zm00001d025118, Zm00001d026366, Zm00001d027436, Zm00001d028320, Zm00001d028862, Zm00001d031847, Zm00001d032754,…
GO:0042546	BP	p	cell wall biogenesis	43/4189	417/26629	0.00175584	3	43	1	1	1	0.0327816	Zm00001d002640, Zm00001d002744, Zm00001d003676, Zm00001d004525, Zm00001d005169, Zm00001d007208, Zm00001d009608, Zm00001d011872, Zm00001d012255, Zm00001d016806, Zm00001d016898, Zm00001d018237, Zm00001d018700, Zm00001d018701, Zm00001d018716, Zm00001d019241, Zm00001d021246, Zm00001d021249, Zm00001d022081, Zm00001d022230, Zm00001d027436, Zm00001d028570, Zm00001d029151, Zm00001d029218, Zm00001d029383,…
GO:0006364	BP	p	rRNA processing	56/4189	516/26629	0.00179371	9	56	1	1	1	0.0333171	Zm00001d002385, Zm00001d002822, Zm00001d003612, Zm00001d006306, Zm00001d008625, Zm00001d008777, Zm00001d010240, Zm00001d012029, Zm00001d012689, Zm00001d015400, Zm00001d016286, Zm00001d016595, Zm00001d019454, Zm00001d021518, Zm00001d021703, Zm00001d021931, Zm00001d022003, Zm00001d022551, Zm00001d022599, Zm00001d023552, Zm00001d025948, Zm00001d026277, Zm00001d028901, Zm00001d029635, Zm00001d029761,…
GO:0009958	BP	p	positive gravitropism	2/4189	65/26629	0.00192898	5	2	1	1	1	0.0352867	Zm00001d021949, Zm00001d051514
GO:0032270	BP	p	positive regulation of cellular protein metabolic process	27/4189	290/26629	0.00195894	7	27	1	1	1	0.0357445	Zm00001d002095, Zm00001d002357, Zm00001d006402, Zm00001d007577, Zm00001d007709, Zm00001d010792, Zm00001d011347, Zm00001d013648, Zm00001d013716, Zm00001d013836, Zm00001d014550, Zm00001d019983, Zm00001d020501, Zm00001d024677, Zm00001d025035, Zm00001d029475, Zm00001d030555, Zm00001d030773, Zm00001d033021, Zm00001d033229, Zm00001d037401, Zm00001d041732, Zm00001d041767, Zm00001d043672, Zm00001d045359,…
GO:0015980	BP	p	energy derivation by oxidation of organic compounds	14/4189	180/26629	0.00196981	4	14	1	1	1	0.0358525	Zm00001d002436, Zm00001d010821, Zm00001d011002, Zm00001d016806, Zm00001d023249, Zm00001d023799, Zm00001d024765, Zm00001d025931, Zm00001d028733, Zm00001d031264, Zm00001d037684, Zm00001d038850, Zm00001d047582, Zm00001d053741
GO:0051301	BP	p	cell division	40/4189	390/26629	0.00201053	2	40	1	1	1	0.0363198	Zm00001d002570, Zm00001d002933, Zm00001d003209, Zm00001d003222, Zm00001d003839, Zm00001d005169, Zm00001d006351, Zm00001d008983, Zm00001d012993, Zm00001d013240, Zm00001d014998, Zm00001d018575, Zm00001d021695, Zm00001d021697, Zm00001d023803, Zm00001d025739, Zm00001d027707, Zm00001d028526, Zm00001d031221, Zm00001d033330, Zm00001d034501, Zm00001d034802, Zm00001d034803, Zm00001d034927, Zm00001d036371,…
GO:0031048	BP	p	chromatin silencing by small RNA	8/4189	127/26629	0.00204398	12	8	1	1	1	0.0368323	Zm00001d014449, Zm00001d015845, Zm00001d022542, Zm00001d028936, Zm00001d032754, Zm00001d042272, Zm00001d043434, Zm00001d046652
GO:0045333	BP	p	cellular respiration	7/4189	118/26629	0.00209169	5	7	1	1	1	0.0375985	Zm00001d002436, Zm00001d011002, Zm00001d023249, Zm00001d024765, Zm00001d025931, Zm00001d031264, Zm00001d037684
GO:0051170	BP	p	import into nucleus	13/4189	172/26629	0.0021394	7	13	1	1	1	0.0382662	Zm00001d010852, Zm00001d012353, Zm00001d019356, Zm00001d021874, Zm00001d023507, Zm00001d032324, Zm00001d033107, Zm00001d038622, Zm00001d047130, Zm00001d048741, Zm00001d052277, Zm00001d052282, Zm00001d053162
GO:0030244	BP	p	cellulose biosynthetic process	12/4189	161/26629	0.00226578	9	12	1	1	1	0.0403275	Zm00001d003676, Zm00001d010950, Zm00001d016332, Zm00001d016474, Zm00001d018237, Zm00001d021732, Zm00001d031228, Zm00001d031329, Zm00001d032909, Zm00001d037174, Zm00001d041752, Zm00001d042993
GO:1901607	BP	p	alpha-amino acid biosynthetic process	69/4189	608/26629	0.0022959	8	69	1	1	1	0.0405925	Zm00001d002147, Zm00001d003283, Zm00001d003841, Zm00001d003950, Zm00001d005018, Zm00001d005051, Zm00001d006214, Zm00001d007357, Zm00001d008974, Zm00001d010265, Zm00001d010422, Zm00001d010950, Zm00001d011610, Zm00001d011735, Zm00001d012338, Zm00001d013039, Zm00001d013151, Zm00001d013343, Zm00001d015135, Zm00001d016595, Zm00001d016811, Zm00001d017958, Zm00001d018652, Zm00001d019060, Zm00001d023314,…
GO:0032268	BP	p	regulation of cellular protein metabolic process	120/4189	975/26629	0.00229748	6	120	1	1	1	0.0405925	Zm00001d002095, Zm00001d002143, Zm00001d002357, Zm00001d002788, Zm00001d002822, Zm00001d004581, Zm00001d004676, Zm00001d004899, Zm00001d005708, Zm00001d006402, Zm00001d006795, Zm00001d007577, Zm00001d007709, Zm00001d007781, Zm00001d008570, Zm00001d008625, Zm00001d008749, Zm00001d009568, Zm00001d010445, Zm00001d010536, Zm00001d010792, Zm00001d011037, Zm00001d011080, Zm00001d011347, Zm00001d012561,…
GO:0009606	BP	p	tropism	25/4189	269/26629	0.00239826	3	25	1	1	1	0.0417619	Zm00001d002532, Zm00001d003477, Zm00001d005051, Zm00001d008749, Zm00001d011463, Zm00001d011644, Zm00001d014998, Zm00001d016898, Zm00001d021949, Zm00001d023314, Zm00001d024598, Zm00001d028056, Zm00001d028526, Zm00001d031847, Zm00001d032754, Zm00001d032801, Zm00001d033843, Zm00001d037950, Zm00001d040536, Zm00001d043762, Zm00001d045946, Zm00001d047976, Zm00001d049707, Zm00001d051514, Zm00001d053162
GO:0048638	BP	p	regulation of developmental growth	56/4189	508/26629	0.00253685	4	56	1	1	1	0.043859	Zm00001d002673, Zm00001d003477, Zm00001d005051, Zm00001d005297, Zm00001d008528, Zm00001d009010, Zm00001d011246, Zm00001d015247, Zm00001d018754, Zm00001d021246, Zm00001d021459, Zm00001d021494, Zm00001d021695, Zm00001d021697, Zm00001d023314, Zm00001d026131, Zm00001d027436, Zm00001d027472, Zm00001d028056, Zm00001d028510, Zm00001d029383, Zm00001d029457, Zm00001d029545, Zm00001d030098, Zm00001d033175,…
GO:0019359	BP	p	nicotinamide nucleotide biosynthetic process	34/4189	340/26629	0.00263954	10	34	1	1	1	0.0450417	Zm00001d003674, Zm00001d005632, Zm00001d007097, Zm00001d007234, Zm00001d008189, Zm00001d008816, Zm00001d010482, Zm00001d010950, Zm00001d011610, Zm00001d016551, Zm00001d020006, Zm00001d022081, Zm00001d024767, Zm00001d024778, Zm00001d025412, Zm00001d028307, Zm00001d028556, Zm00001d033002, Zm00001d034443, Zm00001d034521, Zm00001d034705, Zm00001d036086, Zm00001d038873, Zm00001d039421, Zm00001d041076,…
GO:0070646	BP	p	protein modification by small protein removal	34/4189	341/26629	0.00265365	8	34	1	1	1	0.0450417	Zm00001d001781, Zm00001d001896, Zm00001d004270, Zm00001d005359, Zm00001d008777, Zm00001d012327, Zm00001d012797, Zm00001d016607, Zm00001d016918, Zm00001d018503, Zm00001d021528, Zm00001d026553, Zm00001d028549, Zm00001d029227, Zm00001d031239, Zm00001d032567, Zm00001d032691, Zm00001d032692, Zm00001d032754, Zm00001d033629, Zm00001d037601, Zm00001d040218, Zm00001d042272, Zm00001d043843, Zm00001d044532,…
GO:0009108	BP	p	coenzyme biosynthetic process	72/4189	626/26629	0.00266853	5	72	1	1	1	0.0450417	Zm00001d002755, Zm00001d003674, Zm00001d005632, Zm00001d006341, Zm00001d007097, Zm00001d007234, Zm00001d008189, Zm00001d008816, Zm00001d009608, Zm00001d010482, Zm00001d010950, Zm00001d011610, Zm00001d012197, Zm00001d014369, Zm00001d016087, Zm00001d016551, Zm00001d016996, Zm00001d017139, Zm00001d017145, Zm00001d018733, Zm00001d019060, Zm00001d019522, Zm00001d019629, Zm00001d020006, Zm00001d020220,…
GO:0008284	BP	p	positive regulation of cell proliferation	13/4189	168/26629	0.00278207	5	13	1	1	1	0.0466511	Zm00001d002087, Zm00001d002390, Zm00001d014998, Zm00001d015399, Zm00001d019809, Zm00001d020209, Zm00001d022593, Zm00001d026348, Zm00001d029247, Zm00001d033229, Zm00001d033843, Zm00001d035012, Zm00001d048884
GO:0044264	BP	p	cellular polysaccharide metabolic process	131/4189	1051/26629	0.0028254	5	131	1	1	1	0.0471594	Zm00001d001943, Zm00001d001944, Zm00001d002100, Zm00001d002640, Zm00001d002822, Zm00001d003276, Zm00001d003426, Zm00001d003676, Zm00001d004525, Zm00001d006520, Zm00001d006527, Zm00001d006535, Zm00001d006536, Zm00001d007360, Zm00001d009608, Zm00001d010172, Zm00001d010448, Zm00001d010587, Zm00001d010821, Zm00001d010950, Zm00001d011183, Zm00001d012279, Zm00001d012313, Zm00001d012339, Zm00001d013295,…
GO:0080156	BP	p	mitochondrial mRNA modification	2/4189	64/26629	0.00287586	9	2	1	1	1	0.0477816	Zm00001d027555, Zm00001d045528
GO:0006626	BP	p	protein targeting to mitochondrion	6/4189	106/26629	0.00289481	10	6	1	1	1	0.0479862	Zm00001d002314, Zm00001d006886, Zm00001d013463, Zm00001d014196, Zm00001d027339, Zm00001d038850
GO:0044085	BP	p	cellular component biogenesis	74/4189	639/26629	0.00294236	2	74	1	1	1	0.0484419	Zm00001d002640, Zm00001d002744, Zm00001d003284, Zm00001d003676, Zm00001d004525, Zm00001d005169, Zm00001d005716, Zm00001d005719, Zm00001d005764, Zm00001d007208, Zm00001d007710, Zm00001d008535, Zm00001d009608, Zm00001d011755, Zm00001d011779, Zm00001d011872, Zm00001d012255, Zm00001d012530, Zm00001d012922, Zm00001d013179, Zm00001d013287, Zm00001d016806, Zm00001d016898, Zm00001d017449, Zm00001d018237,…
GO:0016602	CC	e	CCAAT-binding factor complex	12/4189	21/26629	1.63905e-05	7	12	0.0203242	0.0198122	0.0197178	0.000534847	Zm00001d013501, Zm00001d013676, Zm00001d018255, Zm00001d022109, Zm00001d027874, Zm00001d029488, Zm00001d029489, Zm00001d033215, Zm00001d033602, Zm00001d036648, Zm00001d041491, Zm00001d046967
GO:0005775	CC	e	vacuolar lumen	9/4189	13/26629	2.28028e-05	5	9	0.0282755	0.0275631	0.0273406	0.000673226	Zm00001d011006, Zm00001d012438, Zm00001d024239, Zm00001d026335, Zm00001d026641, Zm00001d028689, Zm00001d035553, Zm00001d042953, Zm00001d049405
GO:0031224	CC	e	intrinsic component of membrane	2096/4189	12606/26629	0.000159432	2	2096	0.197696	0.192716	0.190203	0.00411867	Zm00001d001781, Zm00001d001802, Zm00001d001826, Zm00001d001896, Zm00001d001902, Zm00001d001909, Zm00001d001943, Zm00001d001944, Zm00001d001995, Zm00001d001996, Zm00001d002013, Zm00001d002019, Zm00001d002020, Zm00001d002039, Zm00001d002054, Zm00001d002058, Zm00001d002069, Zm00001d002087, Zm00001d002088, Zm00001d002131, Zm00001d002147, Zm00001d002167, Zm00001d002168, Zm00001d002172, Zm00001d002178,…
GO:0016021	CC	e	integral component of membrane	2085/4189	12562/26629	0.000253445	3	2085	0.314272	0.306354	0.301599	0.00616219	Zm00001d001781, Zm00001d001802, Zm00001d001826, Zm00001d001896, Zm00001d001902, Zm00001d001909, Zm00001d001943, Zm00001d001944, Zm00001d001995, Zm00001d001996, Zm00001d002013, Zm00001d002019, Zm00001d002020, Zm00001d002039, Zm00001d002054, Zm00001d002058, Zm00001d002069, Zm00001d002087, Zm00001d002088, Zm00001d002131, Zm00001d002147, Zm00001d002167, Zm00001d002168, Zm00001d002172, Zm00001d002178,…
GO:0019897	CC	e	extrinsic component of plasma membrane	6/4189	8/26629	0.000316925	3	6	0.392987	0.383086	0.37619	0.00727753	Zm00001d004022, Zm00001d007577, Zm00001d014649, Zm00001d025171, Zm00001d031580, Zm00001d042808
GO:0000127	CC	e	transcription factor TFIIIC complex	5/4189	7/26629	0.00152575	7	5	1	1	1	0.0274192	Zm00001d015917, Zm00001d017308, Zm00001d018047, Zm00001d025105, Zm00001d049379
GO:0000407	CC	e	phagophore assembly site	7/4189	14/26629	0.00291928	4	7	1	1	1	0.0464091	Zm00001d011347, Zm00001d011984, Zm00001d037321, Zm00001d042303, Zm00001d045692, Zm00001d050219, Zm00001d051021
GO:0015934	CC	p	large ribosomal subunit	9/4189	239/26629	1.61226e-06	5	9	0.00199921	0.00194884	0.00199921	0.000366439	Zm00001d005764, Zm00001d008535, Zm00001d012530, Zm00001d017449, Zm00001d018412, Zm00001d020454, Zm00001d034810, Zm00001d038084, Zm00001d043972
GO:0015935	CC	p	small ribosomal subunit	5/4189	167/26629	1.6683e-06	5	5	0.00206869	0.00201657	0.00206702	0.000366439	Zm00001d012353, Zm00001d021247, Zm00001d028968, Zm00001d032420, Zm00001d045447
GO:0022625	CC	p	cytosolic large ribosomal subunit	5/4189	191/26629	1.92075e-06	6	5	0.00238173	0.00232173	0.00237789	0.000366439	Zm00001d005764, Zm00001d008535, Zm00001d012530, Zm00001d020454, Zm00001d038084
GO:0044455	CC	p	mitochondrial membrane part	8/4189	261/26629	2.00708e-06	5	8	0.00248878	0.00242608	0.00248276	0.000366439	Zm00001d007174, Zm00001d012464, Zm00001d014224, Zm00001d025931, Zm00001d027875, Zm00001d030603, Zm00001d034521, Zm00001d038850
GO:0098800	CC	p	inner mitochondrial membrane protein complex	4/4189	184/26629	2.00871e-06	6	4	0.0024908	0.00242805	0.00248276	0.000366439	Zm00001d007174, Zm00001d025931, Zm00001d030603, Zm00001d038850
GO:0098798	CC	p	mitochondrial protein complex	8/4189	266/26629	2.44807e-06	5	8	0.0030356	0.00295913	0.00302336	0.000366439	Zm00001d007174, Zm00001d017449, Zm00001d025931, Zm00001d030603, Zm00001d032420, Zm00001d034810, Zm00001d038850, Zm00001d046811
GO:0044391	CC	p	ribosomal subunit	14/4189	409/26629	2.73339e-06	4	14	0.0033894	0.00330401	0.003373	0.000366439	Zm00001d005764, Zm00001d008535, Zm00001d012353, Zm00001d012530, Zm00001d017449, Zm00001d018412, Zm00001d020454, Zm00001d021247, Zm00001d028968, Zm00001d032420, Zm00001d034810, Zm00001d038084, Zm00001d043972, Zm00001d045447
GO:1990204	CC	p	oxidoreductase complex	7/4189	182/26629	2.89868e-06	3	7	0.00359436	0.0035038	0.00357407	0.000366439	Zm00001d007174, Zm00001d021703, Zm00001d023552, Zm00001d025931, Zm00001d030603, Zm00001d042202, Zm00001d043166
GO:0000139	CC	p	Golgi membrane	35/4189	477/26629	3.13319e-06	5	35	0.00388515	0.00378727	0.00386008	0.000366439	Zm00001d003676, Zm00001d003930, Zm00001d007577, Zm00001d010213, Zm00001d010456, Zm00001d011162, Zm00001d011764, Zm00001d012024, Zm00001d017997, Zm00001d018700, Zm00001d018701, Zm00001d018716, Zm00001d019422, Zm00001d019978, Zm00001d020692, Zm00001d021048, Zm00001d021246, Zm00001d022230, Zm00001d027374, Zm00001d028012, Zm00001d032428, Zm00001d033058, Zm00001d035015, Zm00001d038248, Zm00001d038924,…
GO:0031984	CC	p	organelle subcompartment	49/4189	567/26629	3.67621e-06	4	49	0.0045585	0.00444366	0.00452542	0.000366439	Zm00001d002836, Zm00001d005158, Zm00001d007208, Zm00001d007549, Zm00001d007560, Zm00001d010240, Zm00001d011269, Zm00001d011463, Zm00001d012353, Zm00001d013035, Zm00001d013787, Zm00001d014550, Zm00001d014717, Zm00001d014789, Zm00001d014811, Zm00001d015985, Zm00001d018237, Zm00001d019457, Zm00001d021249, Zm00001d023394, Zm00001d023653, Zm00001d024718, Zm00001d025103, Zm00001d026487, Zm00001d027298,…
GO:0044445	CC	p	cytosolic part	30/4189	556/26629	3.90558e-06	4	30	0.00484292	0.00472091	0.00480387	0.000366439	Zm00001d002261, Zm00001d005764, Zm00001d006868, Zm00001d008535, Zm00001d008816, Zm00001d012353, Zm00001d012530, Zm00001d014489, Zm00001d017958, Zm00001d020006, Zm00001d020454, Zm00001d021247, Zm00001d023504, Zm00001d025640, Zm00001d027511, Zm00001d027707, Zm00001d028260, Zm00001d028556, Zm00001d028968, Zm00001d030955, Zm00001d032420, Zm00001d033002, Zm00001d033295, Zm00001d036086, Zm00001d038084,…
GO:0005730	CC	p	nucleolus	73/4189	927/26629	4.13328e-06	5	73	0.00512527	0.00499614	0.0050798	0.000366439	Zm00001d001914, Zm00001d002095, Zm00001d003445, Zm00001d003812, Zm00001d004881, Zm00001d005501, Zm00001d006548, Zm00001d006596, Zm00001d007567, Zm00001d007951, Zm00001d008326, Zm00001d008777, Zm00001d011236, Zm00001d011790, Zm00001d012277, Zm00001d012922, Zm00001d013217, Zm00001d013298, Zm00001d013727, Zm00001d014972, Zm00001d014998, Zm00001d015012, Zm00001d015867, Zm00001d016571, Zm00001d016876,…
GO:0044431	CC	p	Golgi apparatus part	76/4189	835/26629	4.18847e-06	4	76	0.0051937	0.00506285	0.00514344	0.000366439	Zm00001d002836, Zm00001d003091, Zm00001d003676, Zm00001d003930, Zm00001d005158, Zm00001d005169, Zm00001d007208, Zm00001d007577, Zm00001d010213, Zm00001d010456, Zm00001d010684, Zm00001d011162, Zm00001d011269, Zm00001d011764, Zm00001d012024, Zm00001d013035, Zm00001d013787, Zm00001d014550, Zm00001d014717, Zm00001d014789, Zm00001d014811, Zm00001d017997, Zm00001d018237, Zm00001d018700, Zm00001d018701,…
GO:0044429	CC	p	mitochondrial part	56/4189	716/26629	4.27796e-06	4	56	0.00530467	0.00517103	0.00524906	0.000366439	Zm00001d002314, Zm00001d002435, Zm00001d002436, Zm00001d003606, Zm00001d003607, Zm00001d006886, Zm00001d007174, Zm00001d008405, Zm00001d008974, Zm00001d010052, Zm00001d011225, Zm00001d011259, Zm00001d012464, Zm00001d013035, Zm00001d013425, Zm00001d013463, Zm00001d014224, Zm00001d017449, Zm00001d018733, Zm00001d018959, Zm00001d019627, Zm00001d020220, Zm00001d020702, Zm00001d021465, Zm00001d021846,…
GO:0098791	CC	p	Golgi subcompartment	34/4189	429/26629	4.69933e-06	5	34	0.00582717	0.00568036	0.00576138	0.000366439	Zm00001d002836, Zm00001d005158, Zm00001d007208, Zm00001d011269, Zm00001d013035, Zm00001d013787, Zm00001d014550, Zm00001d014717, Zm00001d014789, Zm00001d014811, Zm00001d018237, Zm00001d019457, Zm00001d021249, Zm00001d023394, Zm00001d023653, Zm00001d025103, Zm00001d026487, Zm00001d028012, Zm00001d028533, Zm00001d029151, Zm00001d031228, Zm00001d032909, Zm00001d034802, Zm00001d034803, Zm00001d038452,…
GO:0030312	CC	p	external encapsulating structure	142/4189	1349/26629	4.72824e-06	2	142	0.00586302	0.00571531	0.0057921	0.000366439	Zm00001d001943, Zm00001d001944, Zm00001d001995, Zm00001d002698, Zm00001d002830, Zm00001d003684, Zm00001d004481, Zm00001d004837, Zm00001d006548, Zm00001d007208, Zm00001d007213, Zm00001d007234, Zm00001d007485, Zm00001d008960, Zm00001d009902, Zm00001d010137, Zm00001d010212, Zm00001d010410, Zm00001d011275, Zm00001d012175, Zm00001d012277, Zm00001d013032, Zm00001d013865, Zm00001d014443, Zm00001d014489,…
GO:0098796	CC	p	membrane protein complex	75/4189	945/26629	5.04454e-06	2	75	0.00625522	0.00609763	0.00617451	0.000367954	Zm00001d002856, Zm00001d003612, Zm00001d005169, Zm00001d005396, Zm00001d005811, Zm00001d006051, Zm00001d007174, Zm00001d009108, Zm00001d009746, Zm00001d010684, Zm00001d011984, Zm00001d012418, Zm00001d012463, Zm00001d013039, Zm00001d013055, Zm00001d013254, Zm00001d013425, Zm00001d013569, Zm00001d016156, Zm00001d017099, Zm00001d017195, Zm00001d018069, Zm00001d018077, Zm00001d019492, Zm00001d019576,…
GO:0005618	CC	p	cell wall	141/4189	1344/26629	5.49123e-06	3	141	0.00680912	0.00663758	0.00671577	0.000369381	Zm00001d001943, Zm00001d001944, Zm00001d001995, Zm00001d002698, Zm00001d002830, Zm00001d003684, Zm00001d004481, Zm00001d004837, Zm00001d006548, Zm00001d007208, Zm00001d007213, Zm00001d007234, Zm00001d007485, Zm00001d008960, Zm00001d009902, Zm00001d010137, Zm00001d010212, Zm00001d010410, Zm00001d011275, Zm00001d012175, Zm00001d012277, Zm00001d013032, Zm00001d013865, Zm00001d014443, Zm00001d014489,…
GO:0043228	CC	p	non-membrane-bounded organelle	214/4189	2084/26629	6.23843e-06	2	214	0.00773566	0.00754077	0.00762337	0.000369381	Zm00001d001914, Zm00001d002095, Zm00001d002261, Zm00001d002390, Zm00001d002842, Zm00001d003009, Zm00001d003298, Zm00001d003445, Zm00001d003495, Zm00001d003775, Zm00001d003812, Zm00001d004203, Zm00001d004837, Zm00001d004881, Zm00001d004908, Zm00001d005445, Zm00001d005501, Zm00001d005593, Zm00001d006460, Zm00001d006489, Zm00001d006548, Zm00001d006596, Zm00001d006865, Zm00001d006868, Zm00001d007123,…
GO:1990904	CC	p	ribonucleoprotein complex	142/4189	1646/26629	6.34008e-06	2	142	0.00786169	0.00766363	0.00774123	0.000369381	Zm00001d002261, Zm00001d002842, Zm00001d003009, Zm00001d003495, Zm00001d003775, Zm00001d004837, Zm00001d005764, Zm00001d006055, Zm00001d006351, Zm00001d006489, Zm00001d006865, Zm00001d006868, Zm00001d007097, Zm00001d007152, Zm00001d008326, Zm00001d008535, Zm00001d008777, Zm00001d008951, Zm00001d009022, Zm00001d009578, Zm00001d009883, Zm00001d011152, Zm00001d011779, Zm00001d012098, Zm00001d012353,…
GO:0005874	CC	p	microtubule	24/4189	332/26629	6.37855e-06	6	24	0.0079094	0.00771014	0.00778183	0.000369381	Zm00001d001939, Zm00001d005306, Zm00001d006474, Zm00001d009010, Zm00001d010449, Zm00001d017306, Zm00001d018475, Zm00001d021711, Zm00001d024239, Zm00001d026335, Zm00001d028497, Zm00001d030005, Zm00001d030773, Zm00001d032324, Zm00001d033340, Zm00001d034532, Zm00001d038383, Zm00001d038950, Zm00001d039283, Zm00001d046055, Zm00001d048065, Zm00001d049405, Zm00001d052277, Zm00001d053406
GO:0098588	CC	p	bounding membrane of organelle	196/4189	1707/26629	6.55353e-06	3	196	0.00812638	0.00792165	0.00798875	0.000369381	Zm00001d002087, Zm00001d002191, Zm00001d002314, Zm00001d002326, Zm00001d002332, Zm00001d002503, Zm00001d002614, Zm00001d003676, Zm00001d003930, Zm00001d003939, Zm00001d003950, Zm00001d005190, Zm00001d005306, Zm00001d005393, Zm00001d005819, Zm00001d006208, Zm00001d006474, Zm00001d006596, Zm00001d006886, Zm00001d007357, Zm00001d007577, Zm00001d009222, Zm00001d009243, Zm00001d009557, Zm00001d009746,…
GO:0043232	CC	p	intracellular non-membrane-bounded organelle	214/4189	2082/26629	7.17607e-06	4	214	0.00889833	0.00867415	0.00874045	0.000370686	Zm00001d001914, Zm00001d002095, Zm00001d002261, Zm00001d002390, Zm00001d002842, Zm00001d003009, Zm00001d003298, Zm00001d003445, Zm00001d003495, Zm00001d003775, Zm00001d003812, Zm00001d004203, Zm00001d004837, Zm00001d004881, Zm00001d004908, Zm00001d005445, Zm00001d005501, Zm00001d005593, Zm00001d006460, Zm00001d006489, Zm00001d006548, Zm00001d006596, Zm00001d006865, Zm00001d006868, Zm00001d007123,…
GO:0044428	CC	p	nuclear part	262/4189	2490/26629	7.30239e-06	4	262	0.00905497	0.00882684	0.00888701	0.000370686	Zm00001d001787, Zm00001d001914, Zm00001d002012, Zm00001d002095, Zm00001d002154, Zm00001d002314, Zm00001d002390, Zm00001d002570, Zm00001d003258, Zm00001d003284, Zm00001d003445, Zm00001d003477, Zm00001d003812, Zm00001d003984, Zm00001d004222, Zm00001d004259, Zm00001d004260, Zm00001d004881, Zm00001d005045, Zm00001d005356, Zm00001d005423, Zm00001d005501, Zm00001d005516, Zm00001d005952, Zm00001d006055,…
GO:0005802	CC	p	trans-Golgi network	30/4189	384/26629	7.58403e-06	6	30	0.0094042	0.00916727	0.00922218	0.000370686	Zm00001d002836, Zm00001d005158, Zm00001d007208, Zm00001d011269, Zm00001d013035, Zm00001d013787, Zm00001d014550, Zm00001d014717, Zm00001d014789, Zm00001d014811, Zm00001d018237, Zm00001d019457, Zm00001d023394, Zm00001d023653, Zm00001d025103, Zm00001d026487, Zm00001d028012, Zm00001d028533, Zm00001d031228, Zm00001d032909, Zm00001d034802, Zm00001d034803, Zm00001d038756, Zm00001d040667, Zm00001d041752,…
GO:0005829	CC	p	cytosol	392/4189	3096/26629	7.92678e-06	4	392	0.0098292	0.00958157	0.00963103	0.000370686	Zm00001d002052, Zm00001d002085, Zm00001d002089, Zm00001d002326, Zm00001d002332, Zm00001d002498, Zm00001d002755, Zm00001d002822, Zm00001d002891, Zm00001d003059, Zm00001d003222, Zm00001d003258, Zm00001d003271, Zm00001d003275, Zm00001d003524, Zm00001d003640, Zm00001d003684, Zm00001d003841, Zm00001d003931, Zm00001d004270, Zm00001d004279, Zm00001d004676, Zm00001d005195, Zm00001d005466, Zm00001d005498,…
GO:0044430	CC	p	cytoskeletal part	69/4189	708/26629	8.0714e-06	4	69	0.0100085	0.00975638	0.00979868	0.000370686	Zm00001d001939, Zm00001d003103, Zm00001d004203, Zm00001d005306, Zm00001d006460, Zm00001d006474, Zm00001d007123, Zm00001d007162, Zm00001d009010, Zm00001d010146, Zm00001d010449, Zm00001d011713, Zm00001d012515, Zm00001d014998, Zm00001d015692, Zm00001d015693, Zm00001d016016, Zm00001d016977, Zm00001d017306, Zm00001d018371, Zm00001d018475, Zm00001d019677, Zm00001d020950, Zm00001d021711, Zm00001d021931,…
GO:0009505	CC	p	plant-type cell wall	58/4189	617/26629	9.03009e-06	4	58	0.0111973	0.0109152	0.0109535	0.000391511	Zm00001d002698, Zm00001d002830, Zm00001d003684, Zm00001d004837, Zm00001d007208, Zm00001d008960, Zm00001d010410, Zm00001d012175, Zm00001d013032, Zm00001d013865, Zm00001d014443, Zm00001d014489, Zm00001d017204, Zm00001d017333, Zm00001d017381, Zm00001d017604, Zm00001d017696, Zm00001d018754, Zm00001d019277, Zm00001d020017, Zm00001d021695, Zm00001d021697, Zm00001d022081, Zm00001d022281, Zm00001d022284,…
GO:0099513	CC	p	polymeric cytoskeletal fiber	27/4189	355/26629	9.15631e-06	5	27	0.0113538	0.0110678	0.0110974	0.000391511	Zm00001d001939, Zm00001d005306, Zm00001d006474, Zm00001d007162, Zm00001d009010, Zm00001d010449, Zm00001d017306, Zm00001d018475, Zm00001d021711, Zm00001d024239, Zm00001d026335, Zm00001d028497, Zm00001d030005, Zm00001d030773, Zm00001d032324, Zm00001d033340, Zm00001d034532, Zm00001d034643, Zm00001d038383, Zm00001d038950, Zm00001d039270, Zm00001d039283, Zm00001d046055, Zm00001d048065, Zm00001d049405,…
GO:0032991	CC	p	protein-containing complex	553/4189	5182/26629	9.70484e-06	1	553	0.012034	0.0117308	0.0117526	0.000401133	Zm00001d001787, Zm00001d001850, Zm00001d001939, Zm00001d002058, Zm00001d002154, Zm00001d002261, Zm00001d002390, Zm00001d002498, Zm00001d002541, Zm00001d002601, Zm00001d002811, Zm00001d002819, Zm00001d002842, Zm00001d002856, Zm00001d002933, Zm00001d003009, Zm00001d003103, Zm00001d003258, Zm00001d003284, Zm00001d003495, Zm00001d003612, Zm00001d003775, Zm00001d003890, Zm00001d004222, Zm00001d004259,…
GO:0044422	CC	p	organelle part	962/4189	7895/26629	1.14986e-05	1	962	0.0142583	0.0138991	0.0139133	0.00044833	Zm00001d001787, Zm00001d001850, Zm00001d001896, Zm00001d001909, Zm00001d001914, Zm00001d001932, Zm00001d001939, Zm00001d001995, Zm00001d002012, Zm00001d002087, Zm00001d002095, Zm00001d002131, Zm00001d002154, Zm00001d002191, Zm00001d002240, Zm00001d002261, Zm00001d002314, Zm00001d002326, Zm00001d002332, Zm00001d002357, Zm00001d002390, Zm00001d002431, Zm00001d002435, Zm00001d002436, Zm00001d002503,…
GO:0044446	CC	p	intracellular organelle part	947/4189	7790/26629	1.15698e-05	3	947	0.0143466	0.0139851	0.0139879	0.00044833	Zm00001d001787, Zm00001d001850, Zm00001d001896, Zm00001d001909, Zm00001d001914, Zm00001d001932, Zm00001d001939, Zm00001d001995, Zm00001d002012, Zm00001d002087, Zm00001d002095, Zm00001d002131, Zm00001d002154, Zm00001d002191, Zm00001d002240, Zm00001d002261, Zm00001d002314, Zm00001d002326, Zm00001d002332, Zm00001d002357, Zm00001d002390, Zm00001d002431, Zm00001d002435, Zm00001d002436, Zm00001d002503,…
GO:0044424	CC	p	intracellular part	2881/4189	19205/26629	1.21924e-05	2	2881	0.0151186	0.0147377	0.0147284	0.000458139	Zm00001d001781, Zm00001d001787, Zm00001d001849, Zm00001d001850, Zm00001d001885, Zm00001d001896, Zm00001d001902, Zm00001d001909, Zm00001d001914, Zm00001d001932, Zm00001d001939, Zm00001d001943, Zm00001d001944, Zm00001d001960, Zm00001d001995, Zm00001d002012, Zm00001d002052, Zm00001d002054, Zm00001d002058, Zm00001d002079, Zm00001d002085, Zm00001d002087, Zm00001d002088, Zm00001d002089, Zm00001d002095,…
GO:0044444	CC	p	cytoplasmic part	1682/4189	12431/26629	1.34244e-05	3	1682	0.0166462	0.0162268	0.0162032	0.000480995	Zm00001d001849, Zm00001d001850, Zm00001d001885, Zm00001d001896, Zm00001d001909, Zm00001d001914, Zm00001d001932, Zm00001d001939, Zm00001d001943, Zm00001d001944, Zm00001d001995, Zm00001d002052, Zm00001d002054, Zm00001d002085, Zm00001d002087, Zm00001d002089, Zm00001d002131, Zm00001d002135, Zm00001d002157, Zm00001d002191, Zm00001d002240, Zm00001d002261, Zm00001d002267, Zm00001d002314, Zm00001d002326,…
GO:0099081	CC	p	supramolecular polymer	28/4189	358/26629	1.39644e-05	2	28	0.0173158	0.0168796	0.016841	0.000480995	Zm00001d001939, Zm00001d005306, Zm00001d006474, Zm00001d007162, Zm00001d009010, Zm00001d010449, Zm00001d017306, Zm00001d018475, Zm00001d021711, Zm00001d024239, Zm00001d026335, Zm00001d028497, Zm00001d030005, Zm00001d030773, Zm00001d031822, Zm00001d032324, Zm00001d033340, Zm00001d034532, Zm00001d034643, Zm00001d038383, Zm00001d038950, Zm00001d039270, Zm00001d039283, Zm00001d046055, Zm00001d048065,…
GO:0099512	CC	p	supramolecular fiber	28/4189	358/26629	1.39644e-05	3	28	0.0173158	0.0168796	0.016841	0.000480995	Zm00001d001939, Zm00001d005306, Zm00001d006474, Zm00001d007162, Zm00001d009010, Zm00001d010449, Zm00001d017306, Zm00001d018475, Zm00001d021711, Zm00001d024239, Zm00001d026335, Zm00001d028497, Zm00001d030005, Zm00001d030773, Zm00001d031822, Zm00001d032324, Zm00001d033340, Zm00001d034532, Zm00001d034643, Zm00001d038383, Zm00001d038950, Zm00001d039270, Zm00001d039283, Zm00001d046055, Zm00001d048065,…
GO:0099080	CC	p	supramolecular complex	29/4189	362/26629	1.58762e-05	1	29	0.0196865	0.0191905	0.0191149	0.000532066	Zm00001d001939, Zm00001d005306, Zm00001d006474, Zm00001d007162, Zm00001d009010, Zm00001d010449, Zm00001d017306, Zm00001d018475, Zm00001d021711, Zm00001d024239, Zm00001d026335, Zm00001d028497, Zm00001d028880, Zm00001d030005, Zm00001d030773, Zm00001d031822, Zm00001d032324, Zm00001d033340, Zm00001d034532, Zm00001d034643, Zm00001d038383, Zm00001d038950, Zm00001d039270, Zm00001d039283, Zm00001d046055,…
GO:0022627	CC	p	cytosolic small ribosomal subunit	4/4189	124/26629	1.72313e-05	6	4	0.0213668	0.0208285	0.020712	0.000547867	Zm00001d012353, Zm00001d021247, Zm00001d028968, Zm00001d032420
GO:0031090	CC	p	organelle membrane	309/4189	2431/26629	1.9596e-05	2	309	0.0242991	0.0236869	0.0235348	0.000607477	Zm00001d001850, Zm00001d001896, Zm00001d001909, Zm00001d002012, Zm00001d002087, Zm00001d002191, Zm00001d002314, Zm00001d002326, Zm00001d002332, Zm00001d002357, Zm00001d002435, Zm00001d002436, Zm00001d002503, Zm00001d002589, Zm00001d002614, Zm00001d002856, Zm00001d003283, Zm00001d003676, Zm00001d003930, Zm00001d003939, Zm00001d003950, Zm00001d005080, Zm00001d005190, Zm00001d005306, Zm00001d005393,…
GO:0005794	CC	p	Golgi apparatus	102/4189	937/26629	2.04917e-05	5	102	0.0254097	0.0247696	0.0245901	0.00061975	Zm00001d002326, Zm00001d002614, Zm00001d003616, Zm00001d004525, Zm00001d005267, Zm00001d005609, Zm00001d005819, Zm00001d006208, Zm00001d006233, Zm00001d006596, Zm00001d007234, Zm00001d009222, Zm00001d009243, Zm00001d009439, Zm00001d010265, Zm00001d010410, Zm00001d010449, Zm00001d011896, Zm00001d012418, Zm00001d013069, Zm00001d013306, Zm00001d015599, Zm00001d016570, Zm00001d016806, Zm00001d017199,…
GO:0098803	CC	p	respiratory chain complex	4/4189	121/26629	2.46052e-05	3	4	0.0305105	0.0297418	0.029477	0.000709545	Zm00001d007174, Zm00001d013425, Zm00001d025931, Zm00001d030603
GO:0120114	CC	p	Sm-like protein family complex	3/4189	109/26629	2.79473e-05	2	3	0.0346546	0.0337815	0.0334529	0.000787605	Zm00001d016571, Zm00001d023919, Zm00001d045405
GO:0030532	CC	p	small nuclear ribonucleoprotein complex	3/4189	106/26629	4.00777e-05	5	3	0.0496963	0.0484443	0.0479329	0.00110436	Zm00001d016571, Zm00001d023919, Zm00001d045405
GO:0030684	CC	p	preribosome	6/4189	136/26629	7.3356e-05	3	6	0.0909614	0.0886698	0.0876604	0.00197742	Zm00001d011779, Zm00001d033616, Zm00001d038475, Zm00001d039563, Zm00001d039758, Zm00001d048801
GO:0097525	CC	p	spliceosomal snRNP complex	3/4189	100/26629	8.3312e-05	6	3	0.103307	0.100704	0.0994745	0.00219802	Zm00001d016571, Zm00001d023919, Zm00001d045405
GO:0005747	CC	p	mitochondrial respiratory chain complex I	1/4189	70/26629	0.000190233	7	1	0.235889	0.229946	0.226758	0.00481406	Zm00001d030603
GO:0044433	CC	p	cytoplasmic vesicle part	32/4189	355/26629	0.000232343	4	32	0.288105	0.280847	0.27672	0.0057621	Zm00001d007577, Zm00001d009222, Zm00001d010684, Zm00001d012418, Zm00001d013069, Zm00001d013306, Zm00001d013787, Zm00001d016731, Zm00001d019978, Zm00001d019983, Zm00001d020743, Zm00001d021246, Zm00001d023504, Zm00001d023803, Zm00001d024239, Zm00001d026335, Zm00001d030955, Zm00001d032540, Zm00001d032899, Zm00001d033090, Zm00001d033295, Zm00001d034532, Zm00001d034802, Zm00001d034803, Zm00001d038395,…
GO:0005576	CC	p	extracellular region	226/4189	1775/26629	0.000265065	1	226	0.328681	0.3204	0.315163	0.00632079	Zm00001d001802, Zm00001d001943, Zm00001d001944, Zm00001d001995, Zm00001d002240, Zm00001d002261, Zm00001d002390, Zm00001d002503, Zm00001d002532, Zm00001d002698, Zm00001d002822, Zm00001d002836, Zm00001d003508, Zm00001d004270, Zm00001d004481, Zm00001d004559, Zm00001d004899, Zm00001d005279, Zm00001d005328, Zm00001d005482, Zm00001d006051, Zm00001d006525, Zm00001d006868, Zm00001d007478, Zm00001d008189,…
GO:0055028	CC	p	cortical microtubule	0/4189	50/26629	0.000303384	8	0	0.376197	0.366719	0.360421	0.00709805
GO:0031982	CC	p	vesicle	107/4189	917/26629	0.000442207	3	107	0.548336	0.534522	0.524457	0.00996975	Zm00001d002836, Zm00001d003630, Zm00001d003986, Zm00001d005158, Zm00001d005793, Zm00001d005819, Zm00001d006474, Zm00001d007049, Zm00001d007208, Zm00001d010838, Zm00001d011162, Zm00001d011189, Zm00001d011984, Zm00001d012197, Zm00001d012418, Zm00001d012521, Zm00001d013035, Zm00001d013055, Zm00001d013787, Zm00001d014217, Zm00001d014235, Zm00001d014550, Zm00001d014717, Zm00001d014789, Zm00001d014811,…
GO:0019013	CC	p	viral nucleocapsid	8/4189	139/26629	0.000601435	2	8	0.745779	0.726991	0.712701	0.0130847	Zm00001d012098, Zm00001d012840, Zm00001d028204, Zm00001d032761, Zm00001d036680, Zm00001d038622, Zm00001d047847, Zm00001d048095
GO:0030964	CC	p	NADH dehydrogenase complex	2/4189	73/26629	0.000608985	3	2	0.755141	0.736117	0.721038	0.0130847	Zm00001d013425, Zm00001d030603
GO:1905369	CC	p	endopeptidase complex	2/4189	74/26629	0.000612025	4	2	0.758911	0.739791	0.724025	0.0130847	Zm00001d013506, Zm00001d037052
GO:0000922	CC	p	spindle pole	0/4189	45/26629	0.000726637	5	0	0.90103	0.87833	0.858885	0.0152717
GO:0044423	CC	p	virion part	16/4189	209/26629	0.000767961	1	16	0.952272	0.92828	0.906962	0.0158712	Zm00001d010852, Zm00001d012098, Zm00001d012840, Zm00001d012893, Zm00001d021681, Zm00001d021845, Zm00001d027266, Zm00001d028204, Zm00001d032761, Zm00001d036680, Zm00001d037610, Zm00001d038622, Zm00001d047130, Zm00001d047847, Zm00001d048095, Zm00001d052888
GO:0005654	CC	p	nucleoplasm	27/4189	302/26629	0.000787967	5	27	0.977079	0.952463	0.929801	0.0160177	Zm00001d002314, Zm00001d003984, Zm00001d009317, Zm00001d012800, Zm00001d013217, Zm00001d013298, Zm00001d014972, Zm00001d016653, Zm00001d020706, Zm00001d025105, Zm00001d026035, Zm00001d027707, Zm00001d028733, Zm00001d032245, Zm00001d032754, Zm00001d033616, Zm00001d037579, Zm00001d039534, Zm00001d043335, Zm00001d045155, Zm00001d045978, Zm00001d048516, Zm00001d049377, Zm00001d049980, Zm00001d052186,…
GO:0000502	CC	p	proteasome complex	2/4189	72/26629	0.000917343	5	2	1	1	1	0.0178042	Zm00001d013506, Zm00001d037052
GO:0045271	CC	p	respiratory chain complex I	2/4189	72/26629	0.000917343	4	2	1	1	1	0.0178042	Zm00001d013425, Zm00001d030603
GO:0005875	CC	p	microtubule associated complex	13/4189	179/26629	0.000918925	5	13	1	1	1	0.0178042	Zm00001d010146, Zm00001d012515, Zm00001d015692, Zm00001d015693, Zm00001d016016, Zm00001d016977, Zm00001d021931, Zm00001d036987, Zm00001d037608, Zm00001d038383, Zm00001d038772, Zm00001d044008, Zm00001d051939
GO:0031970	CC	p	organelle envelope lumen	0/4189	42/26629	0.00112401	4	0	1	1	1	0.0211178
GO:0042788	CC	p	polysomal ribosome	0/4189	42/26629	0.00112401	6	0	1	1	1	0.0211178
GO:0031902	CC	p	late endosome membrane	1/4189	56/26629	0.0013923	7	1	1	1	1	0.0254343	Zm00001d023803
GO:0030054	CC	p	cell junction	206/4189	1594/26629	0.00139479	1	206	1	1	1	0.0254343	Zm00001d002172, Zm00001d002199, Zm00001d002261, Zm00001d002390, Zm00001d002503, Zm00001d002640, Zm00001d002712, Zm00001d002842, Zm00001d003009, Zm00001d003025, Zm00001d003245, Zm00001d003298, Zm00001d003615, Zm00001d003684, Zm00001d003775, Zm00001d003931, Zm00001d004676, Zm00001d005158, Zm00001d005190, Zm00001d005297, Zm00001d005306, Zm00001d005470, Zm00001d005819, Zm00001d006489, Zm00001d006500,…
GO:0005768	CC	p	endosome	55/4189	509/26629	0.00167169	6	55	1	1	1	0.029475	Zm00001d002836, Zm00001d005158, Zm00001d005819, Zm00001d007208, Zm00001d011189, Zm00001d012418, Zm00001d012521, Zm00001d013035, Zm00001d013055, Zm00001d013787, Zm00001d014550, Zm00001d014717, Zm00001d014789, Zm00001d014811, Zm00001d018237, Zm00001d019457, Zm00001d023394, Zm00001d023653, Zm00001d023803, Zm00001d025103, Zm00001d026487, Zm00001d028012, Zm00001d028389, Zm00001d028533, Zm00001d029051,…
GO:0098805	CC	p	whole membrane	168/4189	1323/26629	0.00168768	2	168	1	1	1	0.029475	Zm00001d002087, Zm00001d002191, Zm00001d002314, Zm00001d002326, Zm00001d002332, Zm00001d002503, Zm00001d002614, Zm00001d003939, Zm00001d003950, Zm00001d005190, Zm00001d005306, Zm00001d005393, Zm00001d005819, Zm00001d006208, Zm00001d006474, Zm00001d006596, Zm00001d006886, Zm00001d007357, Zm00001d007577, Zm00001d009222, Zm00001d009243, Zm00001d009557, Zm00001d009746, Zm00001d009902, Zm00001d010410,…
GO:0030119	CC	p	AP-type membrane coat adaptor complex	0/4189	41/26629	0.00181779	4	0	1	1	1	0.0310277
GO:0044440	CC	p	endosomal part	15/4189	190/26629	0.00182663	5	15	1	1	1	0.0310277	Zm00001d007577, Zm00001d009222, Zm00001d013069, Zm00001d013306, Zm00001d019978, Zm00001d019983, Zm00001d021246, Zm00001d023803, Zm00001d032540, Zm00001d032899, Zm00001d034532, Zm00001d034802, Zm00001d034803, Zm00001d046238, Zm00001d051873
GO:0005739	CC	p	mitochondrion	278/4189	2078/26629	0.0018909	5	278	1	1	1	0.0316854	Zm00001d001850, Zm00001d001885, Zm00001d001909, Zm00001d002085, Zm00001d002135, Zm00001d002157, Zm00001d002326, Zm00001d002362, Zm00001d002684, Zm00001d002822, Zm00001d002834, Zm00001d002891, Zm00001d003198, Zm00001d003209, Zm00001d003227, Zm00001d003271, Zm00001d003283, Zm00001d003298, Zm00001d003301, Zm00001d003314, Zm00001d003630, Zm00001d003640, Zm00001d005267, Zm00001d005306, Zm00001d005539,…
GO:0005911	CC	p	cell-cell junction	204/4189	1563/26629	0.00261234	2	204	1	1	1	0.0431907	Zm00001d002172, Zm00001d002199, Zm00001d002261, Zm00001d002390, Zm00001d002503, Zm00001d002640, Zm00001d002712, Zm00001d002842, Zm00001d003009, Zm00001d003025, Zm00001d003245, Zm00001d003298, Zm00001d003615, Zm00001d003684, Zm00001d003775, Zm00001d003931, Zm00001d004676, Zm00001d005158, Zm00001d005190, Zm00001d005297, Zm00001d005306, Zm00001d005470, Zm00001d005819, Zm00001d006489, Zm00001d006500,…
GO:0009506	CC	p	plasmodesma	200/4189	1534/26629	0.0026961	3	200	1	1	1	0.0439891	Zm00001d002172, Zm00001d002199, Zm00001d002261, Zm00001d002390, Zm00001d002503, Zm00001d002640, Zm00001d002712, Zm00001d002842, Zm00001d003009, Zm00001d003025, Zm00001d003245, Zm00001d003298, Zm00001d003615, Zm00001d003684, Zm00001d003775, Zm00001d003931, Zm00001d005158, Zm00001d005190, Zm00001d005297, Zm00001d005306, Zm00001d005470, Zm00001d005819, Zm00001d006489, Zm00001d006500, Zm00001d006515,…
GO:0030662	CC	p	coated vesicle membrane	0/4189	38/26629	0.00274761	6	0	1	1	1	0.0442473
GO:0046930	CC	p	pore complex	1/4189	50/26629	0.00310394	3	1	1	1	1	0.04872	Zm00001d038971
GO:0016623	MF	e	oxidoreductase activity, acting on the aldehyde or oxo group of donors, oxygen as acceptor	16/4189	27/26629	3.10787e-07	4	16	0.00102808	0.00100217	0.00102808	0.00101029	Zm00001d015347, Zm00001d018869, Zm00001d019376, Zm00001d034385, Zm00001d034388, Zm00001d034514, Zm00001d049418, Zm00001d049419, Zm00001d049420, Zm00001d049421, Zm00001d049423, Zm00001d049428, Zm00001d049430, Zm00001d049431, Zm00001d049435, Zm00001d049437
GO:0035673	MF	e	oligopeptide transmembrane transporter activity	17/4189	31/26629	6.10816e-07	5	17	0.00202058	0.00196965	0.00201997	0.00101029	Zm00001d002797, Zm00001d008604, Zm00001d012138, Zm00001d013254, Zm00001d014060, Zm00001d017698, Zm00001d017713, Zm00001d019627, Zm00001d028355, Zm00001d031287, Zm00001d032740, Zm00001d033800, Zm00001d042397, Zm00001d042473, Zm00001d045519, Zm00001d051525, Zm00001d051548
GO:0080044	MF	e	quercetin 7-O-glucosyltransferase activity	35/4189	98/26629	1.99874e-06	7	35	0.00661182	0.00644516	0.00660782	0.00101107	Zm00001d002707, Zm00001d003483, Zm00001d004187, Zm00001d005456, Zm00001d005620, Zm00001d012780, Zm00001d012782, Zm00001d012785, Zm00001d015623, Zm00001d016013, Zm00001d016435, Zm00001d016896, Zm00001d017326, Zm00001d017329, Zm00001d019256, Zm00001d019259, Zm00001d021167, Zm00001d021577, Zm00001d025706, Zm00001d032866, Zm00001d034068, Zm00001d037630, Zm00001d037721, Zm00001d039642, Zm00001d041374,…
GO:0043531	MF	e	ADP binding	75/4189	256/26629	2.38298e-06	8	75	0.00788289	0.00768419	0.00787336	0.00101107	Zm00001d001995, Zm00001d004022, Zm00001d004526, Zm00001d005506, Zm00001d005654, Zm00001d005664, Zm00001d006755, Zm00001d007174, Zm00001d007851, Zm00001d007932, Zm00001d007959, Zm00001d011736, Zm00001d011737, Zm00001d012063, Zm00001d013383, Zm00001d013829, Zm00001d014099, Zm00001d014649, Zm00001d014650, Zm00001d014654, Zm00001d015397, Zm00001d016748, Zm00001d016933, Zm00001d017849, Zm00001d017954,…
GO:0004497	MF	e	monooxygenase activity	108/4189	382/26629	2.50789e-06	3	108	0.0082961	0.00808698	0.00828356	0.00101107	Zm00001d002589, Zm00001d003283, Zm00001d004506, Zm00001d005821, Zm00001d005822, Zm00001d005823, Zm00001d006193, Zm00001d006199, Zm00001d006203, Zm00001d006402, Zm00001d006503, Zm00001d007044, Zm00001d008837, Zm00001d008984, Zm00001d010265, Zm00001d010319, Zm00001d011418, Zm00001d011419, Zm00001d011764, Zm00001d012510, Zm00001d013830, Zm00001d013862, Zm00001d013979, Zm00001d014121, Zm00001d014134,…
GO:0080043	MF	e	quercetin 3-O-glucosyltransferase activity	34/4189	96/26629	3.15662e-06	7	34	0.0104421	0.0101789	0.01042	0.00101107	Zm00001d002707, Zm00001d003483, Zm00001d004187, Zm00001d005456, Zm00001d005620, Zm00001d012780, Zm00001d012782, Zm00001d012785, Zm00001d015623, Zm00001d016013, Zm00001d016435, Zm00001d016896, Zm00001d017326, Zm00001d017329, Zm00001d019256, Zm00001d019259, Zm00001d021167, Zm00001d021577, Zm00001d025706, Zm00001d032866, Zm00001d034068, Zm00001d037721, Zm00001d039642, Zm00001d041374, Zm00001d042739,…
GO:0005506	MF	e	iron ion binding	122/4189	479/26629	3.38786e-06	6	122	0.0112071	0.0109246	0.0111766	0.00101107	Zm00001d002589, Zm00001d003283, Zm00001d004506, Zm00001d005821, Zm00001d005822, Zm00001d005823, Zm00001d006193, Zm00001d006199, Zm00001d006203, Zm00001d006503, Zm00001d007044, Zm00001d007394, Zm00001d007503, Zm00001d007549, Zm00001d007560, Zm00001d008405, Zm00001d008837, Zm00001d008984, Zm00001d010265, Zm00001d010319, Zm00001d010799, Zm00001d011002, Zm00001d011183, Zm00001d011418, Zm00001d011419,…
GO:0030246	MF	e	carbohydrate binding	123/4189	481/26629	3.48497e-06	2	123	0.0115283	0.0112377	0.0114934	0.00101107	Zm00001d002013, Zm00001d002039, Zm00001d002054, Zm00001d003023, Zm00001d003774, Zm00001d004072, Zm00001d004078, Zm00001d004079, Zm00001d005779, Zm00001d006297, Zm00001d006471, Zm00001d006538, Zm00001d007187, Zm00001d007208, Zm00001d007843, Zm00001d008273, Zm00001d008462, Zm00001d008465, Zm00001d008467, Zm00001d008844, Zm00001d009473, Zm00001d010052, Zm00001d010137, Zm00001d010212, Zm00001d011550,…
GO:0016705	MF	e	oxidoreductase activity, acting on paired donors, with incorporation or reduction of molecular oxygen	125/4189	525/26629	3.70528e-06	3	125	0.0122571	0.0119481	0.0122163	0.00101107	Zm00001d001960, Zm00001d002100, Zm00001d003283, Zm00001d004506, Zm00001d005821, Zm00001d005822, Zm00001d005823, Zm00001d006193, Zm00001d006199, Zm00001d006203, Zm00001d006503, Zm00001d007044, Zm00001d007503, Zm00001d008837, Zm00001d008984, Zm00001d010265, Zm00001d010319, Zm00001d010799, Zm00001d011418, Zm00001d011419, Zm00001d011764, Zm00001d012510, Zm00001d012819, Zm00001d013830, Zm00001d013862,…
GO:0004842	MF	e	ubiquitin-protein transferase activity	176/4189	769/26629	4.41522e-06	4	176	0.0146055	0.0142374	0.0145526	0.00101107	Zm00001d002498, Zm00001d002541, Zm00001d002570, Zm00001d002856, Zm00001d003103, Zm00001d003301, Zm00001d005393, Zm00001d005532, Zm00001d005593, Zm00001d005630, Zm00001d005699, Zm00001d005936, Zm00001d006011, Zm00001d006726, Zm00001d007027, Zm00001d007152, Zm00001d007294, Zm00001d007709, Zm00001d007945, Zm00001d009108, Zm00001d009571, Zm00001d009894, Zm00001d009918, Zm00001d010042, Zm00001d010403,…
GO:0043565	MF	e	sequence-specific DNA binding	237/4189	1035/26629	4.57047e-06	5	237	0.0151191	0.014738	0.0150597	0.00101107	Zm00001d002143, Zm00001d002452, Zm00001d002573, Zm00001d002799, Zm00001d002811, Zm00001d003193, Zm00001d003676, Zm00001d003958, Zm00001d004086, Zm00001d004126, Zm00001d005143, Zm00001d005161, Zm00001d005300, Zm00001d005457, Zm00001d005622, Zm00001d005875, Zm00001d005884, Zm00001d006027, Zm00001d006094, Zm00001d006195, Zm00001d006214, Zm00001d006236, Zm00001d006701, Zm00001d007329, Zm00001d007436,…
GO:0140110	MF	e	transcription regulator activity	332/4189	1588/26629	5.18871e-06	1	332	0.0171642	0.0167316	0.0170864	0.00101982	Zm00001d002079, Zm00001d002143, Zm00001d002452, Zm00001d002573, Zm00001d002744, Zm00001d002799, Zm00001d002811, Zm00001d003052, Zm00001d003176, Zm00001d003193, Zm00001d003606, Zm00001d003607, Zm00001d003958, Zm00001d003984, Zm00001d004007, Zm00001d004086, Zm00001d004126, Zm00001d004222, Zm00001d004851, Zm00001d005143, Zm00001d005161, Zm00001d005300, Zm00001d005457, Zm00001d005516, Zm00001d005622,…
GO:0019787	MF	e	ubiquitin-like protein transferase activity	176/4189	781/26629	5.24091e-06	3	176	0.0173369	0.0168999	0.0172531	0.00101982	Zm00001d002498, Zm00001d002541, Zm00001d002570, Zm00001d002856, Zm00001d003103, Zm00001d003301, Zm00001d005393, Zm00001d005532, Zm00001d005593, Zm00001d005630, Zm00001d005699, Zm00001d005936, Zm00001d006011, Zm00001d006726, Zm00001d007027, Zm00001d007152, Zm00001d007294, Zm00001d007709, Zm00001d007945, Zm00001d009108, Zm00001d009571, Zm00001d009894, Zm00001d009918, Zm00001d010042, Zm00001d010403,…
GO:0003700	MF	e	DNA-binding transcription factor activity	303/4189	1398/26629	5.71567e-06	2	303	0.0189074	0.0184308	0.0188103	0.00104364	Zm00001d002079, Zm00001d002143, Zm00001d002452, Zm00001d002573, Zm00001d002744, Zm00001d002799, Zm00001d002811, Zm00001d003052, Zm00001d003176, Zm00001d003193, Zm00001d003958, Zm00001d003984, Zm00001d004007, Zm00001d004086, Zm00001d004126, Zm00001d004851, Zm00001d005143, Zm00001d005161, Zm00001d005300, Zm00001d005457, Zm00001d005516, Zm00001d005622, Zm00001d005875, Zm00001d005884, Zm00001d005952,…
GO:0020037	MF	e	heme binding	121/4189	516/26629	7.40481e-06	4	121	0.0244951	0.0238777	0.024347	0.00104364	Zm00001d003283, Zm00001d003319, Zm00001d004506, Zm00001d005279, Zm00001d005821, Zm00001d005822, Zm00001d005823, Zm00001d006193, Zm00001d006199, Zm00001d006203, Zm00001d006503, Zm00001d007044, Zm00001d007234, Zm00001d007503, Zm00001d008837, Zm00001d008970, Zm00001d008984, Zm00001d010265, Zm00001d010319, Zm00001d010799, Zm00001d011002, Zm00001d011418, Zm00001d011419, Zm00001d012510, Zm00001d013212,…
GO:0009055	MF	e	electron transfer activity	124/4189	531/26629	7.50289e-06	3	124	0.0248195	0.0241939	0.024662	0.00104364	Zm00001d003283, Zm00001d003606, Zm00001d003607, Zm00001d004506, Zm00001d005821, Zm00001d005822, Zm00001d005823, Zm00001d006193, Zm00001d006199, Zm00001d006203, Zm00001d006503, Zm00001d007044, Zm00001d008303, Zm00001d008837, Zm00001d008843, Zm00001d009568, Zm00001d010265, Zm00001d010319, Zm00001d011002, Zm00001d011418, Zm00001d011419, Zm00001d011543, Zm00001d011577, Zm00001d012510, Zm00001d012845,…
GO:0001871	MF	e	pattern binding	56/4189	198/26629	7.62917e-06	2	56	0.0252373	0.0246012	0.0250695	0.00104364	Zm00001d002013, Zm00001d002039, Zm00001d002054, Zm00001d003023, Zm00001d003774, Zm00001d005779, Zm00001d006538, Zm00001d007208, Zm00001d008462, Zm00001d008465, Zm00001d008467, Zm00001d008844, Zm00001d009473, Zm00001d010052, Zm00001d010137, Zm00001d011629, Zm00001d012313, Zm00001d012917, Zm00001d013781, Zm00001d016483, Zm00001d022081, Zm00001d024352, Zm00001d026489, Zm00001d028280, Zm00001d030941,…
GO:0030247	MF	e	polysaccharide binding	56/4189	198/26629	7.62917e-06	3	56	0.0252373	0.0246012	0.0250695	0.00104364	Zm00001d002013, Zm00001d002039, Zm00001d002054, Zm00001d003023, Zm00001d003774, Zm00001d005779, Zm00001d006538, Zm00001d007208, Zm00001d008462, Zm00001d008465, Zm00001d008467, Zm00001d008844, Zm00001d009473, Zm00001d010052, Zm00001d010137, Zm00001d011629, Zm00001d012313, Zm00001d012917, Zm00001d013781, Zm00001d016483, Zm00001d022081, Zm00001d024352, Zm00001d026489, Zm00001d028280, Zm00001d030941,…
GO:0003677	MF	e	DNA binding	629/4189	3310/26629	7.91889e-06	4	629	0.0261957	0.0255354	0.0260056	0.00104364	Zm00001d002069, Zm00001d002079, Zm00001d002088, Zm00001d002095, Zm00001d002143, Zm00001d002274, Zm00001d002390, Zm00001d002393, Zm00001d002439, Zm00001d002452, Zm00001d002545, Zm00001d002573, Zm00001d002601, Zm00001d002684, Zm00001d002744, Zm00001d002799, Zm00001d002811, Zm00001d002842, Zm00001d002992, Zm00001d003052, Zm00001d003176, Zm00001d003193, Zm00001d003284, Zm00001d003293, Zm00001d003414,…
GO:0050162	MF	e	oxalate oxidase activity	12/4189	20/26629	8.20274e-06	5	12	0.0271347	0.0264507	0.0269296	0.00104364	Zm00001d015347, Zm00001d034514, Zm00001d049418, Zm00001d049419, Zm00001d049420, Zm00001d049421, Zm00001d049423, Zm00001d049428, Zm00001d049430, Zm00001d049431, Zm00001d049435, Zm00001d049437
GO:0004674	MF	e	protein serine/threonine kinase activity	256/4189	1250/26629	9.67292e-06	6	256	0.031998	0.0311915	0.0317272	0.00110338	Zm00001d002013, Zm00001d002019, Zm00001d002020, Zm00001d002039, Zm00001d002167, Zm00001d002168, Zm00001d002172, Zm00001d002178, Zm00001d002181, Zm00001d002198, Zm00001d002199, Zm00001d002283, Zm00001d002357, Zm00001d002776, Zm00001d003023, Zm00001d003198, Zm00001d003212, Zm00001d003222, Zm00001d003245, Zm00001d003377, Zm00001d003812, Zm00001d003986, Zm00001d004072, Zm00001d004078, Zm00001d004559,…
GO:0003674	MF	e	molecular_function	3974/4189	24842/26629	1.19467e-05	0	3974	0.0395198	0.0385236	0.0391733	0.00131733	Zm00001d001781, Zm00001d001787, Zm00001d001802, Zm00001d001849, Zm00001d001850, Zm00001d001885, Zm00001d001896, Zm00001d001902, Zm00001d001909, Zm00001d001914, Zm00001d001932, Zm00001d001939, Zm00001d001943, Zm00001d001944, Zm00001d001960, Zm00001d001968, Zm00001d001995, Zm00001d001996, Zm00001d002013, Zm00001d002019, Zm00001d002020, Zm00001d002039, Zm00001d002052, Zm00001d002054, Zm00001d002058,…
GO:0046906	MF	e	tetrapyrrole binding	125/4189	554/26629	2.02272e-05	3	125	0.0669114	0.0652249	0.0663046	0.00215843	Zm00001d002131, Zm00001d003283, Zm00001d003319, Zm00001d004506, Zm00001d005279, Zm00001d005811, Zm00001d005821, Zm00001d005822, Zm00001d005823, Zm00001d006193, Zm00001d006199, Zm00001d006203, Zm00001d006503, Zm00001d007044, Zm00001d007234, Zm00001d007503, Zm00001d008837, Zm00001d008970, Zm00001d008984, Zm00001d010265, Zm00001d010319, Zm00001d010799, Zm00001d011002, Zm00001d011418, Zm00001d011419,…
GO:0004672	MF	e	protein kinase activity	371/4189	1927/26629	2.35827e-05	5	371	0.0780115	0.0760452	0.0772805	0.00243786	Zm00001d001781, Zm00001d002013, Zm00001d002019, Zm00001d002020, Zm00001d002039, Zm00001d002167, Zm00001d002168, Zm00001d002172, Zm00001d002178, Zm00001d002181, Zm00001d002198, Zm00001d002199, Zm00001d002283, Zm00001d002357, Zm00001d002712, Zm00001d002776, Zm00001d002891, Zm00001d003023, Zm00001d003198, Zm00001d003212, Zm00001d003222, Zm00001d003245, Zm00001d003377, Zm00001d003445, Zm00001d003477,…
GO:0061630	MF	e	ubiquitin protein ligase activity	78/4189	320/26629	5.32364e-05	5	78	0.176106	0.171667	0.174349	0.00517959	Zm00001d002570, Zm00001d002856, Zm00001d005393, Zm00001d005630, Zm00001d005936, Zm00001d006011, Zm00001d007027, Zm00001d007709, Zm00001d009108, Zm00001d009571, Zm00001d009894, Zm00001d010042, Zm00001d010403, Zm00001d010572, Zm00001d010587, Zm00001d011541, Zm00001d012279, Zm00001d012463, Zm00001d013005, Zm00001d013107, Zm00001d013138, Zm00001d013716, Zm00001d014108, Zm00001d014612, Zm00001d014796,…
GO:0061659	MF	e	ubiquitin-like protein ligase activity	78/4189	321/26629	7.45037e-05	4	78	0.246458	0.240246	0.243925	0.00704166	Zm00001d002570, Zm00001d002856, Zm00001d005393, Zm00001d005630, Zm00001d005936, Zm00001d006011, Zm00001d007027, Zm00001d007709, Zm00001d009108, Zm00001d009571, Zm00001d009894, Zm00001d010042, Zm00001d010403, Zm00001d010572, Zm00001d010587, Zm00001d011541, Zm00001d012279, Zm00001d012463, Zm00001d013005, Zm00001d013107, Zm00001d013138, Zm00001d013716, Zm00001d014108, Zm00001d014612, Zm00001d014796,…
GO:0050403	MF	e	trans-zeatin O-beta-D-glucosyltransferase activity	18/4189	45/26629	7.7923e-05	7	18	0.257769	0.251272	0.255042	0.00716026	Zm00001d002707, Zm00001d003483, Zm00001d004248, Zm00001d005456, Zm00001d005620, Zm00001d012335, Zm00001d016896, Zm00001d016942, Zm00001d017326, Zm00001d019256, Zm00001d019259, Zm00001d021219, Zm00001d032866, Zm00001d037630, Zm00001d038512, Zm00001d039642, Zm00001d052210, Zm00001d052211
GO:0015398	MF	e	high-affinity secondary active ammonium transmembrane transporter activity	5/4189	5/26629	9.61399e-05	6	5	0.318031	0.310014	0.31457	0.00859542	Zm00001d003025, Zm00001d012261, Zm00001d017249, Zm00001d025831, Zm00001d038412
GO:0016773	MF	e	phosphotransferase activity, alcohol group as acceptor	408/4189	2194/26629	0.000164742	4	408	0.544967	0.53123	0.538871	0.0143412	Zm00001d001781, Zm00001d001896, Zm00001d002013, Zm00001d002019, Zm00001d002020, Zm00001d002039, Zm00001d002085, Zm00001d002135, Zm00001d002167, Zm00001d002168, Zm00001d002172, Zm00001d002178, Zm00001d002181, Zm00001d002198, Zm00001d002199, Zm00001d002283, Zm00001d002357, Zm00001d002712, Zm00001d002776, Zm00001d002891, Zm00001d003023, Zm00001d003198, Zm00001d003212, Zm00001d003222, Zm00001d003245,…
GO:0032559	MF	e	adenyl ribonucleotide binding	633/4189	3537/26629	0.000179818	7	633	0.594836	0.579843	0.588003	0.0152522	Zm00001d001781, Zm00001d001885, Zm00001d001914, Zm00001d001995, Zm00001d002013, Zm00001d002019, Zm00001d002020, Zm00001d002039, Zm00001d002069, Zm00001d002167, Zm00001d002168, Zm00001d002172, Zm00001d002178, Zm00001d002181, Zm00001d002198, Zm00001d002199, Zm00001d002283, Zm00001d002357, Zm00001d002390, Zm00001d002441, Zm00001d002503, Zm00001d002570, Zm00001d002712, Zm00001d002776, Zm00001d002819,…
GO:0016709	MF	e	oxidoreductase activity, acting on paired donors, with incorporation or reduction of molecular oxygen, NAD(P)H as one donor, and incorporation of one atom of oxygen	46/4189	171/26629	0.000189802	4	46	0.627864	0.612038	0.620462	0.0156966	Zm00001d003283, Zm00001d005821, Zm00001d006193, Zm00001d006199, Zm00001d008984, Zm00001d010265, Zm00001d011764, Zm00001d012510, Zm00001d013830, Zm00001d013862, Zm00001d014121, Zm00001d014136, Zm00001d014335, Zm00001d014554, Zm00001d016087, Zm00001d016842, Zm00001d017077, Zm00001d018358, Zm00001d018652, Zm00001d019522, Zm00001d021444, Zm00001d024515, Zm00001d025200, Zm00001d025545, Zm00001d028419,…
GO:0016874	MF	e	ligase activity	197/4189	979/26629	0.000199979	2	197	0.66153	0.644855	0.653531	0.0161349	Zm00001d001849, Zm00001d001850, Zm00001d002290, Zm00001d002390, Zm00001d002393, Zm00001d002498, Zm00001d002520, Zm00001d002530, Zm00001d002541, Zm00001d002570, Zm00001d002755, Zm00001d002819, Zm00001d002856, Zm00001d003198, Zm00001d003301, Zm00001d003674, Zm00001d004287, Zm00001d004310, Zm00001d005393, Zm00001d005532, Zm00001d005653, Zm00001d005699, Zm00001d006011, Zm00001d006214, Zm00001d006474,…
GO:0043424	MF	e	protein histidine kinase binding	18/4189	48/26629	0.000206679	6	18	0.683696	0.666462	0.675222	0.0162785	Zm00001d005158, Zm00001d005306, Zm00001d005966, Zm00001d012005, Zm00001d013412, Zm00001d019457, Zm00001d026559, Zm00001d030005, Zm00001d036073, Zm00001d037694, Zm00001d038221, Zm00001d039173, Zm00001d040807, Zm00001d042312, Zm00001d042609, Zm00001d048728, Zm00001d049952, Zm00001d050265
GO:0030554	MF	e	adenyl nucleotide binding	634/4189	3549/26629	0.000223219	6	634	0.738408	0.719795	0.729033	0.0171723	Zm00001d001781, Zm00001d001885, Zm00001d001914, Zm00001d001995, Zm00001d002013, Zm00001d002019, Zm00001d002020, Zm00001d002039, Zm00001d002069, Zm00001d002167, Zm00001d002168, Zm00001d002172, Zm00001d002178, Zm00001d002181, Zm00001d002198, Zm00001d002199, Zm00001d002283, Zm00001d002357, Zm00001d002390, Zm00001d002441, Zm00001d002503, Zm00001d002570, Zm00001d002712, Zm00001d002776, Zm00001d002819,…
GO:0016301	MF	e	kinase activity	509/4189	2806/26629	0.00026512	4	509	0.877019	0.854912	0.865353	0.0194392	Zm00001d001781, Zm00001d001885, Zm00001d001896, Zm00001d002013, Zm00001d002019, Zm00001d002020, Zm00001d002039, Zm00001d002085, Zm00001d002135, Zm00001d002167, Zm00001d002168, Zm00001d002172, Zm00001d002178, Zm00001d002181, Zm00001d002198, Zm00001d002199, Zm00001d002283, Zm00001d002357, Zm00001d002520, Zm00001d002530, Zm00001d002591, Zm00001d002712, Zm00001d002776, Zm00001d002891, Zm00001d003023,…
GO:0050502	MF	e	cis-zeatin O-beta-D-glucosyltransferase activity	16/4189	41/26629	0.000270316	7	16	0.894204	0.871665	0.88204	0.0194392	Zm00001d003483, Zm00001d004248, Zm00001d005456, Zm00001d005620, Zm00001d016896, Zm00001d016942, Zm00001d017326, Zm00001d019256, Zm00001d019259, Zm00001d021219, Zm00001d032866, Zm00001d037630, Zm00001d038512, Zm00001d039642, Zm00001d052210, Zm00001d052211
GO:0016879	MF	e	ligase activity, forming carbon-nitrogen bonds	90/4189	397/26629	0.000284765	3	90	0.942003	0.918258	0.928903	0.0196505	Zm00001d002498, Zm00001d002541, Zm00001d002570, Zm00001d002856, Zm00001d003674, Zm00001d004287, Zm00001d005393, Zm00001d005532, Zm00001d005699, Zm00001d006011, Zm00001d006214, Zm00001d006883, Zm00001d006886, Zm00001d007213, Zm00001d007360, Zm00001d008957, Zm00001d010403, Zm00001d010572, Zm00001d010950, Zm00001d012031, Zm00001d013092, Zm00001d013458, Zm00001d013463, Zm00001d014108, Zm00001d015135,…
GO:0043168	MF	e	anion binding	843/4189	4824/26629	0.000285134	3	843	0.943222	0.919447	0.929821	0.0196505	Zm00001d001781, Zm00001d001885, Zm00001d001914, Zm00001d001939, Zm00001d001995, Zm00001d002013, Zm00001d002019, Zm00001d002020, Zm00001d002039, Zm00001d002069, Zm00001d002131, Zm00001d002147, Zm00001d002167, Zm00001d002168, Zm00001d002172, Zm00001d002178, Zm00001d002181, Zm00001d002198, Zm00001d002199, Zm00001d002261, Zm00001d002267, Zm00001d002283, Zm00001d002325, Zm00001d002326, Zm00001d002357,…
GO:1901363	MF	e	heterocyclic compound binding	1868/4189	11198/26629	0.000300737	2	1868	0.994839	0.969763	0.980404	0.0199276	Zm00001d001781, Zm00001d001787, Zm00001d001885, Zm00001d001914, Zm00001d001939, Zm00001d001995, Zm00001d001996, Zm00001d002013, Zm00001d002019, Zm00001d002020, Zm00001d002039, Zm00001d002069, Zm00001d002079, Zm00001d002088, Zm00001d002089, Zm00001d002095, Zm00001d002131, Zm00001d002143, Zm00001d002147, Zm00001d002157, Zm00001d002167, Zm00001d002168, Zm00001d002172, Zm00001d002178, Zm00001d002181,…
GO:0097159	MF	e	organic cyclic compound binding	1870/4189	11208/26629	0.000301203	2	1870	0.996379	0.971264	0.98162	0.0199276	Zm00001d001781, Zm00001d001787, Zm00001d001885, Zm00001d001914, Zm00001d001939, Zm00001d001995, Zm00001d001996, Zm00001d002013, Zm00001d002019, Zm00001d002020, Zm00001d002039, Zm00001d002069, Zm00001d002079, Zm00001d002088, Zm00001d002089, Zm00001d002095, Zm00001d002131, Zm00001d002143, Zm00001d002147, Zm00001d002157, Zm00001d002167, Zm00001d002168, Zm00001d002172, Zm00001d002178, Zm00001d002181,…
GO:0015238	MF	e	drug transmembrane transporter activity	46/4189	174/26629	0.000327518	3	46	1	1	1	0.0212437	Zm00001d002503, Zm00001d004335, Zm00001d005018, Zm00001d005080, Zm00001d008974, Zm00001d009243, Zm00001d011644, Zm00001d013254, Zm00001d013809, Zm00001d015963, Zm00001d016411, Zm00001d017536, Zm00001d018500, Zm00001d018638, Zm00001d020948, Zm00001d021569, Zm00001d025043, Zm00001d025437, Zm00001d029677, Zm00001d030127, Zm00001d030656, Zm00001d033241, Zm00001d034424, Zm00001d034916, Zm00001d035115,…
GO:0022804	MF	e	active transmembrane transporter activity	161/4189	789/26629	0.000412889	3	161	1	1	1	0.0262661	Zm00001d002191, Zm00001d002290, Zm00001d002503, Zm00001d002673, Zm00001d002798, Zm00001d003025, Zm00001d003861, Zm00001d004335, Zm00001d005018, Zm00001d005080, Zm00001d005190, Zm00001d005257, Zm00001d005594, Zm00001d005654, Zm00001d005779, Zm00001d008226, Zm00001d008625, Zm00001d008974, Zm00001d009222, Zm00001d009243, Zm00001d009600, Zm00001d010456, Zm00001d011006, Zm00001d011644, Zm00001d011679,…
GO:0005345	MF	e	purine nucleobase transmembrane transporter activity	9/4189	17/26629	0.000424132	4	9	1	1	1	0.0264722	Zm00001d002514, Zm00001d005934, Zm00001d005935, Zm00001d011603, Zm00001d027978, Zm00001d038850, Zm00001d041748, Zm00001d043858, Zm00001d048232
GO:0019779	MF	e	Atg8 activating enzyme activity	5/4189	6/26629	0.000501297	5	5	1	1	1	0.0300388	Zm00001d006474, Zm00001d011347, Zm00001d024239, Zm00001d026335, Zm00001d049405
GO:0045735	MF	e	nutrient reservoir activity	16/4189	43/26629	0.000508516	1	16	1	1	1	0.0300388	Zm00001d005793, Zm00001d015347, Zm00001d016022, Zm00001d034514, Zm00001d038597, Zm00001d049418, Zm00001d049419, Zm00001d049420, Zm00001d049421, Zm00001d049423, Zm00001d049428, Zm00001d049430, Zm00001d049431, Zm00001d049435, Zm00001d049437, Zm00001d049438
GO:0015291	MF	e	secondary active transmembrane transporter activity	87/4189	388/26629	0.000545415	4	87	1	1	1	0.0316532	Zm00001d002191, Zm00001d002798, Zm00001d003025, Zm00001d003861, Zm00001d005018, Zm00001d005080, Zm00001d005257, Zm00001d005594, Zm00001d008226, Zm00001d008974, Zm00001d009600, Zm00001d010456, Zm00001d012261, Zm00001d012521, Zm00001d012845, Zm00001d013809, Zm00001d014611, Zm00001d015963, Zm00001d016411, Zm00001d017249, Zm00001d018627, Zm00001d018638, Zm00001d018803, Zm00001d019537, Zm00001d019978,…
GO:0004675	MF	e	transmembrane receptor protein serine/threonine kinase activity	44/4189	168/26629	0.000584771	7	44	1	1	1	0.0333521	Zm00001d002776, Zm00001d003212, Zm00001d007363, Zm00001d007843, Zm00001d009376, Zm00001d014243, Zm00001d015012, Zm00001d015202, Zm00001d015581, Zm00001d016009, Zm00001d017613, Zm00001d018502, Zm00001d018825, Zm00001d019334, Zm00001d019411, Zm00001d019413, Zm00001d020631, Zm00001d021896, Zm00001d021897, Zm00001d022126, Zm00001d022549, Zm00001d025920, Zm00001d027892, Zm00001d028286, Zm00001d028454,…
GO:0015205	MF	e	nucleobase transmembrane transporter activity	10/4189	21/26629	0.000604177	3	10	1	1	1	0.0338749	Zm00001d002514, Zm00001d005934, Zm00001d005935, Zm00001d011603, Zm00001d017531, Zm00001d027978, Zm00001d038850, Zm00001d041748, Zm00001d043858, Zm00001d048232
GO:0015101	MF	e	organic cation transmembrane transporter activity	13/4189	32/26629	0.000637475	5	13	1	1	1	0.03457	Zm00001d002191, Zm00001d003025, Zm00001d008974, Zm00001d010410, Zm00001d012261, Zm00001d016771, Zm00001d017249, Zm00001d025831, Zm00001d033718, Zm00001d034782, Zm00001d037242, Zm00001d037779, Zm00001d038412
GO:0008519	MF	e	ammonium transmembrane transporter activity	13/4189	32/26629	0.000637475	5	13	1	1	1	0.03457	Zm00001d002191, Zm00001d003025, Zm00001d008974, Zm00001d010410, Zm00001d012261, Zm00001d016771, Zm00001d017249, Zm00001d025831, Zm00001d033718, Zm00001d034782, Zm00001d037242, Zm00001d037779, Zm00001d038412
GO:0032553	MF	e	ribonucleotide binding	698/4189	3980/26629	0.000800205	5	698	1	1	1	0.0420171	Zm00001d001781, Zm00001d001885, Zm00001d001914, Zm00001d001939, Zm00001d001995, Zm00001d002013, Zm00001d002019, Zm00001d002020, Zm00001d002039, Zm00001d002069, Zm00001d002167, Zm00001d002168, Zm00001d002172, Zm00001d002178, Zm00001d002181, Zm00001d002198, Zm00001d002199, Zm00001d002261, Zm00001d002267, Zm00001d002283, Zm00001d002357, Zm00001d002390, Zm00001d002441, Zm00001d002503, Zm00001d002570,…
GO:0001067	MF	e	regulatory region nucleic acid binding	92/4189	421/26629	0.000904813	4	92	1	1	1	0.0446734	Zm00001d002799, Zm00001d002811, Zm00001d003193, Zm00001d003676, Zm00001d004126, Zm00001d005300, Zm00001d005875, Zm00001d006094, Zm00001d006195, Zm00001d006236, Zm00001d008528, Zm00001d008882, Zm00001d009395, Zm00001d009595, Zm00001d010232, Zm00001d011578, Zm00001d011985, Zm00001d012544, Zm00001d014628, Zm00001d015917, Zm00001d016653, Zm00001d016873, Zm00001d017241, Zm00001d017308, Zm00001d017422,…
GO:0044212	MF	e	transcription regulatory region DNA binding	92/4189	421/26629	0.000904813	5	92	1	1	1	0.0446734	Zm00001d002799, Zm00001d002811, Zm00001d003193, Zm00001d003676, Zm00001d004126, Zm00001d005300, Zm00001d005875, Zm00001d006094, Zm00001d006195, Zm00001d006236, Zm00001d008528, Zm00001d008882, Zm00001d009395, Zm00001d009595, Zm00001d010232, Zm00001d011578, Zm00001d011985, Zm00001d012544, Zm00001d014628, Zm00001d015917, Zm00001d016653, Zm00001d016873, Zm00001d017241, Zm00001d017308, Zm00001d017422,…
GO:0008565	MF	p	protein transporter activity	5/4189	178/26629	2.23591e-06	2	5	0.00739639	0.00720995	0.00738968	0.00101107	Zm00001d008625, Zm00001d014135, Zm00001d019356, Zm00001d038452, Zm00001d039385
GO:0033218	MF	p	amide binding	9/4189	196/26629	2.51024e-06	2	9	0.00830388	0.00809457	0.00828882	0.00101107	Zm00001d009010, Zm00001d017240, Zm00001d018220, Zm00001d019356, Zm00001d020780, Zm00001d025576, Zm00001d039283, Zm00001d042099, Zm00001d048718
GO:0003735	MF	p	structural constituent of ribosome	33/4189	590/26629	3.23882e-06	2	33	0.010714	0.010444	0.0106881	0.00101107	Zm00001d002842, Zm00001d005764, Zm00001d006865, Zm00001d008535, Zm00001d009578, Zm00001d009883, Zm00001d011152, Zm00001d012353, Zm00001d012530, Zm00001d013211, Zm00001d014189, Zm00001d017449, Zm00001d018412, Zm00001d020209, Zm00001d020454, Zm00001d021838, Zm00001d021871, Zm00001d025616, Zm00001d025932, Zm00001d027365, Zm00001d030106, Zm00001d031505, Zm00001d032358, Zm00001d032420, Zm00001d033843,…
GO:0005198	MF	p	structural molecule activity	63/4189	861/26629	4.58468e-06	1	63	0.0151661	0.0147838	0.0151019	0.00101107	Zm00001d001914, Zm00001d001932, Zm00001d001939, Zm00001d002842, Zm00001d003470, Zm00001d005764, Zm00001d006306, Zm00001d006865, Zm00001d008405, Zm00001d008535, Zm00001d009578, Zm00001d009883, Zm00001d011152, Zm00001d012353, Zm00001d012472, Zm00001d012530, Zm00001d013211, Zm00001d013646, Zm00001d014189, Zm00001d017114, Zm00001d017449, Zm00001d018412, Zm00001d020209, Zm00001d020454, Zm00001d021351,…
GO:0003729	MF	p	mRNA binding	24/4189	333/26629	6.72291e-06	5	24	0.0222394	0.0216788	0.0221184	0.00104364	Zm00001d001787, Zm00001d008326, Zm00001d012922, Zm00001d014162, Zm00001d022003, Zm00001d025551, Zm00001d027731, Zm00001d027895, Zm00001d031502, Zm00001d031529, Zm00001d034263, Zm00001d034578, Zm00001d035869, Zm00001d036789, Zm00001d037356, Zm00001d037446, Zm00001d038051, Zm00001d040672, Zm00001d043861, Zm00001d044666, Zm00001d045183, Zm00001d049761, Zm00001d050266, Zm00001d053908
GO:0003723	MF	p	RNA binding	237/4189	2306/26629	6.99889e-06	4	237	0.0231523	0.0225687	0.0230193	0.00104364	Zm00001d001787, Zm00001d001996, Zm00001d002089, Zm00001d002157, Zm00001d002822, Zm00001d003148, Zm00001d003198, Zm00001d003227, Zm00001d003495, Zm00001d003606, Zm00001d003607, Zm00001d003615, Zm00001d003984, Zm00001d004559, Zm00001d004676, Zm00001d005196, Zm00001d005645, Zm00001d005764, Zm00001d006051, Zm00001d006055, Zm00001d006351, Zm00001d006480, Zm00001d006596, Zm00001d006629, Zm00001d007097,…
GO:0004518	MF	p	nuclease activity	93/4189	897/26629	8.78843e-06	4	93	0.0290721	0.0283393	0.0288436	0.00107675	Zm00001d002154, Zm00001d002157, Zm00001d002595, Zm00001d003227, Zm00001d003495, Zm00001d004298, Zm00001d004559, Zm00001d005193, Zm00001d006351, Zm00001d006896, Zm00001d007125, Zm00001d007155, Zm00001d008641, Zm00001d009449, Zm00001d009773, Zm00001d010121, Zm00001d011507, Zm00001d011579, Zm00001d012097, Zm00001d012672, Zm00001d012831, Zm00001d012862, Zm00001d013658, Zm00001d013887, Zm00001d013984,…
GO:0004519	MF	p	endonuclease activity	74/4189	736/26629	9.35756e-06	5	74	0.0309548	0.0301746	0.0307022	0.00110338	Zm00001d002154, Zm00001d002157, Zm00001d002595, Zm00001d003227, Zm00001d004559, Zm00001d005193, Zm00001d006351, Zm00001d006896, Zm00001d007125, Zm00001d007155, Zm00001d008641, Zm00001d009449, Zm00001d009773, Zm00001d010121, Zm00001d011579, Zm00001d012097, Zm00001d012672, Zm00001d012831, Zm00001d012862, Zm00001d013658, Zm00001d013887, Zm00001d014162, Zm00001d014200, Zm00001d014719, Zm00001d014751,…
GO:0005507	MF	p	copper ion binding	21/4189	284/26629	3.62541e-05	6	21	0.119929	0.116906	0.118768	0.0036342	Zm00001d003309, Zm00001d008960, Zm00001d016550, Zm00001d017896, Zm00001d017958, Zm00001d022607, Zm00001d023617, Zm00001d025103, Zm00001d028232, Zm00001d028880, Zm00001d034771, Zm00001d035672, Zm00001d038521, Zm00001d042848, Zm00001d044035, Zm00001d045884, Zm00001d048611, Zm00001d048658, Zm00001d048760, Zm00001d052163, Zm00001d052243
GO:0016787	MF	p	hydrolase activity	855/4189	6014/26629	0.000229595	2	855	0.7595	0.740356	0.749627	0.0172614	Zm00001d001781, Zm00001d001787, Zm00001d001802, Zm00001d001902, Zm00001d001939, Zm00001d001943, Zm00001d001944, Zm00001d001968, Zm00001d001995, Zm00001d002052, Zm00001d002058, Zm00001d002069, Zm00001d002154, Zm00001d002157, Zm00001d002301, Zm00001d002362, Zm00001d002402, Zm00001d002441, Zm00001d002503, Zm00001d002591, Zm00001d002595, Zm00001d002698, Zm00001d002822, Zm00001d002830, Zm00001d003209,…
GO:0016788	MF	p	hydrolase activity, acting on ester bonds	288/4189	2189/26629	0.000473951	3	288	1	1	1	0.0290339	Zm00001d001902, Zm00001d002154, Zm00001d002157, Zm00001d002402, Zm00001d002595, Zm00001d002830, Zm00001d003227, Zm00001d003495, Zm00001d003630, Zm00001d004270, Zm00001d004298, Zm00001d004559, Zm00001d005148, Zm00001d005193, Zm00001d005196, Zm00001d005328, Zm00001d005329, Zm00001d005579, Zm00001d005609, Zm00001d005658, Zm00001d005708, Zm00001d005826, Zm00001d005924, Zm00001d006351, Zm00001d006375,…
GO:0005199	MF	p	structural constituent of cell wall	0/4189	46/26629	0.000754724	2	0	1	1	1	0.0402682
GO:0042277	MF	p	peptide binding	8/4189	136/26629	0.000817936	3	8	1	1	1	0.042277	Zm00001d009010, Zm00001d017240, Zm00001d018220, Zm00001d019356, Zm00001d020780, Zm00001d025576, Zm00001d039283, Zm00001d042099
GO:0015631	MF	p	tubulin binding	21/4189	249/26629	0.000846937	4	21	1	1	1	0.0431026	Zm00001d005306, Zm00001d006500, Zm00001d009010, Zm00001d009336, Zm00001d015692, Zm00001d015693, Zm00001d017306, Zm00001d018371, Zm00001d018475, Zm00001d029390, Zm00001d032275, Zm00001d036987, Zm00001d037608, Zm00001d038383, Zm00001d038395, Zm00001d039283, Zm00001d042974, Zm00001d045102, Zm00001d047301, Zm00001d049405, Zm00001d049809

## Sheet: GO enrichment list for upregu-1
GO	NS	enrichment	name	ratio_in_study	ratio_in_pop	p_uncorrected	depth	study_count	p_bonferroni	p_sidak	p_holm	p_fdr_bh	study_items
GO:0006857	BP	e	oligopeptide transport	39/3740	123/26629	1.40527e-06	7	39	0.0101798	0.00992315	0.0101798	0.00048765	Zm00001d002143, Zm00001d002712, Zm00001d002797, Zm00001d002974, Zm00001d003939, Zm00001d008604, Zm00001d010945, Zm00001d012138, Zm00001d014060, Zm00001d014063, Zm00001d016681, Zm00001d017670, Zm00001d017713, Zm00001d017842, Zm00001d020183, Zm00001d023394, Zm00001d025699, Zm00001d025887, Zm00001d026398, Zm00001d028355, Zm00001d028615, Zm00001d031287, Zm00001d032740, Zm00001d032745, Zm00001d034655,…
GO:0010167	BP	e	response to nitrate	70/3740	261/26629	1.48409e-06	4	70	0.0107507	0.0104797	0.0107493	0.00048765	Zm00001d002143, Zm00001d002830, Zm00001d003950, Zm00001d006527, Zm00001d009468, Zm00001d010082, Zm00001d010954, Zm00001d011259, Zm00001d011473, Zm00001d011679, Zm00001d011735, Zm00001d012338, Zm00001d012746, Zm00001d017095, Zm00001d017152, Zm00001d017461, Zm00001d018122, Zm00001d018161, Zm00001d018203, Zm00001d018627, Zm00001d019457, Zm00001d020789, Zm00001d021442, Zm00001d021682, Zm00001d024762,…
GO:0002679	BP	e	respiratory burst involved in defense response	59/3740	190/26629	1.50602e-06	3	59	0.0109096	0.0106346	0.0109066	0.00048765	Zm00001d001769, Zm00001d001774, Zm00001d002498, Zm00001d002762, Zm00001d003399, Zm00001d004706, Zm00001d005892, Zm00001d005936, Zm00001d006297, Zm00001d007175, Zm00001d008578, Zm00001d010812, Zm00001d010956, Zm00001d012321, Zm00001d012427, Zm00001d013208, Zm00001d013596, Zm00001d015515, Zm00001d016139, Zm00001d016285, Zm00001d016719, Zm00001d017152, Zm00001d017268, Zm00001d017462, Zm00001d017466,…
GO:0045730	BP	e	respiratory burst	59/3740	190/26629	1.50602e-06	2	59	0.0109096	0.0106346	0.0109066	0.00048765	Zm00001d001769, Zm00001d001774, Zm00001d002498, Zm00001d002762, Zm00001d003399, Zm00001d004706, Zm00001d005892, Zm00001d005936, Zm00001d006297, Zm00001d007175, Zm00001d008578, Zm00001d010812, Zm00001d010956, Zm00001d012321, Zm00001d012427, Zm00001d013208, Zm00001d013596, Zm00001d015515, Zm00001d016139, Zm00001d016285, Zm00001d016719, Zm00001d017152, Zm00001d017268, Zm00001d017462, Zm00001d017466,…
GO:0010260	BP	e	animal organ senescence	46/3740	157/26629	2.35315e-06	3	46	0.0170462	0.0166165	0.0170321	0.00048765	Zm00001d002143, Zm00001d002191, Zm00001d005391, Zm00001d006106, Zm00001d007365, Zm00001d008578, Zm00001d008812, Zm00001d010380, Zm00001d010463, Zm00001d011347, Zm00001d012005, Zm00001d012521, Zm00001d014286, Zm00001d016950, Zm00001d019259, Zm00001d021089, Zm00001d021425, Zm00001d021948, Zm00001d023659, Zm00001d023669, Zm00001d023673, Zm00001d023677, Zm00001d026398, Zm00001d028007, Zm00001d028260,…
GO:0010027	BP	e	thylakoid membrane organization	73/3740	281/26629	2.41015e-06	5	73	0.0174591	0.017019	0.0174422	0.00048765	Zm00001d001932, Zm00001d001995, Zm00001d002490, Zm00001d002822, Zm00001d003426, Zm00001d003612, Zm00001d004478, Zm00001d005482, Zm00001d007572, Zm00001d008281, Zm00001d008499, Zm00001d009354, Zm00001d010463, Zm00001d011445, Zm00001d011797, Zm00001d012339, Zm00001d013295, Zm00001d014564, Zm00001d015095, Zm00001d015816, Zm00001d016100, Zm00001d016298, Zm00001d017118, Zm00001d017379, Zm00001d017391,…
GO:0009668	BP	e	plastid membrane organization	73/3740	281/26629	2.41015e-06	4	73	0.0174591	0.017019	0.0174422	0.00048765	Zm00001d001932, Zm00001d001995, Zm00001d002490, Zm00001d002822, Zm00001d003426, Zm00001d003612, Zm00001d004478, Zm00001d005482, Zm00001d007572, Zm00001d008281, Zm00001d008499, Zm00001d009354, Zm00001d010463, Zm00001d011445, Zm00001d011797, Zm00001d012339, Zm00001d013295, Zm00001d014564, Zm00001d015095, Zm00001d015816, Zm00001d016100, Zm00001d016298, Zm00001d017118, Zm00001d017379, Zm00001d017391,…
GO:0015804	BP	e	neutral amino acid transport	50/3740	173/26629	2.48463e-06	9	50	0.0179986	0.0175449	0.0179738	0.00048765	Zm00001d003504, Zm00001d004248, Zm00001d004705, Zm00001d005959, Zm00001d008604, Zm00001d012138, Zm00001d016139, Zm00001d016483, Zm00001d016896, Zm00001d016942, Zm00001d017152, Zm00001d017557, Zm00001d017645, Zm00001d020183, Zm00001d021761, Zm00001d023596, Zm00001d025437, Zm00001d025665, Zm00001d027483, Zm00001d028094, Zm00001d028355, Zm00001d032428, Zm00001d032866, Zm00001d033241, Zm00001d034725,…
GO:0015706	BP	e	nitrate transport	69/3740	252/26629	2.54134e-06	7	69	0.0184095	0.0179454	0.0183815	0.00048765	Zm00001d002143, Zm00001d002191, Zm00001d002830, Zm00001d003950, Zm00001d006527, Zm00001d008226, Zm00001d009468, Zm00001d010954, Zm00001d011259, Zm00001d011473, Zm00001d011679, Zm00001d011735, Zm00001d012746, Zm00001d017095, Zm00001d017152, Zm00001d018122, Zm00001d018161, Zm00001d018203, Zm00001d018627, Zm00001d019165, Zm00001d019457, Zm00001d020277, Zm00001d020280, Zm00001d020789, Zm00001d021396,…
GO:0007568	BP	e	aging	85/3740	314/26629	2.59432e-06	2	85	0.0187933	0.0183195	0.0187622	0.00048765	Zm00001d002143, Zm00001d002191, Zm00001d002762, Zm00001d003009, Zm00001d003283, Zm00001d003775, Zm00001d004706, Zm00001d005391, Zm00001d006106, Zm00001d006199, Zm00001d006203, Zm00001d006489, Zm00001d007365, Zm00001d007687, Zm00001d008578, Zm00001d008812, Zm00001d010380, Zm00001d010463, Zm00001d010969, Zm00001d011347, Zm00001d012005, Zm00001d012521, Zm00001d013032, Zm00001d013151, Zm00001d013261,…
GO:0009867	BP	e	jasmonic acid mediated signaling pathway	120/3740	462/26629	2.66348e-06	6	120	0.0192943	0.0188078	0.0192596	0.00048765	Zm00001d002143, Zm00001d002498, Zm00001d002532, Zm00001d002640, Zm00001d003483, Zm00001d004248, Zm00001d004706, Zm00001d005193, Zm00001d005306, Zm00001d005620, Zm00001d005813, Zm00001d007258, Zm00001d008226, Zm00001d008812, Zm00001d008957, Zm00001d010082, Zm00001d010137, Zm00001d010380, Zm00001d010463, Zm00001d011377, Zm00001d011401, Zm00001d011735, Zm00001d011881, Zm00001d012007, Zm00001d012304,…
GO:0015849	BP	e	organic acid transport	136/3740	593/26629	2.74581e-06	5	136	0.0198907	0.0193892	0.0198522	0.00048765	Zm00001d001817, Zm00001d002088, Zm00001d002191, Zm00001d002640, Zm00001d002974, Zm00001d003025, Zm00001d003399, Zm00001d003504, Zm00001d003939, Zm00001d004248, Zm00001d004672, Zm00001d004705, Zm00001d005959, Zm00001d007079, Zm00001d007175, Zm00001d008604, Zm00001d008856, Zm00001d008974, Zm00001d009243, Zm00001d009372, Zm00001d010956, Zm00001d011006, Zm00001d011644, Zm00001d012138, Zm00001d013334,…
GO:2000377	BP	e	regulation of reactive oxygen species metabolic process	69/3740	274/26629	2.75952e-06	5	69	0.01999	0.019486	0.0199486	0.00048765	Zm00001d002143, Zm00001d002498, Zm00001d003025, Zm00001d003209, Zm00001d003477, Zm00001d004706, Zm00001d005193, Zm00001d005306, Zm00001d008226, Zm00001d008573, Zm00001d008651, Zm00001d008957, Zm00001d010588, Zm00001d010751, Zm00001d011401, Zm00001d013385, Zm00001d014564, Zm00001d014658, Zm00001d015515, Zm00001d016100, Zm00001d016456, Zm00001d017139, Zm00001d018069, Zm00001d018211, Zm00001d019505,…
GO:0009738	BP	e	abscisic acid-activated signaling pathway	108/3740	478/26629	2.83539e-06	6	108	0.0205396	0.0200218	0.0204942	0.00048765	Zm00001d001774, Zm00001d002479, Zm00001d002540, Zm00001d002640, Zm00001d002762, Zm00001d004706, Zm00001d005813, Zm00001d005816, Zm00001d005884, Zm00001d005936, Zm00001d007166, Zm00001d007264, Zm00001d009084, Zm00001d009626, Zm00001d010007, Zm00001d010445, Zm00001d011638, Zm00001d011644, Zm00001d011841, Zm00001d012007, Zm00001d012304, Zm00001d013030, Zm00001d013208, Zm00001d013596, Zm00001d013900,…
GO:0050832	BP	e	defense response to fungus	143/3740	595/26629	2.88361e-06	6	143	0.0208889	0.0203623	0.0208399	0.00048765	Zm00001d002143, Zm00001d002175, Zm00001d002498, Zm00001d002532, Zm00001d002620, Zm00001d002640, Zm00001d004581, Zm00001d004706, Zm00001d005193, Zm00001d005306, Zm00001d005391, Zm00001d005813, Zm00001d005892, Zm00001d006256, Zm00001d006297, Zm00001d007264, Zm00001d007485, Zm00001d008226, Zm00001d008527, Zm00001d008975, Zm00001d009382, Zm00001d010082, Zm00001d010218, Zm00001d010463, Zm00001d010671,…
GO:0006865	BP	e	amino acid transport	123/3740	507/26629	2.90242e-06	8	123	0.0210251	0.0204951	0.0209729	0.00048765	Zm00001d001817, Zm00001d002088, Zm00001d002191, Zm00001d002640, Zm00001d002974, Zm00001d003025, Zm00001d003399, Zm00001d003504, Zm00001d003939, Zm00001d004248, Zm00001d004705, Zm00001d005959, Zm00001d008604, Zm00001d008856, Zm00001d008974, Zm00001d009243, Zm00001d009372, Zm00001d010956, Zm00001d011006, Zm00001d011644, Zm00001d012138, Zm00001d013334, Zm00001d013463, Zm00001d014152, Zm00001d016139,…
GO:0051606	BP	e	detection of stimulus	71/3740	286/26629	2.90445e-06	2	71	0.0210398	0.0205094	0.0209847	0.00048765	Zm00001d002143, Zm00001d002596, Zm00001d003477, Zm00001d004706, Zm00001d005193, Zm00001d005306, Zm00001d007567, Zm00001d008205, Zm00001d008226, Zm00001d008957, Zm00001d011377, Zm00001d011401, Zm00001d013402, Zm00001d014564, Zm00001d014755, Zm00001d015515, Zm00001d016100, Zm00001d016915, Zm00001d017139, Zm00001d018069, Zm00001d018211, Zm00001d019505, Zm00001d019983, Zm00001d021261, Zm00001d021396,…
GO:0010363	BP	e	regulation of plant-type hypersensitive response	135/3740	566/26629	2.95259e-06	7	135	0.0213886	0.0208494	0.0213295	0.00048765	Zm00001d002143, Zm00001d002498, Zm00001d002640, Zm00001d003025, Zm00001d003483, Zm00001d004248, Zm00001d004705, Zm00001d004706, Zm00001d005193, Zm00001d005306, Zm00001d005620, Zm00001d005813, Zm00001d006106, Zm00001d006297, Zm00001d008226, Zm00001d009468, Zm00001d010137, Zm00001d010360, Zm00001d010463, Zm00001d010956, Zm00001d011401, Zm00001d011735, Zm00001d012007, Zm00001d013030, Zm00001d013463,…
GO:0006612	BP	e	protein targeting to membrane	130/3740	581/26629	2.95312e-06	10	130	0.0213924	0.0208531	0.0213304	0.00048765	Zm00001d002143, Zm00001d002498, Zm00001d002640, Zm00001d003025, Zm00001d003483, Zm00001d004248, Zm00001d004705, Zm00001d004706, Zm00001d005193, Zm00001d005306, Zm00001d005620, Zm00001d005813, Zm00001d006106, Zm00001d006297, Zm00001d008226, Zm00001d009468, Zm00001d010137, Zm00001d010360, Zm00001d010463, Zm00001d010956, Zm00001d011401, Zm00001d011735, Zm00001d012007, Zm00001d013030, Zm00001d013463,…
GO:0009862	BP	e	systemic acquired resistance, salicylic acid mediated signaling pathway	80/3740	330/26629	2.97285e-06	6	80	0.0215353	0.0209924	0.0214699	0.00048765	Zm00001d002143, Zm00001d002498, Zm00001d002640, Zm00001d003025, Zm00001d003209, Zm00001d004706, Zm00001d005193, Zm00001d005306, Zm00001d005813, Zm00001d008226, Zm00001d008651, Zm00001d010588, Zm00001d010751, Zm00001d011401, Zm00001d013030, Zm00001d014564, Zm00001d014658, Zm00001d015515, Zm00001d016100, Zm00001d016456, Zm00001d016746, Zm00001d017139, Zm00001d017397, Zm00001d017670, Zm00001d018069,…
GO:0015698	BP	e	inorganic anion transport	120/3740	495/26629	3.09156e-06	6	120	0.0223953	0.0218307	0.0223242	0.00048765	Zm00001d002143, Zm00001d002146, Zm00001d002191, Zm00001d002614, Zm00001d002830, Zm00001d003025, Zm00001d003108, Zm00001d003950, Zm00001d004301, Zm00001d004705, Zm00001d006527, Zm00001d008226, Zm00001d009468, Zm00001d010954, Zm00001d011259, Zm00001d011473, Zm00001d011679, Zm00001d011735, Zm00001d012746, Zm00001d013412, Zm00001d013463, Zm00001d014611, Zm00001d016771, Zm00001d017095, Zm00001d017152,…
GO:0080135	BP	e	regulation of cellular response to stress	143/3740	647/26629	3.10231e-06	5	143	0.0224732	0.0219066	0.0223987	0.00048765	Zm00001d002143, Zm00001d002498, Zm00001d002640, Zm00001d003025, Zm00001d003483, Zm00001d004248, Zm00001d004705, Zm00001d004706, Zm00001d005193, Zm00001d005306, Zm00001d005620, Zm00001d005813, Zm00001d006106, Zm00001d006297, Zm00001d007951, Zm00001d008226, Zm00001d009160, Zm00001d009468, Zm00001d010137, Zm00001d010360, Zm00001d010463, Zm00001d010956, Zm00001d011347, Zm00001d011401, Zm00001d011735,…
GO:0015711	BP	e	organic anion transport	144/3740	683/26629	3.26948e-06	6	144	0.0236841	0.023087	0.0236024	0.00048765	Zm00001d001817, Zm00001d002088, Zm00001d002191, Zm00001d002640, Zm00001d002974, Zm00001d003025, Zm00001d003399, Zm00001d003504, Zm00001d003939, Zm00001d004248, Zm00001d004472, Zm00001d004672, Zm00001d004705, Zm00001d005959, Zm00001d007079, Zm00001d007175, Zm00001d008604, Zm00001d008856, Zm00001d008974, Zm00001d009243, Zm00001d009372, Zm00001d010956, Zm00001d011006, Zm00001d011461, Zm00001d011644,…
GO:0050776	BP	e	regulation of immune response	161/3740	701/26629	3.33208e-06	4	161	0.0241376	0.0235291	0.0240443	0.00048765	Zm00001d002143, Zm00001d002261, Zm00001d002498, Zm00001d002532, Zm00001d002640, Zm00001d003025, Zm00001d003477, Zm00001d003483, Zm00001d003485, Zm00001d004248, Zm00001d004705, Zm00001d004706, Zm00001d005193, Zm00001d005306, Zm00001d005431, Zm00001d005620, Zm00001d005813, Zm00001d006106, Zm00001d006297, Zm00001d008226, Zm00001d008417, Zm00001d008957, Zm00001d009468, Zm00001d010137, Zm00001d010360,…
GO:0009611	BP	e	response to wounding	146/3740	654/26629	3.50074e-06	3	146	0.0253594	0.0247201	0.0252579	0.00048765	Zm00001d001774, Zm00001d001943, Zm00001d001944, Zm00001d002532, Zm00001d002830, Zm00001d002856, Zm00001d003504, Zm00001d003584, Zm00001d004472, Zm00001d004664, Zm00001d005208, Zm00001d005506, Zm00001d005813, Zm00001d005936, Zm00001d006106, Zm00001d006297, Zm00001d007166, Zm00001d007264, Zm00001d007403, Zm00001d008573, Zm00001d008957, Zm00001d009243, Zm00001d009382, Zm00001d010082, Zm00001d010463,…
GO:0045088	BP	e	regulation of innate immune response	159/3740	672/26629	3.58892e-06	6	159	0.0259982	0.0253427	0.0258833	0.00048765	Zm00001d002143, Zm00001d002261, Zm00001d002498, Zm00001d002532, Zm00001d002640, Zm00001d003025, Zm00001d003477, Zm00001d003483, Zm00001d003485, Zm00001d004248, Zm00001d004705, Zm00001d004706, Zm00001d005193, Zm00001d005306, Zm00001d005620, Zm00001d005813, Zm00001d006106, Zm00001d006297, Zm00001d008226, Zm00001d008417, Zm00001d008957, Zm00001d009468, Zm00001d010137, Zm00001d010360, Zm00001d010463,…
GO:0010200	BP	e	response to chitin	194/3740	673/26629	3.65856e-06	5	194	0.0265026	0.0258345	0.0263819	0.00048765	Zm00001d001769, Zm00001d001774, Zm00001d002088, Zm00001d002143, Zm00001d002498, Zm00001d002762, Zm00001d003399, Zm00001d004664, Zm00001d004706, Zm00001d005193, Zm00001d005306, Zm00001d005813, Zm00001d005892, Zm00001d005936, Zm00001d005978, Zm00001d006256, Zm00001d006297, Zm00001d006701, Zm00001d007175, Zm00001d008171, Zm00001d008226, Zm00001d008573, Zm00001d008578, Zm00001d009468, Zm00001d010144,…
GO:0046942	BP	e	carboxylic acid transport	136/3740	592/26629	3.66542e-06	7	136	0.0265523	0.0258829	0.0264277	0.00048765	Zm00001d001817, Zm00001d002088, Zm00001d002191, Zm00001d002640, Zm00001d002974, Zm00001d003025, Zm00001d003399, Zm00001d003504, Zm00001d003939, Zm00001d004248, Zm00001d004672, Zm00001d004705, Zm00001d005959, Zm00001d007079, Zm00001d007175, Zm00001d008604, Zm00001d008856, Zm00001d008974, Zm00001d009243, Zm00001d009372, Zm00001d010956, Zm00001d011006, Zm00001d011644, Zm00001d012138, Zm00001d013334,…
GO:0080134	BP	e	regulation of response to stress	229/3740	1057/26629	3.80595e-06	4	229	0.0275703	0.0268752	0.0274333	0.00048765	Zm00001d001817, Zm00001d002088, Zm00001d002143, Zm00001d002261, Zm00001d002369, Zm00001d002498, Zm00001d002532, Zm00001d002540, Zm00001d002640, Zm00001d002712, Zm00001d003025, Zm00001d003471, Zm00001d003477, Zm00001d003483, Zm00001d003485, Zm00001d004248, Zm00001d004705, Zm00001d004706, Zm00001d005193, Zm00001d005306, Zm00001d005620, Zm00001d005813, Zm00001d006106, Zm00001d006165, Zm00001d006297,…
GO:0009863	BP	e	salicylic acid mediated signaling pathway	131/3740	534/26629	3.82106e-06	5	131	0.0276798	0.026982	0.0275346	0.00048765	Zm00001d001832, Zm00001d002143, Zm00001d002498, Zm00001d002640, Zm00001d003025, Zm00001d003209, Zm00001d003483, Zm00001d004248, Zm00001d004706, Zm00001d005143, Zm00001d005193, Zm00001d005306, Zm00001d005620, Zm00001d005813, Zm00001d006297, Zm00001d007175, Zm00001d007258, Zm00001d008226, Zm00001d008651, Zm00001d010137, Zm00001d010463, Zm00001d010588, Zm00001d010751, Zm00001d010956, Zm00001d011401,…
GO:0009873	BP	e	ethylene-activated signaling pathway	71/3740	283/26629	3.94881e-06	7	71	0.0286051	0.027884	0.0284432	0.00048765	Zm00001d001774, Zm00001d002357, Zm00001d002620, Zm00001d002762, Zm00001d006476, Zm00001d008968, Zm00001d009103, Zm00001d009468, Zm00001d010956, Zm00001d011644, Zm00001d011841, Zm00001d012005, Zm00001d013005, Zm00001d013596, Zm00001d014658, Zm00001d015515, Zm00001d016477, Zm00001d016746, Zm00001d016950, Zm00001d017268, Zm00001d017462, Zm00001d017466, Zm00001d017591, Zm00001d018326, Zm00001d019475,…
GO:0031347	BP	e	regulation of defense response	215/3740	916/26629	3.99707e-06	5	215	0.0289548	0.0282248	0.0287789	0.00048765	Zm00001d001817, Zm00001d002088, Zm00001d002143, Zm00001d002261, Zm00001d002369, Zm00001d002498, Zm00001d002532, Zm00001d002640, Zm00001d002712, Zm00001d003025, Zm00001d003471, Zm00001d003477, Zm00001d003483, Zm00001d003485, Zm00001d004248, Zm00001d004705, Zm00001d004706, Zm00001d005193, Zm00001d005306, Zm00001d005620, Zm00001d005813, Zm00001d006106, Zm00001d006165, Zm00001d006297, Zm00001d007175,…
GO:0042440	BP	e	pigment metabolic process	124/3740	568/26629	4.13765e-06	2	124	0.0299731	0.0292175	0.0297828	0.00048765	Zm00001d001850, Zm00001d001908, Zm00001d001909, Zm00001d001924, Zm00001d001995, Zm00001d002100, Zm00001d002490, Zm00001d002511, Zm00001d003108, Zm00001d003426, Zm00001d003477, Zm00001d004478, Zm00001d005329, Zm00001d005359, Zm00001d006211, Zm00001d006678, Zm00001d007403, Zm00001d007417, Zm00001d007502, Zm00001d007572, Zm00001d007827, Zm00001d008370, Zm00001d008604, Zm00001d008812, Zm00001d009354,…
GO:0006820	BP	e	anion transport	230/3740	1066/26629	4.19038e-06	5	230	0.0303551	0.0295898	0.0301498	0.00048765	Zm00001d001817, Zm00001d002088, Zm00001d002143, Zm00001d002146, Zm00001d002191, Zm00001d002614, Zm00001d002640, Zm00001d002830, Zm00001d002974, Zm00001d003025, Zm00001d003108, Zm00001d003399, Zm00001d003504, Zm00001d003939, Zm00001d003950, Zm00001d004248, Zm00001d004301, Zm00001d004472, Zm00001d004672, Zm00001d004705, Zm00001d005959, Zm00001d006527, Zm00001d007079, Zm00001d007175, Zm00001d008226,…
GO:0010243	BP	e	response to organonitrogen compound	210/3740	824/26629	4.22759e-06	4	210	0.0306247	0.0298526	0.0304133	0.00048765	Zm00001d001769, Zm00001d001774, Zm00001d002088, Zm00001d002143, Zm00001d002498, Zm00001d002532, Zm00001d002762, Zm00001d002856, Zm00001d003198, Zm00001d003399, Zm00001d004664, Zm00001d004706, Zm00001d005193, Zm00001d005306, Zm00001d005813, Zm00001d005892, Zm00001d005936, Zm00001d005978, Zm00001d006256, Zm00001d006297, Zm00001d006701, Zm00001d007175, Zm00001d008171, Zm00001d008226, Zm00001d008573,…
GO:0042445	BP	e	hormone metabolic process	254/3740	1181/26629	4.31082e-06	4	254	0.0312276	0.0304403	0.0310077	0.00048765	Zm00001d001774, Zm00001d002143, Zm00001d002357, Zm00001d002369, Zm00001d002830, Zm00001d002834, Zm00001d003283, Zm00001d003399, Zm00001d003504, Zm00001d003584, Zm00001d004472, Zm00001d004480, Zm00001d004664, Zm00001d004706, Zm00001d005193, Zm00001d005306, Zm00001d005813, Zm00001d005892, Zm00001d005936, Zm00001d006217, Zm00001d006233, Zm00001d007044, Zm00001d007166, Zm00001d007180, Zm00001d007915,…
GO:0009414	BP	e	response to water deprivation	166/3740	807/26629	4.36118e-06	5	166	0.0315924	0.0307959	0.0313612	0.00048765	Zm00001d001769, Zm00001d002191, Zm00001d002360, Zm00001d002498, Zm00001d002540, Zm00001d002601, Zm00001d002618, Zm00001d002620, Zm00001d002762, Zm00001d002856, Zm00001d003162, Zm00001d003209, Zm00001d003477, Zm00001d005813, Zm00001d005936, Zm00001d006016, Zm00001d006628, Zm00001d006798, Zm00001d008171, Zm00001d008226, Zm00001d008241, Zm00001d009222, Zm00001d009243, Zm00001d009382, Zm00001d009626,…
GO:0009743	BP	e	response to carbohydrate	251/3740	1071/26629	4.38634e-06	4	251	0.0317747	0.0309736	0.0315378	0.00048765	Zm00001d001769, Zm00001d001774, Zm00001d002088, Zm00001d002143, Zm00001d002357, Zm00001d002498, Zm00001d002762, Zm00001d003162, Zm00001d003399, Zm00001d004664, Zm00001d004705, Zm00001d004706, Zm00001d005193, Zm00001d005208, Zm00001d005306, Zm00001d005687, Zm00001d005813, Zm00001d005814, Zm00001d005936, Zm00001d006297, Zm00001d006476, Zm00001d006701, Zm00001d007403, Zm00001d007827, Zm00001d007892,…
GO:0009620	BP	e	response to fungus	192/3740	828/26629	4.42758e-06	5	192	0.0320734	0.0312648	0.0318254	0.00048765	Zm00001d002143, Zm00001d002175, Zm00001d002498, Zm00001d002532, Zm00001d002620, Zm00001d002640, Zm00001d002762, Zm00001d003399, Zm00001d003504, Zm00001d004472, Zm00001d004581, Zm00001d004664, Zm00001d004706, Zm00001d005018, Zm00001d005193, Zm00001d005208, Zm00001d005306, Zm00001d005391, Zm00001d005813, Zm00001d005892, Zm00001d006256, Zm00001d006297, Zm00001d007166, Zm00001d007175, Zm00001d007264,…
GO:1901698	BP	e	response to nitrogen compound	275/3740	1116/26629	4.4445e-06	3	275	0.032196	0.0313843	0.0319426	0.00048765	Zm00001d001769, Zm00001d001774, Zm00001d002088, Zm00001d002143, Zm00001d002498, Zm00001d002532, Zm00001d002762, Zm00001d002830, Zm00001d002856, Zm00001d003198, Zm00001d003399, Zm00001d003950, Zm00001d004007, Zm00001d004664, Zm00001d004706, Zm00001d005193, Zm00001d005306, Zm00001d005813, Zm00001d005892, Zm00001d005936, Zm00001d005978, Zm00001d006211, Zm00001d006256, Zm00001d006297, Zm00001d006527,…
GO:0042446	BP	e	hormone biosynthetic process	211/3740	987/26629	4.4448e-06	5	211	0.0321981	0.0313864	0.0319403	0.00048765	Zm00001d001774, Zm00001d002143, Zm00001d002357, Zm00001d002369, Zm00001d002830, Zm00001d002834, Zm00001d003283, Zm00001d003399, Zm00001d003504, Zm00001d003584, Zm00001d004472, Zm00001d004480, Zm00001d004664, Zm00001d004706, Zm00001d005193, Zm00001d005306, Zm00001d005813, Zm00001d005892, Zm00001d005936, Zm00001d006217, Zm00001d006233, Zm00001d007044, Zm00001d007166, Zm00001d007180, Zm00001d007915,…
GO:0009415	BP	e	response to water	172/3740	849/26629	4.56766e-06	4	172	0.0330881	0.032254	0.0328186	0.00048765	Zm00001d001769, Zm00001d002191, Zm00001d002360, Zm00001d002498, Zm00001d002540, Zm00001d002601, Zm00001d002618, Zm00001d002620, Zm00001d002762, Zm00001d002856, Zm00001d003162, Zm00001d003209, Zm00001d003477, Zm00001d005813, Zm00001d005936, Zm00001d006016, Zm00001d006628, Zm00001d006798, Zm00001d008171, Zm00001d008226, Zm00001d008241, Zm00001d009222, Zm00001d009243, Zm00001d009382, Zm00001d009626,…
GO:0002682	BP	e	regulation of immune system process	170/3740	775/26629	4.57627e-06	3	170	0.0331505	0.0323148	0.0328714	0.00048765	Zm00001d002143, Zm00001d002261, Zm00001d002307, Zm00001d002498, Zm00001d002532, Zm00001d002640, Zm00001d003025, Zm00001d003477, Zm00001d003483, Zm00001d003485, Zm00001d004248, Zm00001d004705, Zm00001d004706, Zm00001d005193, Zm00001d005306, Zm00001d005431, Zm00001d005620, Zm00001d005813, Zm00001d006106, Zm00001d006297, Zm00001d008226, Zm00001d008417, Zm00001d008957, Zm00001d009468, Zm00001d010137,…
GO:1903825	BP	e	organic acid transmembrane transport	46/3740	166/26629	4.66234e-06	6	46	0.033774	0.0329226	0.0334849	0.00048765	Zm00001d002191, Zm00001d004672, Zm00001d004705, Zm00001d008856, Zm00001d008974, Zm00001d009372, Zm00001d014152, Zm00001d017205, Zm00001d017557, Zm00001d017728, Zm00001d018195, Zm00001d018340, Zm00001d021653, Zm00001d023596, Zm00001d023677, Zm00001d025437, Zm00001d025665, Zm00001d028873, Zm00001d029321, Zm00001d031833, Zm00001d032424, Zm00001d033241, Zm00001d034521, Zm00001d035115, Zm00001d035157,…
GO:0009697	BP	e	salicylic acid biosynthetic process	59/3740	227/26629	4.69882e-06	8	59	0.0340383	0.0331802	0.0337423	0.00048765	Zm00001d002143, Zm00001d004706, Zm00001d005193, Zm00001d005306, Zm00001d006217, Zm00001d007915, Zm00001d008226, Zm00001d010463, Zm00001d011401, Zm00001d013107, Zm00001d014564, Zm00001d015060, Zm00001d015515, Zm00001d016100, Zm00001d016746, Zm00001d017139, Zm00001d018069, Zm00001d018211, Zm00001d019505, Zm00001d020163, Zm00001d021396, Zm00001d022237, Zm00001d026322, Zm00001d027676, Zm00001d028012,…
GO:0031348	BP	e	negative regulation of defense response	93/3740	405/26629	4.70619e-06	6	93	0.0340917	0.0332322	0.0337905	0.00048765	Zm00001d001817, Zm00001d002088, Zm00001d002143, Zm00001d002369, Zm00001d002498, Zm00001d002640, Zm00001d004706, Zm00001d005193, Zm00001d005306, Zm00001d005813, Zm00001d008226, Zm00001d008957, Zm00001d010082, Zm00001d010463, Zm00001d011377, Zm00001d011401, Zm00001d012338, Zm00001d013030, Zm00001d014564, Zm00001d014658, Zm00001d015060, Zm00001d015515, Zm00001d016100, Zm00001d016456, Zm00001d016746,…
GO:0072657	BP	e	protein localization to membrane	135/3740	639/26629	4.76816e-06	5	135	0.0345406	0.0336698	0.0342259	0.00048765	Zm00001d002143, Zm00001d002498, Zm00001d002640, Zm00001d003005, Zm00001d003025, Zm00001d003483, Zm00001d004248, Zm00001d004705, Zm00001d004706, Zm00001d005193, Zm00001d005306, Zm00001d005495, Zm00001d005620, Zm00001d005813, Zm00001d006106, Zm00001d006297, Zm00001d008226, Zm00001d009468, Zm00001d010137, Zm00001d010360, Zm00001d010463, Zm00001d010956, Zm00001d011401, Zm00001d011735, Zm00001d012007,…
GO:0090150	BP	e	establishment of protein localization to membrane	133/3740	623/26629	4.76868e-06	6	133	0.0345443	0.0336735	0.0342248	0.00048765	Zm00001d002143, Zm00001d002498, Zm00001d002640, Zm00001d003005, Zm00001d003025, Zm00001d003483, Zm00001d004248, Zm00001d004705, Zm00001d004706, Zm00001d005193, Zm00001d005306, Zm00001d005620, Zm00001d005813, Zm00001d006106, Zm00001d006297, Zm00001d008226, Zm00001d009468, Zm00001d010137, Zm00001d010360, Zm00001d010463, Zm00001d010956, Zm00001d011401, Zm00001d011735, Zm00001d012007, Zm00001d013030,…
GO:0006721	BP	e	terpenoid metabolic process	98/3740	434/26629	5.07022e-06	6	98	0.0367286	0.0358027	0.0363687	0.00048765	Zm00001d001908, Zm00001d001909, Zm00001d001995, Zm00001d002357, Zm00001d002360, Zm00001d002834, Zm00001d003176, Zm00001d004478, Zm00001d005978, Zm00001d006678, Zm00001d007502, Zm00001d007572, Zm00001d008370, Zm00001d009354, Zm00001d010799, Zm00001d011872, Zm00001d013015, Zm00001d013098, Zm00001d013385, Zm00001d013534, Zm00001d013689, Zm00001d014481, Zm00001d014554, Zm00001d015515, Zm00001d015651,…
GO:0010817	BP	e	regulation of hormone levels	297/3740	1503/26629	5.18623e-06	3	297	0.037569	0.0366219	0.0371852	0.00048765	Zm00001d001774, Zm00001d002143, Zm00001d002357, Zm00001d002369, Zm00001d002830, Zm00001d002834, Zm00001d002984, Zm00001d003283, Zm00001d003399, Zm00001d003477, Zm00001d003504, Zm00001d003584, Zm00001d004472, Zm00001d004480, Zm00001d004664, Zm00001d004706, Zm00001d005193, Zm00001d005306, Zm00001d005813, Zm00001d005892, Zm00001d005933, Zm00001d005936, Zm00001d006217, Zm00001d006233, Zm00001d007044,…
GO:0009755	BP	e	hormone-mediated signaling pathway	313/3740	1560/26629	5.28753e-06	5	313	0.0383028	0.0373372	0.037901	0.00048765	Zm00001d001774, Zm00001d002143, Zm00001d002357, Zm00001d002479, Zm00001d002498, Zm00001d002532, Zm00001d002540, Zm00001d002620, Zm00001d002640, Zm00001d002762, Zm00001d002834, Zm00001d003262, Zm00001d003483, Zm00001d003508, Zm00001d004248, Zm00001d004706, Zm00001d005193, Zm00001d005306, Zm00001d005620, Zm00001d005813, Zm00001d005816, Zm00001d005875, Zm00001d005884, Zm00001d005936, Zm00001d006476,…
GO:0009696	BP	e	salicylic acid metabolic process	62/3740	249/26629	5.34176e-06	7	62	0.0386957	0.0377202	0.0382844	0.00048765	Zm00001d002143, Zm00001d004706, Zm00001d005193, Zm00001d005306, Zm00001d006217, Zm00001d007915, Zm00001d008226, Zm00001d010463, Zm00001d011401, Zm00001d013107, Zm00001d014564, Zm00001d015060, Zm00001d015515, Zm00001d016100, Zm00001d016746, Zm00001d017139, Zm00001d018069, Zm00001d018211, Zm00001d019505, Zm00001d020163, Zm00001d021396, Zm00001d022237, Zm00001d025037, Zm00001d026322, Zm00001d027676,…
GO:0098542	BP	e	defense response to other organism	282/3740	1509/26629	5.41359e-06	5	282	0.0392161	0.0382274	0.0387884	0.00048765	Zm00001d001774, Zm00001d001832, Zm00001d001995, Zm00001d002085, Zm00001d002143, Zm00001d002175, Zm00001d002261, Zm00001d002369, Zm00001d002498, Zm00001d002532, Zm00001d002620, Zm00001d002640, Zm00001d002712, Zm00001d003283, Zm00001d003471, Zm00001d004581, Zm00001d004664, Zm00001d004706, Zm00001d005143, Zm00001d005193, Zm00001d005306, Zm00001d005391, Zm00001d005813, Zm00001d005892, Zm00001d005936,…
GO:0000160	BP	e	phosphorelay signal transduction system	86/3740	373/26629	5.55597e-06	6	86	0.0402475	0.0392328	0.039803	0.00048765	Zm00001d001774, Zm00001d002357, Zm00001d002620, Zm00001d002762, Zm00001d006476, Zm00001d007240, Zm00001d008968, Zm00001d009103, Zm00001d009468, Zm00001d010956, Zm00001d011644, Zm00001d011841, Zm00001d012005, Zm00001d012128, Zm00001d013005, Zm00001d013402, Zm00001d013412, Zm00001d013596, Zm00001d014658, Zm00001d015515, Zm00001d015521, Zm00001d016477, Zm00001d016746, Zm00001d016950, Zm00001d017268,…
GO:0042493	BP	e	response to drug	326/3740	1434/26629	5.58737e-06	3	326	0.0404749	0.0394545	0.0400168	0.00048765	Zm00001d001769, Zm00001d001774, Zm00001d002088, Zm00001d002143, Zm00001d002175, Zm00001d002498, Zm00001d002762, Zm00001d002902, Zm00001d003198, Zm00001d003399, Zm00001d003554, Zm00001d004007, Zm00001d004126, Zm00001d004664, Zm00001d004706, Zm00001d005193, Zm00001d005208, Zm00001d005306, Zm00001d005495, Zm00001d005813, Zm00001d005816, Zm00001d005892, Zm00001d005936, Zm00001d005978, Zm00001d006256,…
GO:0006812	BP	e	cation transport	287/3740	1547/26629	5.85768e-06	5	287	0.042433	0.0413633	0.041941	0.000495043	Zm00001d001817, Zm00001d002191, Zm00001d002261, Zm00001d002326, Zm00001d002378, Zm00001d002495, Zm00001d002532, Zm00001d002797, Zm00001d002798, Zm00001d002830, Zm00001d003025, Zm00001d003112, Zm00001d003356, Zm00001d003365, Zm00001d003377, Zm00001d003471, Zm00001d003504, Zm00001d003524, Zm00001d003607, Zm00001d003676, Zm00001d003861, Zm00001d003865, Zm00001d003939, Zm00001d004007, Zm00001d004248,…
GO:0006811	BP	e	ion transport	420/3740	2273/26629	6.19959e-06	4	420	0.0449098	0.0437776	0.0443766	0.000516205	Zm00001d001817, Zm00001d002088, Zm00001d002143, Zm00001d002146, Zm00001d002191, Zm00001d002261, Zm00001d002326, Zm00001d002378, Zm00001d002495, Zm00001d002532, Zm00001d002614, Zm00001d002640, Zm00001d002797, Zm00001d002798, Zm00001d002830, Zm00001d002974, Zm00001d003025, Zm00001d003108, Zm00001d003112, Zm00001d003356, Zm00001d003365, Zm00001d003377, Zm00001d003399, Zm00001d003471, Zm00001d003504,…
GO:0001101	BP	e	response to acid chemical	432/3740	2073/26629	6.30387e-06	3	432	0.0456652	0.044514	0.0451168	0.000518923	Zm00001d001769, Zm00001d001832, Zm00001d002143, Zm00001d002175, Zm00001d002191, Zm00001d002360, Zm00001d002490, Zm00001d002498, Zm00001d002532, Zm00001d002540, Zm00001d002601, Zm00001d002618, Zm00001d002620, Zm00001d002762, Zm00001d002830, Zm00001d002856, Zm00001d003009, Zm00001d003025, Zm00001d003162, Zm00001d003209, Zm00001d003399, Zm00001d003470, Zm00001d003477, Zm00001d003504, Zm00001d003775,…
GO:0046189	BP	e	phenol-containing compound biosynthetic process	59/3740	234/26629	6.63748e-06	5	59	0.0480819	0.0468698	0.0474912	0.000521366	Zm00001d002143, Zm00001d004706, Zm00001d005193, Zm00001d005306, Zm00001d006217, Zm00001d007915, Zm00001d008226, Zm00001d010463, Zm00001d011401, Zm00001d013107, Zm00001d014564, Zm00001d015060, Zm00001d015515, Zm00001d016100, Zm00001d016746, Zm00001d017139, Zm00001d018069, Zm00001d018211, Zm00001d019505, Zm00001d020163, Zm00001d021396, Zm00001d022237, Zm00001d026322, Zm00001d027676, Zm00001d028012,…
GO:1905039	BP	e	carboxylic acid transmembrane transport	45/3740	163/26629	6.65861e-06	8	45	0.048235	0.047019	0.0476357	0.000521366	Zm00001d002191, Zm00001d004672, Zm00001d004705, Zm00001d008856, Zm00001d008974, Zm00001d009372, Zm00001d014152, Zm00001d017205, Zm00001d017557, Zm00001d017728, Zm00001d018195, Zm00001d018340, Zm00001d021653, Zm00001d023596, Zm00001d023677, Zm00001d025437, Zm00001d025665, Zm00001d028873, Zm00001d029321, Zm00001d031833, Zm00001d033241, Zm00001d034521, Zm00001d035115, Zm00001d035157, Zm00001d035162,…
GO:2000022	BP	e	regulation of jasmonic acid mediated signaling pathway	17/3740	39/26629	7.16779e-06	6	17	0.0519235	0.0506145	0.0512641	0.000521366	Zm00001d004706, Zm00001d005813, Zm00001d010082, Zm00001d012338, Zm00001d014250, Zm00001d014253, Zm00001d018811, Zm00001d027900, Zm00001d027901, Zm00001d032567, Zm00001d033049, Zm00001d033050, Zm00001d034944, Zm00001d042833, Zm00001d046405, Zm00001d047848, Zm00001d048263
GO:0006952	BP	e	defense response	422/3740	2239/26629	7.23802e-06	3	422	0.0524322	0.0511104	0.0517591	0.000521366	Zm00001d001774, Zm00001d001832, Zm00001d001995, Zm00001d002085, Zm00001d002088, Zm00001d002143, Zm00001d002175, Zm00001d002261, Zm00001d002369, Zm00001d002479, Zm00001d002490, Zm00001d002498, Zm00001d002532, Zm00001d002620, Zm00001d002640, Zm00001d002712, Zm00001d003188, Zm00001d003190, Zm00001d003283, Zm00001d003471, Zm00001d004022, Zm00001d004581, Zm00001d004664, Zm00001d004706, Zm00001d004847,…
GO:0009607	BP	e	response to biotic stimulus	444/3740	2530/26629	7.23898e-06	2	444	0.0524392	0.0511172	0.0517587	0.000521366	Zm00001d001774, Zm00001d001832, Zm00001d001995, Zm00001d002085, Zm00001d002143, Zm00001d002175, Zm00001d002261, Zm00001d002369, Zm00001d002452, Zm00001d002479, Zm00001d002498, Zm00001d002532, Zm00001d002620, Zm00001d002640, Zm00001d002712, Zm00001d002762, Zm00001d002797, Zm00001d002830, Zm00001d003025, Zm00001d003101, Zm00001d003188, Zm00001d003190, Zm00001d003283, Zm00001d003399, Zm00001d003471,…
GO:0009719	BP	e	response to endogenous stimulus	399/3740	2246/26629	7.45566e-06	2	399	0.0540088	0.0526472	0.0532931	0.000521366	Zm00001d001832, Zm00001d002175, Zm00001d002490, Zm00001d002495, Zm00001d002532, Zm00001d002640, Zm00001d002830, Zm00001d002856, Zm00001d003009, Zm00001d003025, Zm00001d003198, Zm00001d003209, Zm00001d003399, Zm00001d003470, Zm00001d003477, Zm00001d003485, Zm00001d003504, Zm00001d003775, Zm00001d003931, Zm00001d003984, Zm00001d004007, Zm00001d004126, Zm00001d004301, Zm00001d004472, Zm00001d004534,…
GO:0051704	BP	e	multi-organism process	529/3740	2981/26629	7.49009e-06	1	529	0.0542582	0.0528904	0.0535317	0.000521366	Zm00001d001774, Zm00001d001832, Zm00001d001995, Zm00001d002085, Zm00001d002143, Zm00001d002175, Zm00001d002261, Zm00001d002267, Zm00001d002326, Zm00001d002369, Zm00001d002452, Zm00001d002498, Zm00001d002532, Zm00001d002620, Zm00001d002640, Zm00001d002712, Zm00001d002762, Zm00001d002797, Zm00001d002830, Zm00001d003025, Zm00001d003101, Zm00001d003188, Zm00001d003190, Zm00001d003283, Zm00001d003399,…
GO:0015912	BP	e	short-chain fatty acid transport	7/3740	8/26629	7.5294e-06	10	7	0.054543	0.053168	0.0538051	0.000521366	Zm00001d025437, Zm00001d042134, Zm00001d042135, Zm00001d042801, Zm00001d044192, Zm00001d044431, Zm00001d044690
GO:0015812	BP	e	gamma-aminobutyric acid transport	7/3740	8/26629	7.5294e-06	9	7	0.054543	0.053168	0.0538051	0.000521366	Zm00001d025437, Zm00001d042134, Zm00001d042135, Zm00001d042801, Zm00001d044192, Zm00001d044431, Zm00001d044690
GO:0003333	BP	e	amino acid transmembrane transport	37/3740	126/26629	7.56476e-06	9	37	0.0547991	0.0534176	0.0540275	0.000521366	Zm00001d002191, Zm00001d004705, Zm00001d008856, Zm00001d008974, Zm00001d009372, Zm00001d014152, Zm00001d017557, Zm00001d017728, Zm00001d018195, Zm00001d018340, Zm00001d023596, Zm00001d025437, Zm00001d025665, Zm00001d028873, Zm00001d029321, Zm00001d033241, Zm00001d035157, Zm00001d035162, Zm00001d035163, Zm00001d035166, Zm00001d036703, Zm00001d037033, Zm00001d037160, Zm00001d040613, Zm00001d041842,…
GO:1901700	BP	e	response to oxygen-containing compound	689/3740	3484/26629	7.62104e-06	3	689	0.0552068	0.053815	0.0544218	0.000521366	Zm00001d001769, Zm00001d001774, Zm00001d001832, Zm00001d002088, Zm00001d002143, Zm00001d002175, Zm00001d002191, Zm00001d002357, Zm00001d002360, Zm00001d002490, Zm00001d002495, Zm00001d002498, Zm00001d002532, Zm00001d002540, Zm00001d002601, Zm00001d002618, Zm00001d002620, Zm00001d002762, Zm00001d002830, Zm00001d002856, Zm00001d002902, Zm00001d003009, Zm00001d003025, Zm00001d003162, Zm00001d003198,…
GO:0010035	BP	e	response to inorganic substance	435/3740	2506/26629	7.62724e-06	3	435	0.0552517	0.0538588	0.0544585	0.000521366	Zm00001d001769, Zm00001d002143, Zm00001d002175, Zm00001d002191, Zm00001d002326, Zm00001d002357, Zm00001d002360, Zm00001d002498, Zm00001d002540, Zm00001d002601, Zm00001d002618, Zm00001d002620, Zm00001d002762, Zm00001d002797, Zm00001d002830, Zm00001d002856, Zm00001d002902, Zm00001d003108, Zm00001d003162, Zm00001d003198, Zm00001d003209, Zm00001d003477, Zm00001d003554, Zm00001d003588, Zm00001d003939,…
GO:0033993	BP	e	response to lipid	207/3740	1086/26629	7.77299e-06	4	207	0.0563075	0.054888	0.0554758	0.000521366	Zm00001d001832, Zm00001d002175, Zm00001d002490, Zm00001d002495, Zm00001d002830, Zm00001d003009, Zm00001d003025, Zm00001d003209, Zm00001d003399, Zm00001d003470, Zm00001d003477, Zm00001d003775, Zm00001d003931, Zm00001d003984, Zm00001d004301, Zm00001d004534, Zm00001d005317, Zm00001d005978, Zm00001d006106, Zm00001d006476, Zm00001d006489, Zm00001d006628, Zm00001d007258, Zm00001d007365, Zm00001d007572,…
GO:0051707	BP	e	response to other organism	398/3740	2258/26629	7.84761e-06	4	398	0.0568481	0.0554149	0.0560005	0.000521542	Zm00001d001774, Zm00001d001832, Zm00001d001995, Zm00001d002085, Zm00001d002143, Zm00001d002175, Zm00001d002261, Zm00001d002369, Zm00001d002498, Zm00001d002532, Zm00001d002620, Zm00001d002640, Zm00001d002712, Zm00001d002762, Zm00001d002797, Zm00001d002830, Zm00001d003025, Zm00001d003188, Zm00001d003190, Zm00001d003283, Zm00001d003399, Zm00001d003471, Zm00001d003504, Zm00001d004055, Zm00001d004472,…
GO:0010033	BP	e	response to organic substance	670/3740	3708/26629	8.15956e-06	3	670	0.0591079	0.0576177	0.0582103	0.000528155	Zm00001d001769, Zm00001d001774, Zm00001d001832, Zm00001d002085, Zm00001d002088, Zm00001d002095, Zm00001d002143, Zm00001d002150, Zm00001d002175, Zm00001d002191, Zm00001d002326, Zm00001d002357, Zm00001d002369, Zm00001d002490, Zm00001d002495, Zm00001d002498, Zm00001d002532, Zm00001d002618, Zm00001d002640, Zm00001d002762, Zm00001d002830, Zm00001d002856, Zm00001d003009, Zm00001d003025, Zm00001d003101,…
GO:0097659	BP	e	nucleic acid-templated transcription	627/3740	3658/26629	8.16585e-06	8	627	0.0591534	0.0576621	0.058247	0.000528155	Zm00001d001774, Zm00001d001826, Zm00001d002058, Zm00001d002088, Zm00001d002143, Zm00001d002150, Zm00001d002158, Zm00001d002267, Zm00001d002285, Zm00001d002393, Zm00001d002490, Zm00001d002495, Zm00001d002549, Zm00001d002573, Zm00001d002618, Zm00001d002620, Zm00001d002762, Zm00001d002799, Zm00001d002822, Zm00001d003009, Zm00001d003052, Zm00001d003112, Zm00001d003162, Zm00001d003176, Zm00001d003185,…
GO:0071705	BP	e	nitrogen compound transport	491/3740	2847/26629	8.319e-06	4	491	0.0602629	0.0587436	0.0593311	0.0005333	Zm00001d001817, Zm00001d002012, Zm00001d002088, Zm00001d002143, Zm00001d002190, Zm00001d002191, Zm00001d002314, Zm00001d002498, Zm00001d002514, Zm00001d002640, Zm00001d002712, Zm00001d002720, Zm00001d002797, Zm00001d002830, Zm00001d002856, Zm00001d002974, Zm00001d003025, Zm00001d003399, Zm00001d003483, Zm00001d003504, Zm00001d003588, Zm00001d003612, Zm00001d003939, Zm00001d003950, Zm00001d004248,…
GO:0032774	BP	e	RNA biosynthetic process	664/3740	3989/26629	8.54109e-06	7	664	0.0618717	0.0603119	0.0609065	0.000537428	Zm00001d001774, Zm00001d001826, Zm00001d002058, Zm00001d002088, Zm00001d002143, Zm00001d002150, Zm00001d002158, Zm00001d002267, Zm00001d002285, Zm00001d002393, Zm00001d002489, Zm00001d002490, Zm00001d002495, Zm00001d002549, Zm00001d002573, Zm00001d002618, Zm00001d002620, Zm00001d002762, Zm00001d002799, Zm00001d002822, Zm00001d003009, Zm00001d003052, Zm00001d003112, Zm00001d003162, Zm00001d003176,…
GO:1903506	BP	e	regulation of nucleic acid-templated transcription	786/3740	4641/26629	8.87655e-06	8	786	0.0643017	0.0626807	0.0632721	0.000537428	Zm00001d001774, Zm00001d001826, Zm00001d001908, Zm00001d001909, Zm00001d002014, Zm00001d002088, Zm00001d002143, Zm00001d002191, Zm00001d002267, Zm00001d002285, Zm00001d002360, Zm00001d002452, Zm00001d002495, Zm00001d002549, Zm00001d002573, Zm00001d002618, Zm00001d002620, Zm00001d002762, Zm00001d002784, Zm00001d002799, Zm00001d002822, Zm00001d003052, Zm00001d003162, Zm00001d003176, Zm00001d003262,…
GO:2001141	BP	e	regulation of RNA biosynthetic process	786/3740	4642/26629	8.90332e-06	7	786	0.0644957	0.0628697	0.063454	0.000537428	Zm00001d001774, Zm00001d001826, Zm00001d001908, Zm00001d001909, Zm00001d002014, Zm00001d002088, Zm00001d002143, Zm00001d002191, Zm00001d002267, Zm00001d002285, Zm00001d002360, Zm00001d002452, Zm00001d002495, Zm00001d002549, Zm00001d002573, Zm00001d002618, Zm00001d002620, Zm00001d002762, Zm00001d002784, Zm00001d002799, Zm00001d002822, Zm00001d003052, Zm00001d003162, Zm00001d003176, Zm00001d003262,…
GO:0006720	BP	e	isoprenoid metabolic process	107/3740	500/26629	8.92538e-06	5	107	0.0646554	0.0630254	0.0636022	0.000537428	Zm00001d001908, Zm00001d001909, Zm00001d001995, Zm00001d002357, Zm00001d002360, Zm00001d002680, Zm00001d002834, Zm00001d003176, Zm00001d004478, Zm00001d005978, Zm00001d006678, Zm00001d007502, Zm00001d007572, Zm00001d008370, Zm00001d009354, Zm00001d010799, Zm00001d011872, Zm00001d013015, Zm00001d013098, Zm00001d013385, Zm00001d013534, Zm00001d013689, Zm00001d014481, Zm00001d014554, Zm00001d015515,…
GO:0006351	BP	e	transcription, DNA-templated	626/3740	3648/26629	8.97693e-06	9	626	0.0650288	0.0633895	0.0639516	0.000537428	Zm00001d001774, Zm00001d001826, Zm00001d002058, Zm00001d002088, Zm00001d002143, Zm00001d002150, Zm00001d002158, Zm00001d002267, Zm00001d002285, Zm00001d002393, Zm00001d002490, Zm00001d002495, Zm00001d002549, Zm00001d002573, Zm00001d002618, Zm00001d002620, Zm00001d002762, Zm00001d002799, Zm00001d002822, Zm00001d003009, Zm00001d003052, Zm00001d003112, Zm00001d003162, Zm00001d003176, Zm00001d003185,…
GO:0006355	BP	e	regulation of transcription, DNA-templated	775/3740	4609/26629	9.34905e-06	9	775	0.0677245	0.0660172	0.0665933	0.000555119	Zm00001d001774, Zm00001d001826, Zm00001d001908, Zm00001d001909, Zm00001d002014, Zm00001d002088, Zm00001d002143, Zm00001d002191, Zm00001d002267, Zm00001d002285, Zm00001d002360, Zm00001d002452, Zm00001d002495, Zm00001d002549, Zm00001d002573, Zm00001d002618, Zm00001d002620, Zm00001d002762, Zm00001d002784, Zm00001d002799, Zm00001d002822, Zm00001d003052, Zm00001d003162, Zm00001d003176, Zm00001d003262,…
GO:2000112	BP	e	regulation of cellular macromolecule biosynthetic process	797/3740	4885/26629	9.73706e-06	6	797	0.0705353	0.068757	0.0693473	0.000573457	Zm00001d001774, Zm00001d001826, Zm00001d001908, Zm00001d001909, Zm00001d002014, Zm00001d002088, Zm00001d002143, Zm00001d002191, Zm00001d002267, Zm00001d002285, Zm00001d002360, Zm00001d002452, Zm00001d002495, Zm00001d002549, Zm00001d002573, Zm00001d002618, Zm00001d002620, Zm00001d002762, Zm00001d002784, Zm00001d002799, Zm00001d002822, Zm00001d003052, Zm00001d003162, Zm00001d003176, Zm00001d003262,…
GO:0007165	BP	e	signal transduction	841/3740	4969/26629	1.00308e-05	4	841	0.0726629	0.0708311	0.0714291	0.00058392	Zm00001d001766, Zm00001d001774, Zm00001d001826, Zm00001d001832, Zm00001d001915, Zm00001d002019, Zm00001d002020, Zm00001d002143, Zm00001d002146, Zm00001d002150, Zm00001d002167, Zm00001d002168, Zm00001d002172, Zm00001d002175, Zm00001d002261, Zm00001d002283, Zm00001d002312, Zm00001d002341, Zm00001d002357, Zm00001d002369, Zm00001d002479, Zm00001d002498, Zm00001d002532, Zm00001d002540, Zm00001d002549,…
GO:0051252	BP	e	regulation of RNA metabolic process	804/3740	4779/26629	1.01002e-05	6	804	0.0731662	0.0713216	0.0719137	0.00058392	Zm00001d001774, Zm00001d001826, Zm00001d001908, Zm00001d001909, Zm00001d002014, Zm00001d002088, Zm00001d002143, Zm00001d002150, Zm00001d002191, Zm00001d002267, Zm00001d002285, Zm00001d002360, Zm00001d002452, Zm00001d002489, Zm00001d002490, Zm00001d002495, Zm00001d002549, Zm00001d002573, Zm00001d002618, Zm00001d002620, Zm00001d002762, Zm00001d002784, Zm00001d002799, Zm00001d002822, Zm00001d003052,…
GO:0009595	BP	e	detection of biotic stimulus	41/3740	145/26629	1.01684e-05	3	41	0.0736597	0.0718027	0.0723887	0.00058392	Zm00001d002143, Zm00001d004706, Zm00001d005193, Zm00001d005306, Zm00001d008226, Zm00001d011401, Zm00001d014564, Zm00001d015515, Zm00001d016100, Zm00001d017139, Zm00001d018069, Zm00001d018211, Zm00001d019505, Zm00001d021396, Zm00001d022044, Zm00001d028282, Zm00001d030005, Zm00001d034345, Zm00001d034452, Zm00001d036535, Zm00001d036726, Zm00001d037095, Zm00001d038577, Zm00001d038971, Zm00001d039822,…
GO:0009628	BP	e	response to abiotic stimulus	772/3740	4723/26629	1.02583e-05	2	772	0.0743111	0.0724377	0.0730186	0.00058392	Zm00001d001769, Zm00001d001774, Zm00001d001832, Zm00001d001909, Zm00001d001924, Zm00001d001943, Zm00001d001944, Zm00001d001995, Zm00001d002085, Zm00001d002143, Zm00001d002146, Zm00001d002175, Zm00001d002191, Zm00001d002326, Zm00001d002360, Zm00001d002369, Zm00001d002378, Zm00001d002390, Zm00001d002402, Zm00001d002489, Zm00001d002490, Zm00001d002495, Zm00001d002498, Zm00001d002532, Zm00001d002540,…
GO:0009725	BP	e	response to hormone	375/3740	2147/26629	1.03177e-05	4	375	0.0747418	0.0728575	0.0734314	0.00058392	Zm00001d001832, Zm00001d002175, Zm00001d002490, Zm00001d002495, Zm00001d002640, Zm00001d002830, Zm00001d002856, Zm00001d003009, Zm00001d003025, Zm00001d003209, Zm00001d003399, Zm00001d003470, Zm00001d003477, Zm00001d003504, Zm00001d003775, Zm00001d003931, Zm00001d003984, Zm00001d004007, Zm00001d004126, Zm00001d004301, Zm00001d004472, Zm00001d004534, Zm00001d004664, Zm00001d005161, Zm00001d005208,…
GO:0008150	BP	e	biological_process	3698/3740	26090/26629	1.04144e-05	0	3698	0.0754422	0.0735403	0.0741092	0.000584823	Zm00001d001766, Zm00001d001769, Zm00001d001774, Zm00001d001787, Zm00001d001806, Zm00001d001817, Zm00001d001826, Zm00001d001832, Zm00001d001850, Zm00001d001856, Zm00001d001862, Zm00001d001908, Zm00001d001909, Zm00001d001915, Zm00001d001924, Zm00001d001932, Zm00001d001943, Zm00001d001944, Zm00001d001995, Zm00001d002012, Zm00001d002014, Zm00001d002019, Zm00001d002020, Zm00001d002052, Zm00001d002058,…
GO:0010556	BP	e	regulation of macromolecule biosynthetic process	829/3740	5085/26629	1.08262e-05	5	829	0.0784251	0.076448	0.0770177	0.000596361	Zm00001d001774, Zm00001d001826, Zm00001d001908, Zm00001d001909, Zm00001d002014, Zm00001d002088, Zm00001d002143, Zm00001d002158, Zm00001d002191, Zm00001d002267, Zm00001d002285, Zm00001d002360, Zm00001d002452, Zm00001d002489, Zm00001d002495, Zm00001d002549, Zm00001d002573, Zm00001d002618, Zm00001d002620, Zm00001d002762, Zm00001d002784, Zm00001d002788, Zm00001d002799, Zm00001d002822, Zm00001d003052,…
GO:0006950	BP	e	response to stress	1334/3740	8213/26629	1.11707e-05	2	1334	0.0809209	0.0788809	0.0794464	0.000596361	Zm00001d001769, Zm00001d001774, Zm00001d001806, Zm00001d001826, Zm00001d001832, Zm00001d001924, Zm00001d001932, Zm00001d001943, Zm00001d001944, Zm00001d001995, Zm00001d002085, Zm00001d002088, Zm00001d002143, Zm00001d002175, Zm00001d002191, Zm00001d002261, Zm00001d002314, Zm00001d002326, Zm00001d002360, Zm00001d002369, Zm00001d002378, Zm00001d002390, Zm00001d002452, Zm00001d002479, Zm00001d002489,…
GO:0042221	BP	e	response to chemical	1085/3740	6080/26629	1.11768e-05	2	1085	0.0809649	0.0789237	0.0794784	0.000596361	Zm00001d001769, Zm00001d001774, Zm00001d001832, Zm00001d001924, Zm00001d002085, Zm00001d002088, Zm00001d002095, Zm00001d002143, Zm00001d002150, Zm00001d002175, Zm00001d002191, Zm00001d002285, Zm00001d002326, Zm00001d002357, Zm00001d002360, Zm00001d002369, Zm00001d002452, Zm00001d002490, Zm00001d002495, Zm00001d002498, Zm00001d002532, Zm00001d002540, Zm00001d002541, Zm00001d002601, Zm00001d002618,…
GO:0031326	BP	e	regulation of cellular biosynthetic process	870/3740	5401/26629	1.14166e-05	5	870	0.0827017	0.0806168	0.0811605	0.000596361	Zm00001d001774, Zm00001d001826, Zm00001d001832, Zm00001d001908, Zm00001d001909, Zm00001d002014, Zm00001d002088, Zm00001d002143, Zm00001d002150, Zm00001d002158, Zm00001d002191, Zm00001d002267, Zm00001d002285, Zm00001d002360, Zm00001d002452, Zm00001d002489, Zm00001d002495, Zm00001d002549, Zm00001d002573, Zm00001d002618, Zm00001d002620, Zm00001d002762, Zm00001d002784, Zm00001d002799, Zm00001d002822,…
GO:0010310	BP	e	regulation of hydrogen peroxide metabolic process	55/3740	216/26629	1.15135e-05	6	55	0.0834035	0.0813009	0.0818262	0.000596361	Zm00001d002143, Zm00001d002498, Zm00001d003025, Zm00001d003209, Zm00001d003477, Zm00001d004706, Zm00001d005193, Zm00001d005306, Zm00001d008226, Zm00001d008651, Zm00001d010588, Zm00001d010751, Zm00001d011401, Zm00001d014564, Zm00001d014658, Zm00001d015515, Zm00001d016100, Zm00001d016456, Zm00001d017139, Zm00001d018069, Zm00001d018211, Zm00001d019505, Zm00001d021396, Zm00001d021595, Zm00001d022044,…
GO:0042537	BP	e	benzene-containing compound metabolic process	75/3740	324/26629	1.15689e-05	4	75	0.0838052	0.0816925	0.0822087	0.000596361	Zm00001d002143, Zm00001d002191, Zm00001d004706, Zm00001d005193, Zm00001d005306, Zm00001d006217, Zm00001d007915, Zm00001d008226, Zm00001d010463, Zm00001d011401, Zm00001d013107, Zm00001d014564, Zm00001d015060, Zm00001d015515, Zm00001d016100, Zm00001d016746, Zm00001d017139, Zm00001d018069, Zm00001d018211, Zm00001d019311, Zm00001d019505, Zm00001d020163, Zm00001d021089, Zm00001d021396, Zm00001d021413,…
GO:0010468	BP	e	regulation of gene expression	883/3740	5486/26629	1.16247e-05	5	883	0.0842096	0.0820866	0.0825937	0.000596361	Zm00001d001774, Zm00001d001826, Zm00001d001908, Zm00001d001909, Zm00001d002014, Zm00001d002088, Zm00001d002095, Zm00001d002143, Zm00001d002150, Zm00001d002158, Zm00001d002191, Zm00001d002267, Zm00001d002285, Zm00001d002360, Zm00001d002452, Zm00001d002489, Zm00001d002490, Zm00001d002495, Zm00001d002549, Zm00001d002573, Zm00001d002618, Zm00001d002620, Zm00001d002762, Zm00001d002784, Zm00001d002799,…
GO:0055085	BP	e	transmembrane transport	347/3740	1972/26629	1.16288e-05	4	347	0.0842392	0.0821155	0.0826112	0.000596361	Zm00001d001817, Zm00001d001826, Zm00001d002146, Zm00001d002190, Zm00001d002191, Zm00001d002378, Zm00001d002514, Zm00001d002532, Zm00001d002614, Zm00001d002623, Zm00001d002797, Zm00001d002798, Zm00001d002974, Zm00001d003025, Zm00001d003108, Zm00001d003112, Zm00001d003471, Zm00001d003607, Zm00001d003612, Zm00001d003861, Zm00001d003939, Zm00001d003950, Zm00001d004055, Zm00001d004301, Zm00001d004335,…
GO:0050896	BP	e	response to stimulus	2195/3740	13731/26629	1.20071e-05	1	2195	0.0869793	0.0847866	0.0852743	0.000608247	Zm00001d001769, Zm00001d001774, Zm00001d001806, Zm00001d001826, Zm00001d001832, Zm00001d001909, Zm00001d001924, Zm00001d001932, Zm00001d001943, Zm00001d001944, Zm00001d001995, Zm00001d002071, Zm00001d002085, Zm00001d002088, Zm00001d002095, Zm00001d002100, Zm00001d002111, Zm00001d002143, Zm00001d002146, Zm00001d002150, Zm00001d002175, Zm00001d002178, Zm00001d002191, Zm00001d002261, Zm00001d002285,…
GO:0015802	BP	e	basic amino acid transport	29/3740	91/26629	1.2136e-05	9	29	0.0879135	0.0856972	0.086178	0.00061051	Zm00001d003025, Zm00001d004705, Zm00001d008974, Zm00001d013463, Zm00001d017095, Zm00001d019505, Zm00001d023596, Zm00001d025437, Zm00001d025665, Zm00001d031287, Zm00001d033241, Zm00001d033334, Zm00001d035157, Zm00001d035162, Zm00001d035163, Zm00001d038576, Zm00001d038971, Zm00001d041842, Zm00001d042134, Zm00001d042135, Zm00001d042214, Zm00001d044431, Zm00001d044690, Zm00001d045884, Zm00001d049640,…
GO:0019219	BP	e	regulation of nucleobase-containing compound metabolic process	849/3740	5287/26629	1.31774e-05	5	849	0.0954568	0.0930503	0.0935329	0.000649366	Zm00001d001774, Zm00001d001806, Zm00001d001826, Zm00001d001908, Zm00001d001909, Zm00001d002014, Zm00001d002088, Zm00001d002143, Zm00001d002145, Zm00001d002150, Zm00001d002158, Zm00001d002191, Zm00001d002267, Zm00001d002285, Zm00001d002360, Zm00001d002452, Zm00001d002489, Zm00001d002490, Zm00001d002495, Zm00001d002549, Zm00001d002573, Zm00001d002618, Zm00001d002620, Zm00001d002762, Zm00001d002784,…
GO:0009889	BP	e	regulation of biosynthetic process	909/3740	5699/26629	1.38935e-05	4	909	0.100644	0.098107	0.0985881	0.000675465	Zm00001d001774, Zm00001d001826, Zm00001d001832, Zm00001d001908, Zm00001d001909, Zm00001d002014, Zm00001d002088, Zm00001d002143, Zm00001d002145, Zm00001d002150, Zm00001d002158, Zm00001d002191, Zm00001d002267, Zm00001d002285, Zm00001d002360, Zm00001d002452, Zm00001d002489, Zm00001d002495, Zm00001d002549, Zm00001d002573, Zm00001d002618, Zm00001d002620, Zm00001d002762, Zm00001d002784, Zm00001d002788,…
GO:0043450	BP	e	alkene biosynthetic process	46/3740	174/26629	1.47168e-05	5	46	0.106608	0.103921	0.104416	0.000687796	Zm00001d001774, Zm00001d003504, Zm00001d004480, Zm00001d005813, Zm00001d005892, Zm00001d005936, Zm00001d010956, Zm00001d011841, Zm00001d012321, Zm00001d012427, Zm00001d013596, Zm00001d017457, Zm00001d017645, Zm00001d018122, Zm00001d018155, Zm00001d018211, Zm00001d018326, Zm00001d018716, Zm00001d020552, Zm00001d020789, Zm00001d024843, Zm00001d024852, Zm00001d024853, Zm00001d026191, Zm00001d026397,…
GO:1900673	BP	e	olefin metabolic process	46/3740	174/26629	1.47168e-05	3	46	0.106608	0.103921	0.104416	0.000687796	Zm00001d001774, Zm00001d003504, Zm00001d004480, Zm00001d005813, Zm00001d005892, Zm00001d005936, Zm00001d010956, Zm00001d011841, Zm00001d012321, Zm00001d012427, Zm00001d013596, Zm00001d017457, Zm00001d017645, Zm00001d018122, Zm00001d018155, Zm00001d018211, Zm00001d018326, Zm00001d018716, Zm00001d020552, Zm00001d020789, Zm00001d024843, Zm00001d024852, Zm00001d024853, Zm00001d026191, Zm00001d026397,…
GO:1900674	BP	e	olefin biosynthetic process	46/3740	174/26629	1.47168e-05	4	46	0.106608	0.103921	0.104416	0.000687796	Zm00001d001774, Zm00001d003504, Zm00001d004480, Zm00001d005813, Zm00001d005892, Zm00001d005936, Zm00001d010956, Zm00001d011841, Zm00001d012321, Zm00001d012427, Zm00001d013596, Zm00001d017457, Zm00001d017645, Zm00001d018122, Zm00001d018155, Zm00001d018211, Zm00001d018326, Zm00001d018716, Zm00001d020552, Zm00001d020789, Zm00001d024843, Zm00001d024852, Zm00001d024853, Zm00001d026191, Zm00001d026397,…
GO:0009692	BP	e	ethylene metabolic process	46/3740	174/26629	1.47168e-05	5	46	0.106608	0.103921	0.104416	0.000687796	Zm00001d001774, Zm00001d003504, Zm00001d004480, Zm00001d005813, Zm00001d005892, Zm00001d005936, Zm00001d010956, Zm00001d011841, Zm00001d012321, Zm00001d012427, Zm00001d013596, Zm00001d017457, Zm00001d017645, Zm00001d018122, Zm00001d018155, Zm00001d018211, Zm00001d018326, Zm00001d018716, Zm00001d020552, Zm00001d020789, Zm00001d024843, Zm00001d024852, Zm00001d024853, Zm00001d026191, Zm00001d026397,…
GO:0043449	BP	e	cellular alkene metabolic process	46/3740	174/26629	1.47168e-05	4	46	0.106608	0.103921	0.104416	0.000687796	Zm00001d001774, Zm00001d003504, Zm00001d004480, Zm00001d005813, Zm00001d005892, Zm00001d005936, Zm00001d010956, Zm00001d011841, Zm00001d012321, Zm00001d012427, Zm00001d013596, Zm00001d017457, Zm00001d017645, Zm00001d018122, Zm00001d018155, Zm00001d018211, Zm00001d018326, Zm00001d018716, Zm00001d020552, Zm00001d020789, Zm00001d024843, Zm00001d024852, Zm00001d024853, Zm00001d026191, Zm00001d026397,…
GO:0009693	BP	e	ethylene biosynthetic process	46/3740	174/26629	1.47168e-05	6	46	0.106608	0.103921	0.104416	0.000687796	Zm00001d001774, Zm00001d003504, Zm00001d004480, Zm00001d005813, Zm00001d005892, Zm00001d005936, Zm00001d010956, Zm00001d011841, Zm00001d012321, Zm00001d012427, Zm00001d013596, Zm00001d017457, Zm00001d017645, Zm00001d018122, Zm00001d018155, Zm00001d018211, Zm00001d018326, Zm00001d018716, Zm00001d020552, Zm00001d020789, Zm00001d024843, Zm00001d024852, Zm00001d024853, Zm00001d026191, Zm00001d026397,…
GO:0048544	BP	e	recognition of pollen	29/3740	92/26629	1.49486e-05	3	29	0.108288	0.105558	0.105956	0.00068973	Zm00001d002167, Zm00001d002168, Zm00001d002172, Zm00001d002178, Zm00001d006297, Zm00001d008891, Zm00001d011550, Zm00001d012609, Zm00001d016681, Zm00001d021487, Zm00001d021726, Zm00001d023394, Zm00001d023524, Zm00001d025035, Zm00001d025383, Zm00001d025388, Zm00001d028245, Zm00001d030171, Zm00001d030555, Zm00001d031785, Zm00001d036388, Zm00001d037536, Zm00001d037783, Zm00001d037973, Zm00001d039789,…
GO:0018958	BP	e	phenol-containing compound metabolic process	63/3740	263/26629	1.53447e-05	4	63	0.111157	0.108355	0.108717	0.00069081	Zm00001d002143, Zm00001d004706, Zm00001d005193, Zm00001d005306, Zm00001d006217, Zm00001d007915, Zm00001d008226, Zm00001d010463, Zm00001d011401, Zm00001d013107, Zm00001d014564, Zm00001d015060, Zm00001d015515, Zm00001d016100, Zm00001d016746, Zm00001d017139, Zm00001d018069, Zm00001d018211, Zm00001d019505, Zm00001d020163, Zm00001d021396, Zm00001d022237, Zm00001d025037, Zm00001d026322, Zm00001d027676,…
GO:0010941	BP	e	regulation of cell death	172/3740	895/26629	1.55932e-05	4	172	0.112957	0.110109	0.110447	0.000697266	Zm00001d001856, Zm00001d002143, Zm00001d002150, Zm00001d002390, Zm00001d002498, Zm00001d002640, Zm00001d003025, Zm00001d003483, Zm00001d003626, Zm00001d004248, Zm00001d004705, Zm00001d004706, Zm00001d005193, Zm00001d005306, Zm00001d005620, Zm00001d005813, Zm00001d006106, Zm00001d006297, Zm00001d007478, Zm00001d008226, Zm00001d009468, Zm00001d010137, Zm00001d010360, Zm00001d010463, Zm00001d010956,…
GO:0043207	BP	e	response to external biotic stimulus	407/3740	2373/26629	1.65244e-05	3	407	0.119703	0.116685	0.117026	0.000734372	Zm00001d001774, Zm00001d001832, Zm00001d001995, Zm00001d002085, Zm00001d002143, Zm00001d002175, Zm00001d002261, Zm00001d002369, Zm00001d002498, Zm00001d002532, Zm00001d002620, Zm00001d002640, Zm00001d002712, Zm00001d002762, Zm00001d002797, Zm00001d002830, Zm00001d003025, Zm00001d003101, Zm00001d003188, Zm00001d003190, Zm00001d003283, Zm00001d003399, Zm00001d003471, Zm00001d003504, Zm00001d004055,…
GO:0009814	BP	e	defense response, incompatible interaction	96/3740	447/26629	1.83638e-05	6	96	0.133027	0.129674	0.130015	0.000806225	Zm00001d001774, Zm00001d001832, Zm00001d002369, Zm00001d002712, Zm00001d003471, Zm00001d004706, Zm00001d005143, Zm00001d005391, Zm00001d005936, Zm00001d006217, Zm00001d007765, Zm00001d007915, Zm00001d008957, Zm00001d008962, Zm00001d009243, Zm00001d010082, Zm00001d010671, Zm00001d011259, Zm00001d011377, Zm00001d011886, Zm00001d012321, Zm00001d013107, Zm00001d013151, Zm00001d013261, Zm00001d014063,…
GO:0031323	BP	e	regulation of cellular metabolic process	1104/3740	7053/26629	1.88129e-05	4	1104	0.13628	0.132845	0.133157	0.00081605	Zm00001d001774, Zm00001d001806, Zm00001d001826, Zm00001d001832, Zm00001d001908, Zm00001d001909, Zm00001d002014, Zm00001d002088, Zm00001d002095, Zm00001d002143, Zm00001d002145, Zm00001d002150, Zm00001d002158, Zm00001d002191, Zm00001d002261, Zm00001d002267, Zm00001d002285, Zm00001d002357, Zm00001d002360, Zm00001d002452, Zm00001d002489, Zm00001d002490, Zm00001d002495, Zm00001d002498, Zm00001d002549,…
GO:0030968	BP	e	endoplasmic reticulum unfolded protein response	71/3740	308/26629	2.16934e-05	5	71	0.157147	0.153186	0.153503	0.000929866	Zm00001d002143, Zm00001d002640, Zm00001d003483, Zm00001d004248, Zm00001d004706, Zm00001d005620, Zm00001d005813, Zm00001d005936, Zm00001d010667, Zm00001d010956, Zm00001d011378, Zm00001d011841, Zm00001d013030, Zm00001d015515, Zm00001d016746, Zm00001d016896, Zm00001d016942, Zm00001d017670, Zm00001d018122, Zm00001d019505, Zm00001d020714, Zm00001d020789, Zm00001d020938, Zm00001d020985, Zm00001d022044,…
GO:0051193	BP	e	regulation of cofactor metabolic process	63/3740	265/26629	2.41835e-05	5	63	0.175185	0.170769	0.17105	0.00101382	Zm00001d002143, Zm00001d002498, Zm00001d003025, Zm00001d003209, Zm00001d003477, Zm00001d004706, Zm00001d005193, Zm00001d005306, Zm00001d006211, Zm00001d007827, Zm00001d008226, Zm00001d008651, Zm00001d010588, Zm00001d010751, Zm00001d011401, Zm00001d012005, Zm00001d014564, Zm00001d014658, Zm00001d015095, Zm00001d015515, Zm00001d016100, Zm00001d016456, Zm00001d017139, Zm00001d018069, Zm00001d018211,…
GO:0043067	BP	e	regulation of programmed cell death	164/3740	853/26629	2.43517e-05	5	164	0.176404	0.171957	0.172191	0.00101382	Zm00001d001856, Zm00001d002143, Zm00001d002150, Zm00001d002390, Zm00001d002498, Zm00001d002640, Zm00001d003025, Zm00001d003483, Zm00001d003626, Zm00001d004248, Zm00001d004705, Zm00001d004706, Zm00001d005193, Zm00001d005306, Zm00001d005620, Zm00001d005813, Zm00001d006106, Zm00001d006297, Zm00001d008226, Zm00001d009468, Zm00001d010137, Zm00001d010360, Zm00001d010463, Zm00001d010956, Zm00001d011347,…
GO:0015837	BP	e	amine transport	26/3740	80/26629	2.65202e-05	5	26	0.192112	0.187269	0.187498	0.00109778	Zm00001d003025, Zm00001d004705, Zm00001d016411, Zm00001d017249, Zm00001d017557, Zm00001d018340, Zm00001d023596, Zm00001d025437, Zm00001d025665, Zm00001d025831, Zm00001d035157, Zm00001d035162, Zm00001d035163, Zm00001d035166, Zm00001d036703, Zm00001d041842, Zm00001d042134, Zm00001d042135, Zm00001d042801, Zm00001d044192, Zm00001d044387, Zm00001d044431, Zm00001d044690, Zm00001d049640, Zm00001d052063,…
GO:0010286	BP	e	heat acclimation	39/3740	142/26629	2.68162e-05	5	39	0.194257	0.189359	0.189564	0.00110373	Zm00001d002489, Zm00001d009382, Zm00001d010640, Zm00001d011841, Zm00001d014486, Zm00001d015777, Zm00001d017645, Zm00001d017682, Zm00001d018298, Zm00001d019414, Zm00001d020177, Zm00001d020888, Zm00001d020898, Zm00001d023664, Zm00001d024903, Zm00001d026047, Zm00001d027483, Zm00001d028408, Zm00001d028555, Zm00001d028557, Zm00001d028561, Zm00001d028667, Zm00001d031325, Zm00001d034978, Zm00001d036348,…
GO:0009902	BP	e	chloroplast relocation	42/3740	158/26629	2.83054e-05	6	42	0.205044	0.199875	0.200062	0.00115193	Zm00001d002490, Zm00001d002822, Zm00001d003612, Zm00001d004478, Zm00001d007572, Zm00001d014564, Zm00001d015095, Zm00001d016100, Zm00001d017118, Zm00001d018838, Zm00001d019454, Zm00001d021518, Zm00001d021715, Zm00001d022003, Zm00001d022599, Zm00001d023292, Zm00001d024009, Zm00001d026243, Zm00001d029420, Zm00001d030398, Zm00001d030624, Zm00001d031873, Zm00001d032373, Zm00001d035515, Zm00001d036535,…
GO:0051667	BP	e	establishment of plastid localization	42/3740	158/26629	2.83054e-05	5	42	0.205044	0.199875	0.200062	0.00115193	Zm00001d002490, Zm00001d002822, Zm00001d003612, Zm00001d004478, Zm00001d007572, Zm00001d014564, Zm00001d015095, Zm00001d016100, Zm00001d017118, Zm00001d018838, Zm00001d019454, Zm00001d021518, Zm00001d021715, Zm00001d022003, Zm00001d022599, Zm00001d023292, Zm00001d024009, Zm00001d026243, Zm00001d029420, Zm00001d030398, Zm00001d030624, Zm00001d031873, Zm00001d032373, Zm00001d035515, Zm00001d036535,…
GO:0009737	BP	e	response to abscisic acid	153/3740	788/26629	2.95311e-05	5	153	0.213923	0.20853	0.208666	0.0011951	Zm00001d001832, Zm00001d002490, Zm00001d003025, Zm00001d003209, Zm00001d003399, Zm00001d003470, Zm00001d003931, Zm00001d003984, Zm00001d004301, Zm00001d004534, Zm00001d005317, Zm00001d006106, Zm00001d006476, Zm00001d006628, Zm00001d007258, Zm00001d007365, Zm00001d007572, Zm00001d008171, Zm00001d008573, Zm00001d008901, Zm00001d009382, Zm00001d010172, Zm00001d010426, Zm00001d010856, Zm00001d011069,…
GO:0009617	BP	e	response to bacterium	170/3740	894/26629	2.99769e-05	5	170	0.217152	0.211678	0.211787	0.0012064	Zm00001d001774, Zm00001d001995, Zm00001d002085, Zm00001d002143, Zm00001d002261, Zm00001d002498, Zm00001d002830, Zm00001d003283, Zm00001d004706, Zm00001d005193, Zm00001d005306, Zm00001d005813, Zm00001d005936, Zm00001d006106, Zm00001d007264, Zm00001d007379, Zm00001d007567, Zm00001d008226, Zm00001d009354, Zm00001d010082, Zm00001d010218, Zm00001d010671, Zm00001d011069, Zm00001d011401, Zm00001d011413,…
GO:0008037	BP	e	cell recognition	29/3740	94/26629	3.28274e-05	2	29	0.237802	0.231807	0.23186	0.0013066	Zm00001d002167, Zm00001d002168, Zm00001d002172, Zm00001d002178, Zm00001d006297, Zm00001d008891, Zm00001d011550, Zm00001d012609, Zm00001d016681, Zm00001d021487, Zm00001d021726, Zm00001d023394, Zm00001d023524, Zm00001d025035, Zm00001d025383, Zm00001d025388, Zm00001d028245, Zm00001d030171, Zm00001d030555, Zm00001d031785, Zm00001d036388, Zm00001d037536, Zm00001d037783, Zm00001d037973, Zm00001d039789,…
GO:0033013	BP	e	tetrapyrrole metabolic process	77/3740	347/26629	3.38525e-05	4	77	0.245227	0.239045	0.239032	0.00133276	Zm00001d001850, Zm00001d002490, Zm00001d002511, Zm00001d003426, Zm00001d004478, Zm00001d005329, Zm00001d005359, Zm00001d006211, Zm00001d007417, Zm00001d008604, Zm00001d008812, Zm00001d009354, Zm00001d009407, Zm00001d009416, Zm00001d009985, Zm00001d010282, Zm00001d010380, Zm00001d010856, Zm00001d011876, Zm00001d012138, Zm00001d013745, Zm00001d014716, Zm00001d014953, Zm00001d015025, Zm00001d015095,…
GO:0055114	BP	e	oxidation-reduction process	499/3740	3009/26629	3.70656e-05	2	499	0.268503	0.261734	0.261683	0.00145137	Zm00001d001908, Zm00001d001909, Zm00001d001924, Zm00001d002085, Zm00001d002100, Zm00001d002191, Zm00001d002261, Zm00001d002267, Zm00001d002326, Zm00001d002680, Zm00001d002815, Zm00001d002822, Zm00001d002834, Zm00001d002842, Zm00001d002845, Zm00001d002847, Zm00001d002901, Zm00001d002902, Zm00001d003101, Zm00001d003199, Zm00001d003283, Zm00001d003309, Zm00001d003312, Zm00001d003319, Zm00001d003426,…
GO:0002376	BP	e	immune system process	224/3740	1233/26629	3.77304e-05	1	224	0.273319	0.266429	0.266301	0.0014616	Zm00001d001769, Zm00001d001774, Zm00001d001832, Zm00001d002143, Zm00001d002261, Zm00001d002307, Zm00001d002369, Zm00001d002490, Zm00001d002498, Zm00001d002532, Zm00001d002712, Zm00001d002762, Zm00001d003283, Zm00001d003399, Zm00001d003471, Zm00001d003485, Zm00001d004022, Zm00001d004706, Zm00001d005143, Zm00001d005391, Zm00001d005892, Zm00001d005936, Zm00001d006106, Zm00001d006217, Zm00001d006297,…
GO:0048583	BP	e	regulation of response to stimulus	330/3740	1909/26629	3.99513e-05	3	330	0.289407	0.282111	0.281856	0.0015232	Zm00001d001817, Zm00001d002088, Zm00001d002143, Zm00001d002150, Zm00001d002175, Zm00001d002261, Zm00001d002357, Zm00001d002369, Zm00001d002498, Zm00001d002532, Zm00001d002540, Zm00001d002549, Zm00001d002640, Zm00001d002712, Zm00001d003025, Zm00001d003101, Zm00001d003162, Zm00001d003471, Zm00001d003477, Zm00001d003483, Zm00001d003485, Zm00001d004248, Zm00001d004705, Zm00001d004706, Zm00001d005193,…
GO:0097305	BP	e	response to alcohol	186/3740	997/26629	4.15396e-05	4	186	0.300913	0.293326	0.292937	0.00155913	Zm00001d001832, Zm00001d002490, Zm00001d002495, Zm00001d003025, Zm00001d003209, Zm00001d003399, Zm00001d003470, Zm00001d003931, Zm00001d003984, Zm00001d004301, Zm00001d004534, Zm00001d005317, Zm00001d006106, Zm00001d006476, Zm00001d006628, Zm00001d007258, Zm00001d007365, Zm00001d007572, Zm00001d008171, Zm00001d008573, Zm00001d008901, Zm00001d009382, Zm00001d009468, Zm00001d010172, Zm00001d010319,…
GO:0019750	BP	e	chloroplast localization	42/3740	159/26629	4.52398e-05	5	42	0.327717	0.319455	0.31885	0.00166354	Zm00001d002490, Zm00001d002822, Zm00001d003612, Zm00001d004478, Zm00001d007572, Zm00001d014564, Zm00001d015095, Zm00001d016100, Zm00001d017118, Zm00001d018838, Zm00001d019454, Zm00001d021518, Zm00001d021715, Zm00001d022003, Zm00001d022599, Zm00001d023292, Zm00001d024009, Zm00001d026243, Zm00001d029420, Zm00001d030398, Zm00001d030624, Zm00001d031873, Zm00001d032373, Zm00001d035515, Zm00001d036535,…
GO:0061024	BP	e	membrane organization	155/3740	807/26629	4.56135e-05	3	155	0.330424	0.322094	0.321439	0.00166881	Zm00001d001932, Zm00001d001995, Zm00001d002145, Zm00001d002490, Zm00001d002498, Zm00001d002822, Zm00001d003025, Zm00001d003426, Zm00001d003612, Zm00001d004478, Zm00001d004705, Zm00001d004706, Zm00001d005457, Zm00001d005482, Zm00001d006297, Zm00001d006389, Zm00001d007572, Zm00001d008281, Zm00001d008499, Zm00001d009354, Zm00001d010463, Zm00001d010956, Zm00001d011347, Zm00001d011445, Zm00001d011797,…
GO:0016114	BP	e	terpenoid biosynthetic process	84/3740	389/26629	4.73405e-05	7	84	0.342934	0.334289	0.333514	0.00171467	Zm00001d001908, Zm00001d001909, Zm00001d001995, Zm00001d002357, Zm00001d002360, Zm00001d002834, Zm00001d003176, Zm00001d004478, Zm00001d006678, Zm00001d007502, Zm00001d007572, Zm00001d008370, Zm00001d009354, Zm00001d010799, Zm00001d011872, Zm00001d013015, Zm00001d013098, Zm00001d013385, Zm00001d013534, Zm00001d013689, Zm00001d014481, Zm00001d014554, Zm00001d015651, Zm00001d016298, Zm00001d016731,…
GO:0051644	BP	e	plastid localization	42/3740	160/26629	4.82788e-05	4	42	0.349732	0.340915	0.340028	0.00173135	Zm00001d002490, Zm00001d002822, Zm00001d003612, Zm00001d004478, Zm00001d007572, Zm00001d014564, Zm00001d015095, Zm00001d016100, Zm00001d017118, Zm00001d018838, Zm00001d019454, Zm00001d021518, Zm00001d021715, Zm00001d022003, Zm00001d022599, Zm00001d023292, Zm00001d024009, Zm00001d026243, Zm00001d029420, Zm00001d030398, Zm00001d030624, Zm00001d031873, Zm00001d032373, Zm00001d035515, Zm00001d036535,…
GO:0034219	BP	e	carbohydrate transmembrane transport	34/3740	119/26629	4.85834e-05	6	34	0.351938	0.343066	0.342124	0.00173368	Zm00001d001817, Zm00001d003471, Zm00001d005594, Zm00001d007365, Zm00001d009600, Zm00001d010456, Zm00001d010856, Zm00001d011299, Zm00001d017139, Zm00001d018627, Zm00001d018803, Zm00001d019704, Zm00001d020071, Zm00001d020463, Zm00001d020948, Zm00001d021653, Zm00001d021942, Zm00001d023673, Zm00001d023677, Zm00001d028144, Zm00001d028230, Zm00001d029098, Zm00001d029645, Zm00001d032409, Zm00001d035297,…
GO:0006826	BP	e	iron ion transport	44/3740	170/26629	5.06978e-05	8	44	0.367255	0.357996	0.356912	0.00179149	Zm00001d002797, Zm00001d002830, Zm00001d003524, Zm00001d003939, Zm00001d005932, Zm00001d006527, Zm00001d007397, Zm00001d010954, Zm00001d011473, Zm00001d012746, Zm00001d015133, Zm00001d018122, Zm00001d018203, Zm00001d018242, Zm00001d019327, Zm00001d020789, Zm00001d021682, Zm00001d023223, Zm00001d024852, Zm00001d025057, Zm00001d025528, Zm00001d025533, Zm00001d025977, Zm00001d026690, Zm00001d027710,…
GO:0016101	BP	e	diterpenoid metabolic process	31/3740	105/26629	5.102e-05	7	31	0.369589	0.360271	0.35913	0.00179412	Zm00001d002357, Zm00001d002834, Zm00001d006678, Zm00001d008370, Zm00001d011872, Zm00001d013385, Zm00001d014481, Zm00001d014554, Zm00001d015515, Zm00001d017243, Zm00001d021073, Zm00001d021639, Zm00001d021929, Zm00001d024514, Zm00001d027366, Zm00001d027878, Zm00001d029648, Zm00001d029865, Zm00001d032858, Zm00001d036726, Zm00001d037170, Zm00001d038511, Zm00001d040019, Zm00001d040597, Zm00001d041082,…
GO:0015996	BP	e	chlorophyll catabolic process	31/3740	106/26629	5.54742e-05	7	31	0.401855	0.391724	0.39015	0.00189554	Zm00001d003426, Zm00001d005329, Zm00001d005359, Zm00001d006211, Zm00001d008604, Zm00001d008812, Zm00001d009407, Zm00001d009416, Zm00001d010380, Zm00001d012138, Zm00001d013745, Zm00001d015025, Zm00001d015205, Zm00001d015226, Zm00001d020002, Zm00001d021288, Zm00001d026458, Zm00001d027534, Zm00001d027535, Zm00001d028355, Zm00001d033985, Zm00001d034523, Zm00001d037318, Zm00001d038062, Zm00001d038894,…
GO:0006468	BP	e	protein phosphorylation	420/3740	2504/26629	5.75973e-05	7	420	0.417235	0.406716	0.404909	0.00194063	Zm00001d001766, Zm00001d001774, Zm00001d002019, Zm00001d002020, Zm00001d002143, Zm00001d002167, Zm00001d002168, Zm00001d002172, Zm00001d002175, Zm00001d002178, Zm00001d002283, Zm00001d002312, Zm00001d002341, Zm00001d002357, Zm00001d002402, Zm00001d002498, Zm00001d002540, Zm00001d002640, Zm00001d002712, Zm00001d002776, Zm00001d002812, Zm00001d003101, Zm00001d003110, Zm00001d003198, Zm00001d003199,…
GO:0046149	BP	e	pigment catabolic process	31/3740	107/26629	6.16327e-05	3	31	0.446467	0.435212	0.433031	0.00202021	Zm00001d003426, Zm00001d005329, Zm00001d005359, Zm00001d006211, Zm00001d008604, Zm00001d008812, Zm00001d009407, Zm00001d009416, Zm00001d010380, Zm00001d012138, Zm00001d013745, Zm00001d015025, Zm00001d015205, Zm00001d015226, Zm00001d020002, Zm00001d021288, Zm00001d026458, Zm00001d027534, Zm00001d027535, Zm00001d028355, Zm00001d033985, Zm00001d034523, Zm00001d037318, Zm00001d038062, Zm00001d038894,…
GO:0033015	BP	e	tetrapyrrole catabolic process	31/3740	107/26629	6.16327e-05	5	31	0.446467	0.435212	0.433031	0.00202021	Zm00001d003426, Zm00001d005329, Zm00001d005359, Zm00001d006211, Zm00001d008604, Zm00001d008812, Zm00001d009407, Zm00001d009416, Zm00001d010380, Zm00001d012138, Zm00001d013745, Zm00001d015025, Zm00001d015205, Zm00001d015226, Zm00001d020002, Zm00001d021288, Zm00001d026458, Zm00001d027534, Zm00001d027535, Zm00001d028355, Zm00001d033985, Zm00001d034523, Zm00001d037318, Zm00001d038062, Zm00001d038894,…
GO:0006787	BP	e	porphyrin-containing compound catabolic process	31/3740	107/26629	6.16327e-05	6	31	0.446467	0.435212	0.433031	0.00202021	Zm00001d003426, Zm00001d005329, Zm00001d005359, Zm00001d006211, Zm00001d008604, Zm00001d008812, Zm00001d009407, Zm00001d009416, Zm00001d010380, Zm00001d012138, Zm00001d013745, Zm00001d015025, Zm00001d015205, Zm00001d015226, Zm00001d020002, Zm00001d021288, Zm00001d026458, Zm00001d027534, Zm00001d027535, Zm00001d028355, Zm00001d033985, Zm00001d034523, Zm00001d037318, Zm00001d038062, Zm00001d038894,…
GO:0008299	BP	e	isoprenoid biosynthetic process	89/3740	421/26629	6.81501e-05	6	89	0.493679	0.481233	0.47855	0.00221381	Zm00001d001908, Zm00001d001909, Zm00001d001995, Zm00001d002357, Zm00001d002360, Zm00001d002834, Zm00001d003176, Zm00001d004478, Zm00001d006678, Zm00001d007502, Zm00001d007572, Zm00001d008370, Zm00001d009354, Zm00001d010799, Zm00001d011872, Zm00001d013015, Zm00001d013098, Zm00001d013385, Zm00001d013534, Zm00001d013689, Zm00001d014481, Zm00001d014554, Zm00001d015651, Zm00001d016298, Zm00001d016731,…
GO:0010150	BP	e	leaf senescence	43/3740	167/26629	7.07894e-05	4	43	0.512798	0.499871	0.496941	0.0022791	Zm00001d002191, Zm00001d003009, Zm00001d003775, Zm00001d004706, Zm00001d005391, Zm00001d006106, Zm00001d006489, Zm00001d007365, Zm00001d008578, Zm00001d008812, Zm00001d010380, Zm00001d010463, Zm00001d011347, Zm00001d012005, Zm00001d013151, Zm00001d014286, Zm00001d016950, Zm00001d017287, Zm00001d019259, Zm00001d021360, Zm00001d021425, Zm00001d023659, Zm00001d023669, Zm00001d023673, Zm00001d023677,…
GO:0009694	BP	e	jasmonic acid metabolic process	56/3740	238/26629	7.36635e-05	7	56	0.533619	0.520166	0.517044	0.00236114	Zm00001d003504, Zm00001d003584, Zm00001d004472, Zm00001d004664, Zm00001d005813, Zm00001d007166, Zm00001d008957, Zm00001d009354, Zm00001d010360, Zm00001d010463, Zm00001d011377, Zm00001d011735, Zm00001d011841, Zm00001d012304, Zm00001d012641, Zm00001d015515, Zm00001d016100, Zm00001d016298, Zm00001d017139, Zm00001d017268, Zm00001d019505, Zm00001d021089, Zm00001d022122, Zm00001d022314, Zm00001d025011,…
GO:0090693	BP	e	plant organ senescence	43/3740	168/26629	7.51984e-05	3	43	0.544737	0.531004	0.527742	0.00239972	Zm00001d002191, Zm00001d003009, Zm00001d003775, Zm00001d004706, Zm00001d005391, Zm00001d006106, Zm00001d006489, Zm00001d007365, Zm00001d008578, Zm00001d008812, Zm00001d010380, Zm00001d010463, Zm00001d011347, Zm00001d012005, Zm00001d013151, Zm00001d014286, Zm00001d016950, Zm00001d017287, Zm00001d019259, Zm00001d021360, Zm00001d021425, Zm00001d023659, Zm00001d023669, Zm00001d023673, Zm00001d023677,…
GO:0015696	BP	e	ammonium transport	31/3740	109/26629	7.99123e-05	6	31	0.578884	0.564291	0.560744	0.00253897	Zm00001d002191, Zm00001d003025, Zm00001d004705, Zm00001d008974, Zm00001d013463, Zm00001d016771, Zm00001d017095, Zm00001d017249, Zm00001d019505, Zm00001d023596, Zm00001d025665, Zm00001d025831, Zm00001d031287, Zm00001d033241, Zm00001d033273, Zm00001d033334, Zm00001d034782, Zm00001d035157, Zm00001d035162, Zm00001d035163, Zm00001d037242, Zm00001d038576, Zm00001d038971, Zm00001d041842, Zm00001d042214,…
GO:0046148	BP	e	pigment biosynthetic process	90/3740	430/26629	8.28096e-05	3	90	0.599873	0.58475	0.580909	0.00260814	Zm00001d001850, Zm00001d001908, Zm00001d001909, Zm00001d001924, Zm00001d001995, Zm00001d002100, Zm00001d002490, Zm00001d002511, Zm00001d003108, Zm00001d004478, Zm00001d006678, Zm00001d007403, Zm00001d007417, Zm00001d007502, Zm00001d007572, Zm00001d007827, Zm00001d008370, Zm00001d009354, Zm00001d010197, Zm00001d010282, Zm00001d010799, Zm00001d011438, Zm00001d012456, Zm00001d012780, Zm00001d012785,…
GO:0009646	BP	e	response to absence of light	23/3740	71/26629	8.6747e-05	6	23	0.628395	0.612553	0.608444	0.00272033	Zm00001d002495, Zm00001d003477, Zm00001d007892, Zm00001d008573, Zm00001d010956, Zm00001d012321, Zm00001d015515, Zm00001d016664, Zm00001d019983, Zm00001d022044, Zm00001d031887, Zm00001d036726, Zm00001d039944, Zm00001d040020, Zm00001d040670, Zm00001d042214, Zm00001d042811, Zm00001d045427, Zm00001d048334, Zm00001d049906, Zm00001d051795, Zm00001d053429, Zm00001d053746
GO:0071702	BP	e	organic substance transport	490/3740	2977/26629	8.82719e-05	4	490	0.639442	0.623321	0.619051	0.00275621	Zm00001d001817, Zm00001d002012, Zm00001d002088, Zm00001d002143, Zm00001d002190, Zm00001d002191, Zm00001d002314, Zm00001d002360, Zm00001d002498, Zm00001d002514, Zm00001d002640, Zm00001d002712, Zm00001d002720, Zm00001d002797, Zm00001d002856, Zm00001d002974, Zm00001d003025, Zm00001d003399, Zm00001d003471, Zm00001d003483, Zm00001d003504, Zm00001d003588, Zm00001d003612, Zm00001d003939, Zm00001d004248,…
GO:0015800	BP	e	acidic amino acid transport	16/3740	42/26629	9.70858e-05	9	16	0.70329	0.68556	0.680572	0.00299272	Zm00001d004705, Zm00001d023596, Zm00001d025437, Zm00001d025665, Zm00001d033241, Zm00001d035157, Zm00001d035162, Zm00001d035163, Zm00001d041842, Zm00001d042134, Zm00001d042135, Zm00001d044431, Zm00001d044690, Zm00001d049640, Zm00001d052586, Zm00001d053143
GO:0043069	BP	e	negative regulation of programmed cell death	76/3740	351/26629	9.97663e-05	6	76	0.722707	0.704487	0.699262	0.00306232	Zm00001d001856, Zm00001d002143, Zm00001d002390, Zm00001d002498, Zm00001d002640, Zm00001d003025, Zm00001d004705, Zm00001d004706, Zm00001d005193, Zm00001d005813, Zm00001d006297, Zm00001d010956, Zm00001d011347, Zm00001d011401, Zm00001d013030, Zm00001d013463, Zm00001d013571, Zm00001d014658, Zm00001d015515, Zm00001d016285, Zm00001d016746, Zm00001d017095, Zm00001d017670, Zm00001d019505, Zm00001d022044,…
GO:0042742	BP	e	defense response to bacterium	138/3740	717/26629	0.000103968	6	138	0.753143	0.734156	0.728503	0.00314263	Zm00001d001774, Zm00001d001995, Zm00001d002085, Zm00001d002143, Zm00001d002261, Zm00001d002498, Zm00001d003283, Zm00001d004706, Zm00001d005193, Zm00001d005306, Zm00001d005813, Zm00001d005936, Zm00001d007264, Zm00001d007567, Zm00001d008226, Zm00001d009354, Zm00001d010082, Zm00001d010218, Zm00001d011069, Zm00001d011401, Zm00001d011413, Zm00001d012005, Zm00001d012321, Zm00001d012338, Zm00001d013412,…
GO:0050794	BP	e	regulation of cellular process	1982/3740	13321/26629	0.000104172	3	1982	0.754619	0.735595	0.729722	0.00314263	Zm00001d001766, Zm00001d001774, Zm00001d001806, Zm00001d001826, Zm00001d001832, Zm00001d001856, Zm00001d001908, Zm00001d001909, Zm00001d001915, Zm00001d002014, Zm00001d002019, Zm00001d002020, Zm00001d002058, Zm00001d002088, Zm00001d002095, Zm00001d002143, Zm00001d002145, Zm00001d002146, Zm00001d002150, Zm00001d002158, Zm00001d002167, Zm00001d002168, Zm00001d002172, Zm00001d002175, Zm00001d002178,…
GO:0014070	BP	e	response to organic cyclic compound	128/3740	658/26629	0.000106649	4	128	0.772564	0.753087	0.746542	0.00314263	Zm00001d002175, Zm00001d002191, Zm00001d002495, Zm00001d003198, Zm00001d003477, Zm00001d004126, Zm00001d004480, Zm00001d005208, Zm00001d006106, Zm00001d006211, Zm00001d007365, Zm00001d009084, Zm00001d009468, Zm00001d010319, Zm00001d010360, Zm00001d010640, Zm00001d011644, Zm00001d012255, Zm00001d012321, Zm00001d012456, Zm00001d012521, Zm00001d012527, Zm00001d013416, Zm00001d014060, Zm00001d017243,…
GO:0046677	BP	e	response to antibiotic	146/3740	766/26629	0.000111789	3	146	0.809796	0.789381	0.782184	0.00326531	Zm00001d002175, Zm00001d002902, Zm00001d003198, Zm00001d003554, Zm00001d004126, Zm00001d005208, Zm00001d005495, Zm00001d005816, Zm00001d006933, Zm00001d007365, Zm00001d007411, Zm00001d008176, Zm00001d008573, Zm00001d008957, Zm00001d010218, Zm00001d010945, Zm00001d011195, Zm00001d011377, Zm00001d011413, Zm00001d011841, Zm00001d012020, Zm00001d012255, Zm00001d012321, Zm00001d012527, Zm00001d013212,…
GO:0060548	BP	e	negative regulation of cell death	79/3740	370/26629	0.000112619	5	79	0.815812	0.795246	0.787883	0.00327635	Zm00001d001856, Zm00001d002143, Zm00001d002390, Zm00001d002498, Zm00001d002640, Zm00001d003025, Zm00001d004705, Zm00001d004706, Zm00001d005193, Zm00001d005813, Zm00001d006297, Zm00001d010956, Zm00001d011347, Zm00001d011401, Zm00001d013030, Zm00001d013463, Zm00001d013571, Zm00001d014658, Zm00001d015515, Zm00001d016285, Zm00001d016746, Zm00001d017095, Zm00001d017670, Zm00001d019505, Zm00001d019983,…
GO:0009820	BP	e	alkaloid metabolic process	12/3740	27/26629	0.00012827	4	12	0.929191	0.905765	0.896866	0.00367269	Zm00001d002847, Zm00001d003524, Zm00001d005932, Zm00001d007687, Zm00001d011363, Zm00001d025057, Zm00001d025528, Zm00001d025533, Zm00001d039697, Zm00001d048723, Zm00001d051015, Zm00001d051251
GO:0065008	BP	e	regulation of biological quality	537/3740	3303/26629	0.000128999	2	537	0.934466	0.910908	0.901829	0.003679	Zm00001d001774, Zm00001d002143, Zm00001d002145, Zm00001d002326, Zm00001d002341, Zm00001d002357, Zm00001d002369, Zm00001d002378, Zm00001d002390, Zm00001d002532, Zm00001d002797, Zm00001d002830, Zm00001d002834, Zm00001d002845, Zm00001d002933, Zm00001d002984, Zm00001d003283, Zm00001d003309, Zm00001d003356, Zm00001d003365, Zm00001d003377, Zm00001d003399, Zm00001d003477, Zm00001d003504, Zm00001d003584,…
GO:0006082	BP	e	organic acid metabolic process	563/3740	3478/26629	0.00013167	3	563	0.95382	0.929774	0.920244	0.00372586	Zm00001d001924, Zm00001d001932, Zm00001d002052, Zm00001d002085, Zm00001d002100, Zm00001d002143, Zm00001d002175, Zm00001d002191, Zm00001d002261, Zm00001d002326, Zm00001d002357, Zm00001d002369, Zm00001d002490, Zm00001d002620, Zm00001d002834, Zm00001d003059, Zm00001d003176, Zm00001d003198, Zm00001d003283, Zm00001d003312, Zm00001d003319, Zm00001d003426, Zm00001d003504, Zm00001d003584, Zm00001d003950,…
GO:0015994	BP	e	chlorophyll metabolic process	61/3740	270/26629	0.000136784	6	61	0.990866	0.965886	0.955849	0.00385551	Zm00001d001850, Zm00001d002490, Zm00001d003426, Zm00001d004478, Zm00001d005329, Zm00001d005359, Zm00001d006211, Zm00001d008604, Zm00001d008812, Zm00001d009354, Zm00001d009407, Zm00001d009416, Zm00001d010282, Zm00001d010380, Zm00001d012138, Zm00001d013745, Zm00001d015025, Zm00001d015095, Zm00001d015204, Zm00001d015205, Zm00001d015226, Zm00001d016100, Zm00001d016298, Zm00001d016731, Zm00001d017118,…
GO:0043269	BP	e	regulation of ion transport	81/3740	385/26629	0.000154332	5	81	1	1	1	0.00420294	Zm00001d002495, Zm00001d002540, Zm00001d003025, Zm00001d003162, Zm00001d003477, Zm00001d004007, Zm00001d004480, Zm00001d004705, Zm00001d005814, Zm00001d006553, Zm00001d007175, Zm00001d009354, Zm00001d011473, Zm00001d012005, Zm00001d013463, Zm00001d014716, Zm00001d016898, Zm00001d017095, Zm00001d017139, Zm00001d017670, Zm00001d019505, Zm00001d021261, Zm00001d021703, Zm00001d023596, Zm00001d024762,…
GO:0050789	BP	e	regulation of biological process	2343/3740	15934/26629	0.000157797	2	2343	1	1	1	0.00428119	Zm00001d001766, Zm00001d001774, Zm00001d001787, Zm00001d001806, Zm00001d001817, Zm00001d001826, Zm00001d001832, Zm00001d001850, Zm00001d001856, Zm00001d001908, Zm00001d001909, Zm00001d001915, Zm00001d001932, Zm00001d001995, Zm00001d002014, Zm00001d002019, Zm00001d002020, Zm00001d002058, Zm00001d002088, Zm00001d002095, Zm00001d002111, Zm00001d002143, Zm00001d002145, Zm00001d002146, Zm00001d002150,…
GO:0006605	BP	e	protein targeting	199/3740	1102/26629	0.000162456	9	199	1	1	1	0.00439116	Zm00001d002143, Zm00001d002314, Zm00001d002498, Zm00001d002640, Zm00001d003025, Zm00001d003483, Zm00001d003612, Zm00001d004248, Zm00001d004705, Zm00001d004706, Zm00001d005193, Zm00001d005306, Zm00001d005620, Zm00001d005813, Zm00001d006106, Zm00001d006297, Zm00001d006389, Zm00001d007915, Zm00001d008226, Zm00001d009468, Zm00001d010137, Zm00001d010360, Zm00001d010463, Zm00001d010852, Zm00001d010956,…
GO:0010343	BP	e	singlet oxygen-mediated programmed cell death	6/3740	8/26629	0.000165835	5	6	1	1	1	0.0044493	Zm00001d003477, Zm00001d008422, Zm00001d013984, Zm00001d016915, Zm00001d032659, Zm00001d050850
GO:0009605	BP	e	response to external stimulus	541/3740	3340/26629	0.000172185	2	541	1	1	1	0.00460262	Zm00001d001774, Zm00001d001832, Zm00001d001995, Zm00001d002085, Zm00001d002143, Zm00001d002175, Zm00001d002191, Zm00001d002261, Zm00001d002369, Zm00001d002498, Zm00001d002532, Zm00001d002620, Zm00001d002640, Zm00001d002712, Zm00001d002762, Zm00001d002797, Zm00001d002830, Zm00001d003025, Zm00001d003101, Zm00001d003162, Zm00001d003188, Zm00001d003190, Zm00001d003198, Zm00001d003283, Zm00001d003399,…
GO:0009751	BP	e	response to salicylic acid	56/3740	245/26629	0.000193703	5	56	1	1	1	0.00501587	Zm00001d004126, Zm00001d005208, Zm00001d007365, Zm00001d012255, Zm00001d012321, Zm00001d012527, Zm00001d014060, Zm00001d017243, Zm00001d017268, Zm00001d019334, Zm00001d019411, Zm00001d020569, Zm00001d020780, Zm00001d021089, Zm00001d021761, Zm00001d022227, Zm00001d023673, Zm00001d023677, Zm00001d024546, Zm00001d024547, Zm00001d025920, Zm00001d028454, Zm00001d028455, Zm00001d031673, Zm00001d032024,…
GO:0009835	BP	e	fruit ripening	15/3740	40/26629	0.000195919	4	15	1	1	1	0.00503275	Zm00001d002762, Zm00001d003283, Zm00001d006199, Zm00001d006203, Zm00001d013032, Zm00001d017462, Zm00001d018211, Zm00001d024843, Zm00001d024852, Zm00001d024853, Zm00001d026191, Zm00001d039310, Zm00001d039487, Zm00001d045479, Zm00001d052136
GO:0002831	BP	e	regulation of response to biotic stimulus	42/3740	169/26629	0.000202047	4	42	1	1	1	0.00517184	Zm00001d002143, Zm00001d003477, Zm00001d004706, Zm00001d005193, Zm00001d005306, Zm00001d007175, Zm00001d008226, Zm00001d011401, Zm00001d014564, Zm00001d015515, Zm00001d017139, Zm00001d018069, Zm00001d019505, Zm00001d021396, Zm00001d022332, Zm00001d028024, Zm00001d028282, Zm00001d028776, Zm00001d030005, Zm00001d030028, Zm00001d031887, Zm00001d032567, Zm00001d034345, Zm00001d034452, Zm00001d034490,…
GO:0009627	BP	e	systemic acquired resistance	56/3740	246/26629	0.000203621	7	56	1	1	1	0.00519376	Zm00001d002369, Zm00001d002712, Zm00001d003471, Zm00001d005143, Zm00001d006217, Zm00001d007765, Zm00001d007915, Zm00001d008957, Zm00001d008962, Zm00001d009243, Zm00001d011259, Zm00001d011377, Zm00001d013107, Zm00001d013151, Zm00001d014063, Zm00001d017095, Zm00001d018627, Zm00001d019165, Zm00001d019414, Zm00001d020163, Zm00001d020277, Zm00001d020280, Zm00001d021494, Zm00001d024325, Zm00001d025043,…
GO:0042548	BP	e	regulation of photosynthesis, light reaction	13/3740	32/26629	0.000204341	6	13	1	1	1	0.00519385	Zm00001d003470, Zm00001d005996, Zm00001d014564, Zm00001d016731, Zm00001d016995, Zm00001d025055, Zm00001d027298, Zm00001d036371, Zm00001d036535, Zm00001d037232, Zm00001d038846, Zm00001d038894, Zm00001d053149
GO:0009657	BP	e	plastid organization	94/3740	465/26629	0.000259389	4	94	1	1	1	0.00628434	Zm00001d001908, Zm00001d001909, Zm00001d002490, Zm00001d002822, Zm00001d003162, Zm00001d003612, Zm00001d004478, Zm00001d006211, Zm00001d007502, Zm00001d007572, Zm00001d007639, Zm00001d010197, Zm00001d010259, Zm00001d011780, Zm00001d012529, Zm00001d012922, Zm00001d013039, Zm00001d013632, Zm00001d013799, Zm00001d014564, Zm00001d015095, Zm00001d016100, Zm00001d017118, Zm00001d017139, Zm00001d018366,…
GO:0042538	BP	e	hyperosmotic salinity response	62/3740	283/26629	0.000284691	5	62	1	1	1	0.00677272	Zm00001d002762, Zm00001d005813, Zm00001d005936, Zm00001d007258, Zm00001d011644, Zm00001d011881, Zm00001d012304, Zm00001d013030, Zm00001d013151, Zm00001d013208, Zm00001d013385, Zm00001d013689, Zm00001d014060, Zm00001d016950, Zm00001d017268, Zm00001d017462, Zm00001d018122, Zm00001d019672, Zm00001d020714, Zm00001d020789, Zm00001d021268, Zm00001d021761, Zm00001d022122, Zm00001d022239, Zm00001d024778,…
GO:0006970	BP	e	response to osmotic stress	272/3740	1580/26629	0.000288296	3	272	1	1	1	0.00677272	Zm00001d001832, Zm00001d002175, Zm00001d002326, Zm00001d002378, Zm00001d002762, Zm00001d002830, Zm00001d002856, Zm00001d003209, Zm00001d003524, Zm00001d003554, Zm00001d004171, Zm00001d004705, Zm00001d005051, Zm00001d005279, Zm00001d005813, Zm00001d005932, Zm00001d005936, Zm00001d005978, Zm00001d006106, Zm00001d006476, Zm00001d006798, Zm00001d007258, Zm00001d007264, Zm00001d007365, Zm00001d008171,…
GO:0032328	BP	e	alanine transport	5/3740	6/26629	0.000288897	10	5	1	1	1	0.00677272	Zm00001d025437, Zm00001d042134, Zm00001d042135, Zm00001d044431, Zm00001d044690
GO:0015808	BP	e	L-alanine transport	5/3740	6/26629	0.000288897	11	5	1	1	1	0.00677272	Zm00001d025437, Zm00001d042134, Zm00001d042135, Zm00001d044431, Zm00001d044690
GO:0140115	BP	e	export across plasma membrane	5/3740	6/26629	0.000288897	5	5	1	1	1	0.00677272	Zm00001d009372, Zm00001d018195, Zm00001d031232, Zm00001d036703, Zm00001d037160
GO:0009642	BP	e	response to light intensity	89/3740	438/26629	0.000292484	5	89	1	1	1	0.00683468	Zm00001d001909, Zm00001d002495, Zm00001d003162, Zm00001d003470, Zm00001d003477, Zm00001d003554, Zm00001d005495, Zm00001d005814, Zm00001d005816, Zm00001d007411, Zm00001d007827, Zm00001d007892, Zm00001d008573, Zm00001d009354, Zm00001d009382, Zm00001d010945, Zm00001d010956, Zm00001d012020, Zm00001d012321, Zm00001d013402, Zm00001d014486, Zm00001d014564, Zm00001d015515, Zm00001d015777, Zm00001d016255,…
GO:0010193	BP	e	response to ozone	21/3740	68/26629	0.000317241	5	21	1	1	1	0.00728558	Zm00001d002175, Zm00001d008957, Zm00001d010945, Zm00001d011195, Zm00001d011377, Zm00001d011841, Zm00001d013411, Zm00001d016474, Zm00001d017557, Zm00001d023238, Zm00001d028307, Zm00001d030110, Zm00001d031329, Zm00001d039345, Zm00001d042056, Zm00001d042874, Zm00001d047479, Zm00001d049232, Zm00001d052485, Zm00001d052852, Zm00001d053259
GO:0006778	BP	e	porphyrin-containing compound metabolic process	71/3740	333/26629	0.000325421	5	71	1	1	1	0.00741304	Zm00001d001850, Zm00001d002490, Zm00001d002511, Zm00001d003426, Zm00001d004478, Zm00001d005329, Zm00001d005359, Zm00001d006211, Zm00001d007417, Zm00001d008604, Zm00001d008812, Zm00001d009354, Zm00001d009407, Zm00001d009416, Zm00001d010282, Zm00001d010380, Zm00001d010856, Zm00001d012138, Zm00001d013745, Zm00001d014953, Zm00001d015025, Zm00001d015095, Zm00001d015204, Zm00001d015205, Zm00001d015226,…
GO:0000041	BP	e	transition metal ion transport	76/3740	364/26629	0.000334196	7	76	1	1	1	0.00756535	Zm00001d002261, Zm00001d002495, Zm00001d002797, Zm00001d002830, Zm00001d003524, Zm00001d003676, Zm00001d003939, Zm00001d004007, Zm00001d004480, Zm00001d005190, Zm00001d005932, Zm00001d006527, Zm00001d007397, Zm00001d010954, Zm00001d010969, Zm00001d011228, Zm00001d011473, Zm00001d012746, Zm00001d015133, Zm00001d016696, Zm00001d016865, Zm00001d018122, Zm00001d018203, Zm00001d018242, Zm00001d018810,…
GO:0006979	BP	e	response to oxidative stress	193/3740	1081/26629	0.000344554	3	193	1	1	1	0.00775139	Zm00001d002175, Zm00001d002326, Zm00001d002511, Zm00001d002901, Zm00001d002902, Zm00001d003198, Zm00001d003319, Zm00001d003554, Zm00001d004007, Zm00001d004706, Zm00001d005279, Zm00001d005495, Zm00001d005816, Zm00001d005959, Zm00001d006297, Zm00001d006476, Zm00001d006628, Zm00001d006933, Zm00001d007403, Zm00001d007411, Zm00001d008176, Zm00001d008573, Zm00001d008812, Zm00001d008957, Zm00001d009618,…
GO:0043436	BP	e	oxoacid metabolic process	553/3740	3444/26629	0.000348799	4	553	1	1	1	0.00782261	Zm00001d001924, Zm00001d001932, Zm00001d002052, Zm00001d002085, Zm00001d002100, Zm00001d002143, Zm00001d002175, Zm00001d002191, Zm00001d002261, Zm00001d002326, Zm00001d002357, Zm00001d002369, Zm00001d002490, Zm00001d002620, Zm00001d002834, Zm00001d003059, Zm00001d003176, Zm00001d003198, Zm00001d003283, Zm00001d003312, Zm00001d003319, Zm00001d003426, Zm00001d003504, Zm00001d003584, Zm00001d003950,…
GO:0042793	BP	e	plastid transcription	26/3740	91/26629	0.000362571	10	26	1	1	1	0.00805663	Zm00001d002490, Zm00001d002822, Zm00001d012141, Zm00001d013632, Zm00001d014564, Zm00001d017118, Zm00001d021518, Zm00001d021715, Zm00001d022003, Zm00001d022599, Zm00001d024009, Zm00001d026243, Zm00001d030398, Zm00001d030624, Zm00001d031873, Zm00001d032790, Zm00001d033473, Zm00001d035515, Zm00001d036535, Zm00001d037232, Zm00001d037984, Zm00001d038084, Zm00001d038097, Zm00001d042847, Zm00001d047128,…
GO:0051171	BP	e	regulation of nitrogen compound metabolic process	946/3740	6125/26629	0.000366634	4	946	1	1	1	0.00809726	Zm00001d001774, Zm00001d001806, Zm00001d001826, Zm00001d001908, Zm00001d001909, Zm00001d002014, Zm00001d002088, Zm00001d002095, Zm00001d002143, Zm00001d002145, Zm00001d002150, Zm00001d002158, Zm00001d002191, Zm00001d002267, Zm00001d002285, Zm00001d002357, Zm00001d002360, Zm00001d002452, Zm00001d002489, Zm00001d002490, Zm00001d002495, Zm00001d002549, Zm00001d002573, Zm00001d002618, Zm00001d002620,…
GO:0009695	BP	e	jasmonic acid biosynthetic process	48/3740	209/26629	0.000437255	8	48	1	1	1	0.00947208	Zm00001d003504, Zm00001d003584, Zm00001d004472, Zm00001d004664, Zm00001d005813, Zm00001d007166, Zm00001d009354, Zm00001d010463, Zm00001d011735, Zm00001d011841, Zm00001d012304, Zm00001d015515, Zm00001d016100, Zm00001d016298, Zm00001d017139, Zm00001d017268, Zm00001d019505, Zm00001d021089, Zm00001d022122, Zm00001d022314, Zm00001d025011, Zm00001d027711, Zm00001d027900, Zm00001d027901, Zm00001d028154,…
GO:0010262	BP	e	somatic embryogenesis	6/3740	9/26629	0.000438038	6	6	1	1	1	0.00947208	Zm00001d003188, Zm00001d003190, Zm00001d017152, Zm00001d018255, Zm00001d025753, Zm00001d033602
GO:0010024	BP	e	phytochromobilin biosynthetic process	6/3740	9/26629	0.000438038	6	6	1	1	1	0.00947208	Zm00001d009985, Zm00001d011876, Zm00001d036894, Zm00001d038061, Zm00001d046492, Zm00001d051795
GO:0051202	BP	e	phytochromobilin metabolic process	6/3740	9/26629	0.000438038	5	6	1	1	1	0.00947208	Zm00001d009985, Zm00001d011876, Zm00001d036894, Zm00001d038061, Zm00001d046492, Zm00001d051795
GO:0045087	BP	e	innate immune response	141/3740	761/26629	0.00046739	4	141	1	1	1	0.00992895	Zm00001d001774, Zm00001d001832, Zm00001d002143, Zm00001d002369, Zm00001d002490, Zm00001d002712, Zm00001d003283, Zm00001d003471, Zm00001d004022, Zm00001d004706, Zm00001d005143, Zm00001d005391, Zm00001d005936, Zm00001d006106, Zm00001d006217, Zm00001d007765, Zm00001d007915, Zm00001d008417, Zm00001d008573, Zm00001d008957, Zm00001d008962, Zm00001d008975, Zm00001d009243, Zm00001d010082, Zm00001d010463,…
GO:0060255	BP	e	regulation of macromolecule metabolic process	997/3740	6486/26629	0.000476472	4	997	1	1	1	0.0100502	Zm00001d001774, Zm00001d001806, Zm00001d001826, Zm00001d001908, Zm00001d001909, Zm00001d002014, Zm00001d002088, Zm00001d002095, Zm00001d002143, Zm00001d002145, Zm00001d002150, Zm00001d002158, Zm00001d002191, Zm00001d002267, Zm00001d002285, Zm00001d002357, Zm00001d002360, Zm00001d002452, Zm00001d002489, Zm00001d002490, Zm00001d002495, Zm00001d002549, Zm00001d002573, Zm00001d002618, Zm00001d002620,…
GO:0043562	BP	e	cellular response to nitrogen levels	23/3740	79/26629	0.000477262	6	23	1	1	1	0.0100502	Zm00001d002712, Zm00001d005193, Zm00001d005936, Zm00001d008869, Zm00001d010662, Zm00001d011347, Zm00001d014063, Zm00001d018122, Zm00001d020789, Zm00001d021506, Zm00001d021682, Zm00001d021686, Zm00001d026635, Zm00001d027861, Zm00001d032745, Zm00001d034671, Zm00001d035401, Zm00001d037242, Zm00001d037691, Zm00001d037946, Zm00001d042303, Zm00001d043152, Zm00001d052189
GO:0019438	BP	e	aromatic compound biosynthetic process	986/3740	6412/26629	0.000489125	4	986	1	1	1	0.0102405	Zm00001d001774, Zm00001d001826, Zm00001d001850, Zm00001d001924, Zm00001d002058, Zm00001d002088, Zm00001d002100, Zm00001d002143, Zm00001d002150, Zm00001d002158, Zm00001d002175, Zm00001d002267, Zm00001d002285, Zm00001d002369, Zm00001d002390, Zm00001d002393, Zm00001d002402, Zm00001d002489, Zm00001d002490, Zm00001d002495, Zm00001d002511, Zm00001d002549, Zm00001d002573, Zm00001d002618, Zm00001d002620,…
GO:0030001	BP	e	metal ion transport	193/3740	1086/26629	0.000493854	6	193	1	1	1	0.0103097	Zm00001d002261, Zm00001d002326, Zm00001d002378, Zm00001d002495, Zm00001d002532, Zm00001d002797, Zm00001d002798, Zm00001d002830, Zm00001d003112, Zm00001d003356, Zm00001d003365, Zm00001d003377, Zm00001d003524, Zm00001d003676, Zm00001d003861, Zm00001d003865, Zm00001d003939, Zm00001d004007, Zm00001d004480, Zm00001d004705, Zm00001d004867, Zm00001d005051, Zm00001d005190, Zm00001d005193, Zm00001d005654,…
GO:0019748	BP	e	secondary metabolic process	218/3740	1248/26629	0.000524872	2	218	1	1	1	0.0108634	Zm00001d001924, Zm00001d002100, Zm00001d002191, Zm00001d002326, Zm00001d002495, Zm00001d002620, Zm00001d002830, Zm00001d003283, Zm00001d003426, Zm00001d003477, Zm00001d003833, Zm00001d004480, Zm00001d005814, Zm00001d005821, Zm00001d006106, Zm00001d006193, Zm00001d006199, Zm00001d006203, Zm00001d006678, Zm00001d007208, Zm00001d007403, Zm00001d007827, Zm00001d008331, Zm00001d008370, Zm00001d009084,…
GO:0019222	BP	e	regulation of metabolic process	1219/3740	8038/26629	0.000583656	3	1219	1	1	1	0.0118325	Zm00001d001774, Zm00001d001806, Zm00001d001826, Zm00001d001832, Zm00001d001908, Zm00001d001909, Zm00001d001915, Zm00001d001995, Zm00001d002014, Zm00001d002088, Zm00001d002095, Zm00001d002143, Zm00001d002145, Zm00001d002150, Zm00001d002158, Zm00001d002191, Zm00001d002261, Zm00001d002267, Zm00001d002285, Zm00001d002341, Zm00001d002357, Zm00001d002360, Zm00001d002452, Zm00001d002489, Zm00001d002490,…
GO:0043090	BP	e	amino acid import	47/3740	206/26629	0.000584762	9	47	1	1	1	0.0118325	Zm00001d001817, Zm00001d002088, Zm00001d002640, Zm00001d003025, Zm00001d003399, Zm00001d004705, Zm00001d009243, Zm00001d009372, Zm00001d010956, Zm00001d011644, Zm00001d013463, Zm00001d016139, Zm00001d017095, Zm00001d018195, Zm00001d019505, Zm00001d020403, Zm00001d020463, Zm00001d021942, Zm00001d023596, Zm00001d025665, Zm00001d028144, Zm00001d028230, Zm00001d029645, Zm00001d031287, Zm00001d033241,…
GO:0006855	BP	e	drug transmembrane transport	37/3740	152/26629	0.000616071	5	37	1	1	1	0.0123624	Zm00001d002623, Zm00001d004055, Zm00001d004335, Zm00001d005018, Zm00001d008974, Zm00001d009243, Zm00001d011644, Zm00001d013956, Zm00001d015060, Zm00001d018500, Zm00001d020948, Zm00001d021446, Zm00001d021569, Zm00001d021647, Zm00001d022608, Zm00001d025012, Zm00001d025043, Zm00001d025437, Zm00001d029677, Zm00001d031447, Zm00001d031833, Zm00001d034916, Zm00001d035115, Zm00001d035383, Zm00001d036875,…
GO:0036293	BP	e	response to decreased oxygen levels	34/3740	135/26629	0.000664134	4	34	1	1	1	0.0131089	Zm00001d001924, Zm00001d003025, Zm00001d003209, Zm00001d004706, Zm00001d006875, Zm00001d008651, Zm00001d009103, Zm00001d010588, Zm00001d010751, Zm00001d014001, Zm00001d016731, Zm00001d026632, Zm00001d027710, Zm00001d028974, Zm00001d029087, Zm00001d029091, Zm00001d029506, Zm00001d030347, Zm00001d031673, Zm00001d031926, Zm00001d032102, Zm00001d034012, Zm00001d039166, Zm00001d039963, Zm00001d040004,…
GO:0009987	BP	e	cellular process	3681/3740	26007/26629	0.000683095	1	3681	1	1	1	0.0134466	Zm00001d001766, Zm00001d001769, Zm00001d001774, Zm00001d001787, Zm00001d001806, Zm00001d001817, Zm00001d001826, Zm00001d001832, Zm00001d001850, Zm00001d001856, Zm00001d001862, Zm00001d001908, Zm00001d001909, Zm00001d001915, Zm00001d001924, Zm00001d001932, Zm00001d001943, Zm00001d001944, Zm00001d001995, Zm00001d002012, Zm00001d002014, Zm00001d002019, Zm00001d002020, Zm00001d002052, Zm00001d002058,…
GO:0070482	BP	e	response to oxygen levels	34/3740	136/26629	0.000701844	3	34	1	1	1	0.0137782	Zm00001d001924, Zm00001d003025, Zm00001d003209, Zm00001d004706, Zm00001d006875, Zm00001d008651, Zm00001d009103, Zm00001d010588, Zm00001d010751, Zm00001d014001, Zm00001d016731, Zm00001d026632, Zm00001d027710, Zm00001d028974, Zm00001d029087, Zm00001d029091, Zm00001d029506, Zm00001d030347, Zm00001d031673, Zm00001d031926, Zm00001d032102, Zm00001d034012, Zm00001d039166, Zm00001d039963, Zm00001d040004,…
GO:0031667	BP	e	response to nutrient levels	105/3740	546/26629	0.000747938	4	105	1	1	1	0.0146039	Zm00001d002191, Zm00001d002712, Zm00001d002830, Zm00001d003198, Zm00001d004301, Zm00001d004706, Zm00001d005193, Zm00001d005936, Zm00001d006527, Zm00001d007892, Zm00001d008869, Zm00001d010463, Zm00001d010662, Zm00001d010954, Zm00001d011192, Zm00001d011347, Zm00001d011473, Zm00001d011735, Zm00001d012005, Zm00001d012746, Zm00001d013412, Zm00001d013458, Zm00001d013879, Zm00001d014063, Zm00001d016731,…
GO:0015824	BP	e	proline transport	32/3740	127/26629	0.000760858	10	32	1	1	1	0.0148163	Zm00001d003504, Zm00001d004248, Zm00001d005959, Zm00001d008604, Zm00001d012138, Zm00001d016139, Zm00001d016483, Zm00001d016896, Zm00001d016942, Zm00001d017152, Zm00001d017645, Zm00001d020183, Zm00001d021761, Zm00001d027483, Zm00001d028094, Zm00001d028355, Zm00001d032866, Zm00001d033241, Zm00001d034725, Zm00001d036348, Zm00001d038512, Zm00001d039408, Zm00001d042473, Zm00001d042801, Zm00001d044192,…
GO:0015807	BP	e	L-amino acid transport	12/3740	32/26629	0.000844319	9	12	1	1	1	0.01631	Zm00001d008974, Zm00001d014152, Zm00001d025437, Zm00001d032428, Zm00001d033241, Zm00001d042134, Zm00001d042135, Zm00001d042801, Zm00001d044192, Zm00001d044431, Zm00001d044690, Zm00001d052586
GO:0016109	BP	e	tetraterpenoid biosynthetic process	38/3740	160/26629	0.000865006	8	38	1	1	1	0.0164897	Zm00001d001908, Zm00001d001909, Zm00001d001995, Zm00001d004478, Zm00001d006678, Zm00001d007502, Zm00001d007572, Zm00001d008370, Zm00001d009354, Zm00001d010799, Zm00001d015651, Zm00001d016298, Zm00001d016731, Zm00001d017118, Zm00001d017139, Zm00001d018413, Zm00001d018901, Zm00001d021929, Zm00001d023292, Zm00001d025037, Zm00001d025545, Zm00001d026562, Zm00001d027936, Zm00001d029619, Zm00001d032373,…
GO:0016117	BP	e	carotenoid biosynthetic process	38/3740	160/26629	0.000865006	9	38	1	1	1	0.0164897	Zm00001d001908, Zm00001d001909, Zm00001d001995, Zm00001d004478, Zm00001d006678, Zm00001d007502, Zm00001d007572, Zm00001d008370, Zm00001d009354, Zm00001d010799, Zm00001d015651, Zm00001d016298, Zm00001d016731, Zm00001d017118, Zm00001d017139, Zm00001d018413, Zm00001d018901, Zm00001d021929, Zm00001d023292, Zm00001d025037, Zm00001d025545, Zm00001d026562, Zm00001d027936, Zm00001d029619, Zm00001d032373,…
GO:0048585	BP	e	negative regulation of response to stimulus	130/3740	702/26629	0.000928786	4	130	1	1	1	0.0174757	Zm00001d001817, Zm00001d002088, Zm00001d002143, Zm00001d002175, Zm00001d002357, Zm00001d002369, Zm00001d002498, Zm00001d002640, Zm00001d004706, Zm00001d005193, Zm00001d005208, Zm00001d005306, Zm00001d005813, Zm00001d006106, Zm00001d007166, Zm00001d007240, Zm00001d007274, Zm00001d008226, Zm00001d008957, Zm00001d009626, Zm00001d010082, Zm00001d010463, Zm00001d011377, Zm00001d011401, Zm00001d011881,…
GO:0032787	BP	e	monocarboxylic acid metabolic process	368/3740	2241/26629	0.000946011	6	368	1	1	1	0.0177078	Zm00001d001932, Zm00001d002052, Zm00001d002085, Zm00001d002143, Zm00001d002175, Zm00001d002191, Zm00001d002261, Zm00001d002326, Zm00001d002357, Zm00001d002369, Zm00001d002490, Zm00001d002834, Zm00001d003176, Zm00001d003283, Zm00001d003312, Zm00001d003504, Zm00001d003584, Zm00001d004042, Zm00001d004472, Zm00001d004478, Zm00001d004664, Zm00001d004706, Zm00001d005193, Zm00001d005306, Zm00001d005392,…
GO:0043900	BP	e	regulation of multi-organism process	55/3740	253/26629	0.000977744	3	55	1	1	1	0.0182077	Zm00001d002143, Zm00001d003477, Zm00001d004706, Zm00001d005193, Zm00001d005306, Zm00001d005495, Zm00001d007175, Zm00001d008226, Zm00001d011401, Zm00001d014564, Zm00001d015100, Zm00001d015414, Zm00001d015515, Zm00001d016100, Zm00001d017139, Zm00001d017810, Zm00001d018069, Zm00001d019505, Zm00001d021246, Zm00001d021396, Zm00001d022332, Zm00001d027472, Zm00001d028024, Zm00001d028282, Zm00001d028776,…
GO:0015749	BP	e	monosaccharide transmembrane transport	19/3740	64/26629	0.000993394	7	19	1	1	1	0.0184045	Zm00001d001817, Zm00001d003471, Zm00001d005594, Zm00001d009600, Zm00001d018627, Zm00001d018803, Zm00001d020071, Zm00001d020463, Zm00001d020948, Zm00001d021942, Zm00001d028144, Zm00001d028230, Zm00001d029645, Zm00001d032409, Zm00001d048178, Zm00001d048775, Zm00001d049793, Zm00001d050860, Zm00001d052895
GO:0019752	BP	e	carboxylic acid metabolic process	526/3740	3303/26629	0.00109254	5	526	1	1	1	0.0201383	Zm00001d001924, Zm00001d001932, Zm00001d002052, Zm00001d002085, Zm00001d002100, Zm00001d002143, Zm00001d002175, Zm00001d002191, Zm00001d002261, Zm00001d002326, Zm00001d002357, Zm00001d002369, Zm00001d002490, Zm00001d002834, Zm00001d003059, Zm00001d003176, Zm00001d003198, Zm00001d003283, Zm00001d003312, Zm00001d003319, Zm00001d003504, Zm00001d003584, Zm00001d003950, Zm00001d004042, Zm00001d004472,…
GO:0009638	BP	e	phototropism	8/3740	17/26629	0.00111434	6	8	1	1	1	0.0204362	Zm00001d003477, Zm00001d005051, Zm00001d013402, Zm00001d016898, Zm00001d023314, Zm00001d028056, Zm00001d033799, Zm00001d044599
GO:0006984	BP	e	ER-nucleus signaling pathway	61/3740	290/26629	0.00116081	5	61	1	1	1	0.0210986	Zm00001d002143, Zm00001d002640, Zm00001d003483, Zm00001d004248, Zm00001d005620, Zm00001d005813, Zm00001d005936, Zm00001d010667, Zm00001d010956, Zm00001d011841, Zm00001d013030, Zm00001d016746, Zm00001d016896, Zm00001d016942, Zm00001d017670, Zm00001d017997, Zm00001d018122, Zm00001d019505, Zm00001d020714, Zm00001d020789, Zm00001d020985, Zm00001d022044, Zm00001d026398, Zm00001d027900, Zm00001d027901,…
GO:0009685	BP	e	gibberellin metabolic process	24/3740	89/26629	0.00116102	8	24	1	1	1	0.0210986	Zm00001d002357, Zm00001d002834, Zm00001d011872, Zm00001d013385, Zm00001d014481, Zm00001d015515, Zm00001d017243, Zm00001d027366, Zm00001d027878, Zm00001d029648, Zm00001d029865, Zm00001d032858, Zm00001d036726, Zm00001d037170, Zm00001d038511, Zm00001d040019, Zm00001d040597, Zm00001d041082, Zm00001d041919, Zm00001d045589, Zm00001d046342, Zm00001d046805, Zm00001d050317, Zm00001d053746
GO:0071495	BP	e	cellular response to endogenous stimulus	42/3740	182/26629	0.00117976	3	42	1	1	1	0.0213122	Zm00001d002532, Zm00001d002830, Zm00001d003198, Zm00001d003485, Zm00001d004007, Zm00001d005892, Zm00001d007365, Zm00001d008923, Zm00001d008957, Zm00001d009602, Zm00001d011377, Zm00001d012005, Zm00001d013416, Zm00001d015521, Zm00001d015884, Zm00001d016616, Zm00001d017508, Zm00001d020043, Zm00001d021261, Zm00001d021442, Zm00001d023673, Zm00001d023677, Zm00001d025037, Zm00001d025141, Zm00001d028265,…
GO:0009733	BP	e	response to auxin	87/3740	445/26629	0.00118714	5	87	1	1	1	0.0213922	Zm00001d002495, Zm00001d005813, Zm00001d005936, Zm00001d006476, Zm00001d007403, Zm00001d008573, Zm00001d008869, Zm00001d008957, Zm00001d010319, Zm00001d010640, Zm00001d011377, Zm00001d012304, Zm00001d012972, Zm00001d013005, Zm00001d013030, Zm00001d013142, Zm00001d013208, Zm00001d014682, Zm00001d016653, Zm00001d016876, Zm00001d016950, Zm00001d017268, Zm00001d017397, Zm00001d018038, Zm00001d018122,…
GO:0033609	BP	e	oxalate metabolic process	11/3740	29/26629	0.00123775	7	11	1	1	1	0.0218688	Zm00001d015347, Zm00001d025059, Zm00001d034514, Zm00001d049418, Zm00001d049419, Zm00001d049420, Zm00001d049421, Zm00001d049423, Zm00001d049428, Zm00001d049430, Zm00001d049437
GO:0015809	BP	e	arginine transport	9/3740	21/26629	0.00124717	10	9	1	1	1	0.0219818	Zm00001d008974, Zm00001d023596, Zm00001d025437, Zm00001d033241, Zm00001d042134, Zm00001d042135, Zm00001d044431, Zm00001d044690, Zm00001d052586
GO:0009773	BP	e	photosynthetic electron transport in photosystem I	17/3740	55/26629	0.00127405	6	17	1	1	1	0.0222928	Zm00001d005996, Zm00001d014564, Zm00001d016100, Zm00001d018069, Zm00001d019454, Zm00001d019898, Zm00001d020434, Zm00001d030786, Zm00001d031850, Zm00001d034345, Zm00001d034538, Zm00001d036371, Zm00001d036535, Zm00001d038984, Zm00001d046942, Zm00001d048422, Zm00001d052242
GO:0098754	BP	e	detoxification	106/3740	561/26629	0.0013616	1	106	1	1	1	0.0237101	Zm00001d002191, Zm00001d002326, Zm00001d002495, Zm00001d002901, Zm00001d002902, Zm00001d003319, Zm00001d004480, Zm00001d005279, Zm00001d005359, Zm00001d005482, Zm00001d006106, Zm00001d006933, Zm00001d007624, Zm00001d009084, Zm00001d009418, Zm00001d010218, Zm00001d010954, Zm00001d011644, Zm00001d012456, Zm00001d012521, Zm00001d013212, Zm00001d014603, Zm00001d014606, Zm00001d016098, Zm00001d016255,…
GO:0051656	BP	e	establishment of organelle localization	45/3740	200/26629	0.00140002	4	45	1	1	1	0.0243207	Zm00001d002190, Zm00001d002490, Zm00001d002822, Zm00001d003612, Zm00001d004478, Zm00001d007572, Zm00001d014564, Zm00001d015095, Zm00001d016100, Zm00001d017118, Zm00001d018838, Zm00001d019454, Zm00001d021518, Zm00001d021715, Zm00001d022003, Zm00001d022252, Zm00001d022599, Zm00001d023292, Zm00001d024009, Zm00001d026243, Zm00001d029420, Zm00001d030398, Zm00001d030624, Zm00001d031868, Zm00001d031873,…
GO:0009753	BP	e	response to jasmonic acid	65/3740	316/26629	0.00141546	5	65	1	1	1	0.0244716	Zm00001d003504, Zm00001d004472, Zm00001d004664, Zm00001d005208, Zm00001d005936, Zm00001d007166, Zm00001d007403, Zm00001d010360, Zm00001d011644, Zm00001d011841, Zm00001d012255, Zm00001d012527, Zm00001d012641, Zm00001d013208, Zm00001d014060, Zm00001d016950, Zm00001d018122, Zm00001d018811, Zm00001d019672, Zm00001d020789, Zm00001d021089, Zm00001d021761, Zm00001d021818, Zm00001d022122, Zm00001d022227,…
GO:0016108	BP	e	tetraterpenoid metabolic process	38/3740	164/26629	0.00148353	7	38	1	1	1	0.0255266	Zm00001d001908, Zm00001d001909, Zm00001d001995, Zm00001d004478, Zm00001d006678, Zm00001d007502, Zm00001d007572, Zm00001d008370, Zm00001d009354, Zm00001d010799, Zm00001d015651, Zm00001d016298, Zm00001d016731, Zm00001d017118, Zm00001d017139, Zm00001d018413, Zm00001d018901, Zm00001d021929, Zm00001d023292, Zm00001d025037, Zm00001d025545, Zm00001d026562, Zm00001d027936, Zm00001d029619, Zm00001d032373,…
GO:0016116	BP	e	carotenoid metabolic process	38/3740	164/26629	0.00148353	8	38	1	1	1	0.0255266	Zm00001d001908, Zm00001d001909, Zm00001d001995, Zm00001d004478, Zm00001d006678, Zm00001d007502, Zm00001d007572, Zm00001d008370, Zm00001d009354, Zm00001d010799, Zm00001d015651, Zm00001d016298, Zm00001d016731, Zm00001d017118, Zm00001d017139, Zm00001d018413, Zm00001d018901, Zm00001d021929, Zm00001d023292, Zm00001d025037, Zm00001d025545, Zm00001d026562, Zm00001d027936, Zm00001d029619, Zm00001d032373,…
GO:0006955	BP	e	immune response	160/3740	902/26629	0.00151862	2	160	1	1	1	0.0260684	Zm00001d001774, Zm00001d001832, Zm00001d002143, Zm00001d002307, Zm00001d002369, Zm00001d002490, Zm00001d002712, Zm00001d003283, Zm00001d003471, Zm00001d003485, Zm00001d004022, Zm00001d004706, Zm00001d005143, Zm00001d005391, Zm00001d005936, Zm00001d006106, Zm00001d006217, Zm00001d007175, Zm00001d007478, Zm00001d007765, Zm00001d007915, Zm00001d008417, Zm00001d008573, Zm00001d008957, Zm00001d008962,…
GO:0071396	BP	e	cellular response to lipid	16/3740	51/26629	0.00164539	5	16	1	1	1	0.0281778	Zm00001d002830, Zm00001d007365, Zm00001d012005, Zm00001d013416, Zm00001d018211, Zm00001d023673, Zm00001d023677, Zm00001d025037, Zm00001d029619, Zm00001d034490, Zm00001d041067, Zm00001d042312, Zm00001d043248, Zm00001d047487, Zm00001d048146, Zm00001d052136
GO:0000302	BP	e	response to reactive oxygen species	120/3740	652/26629	0.00166819	4	120	1	1	1	0.0285009	Zm00001d002175, Zm00001d002902, Zm00001d003198, Zm00001d003554, Zm00001d004007, Zm00001d004706, Zm00001d005495, Zm00001d005816, Zm00001d006476, Zm00001d006933, Zm00001d007411, Zm00001d008176, Zm00001d008573, Zm00001d008957, Zm00001d010218, Zm00001d010945, Zm00001d011195, Zm00001d011377, Zm00001d011413, Zm00001d011644, Zm00001d011654, Zm00001d011841, Zm00001d012005, Zm00001d012020, Zm00001d012465,…
GO:0080090	BP	e	regulation of primary metabolic process	996/3740	6543/26629	0.00172178	4	996	1	1	1	0.0292601	Zm00001d001774, Zm00001d001806, Zm00001d001826, Zm00001d001832, Zm00001d001908, Zm00001d001909, Zm00001d002014, Zm00001d002088, Zm00001d002095, Zm00001d002143, Zm00001d002145, Zm00001d002150, Zm00001d002158, Zm00001d002191, Zm00001d002267, Zm00001d002285, Zm00001d002357, Zm00001d002360, Zm00001d002452, Zm00001d002489, Zm00001d002490, Zm00001d002495, Zm00001d002549, Zm00001d002573, Zm00001d002618,…
GO:0032973	BP	e	amino acid export across plasma membrane	4/3740	5/26629	0.00172475	10	4	1	1	1	0.0292601	Zm00001d009372, Zm00001d018195, Zm00001d036703, Zm00001d037160
GO:0010109	BP	e	regulation of photosynthesis	17/3740	57/26629	0.00178169	5	17	1	1	1	0.0301555	Zm00001d002261, Zm00001d003470, Zm00001d005996, Zm00001d014564, Zm00001d016731, Zm00001d016995, Zm00001d018810, Zm00001d021261, Zm00001d021653, Zm00001d025055, Zm00001d027298, Zm00001d036371, Zm00001d036535, Zm00001d037232, Zm00001d038846, Zm00001d038894, Zm00001d053149
GO:0010207	BP	e	photosystem II assembly	41/3740	182/26629	0.00178862	6	41	1	1	1	0.0302022	Zm00001d002822, Zm00001d013039, Zm00001d013799, Zm00001d014564, Zm00001d014716, Zm00001d015004, Zm00001d015095, Zm00001d015204, Zm00001d016100, Zm00001d017118, Zm00001d017379, Zm00001d018069, Zm00001d018901, Zm00001d019454, Zm00001d020445, Zm00001d021518, Zm00001d021595, Zm00001d021703, Zm00001d021715, Zm00001d022003, Zm00001d022599, Zm00001d026243, Zm00001d026700, Zm00001d029475, Zm00001d030624,…
GO:0010959	BP	e	regulation of metal ion transport	10/3740	26/26629	0.00181543	6	10	1	1	1	0.0305836	Zm00001d004007, Zm00001d007175, Zm00001d012005, Zm00001d024762, Zm00001d025141, Zm00001d036879, Zm00001d040567, Zm00001d042312, Zm00001d044285, Zm00001d048460
GO:0001666	BP	e	response to hypoxia	31/3740	127/26629	0.00185538	5	31	1	1	1	0.0311841	Zm00001d001924, Zm00001d003025, Zm00001d003209, Zm00001d004706, Zm00001d006875, Zm00001d008651, Zm00001d010588, Zm00001d010751, Zm00001d014001, Zm00001d016731, Zm00001d026632, Zm00001d027710, Zm00001d028974, Zm00001d029087, Zm00001d029091, Zm00001d029506, Zm00001d030347, Zm00001d031926, Zm00001d032102, Zm00001d034012, Zm00001d039166, Zm00001d039963, Zm00001d040004, Zm00001d043060, Zm00001d043536,…
GO:0015819	BP	e	lysine transport	6/3740	11/26629	0.00186995	10	6	1	1	1	0.0313563	Zm00001d025437, Zm00001d033241, Zm00001d042134, Zm00001d042135, Zm00001d044690, Zm00001d052586
GO:0031669	BP	e	cellular response to nutrient levels	93/3740	486/26629	0.00189041	5	93	1	1	1	0.0316261	Zm00001d002191, Zm00001d002712, Zm00001d002830, Zm00001d003198, Zm00001d004301, Zm00001d005193, Zm00001d005936, Zm00001d006527, Zm00001d007892, Zm00001d008869, Zm00001d010463, Zm00001d010662, Zm00001d010954, Zm00001d011192, Zm00001d011347, Zm00001d011473, Zm00001d011735, Zm00001d012005, Zm00001d012746, Zm00001d013412, Zm00001d013879, Zm00001d014063, Zm00001d016731, Zm00001d017243, Zm00001d018122,…
GO:0015893	BP	e	drug transport	44/3740	198/26629	0.00189984	4	44	1	1	1	0.0316778	Zm00001d002623, Zm00001d004055, Zm00001d004335, Zm00001d005018, Zm00001d008974, Zm00001d009243, Zm00001d011644, Zm00001d013334, Zm00001d013956, Zm00001d015060, Zm00001d016411, Zm00001d018500, Zm00001d020948, Zm00001d021446, Zm00001d021569, Zm00001d021647, Zm00001d022608, Zm00001d023720, Zm00001d025012, Zm00001d025043, Zm00001d025437, Zm00001d029677, Zm00001d031447, Zm00001d031833, Zm00001d033241,…
GO:0009267	BP	e	cellular response to starvation	86/3740	445/26629	0.00190224	6	86	1	1	1	0.0316778	Zm00001d002191, Zm00001d002712, Zm00001d002830, Zm00001d003198, Zm00001d004301, Zm00001d005193, Zm00001d006527, Zm00001d007892, Zm00001d008869, Zm00001d010463, Zm00001d010954, Zm00001d011192, Zm00001d011347, Zm00001d011473, Zm00001d011735, Zm00001d012005, Zm00001d012746, Zm00001d013412, Zm00001d013879, Zm00001d014063, Zm00001d016731, Zm00001d017243, Zm00001d018122, Zm00001d018203, Zm00001d018255,…
GO:0046209	BP	e	nitric oxide metabolic process	5/3740	8/26629	0.00210594	5	5	1	1	1	0.0345146	Zm00001d018206, Zm00001d028307, Zm00001d030110, Zm00001d031769, Zm00001d049995
GO:0006809	BP	e	nitric oxide biosynthetic process	5/3740	8/26629	0.00210594	6	5	1	1	1	0.0345146	Zm00001d018206, Zm00001d028307, Zm00001d030110, Zm00001d031769, Zm00001d049995
GO:0042594	BP	e	response to starvation	91/3740	476/26629	0.00212788	5	91	1	1	1	0.03474	Zm00001d002191, Zm00001d002712, Zm00001d002830, Zm00001d003198, Zm00001d004301, Zm00001d005193, Zm00001d006527, Zm00001d007892, Zm00001d008869, Zm00001d010463, Zm00001d010954, Zm00001d011192, Zm00001d011347, Zm00001d011473, Zm00001d011735, Zm00001d012005, Zm00001d012746, Zm00001d013412, Zm00001d013458, Zm00001d013879, Zm00001d014063, Zm00001d016731, Zm00001d017240, Zm00001d017243, Zm00001d018122,…
GO:2001057	BP	e	reactive nitrogen species metabolic process	17/3740	58/26629	0.00212929	3	17	1	1	1	0.03474	Zm00001d010662, Zm00001d011679, Zm00001d017095, Zm00001d018206, Zm00001d021442, Zm00001d028260, Zm00001d028307, Zm00001d030110, Zm00001d031769, Zm00001d038186, Zm00001d044124, Zm00001d044504, Zm00001d046383, Zm00001d049995, Zm00001d051637, Zm00001d054057, Zm00001d054060
GO:0009991	BP	e	response to extracellular stimulus	115/3740	627/26629	0.00244263	3	115	1	1	1	0.0394085	Zm00001d002191, Zm00001d002712, Zm00001d002830, Zm00001d003162, Zm00001d003198, Zm00001d004301, Zm00001d004706, Zm00001d005193, Zm00001d005936, Zm00001d006527, Zm00001d007892, Zm00001d008226, Zm00001d008869, Zm00001d010463, Zm00001d010662, Zm00001d010954, Zm00001d011192, Zm00001d011347, Zm00001d011473, Zm00001d011735, Zm00001d012005, Zm00001d012746, Zm00001d013412, Zm00001d013458, Zm00001d013879,…
GO:0000303	BP	e	response to superoxide	19/3740	68/26629	0.00246103	6	19	1	1	1	0.0395197	Zm00001d006476, Zm00001d011644, Zm00001d012005, Zm00001d013005, Zm00001d014658, Zm00001d016477, Zm00001d016746, Zm00001d016950, Zm00001d022530, Zm00001d028307, Zm00001d028974, Zm00001d030110, Zm00001d039065, Zm00001d039785, Zm00001d042312, Zm00001d044564, Zm00001d047560, Zm00001d050521, Zm00001d050893
GO:0023014	BP	e	signal transduction by protein phosphorylation	93/3740	490/26629	0.00246109	8	93	1	1	1	0.0395197	Zm00001d001774, Zm00001d002143, Zm00001d002357, Zm00001d002498, Zm00001d002640, Zm00001d003101, Zm00001d004706, Zm00001d005193, Zm00001d005306, Zm00001d005813, Zm00001d006094, Zm00001d008226, Zm00001d008882, Zm00001d010232, Zm00001d011401, Zm00001d012005, Zm00001d013030, Zm00001d013402, Zm00001d013412, Zm00001d014063, Zm00001d014564, Zm00001d014658, Zm00001d015515, Zm00001d016100, Zm00001d016456,…
GO:0098656	BP	e	anion transmembrane transport	61/3740	299/26629	0.00246944	6	61	1	1	1	0.0395197	Zm00001d002191, Zm00001d002614, Zm00001d003108, Zm00001d004301, Zm00001d004672, Zm00001d004705, Zm00001d008226, Zm00001d008856, Zm00001d008974, Zm00001d009372, Zm00001d014152, Zm00001d014611, Zm00001d017205, Zm00001d017557, Zm00001d017728, Zm00001d018195, Zm00001d018340, Zm00001d021396, Zm00001d021653, Zm00001d023596, Zm00001d023677, Zm00001d025437, Zm00001d025665, Zm00001d028162, Zm00001d028873,…
GO:0071241	BP	e	cellular response to inorganic substance	26/3740	103/26629	0.00247134	4	26	1	1	1	0.0395197	Zm00001d002357, Zm00001d004007, Zm00001d010082, Zm00001d010667, Zm00001d011679, Zm00001d012338, Zm00001d018150, Zm00001d020888, Zm00001d020898, Zm00001d022530, Zm00001d024903, Zm00001d025141, Zm00001d028974, Zm00001d034916, Zm00001d035854, Zm00001d035875, Zm00001d037173, Zm00001d038574, Zm00001d039283, Zm00001d039487, Zm00001d042367, Zm00001d042833, Zm00001d044504, Zm00001d047848, Zm00001d054057,…
GO:1902644	BP	e	tertiary alcohol metabolic process	16/3740	54/26629	0.00262341	5	16	1	1	1	0.0414031	Zm00001d003176, Zm00001d005978, Zm00001d013015, Zm00001d013098, Zm00001d013534, Zm00001d013689, Zm00001d017762, Zm00001d018776, Zm00001d018869, Zm00001d019376, Zm00001d025544, Zm00001d025545, Zm00001d034388, Zm00001d036454, Zm00001d050021, Zm00001d051554
GO:0009687	BP	e	abscisic acid metabolic process	16/3740	54/26629	0.00262341	8	16	1	1	1	0.0414031	Zm00001d003176, Zm00001d005978, Zm00001d013015, Zm00001d013098, Zm00001d013534, Zm00001d013689, Zm00001d017762, Zm00001d018776, Zm00001d018869, Zm00001d019376, Zm00001d025544, Zm00001d025545, Zm00001d034388, Zm00001d036454, Zm00001d050021, Zm00001d051554
GO:0043288	BP	e	apocarotenoid metabolic process	16/3740	54/26629	0.00262341	6	16	1	1	1	0.0414031	Zm00001d003176, Zm00001d005978, Zm00001d013015, Zm00001d013098, Zm00001d013534, Zm00001d013689, Zm00001d017762, Zm00001d018776, Zm00001d018869, Zm00001d019376, Zm00001d025544, Zm00001d025545, Zm00001d034388, Zm00001d036454, Zm00001d050021, Zm00001d051554
GO:0008645	BP	e	hexose transmembrane transport	16/3740	54/26629	0.00262341	8	16	1	1	1	0.0414031	Zm00001d001817, Zm00001d003471, Zm00001d005594, Zm00001d009600, Zm00001d018803, Zm00001d020071, Zm00001d020463, Zm00001d020948, Zm00001d021942, Zm00001d028144, Zm00001d028230, Zm00001d029645, Zm00001d048178, Zm00001d048775, Zm00001d049793, Zm00001d052895
GO:0034220	BP	e	ion transmembrane transport	170/3740	976/26629	0.00263432	5	170	1	1	1	0.0414848	Zm00001d001817, Zm00001d002191, Zm00001d002378, Zm00001d002532, Zm00001d002614, Zm00001d002797, Zm00001d003025, Zm00001d003108, Zm00001d003112, Zm00001d003471, Zm00001d003607, Zm00001d003861, Zm00001d003939, Zm00001d004301, Zm00001d004672, Zm00001d004705, Zm00001d004867, Zm00001d005190, Zm00001d005654, Zm00001d007175, Zm00001d007397, Zm00001d008226, Zm00001d008856, Zm00001d008974, Zm00001d009222,…
GO:0000165	BP	e	MAPK cascade	80/3740	415/26629	0.00275051	9	80	1	1	1	0.043127	Zm00001d001774, Zm00001d002143, Zm00001d002357, Zm00001d002498, Zm00001d002640, Zm00001d003101, Zm00001d004706, Zm00001d005193, Zm00001d005306, Zm00001d005813, Zm00001d006094, Zm00001d008226, Zm00001d008882, Zm00001d010232, Zm00001d011401, Zm00001d013030, Zm00001d014063, Zm00001d014564, Zm00001d014658, Zm00001d015515, Zm00001d016100, Zm00001d016456, Zm00001d016746, Zm00001d017139, Zm00001d017670,…
GO:0015707	BP	e	nitrite transport	3/3740	3/26629	0.00276854	7	3	1	1	1	0.0431435	Zm00001d011679, Zm00001d044504, Zm00001d054060
GO:0006001	BP	e	fructose catabolic process	3/3740	3/26629	0.00276854	7	3	1	1	1	0.0431435	Zm00001d010172, Zm00001d042727, Zm00001d046942
GO:0065007	BP	e	biological regulation	2704/3740	18703/26629	0.00297069	1	2704	1	1	1	0.0458842	Zm00001d001766, Zm00001d001774, Zm00001d001787, Zm00001d001806, Zm00001d001817, Zm00001d001826, Zm00001d001832, Zm00001d001850, Zm00001d001856, Zm00001d001862, Zm00001d001908, Zm00001d001909, Zm00001d001915, Zm00001d001932, Zm00001d001995, Zm00001d002014, Zm00001d002019, Zm00001d002020, Zm00001d002058, Zm00001d002071, Zm00001d002088, Zm00001d002095, Zm00001d002100, Zm00001d002111, Zm00001d002135,…
GO:0031163	BP	e	metallo-sulfur cluster assembly	37/3740	163/26629	0.00299937	4	37	1	1	1	0.0460327	Zm00001d001856, Zm00001d002822, Zm00001d004478, Zm00001d008281, Zm00001d009354, Zm00001d012465, Zm00001d013632, Zm00001d015004, Zm00001d015030, Zm00001d016298, Zm00001d017391, Zm00001d017449, Zm00001d018366, Zm00001d023223, Zm00001d023340, Zm00001d024674, Zm00001d030688, Zm00001d031969, Zm00001d033473, Zm00001d034012, Zm00001d034523, Zm00001d035479, Zm00001d037328, Zm00001d038084, Zm00001d038097,…
GO:0016226	BP	e	iron-sulfur cluster assembly	37/3740	163/26629	0.00299937	5	37	1	1	1	0.0460327	Zm00001d001856, Zm00001d002822, Zm00001d004478, Zm00001d008281, Zm00001d009354, Zm00001d012465, Zm00001d013632, Zm00001d015004, Zm00001d015030, Zm00001d016298, Zm00001d017391, Zm00001d017449, Zm00001d018366, Zm00001d023223, Zm00001d023340, Zm00001d024674, Zm00001d030688, Zm00001d031969, Zm00001d033473, Zm00001d034012, Zm00001d034523, Zm00001d035479, Zm00001d037328, Zm00001d038084, Zm00001d038097,…
GO:0009409	BP	e	response to cold	175/3740	1010/26629	0.00308723	4	175	1	1	1	0.0470493	Zm00001d001995, Zm00001d002143, Zm00001d002191, Zm00001d002490, Zm00001d002540, Zm00001d002618, Zm00001d002620, Zm00001d002640, Zm00001d002856, Zm00001d002933, Zm00001d003209, Zm00001d003470, Zm00001d004706, Zm00001d005813, Zm00001d007264, Zm00001d007827, Zm00001d008171, Zm00001d008241, Zm00001d008331, Zm00001d008573, Zm00001d008846, Zm00001d009354, Zm00001d009382, Zm00001d009570, Zm00001d009626,…
GO:0009658	BP	e	chloroplast organization	76/3740	391/26629	0.00324134	5	76	1	1	1	0.0492248	Zm00001d002490, Zm00001d002822, Zm00001d003162, Zm00001d003612, Zm00001d004478, Zm00001d006211, Zm00001d007572, Zm00001d007639, Zm00001d010197, Zm00001d010259, Zm00001d011780, Zm00001d012529, Zm00001d012922, Zm00001d013799, Zm00001d014564, Zm00001d015095, Zm00001d016100, Zm00001d017118, Zm00001d018366, Zm00001d018838, Zm00001d018984, Zm00001d019454, Zm00001d019573, Zm00001d020827, Zm00001d021089,…
GO:0097468	BP	e	programmed cell death in response to reactive oxygen species	6/3740	12/26629	0.00329695	4	6	1	1	1	0.0496845	Zm00001d003477, Zm00001d008422, Zm00001d013984, Zm00001d016915, Zm00001d032659, Zm00001d050850
GO:0046113	BP	e	nucleobase catabolic process	6/3740	12/26629	0.00329695	7	6	1	1	1	0.0496845	Zm00001d013098, Zm00001d021506, Zm00001d026635, Zm00001d029626, Zm00001d043152, Zm00001d046952
GO:1901362	BP	e	organic cyclic compound biosynthetic process	1024/3740	6769/26629	0.00331035	4	1024	1	1	1	0.0497513	Zm00001d001774, Zm00001d001826, Zm00001d001850, Zm00001d001924, Zm00001d002058, Zm00001d002088, Zm00001d002100, Zm00001d002143, Zm00001d002150, Zm00001d002158, Zm00001d002175, Zm00001d002267, Zm00001d002285, Zm00001d002369, Zm00001d002390, Zm00001d002393, Zm00001d002402, Zm00001d002489, Zm00001d002490, Zm00001d002495, Zm00001d002511, Zm00001d002549, Zm00001d002573, Zm00001d002618, Zm00001d002620,…
GO:0051322	BP	p	anaphase	0/3740	91/26629	2.16207e-06	3	0	0.015662	0.0152672	0.0156534	0.00048765
GO:0009853	BP	p	photorespiration	9/3740	223/26629	2.35087e-06	4	9	0.0170297	0.0166004	0.0170179	0.00048765	Zm00001d006476, Zm00001d010731, Zm00001d011401, Zm00001d017379, Zm00001d021703, Zm00001d027861, Zm00001d034345, Zm00001d045884, Zm00001d047789
GO:0000226	BP	p	microtubule cytoskeleton organization	28/3740	472/26629	2.43591e-06	5	28	0.0176457	0.0172009	0.0176238	0.00048765	Zm00001d003399, Zm00001d006233, Zm00001d008338, Zm00001d009243, Zm00001d011068, Zm00001d013416, Zm00001d015693, Zm00001d017604, Zm00001d019983, Zm00001d022044, Zm00001d025534, Zm00001d025580, Zm00001d025955, Zm00001d028558, Zm00001d029119, Zm00001d031581, Zm00001d036388, Zm00001d037243, Zm00001d038791, Zm00001d039283, Zm00001d040218, Zm00001d043512, Zm00001d044267, Zm00001d045014, Zm00001d045480,…
GO:0018205	BP	p	peptidyl-lysine modification	42/3740	618/26629	3.27664e-06	8	42	0.023736	0.0231376	0.0236508	0.00048765	Zm00001d005359, Zm00001d006306, Zm00001d006680, Zm00001d007259, Zm00001d007349, Zm00001d008502, Zm00001d009542, Zm00001d011192, Zm00001d012327, Zm00001d013597, Zm00001d018506, Zm00001d021215, Zm00001d021931, Zm00001d023664, Zm00001d023897, Zm00001d024322, Zm00001d026638, Zm00001d027976, Zm00001d029051, Zm00001d029227, Zm00001d031291, Zm00001d031321, Zm00001d032567, Zm00001d034019, Zm00001d039355,…
GO:0016570	BP	p	histone modification	46/3740	718/26629	3.32452e-06	7	46	0.0240828	0.0234757	0.0239931	0.00048765	Zm00001d002549, Zm00001d006306, Zm00001d006680, Zm00001d007259, Zm00001d007349, Zm00001d007624, Zm00001d009542, Zm00001d011192, Zm00001d013597, Zm00001d018864, Zm00001d019697, Zm00001d021215, Zm00001d021931, Zm00001d023664, Zm00001d023897, Zm00001d025616, Zm00001d026638, Zm00001d027298, Zm00001d027976, Zm00001d029051, Zm00001d031291, Zm00001d031321, Zm00001d034360, Zm00001d034417, Zm00001d035913,…
GO:0051788	BP	p	response to misfolded protein	12/3740	258/26629	3.52242e-06	5	12	0.0255164	0.0248732	0.0254108	0.00048765	Zm00001d002326, Zm00001d006476, Zm00001d011401, Zm00001d011644, Zm00001d016860, Zm00001d023968, Zm00001d034356, Zm00001d037946, Zm00001d038881, Zm00001d039408, Zm00001d044564, Zm00001d045884
GO:0070925	BP	p	organelle assembly	12/3740	258/26629	3.52242e-06	4	12	0.0255164	0.0248732	0.0254108	0.00048765	Zm00001d011347, Zm00001d015693, Zm00001d016016, Zm00001d018337, Zm00001d021376, Zm00001d031533, Zm00001d035014, Zm00001d042303, Zm00001d043386, Zm00001d046746, Zm00001d047442, Zm00001d049743
GO:0035966	BP	p	response to topologically incorrect protein	13/3740	270/26629	3.72169e-06	4	13	0.02696	0.0262803	0.0268297	0.00048765	Zm00001d002326, Zm00001d006476, Zm00001d011401, Zm00001d011644, Zm00001d016860, Zm00001d023968, Zm00001d034356, Zm00001d037946, Zm00001d038881, Zm00001d039408, Zm00001d043536, Zm00001d044564, Zm00001d045884
GO:0000279	BP	p	M phase	34/3740	505/26629	3.81538e-06	3	34	0.0276386	0.0269419	0.0274975	0.00048765	Zm00001d003103, Zm00001d005306, Zm00001d006738, Zm00001d009570, Zm00001d010684, Zm00001d010799, Zm00001d013416, Zm00001d014500, Zm00001d019983, Zm00001d021384, Zm00001d022332, Zm00001d025534, Zm00001d025738, Zm00001d026647, Zm00001d027436, Zm00001d028467, Zm00001d028936, Zm00001d030005, Zm00001d031847, Zm00001d032798, Zm00001d034012, Zm00001d034802, Zm00001d036181, Zm00001d037377, Zm00001d038881,…
GO:0007010	BP	p	cytoskeleton organization	61/3740	799/26629	3.88133e-06	4	61	0.0281164	0.0274076	0.027965	0.00048765	Zm00001d002190, Zm00001d003298, Zm00001d003399, Zm00001d004908, Zm00001d004918, Zm00001d006233, Zm00001d006680, Zm00001d008338, Zm00001d008651, Zm00001d009243, Zm00001d010588, Zm00001d011068, Zm00001d011192, Zm00001d013416, Zm00001d013427, Zm00001d015693, Zm00001d016865, Zm00001d017508, Zm00001d017604, Zm00001d017657, Zm00001d017848, Zm00001d017998, Zm00001d019983, Zm00001d021703, Zm00001d022044,…
GO:0018193	BP	p	peptidyl-amino acid modification	72/3740	895/26629	3.92681e-06	7	72	0.0284458	0.0277287	0.0282887	0.00048765	Zm00001d002314, Zm00001d002540, Zm00001d003091, Zm00001d003198, Zm00001d003212, Zm00001d005359, Zm00001d006306, Zm00001d006680, Zm00001d007166, Zm00001d007175, Zm00001d007259, Zm00001d007349, Zm00001d007765, Zm00001d008502, Zm00001d009542, Zm00001d011192, Zm00001d011445, Zm00001d012327, Zm00001d013597, Zm00001d015229, Zm00001d017092, Zm00001d017810, Zm00001d017997, Zm00001d018077, Zm00001d018506,…
GO:0097435	BP	p	supramolecular fiber organization	19/3740	327/26629	3.9886e-06	3	19	0.0288934	0.028165	0.0287259	0.00048765	Zm00001d008869, Zm00001d011228, Zm00001d011473, Zm00001d013745, Zm00001d018371, Zm00001d023387, Zm00001d032567, Zm00001d034643, Zm00001d037852, Zm00001d037968, Zm00001d039270, Zm00001d039283, Zm00001d040218, Zm00001d041752, Zm00001d044056, Zm00001d045102, Zm00001d045785, Zm00001d047074, Zm00001d048175
GO:0006275	BP	p	regulation of DNA replication	6/3740	180/26629	3.99566e-06	7	6	0.0289446	0.0282149	0.0287728	0.00048765	Zm00001d011755, Zm00001d019349, Zm00001d038625, Zm00001d038881, Zm00001d043540, Zm00001d053751
GO:0016569	BP	p	covalent chromatin modification	58/3740	840/26629	4.03552e-06	5	58	0.0292333	0.0284963	0.0290517	0.00048765	Zm00001d002267, Zm00001d002549, Zm00001d003284, Zm00001d006306, Zm00001d006680, Zm00001d007259, Zm00001d007349, Zm00001d007624, Zm00001d008975, Zm00001d009542, Zm00001d011192, Zm00001d012092, Zm00001d013597, Zm00001d017862, Zm00001d018864, Zm00001d019697, Zm00001d021215, Zm00001d021931, Zm00001d023664, Zm00001d023897, Zm00001d024306, Zm00001d025616, Zm00001d026333, Zm00001d026366, Zm00001d026638,…
GO:0033043	BP	p	regulation of organelle organization	41/3740	568/26629	4.13765e-06	5	41	0.0299731	0.0292175	0.0297828	0.00048765	Zm00001d003293, Zm00001d008869, Zm00001d009728, Zm00001d011228, Zm00001d011473, Zm00001d013511, Zm00001d014500, Zm00001d015412, Zm00001d017045, Zm00001d017848, Zm00001d021384, Zm00001d023897, Zm00001d025099, Zm00001d025325, Zm00001d025534, Zm00001d026487, Zm00001d027436, Zm00001d031847, Zm00001d032567, Zm00001d032798, Zm00001d033107, Zm00001d033995, Zm00001d037852, Zm00001d038881, Zm00001d039283,…
GO:0051128	BP	p	regulation of cellular component organization	66/3740	805/26629	4.17442e-06	4	66	0.0302395	0.0294771	0.0300391	0.00048765	Zm00001d002175, Zm00001d003293, Zm00001d003477, Zm00001d005495, Zm00001d007175, Zm00001d008869, Zm00001d009728, Zm00001d010463, Zm00001d011228, Zm00001d011473, Zm00001d012743, Zm00001d013240, Zm00001d013511, Zm00001d014500, Zm00001d014717, Zm00001d015100, Zm00001d015412, Zm00001d015414, Zm00001d016915, Zm00001d017045, Zm00001d017848, Zm00001d018567, Zm00001d021246, Zm00001d021384, Zm00001d021846,…
GO:0043414	BP	p	macromolecule methylation	65/3740	845/26629	4.34152e-06	5	65	0.03145	0.0306571	0.0312242	0.00048765	Zm00001d002385, Zm00001d004409, Zm00001d006306, Zm00001d007349, Zm00001d008502, Zm00001d009542, Zm00001d011192, Zm00001d011780, Zm00001d012029, Zm00001d012092, Zm00001d012771, Zm00001d013511, Zm00001d013597, Zm00001d013767, Zm00001d015229, Zm00001d015662, Zm00001d016374, Zm00001d018337, Zm00001d018405, Zm00001d019349, Zm00001d019697, Zm00001d021215, Zm00001d021773, Zm00001d022265, Zm00001d023664,…
GO:0007017	BP	p	microtubule-based process	42/3740	651/26629	4.39679e-06	2	42	0.0318503	0.0310474	0.0316085	0.00048765	Zm00001d003399, Zm00001d006233, Zm00001d008338, Zm00001d009243, Zm00001d010800, Zm00001d011068, Zm00001d013416, Zm00001d015693, Zm00001d016016, Zm00001d017604, Zm00001d018447, Zm00001d019983, Zm00001d020521, Zm00001d022044, Zm00001d025534, Zm00001d025580, Zm00001d025955, Zm00001d028558, Zm00001d029119, Zm00001d029374, Zm00001d031581, Zm00001d034802, Zm00001d036388, Zm00001d036987, Zm00001d037243,…
GO:0022403	BP	p	cell cycle phase	56/3740	704/26629	4.56782e-06	2	56	0.0330893	0.0322551	0.0328152	0.00048765	Zm00001d001806, Zm00001d003103, Zm00001d003612, Zm00001d003950, Zm00001d004847, Zm00001d005306, Zm00001d006680, Zm00001d006738, Zm00001d006883, Zm00001d009570, Zm00001d010684, Zm00001d010731, Zm00001d010799, Zm00001d011068, Zm00001d011755, Zm00001d012092, Zm00001d013416, Zm00001d014500, Zm00001d019983, Zm00001d021384, Zm00001d021931, Zm00001d022332, Zm00001d022433, Zm00001d022434, Zm00001d025534,…
GO:0016571	BP	p	histone methylation	26/3740	405/26629	4.70619e-06	9	26	0.0340917	0.0332322	0.0337905	0.00048765	Zm00001d006306, Zm00001d007349, Zm00001d009542, Zm00001d011192, Zm00001d013597, Zm00001d021215, Zm00001d023664, Zm00001d023897, Zm00001d026638, Zm00001d027976, Zm00001d029051, Zm00001d031321, Zm00001d034360, Zm00001d035913, Zm00001d039355, Zm00001d039637, Zm00001d043540, Zm00001d043843, Zm00001d044250, Zm00001d045480, Zm00001d045566, Zm00001d047492, Zm00001d048510, Zm00001d051126, Zm00001d051590,…
GO:0006974	BP	p	cellular response to DNA damage stimulus	75/3740	873/26629	4.81042e-06	4	75	0.0348467	0.0339682	0.0345196	0.00048765	Zm00001d001806, Zm00001d002390, Zm00001d003293, Zm00001d003477, Zm00001d004310, Zm00001d004814, Zm00001d006244, Zm00001d006680, Zm00001d006883, Zm00001d007417, Zm00001d007752, Zm00001d007951, Zm00001d008409, Zm00001d009820, Zm00001d010684, Zm00001d011754, Zm00001d011755, Zm00001d013359, Zm00001d013887, Zm00001d014500, Zm00001d015395, Zm00001d016477, Zm00001d016915, Zm00001d017935, Zm00001d018150,…
GO:0006325	BP	p	chromatin organization	108/3740	1265/26629	4.83542e-06	3	108	0.0350278	0.0341447	0.0346941	0.00048765	Zm00001d002146, Zm00001d002267, Zm00001d002549, Zm00001d002601, Zm00001d002784, Zm00001d003005, Zm00001d003284, Zm00001d004259, Zm00001d004260, Zm00001d006306, Zm00001d006553, Zm00001d006680, Zm00001d006798, Zm00001d007259, Zm00001d007349, Zm00001d007567, Zm00001d007624, Zm00001d007951, Zm00001d008975, Zm00001d009116, Zm00001d009542, Zm00001d010798, Zm00001d011192, Zm00001d011236, Zm00001d012092,…
GO:0032259	BP	p	methylation	109/3740	1269/26629	5.03411e-06	2	109	0.0364671	0.0355477	0.0361147	0.00048765	Zm00001d001856, Zm00001d001932, Zm00001d002385, Zm00001d003276, Zm00001d004409, Zm00001d004624, Zm00001d004921, Zm00001d005466, Zm00001d006306, Zm00001d007072, Zm00001d007156, Zm00001d007349, Zm00001d008502, Zm00001d009084, Zm00001d009542, Zm00001d009983, Zm00001d010799, Zm00001d011192, Zm00001d011709, Zm00001d011780, Zm00001d012029, Zm00001d012092, Zm00001d012771, Zm00001d013411, Zm00001d013416,…
GO:0044848	BP	p	biological phase	57/3740	711/26629	5.08874e-06	1	57	0.0368628	0.0359335	0.0364964	0.00048765	Zm00001d001806, Zm00001d003103, Zm00001d003612, Zm00001d003950, Zm00001d004847, Zm00001d005306, Zm00001d006680, Zm00001d006738, Zm00001d006883, Zm00001d009570, Zm00001d010684, Zm00001d010731, Zm00001d010799, Zm00001d011068, Zm00001d011755, Zm00001d012092, Zm00001d013416, Zm00001d014500, Zm00001d019983, Zm00001d021384, Zm00001d021931, Zm00001d022332, Zm00001d022433, Zm00001d022434, Zm00001d025534,…
GO:0051276	BP	p	chromosome organization	106/3740	1272/26629	5.11997e-06	4	106	0.037089	0.036154	0.0367153	0.00048765	Zm00001d002071, Zm00001d002267, Zm00001d002390, Zm00001d002549, Zm00001d002933, Zm00001d003284, Zm00001d003618, Zm00001d004260, Zm00001d004847, Zm00001d005040, Zm00001d006233, Zm00001d006306, Zm00001d006680, Zm00001d006798, Zm00001d006883, Zm00001d007624, Zm00001d008975, Zm00001d009032, Zm00001d009116, Zm00001d011192, Zm00001d011755, Zm00001d012092, Zm00001d013416, Zm00001d013597, Zm00001d013632,…
GO:0043248	BP	p	proteasome assembly	14/3740	269/26629	5.26295e-06	6	14	0.0381248	0.0371637	0.0377301	0.00048765	Zm00001d002326, Zm00001d006476, Zm00001d011401, Zm00001d011644, Zm00001d016860, Zm00001d023968, Zm00001d031291, Zm00001d034356, Zm00001d037946, Zm00001d038881, Zm00001d039354, Zm00001d039408, Zm00001d044564, Zm00001d045884
GO:0022402	BP	p	cell cycle process	117/3740	1352/26629	5.37924e-06	2	117	0.0389672	0.0379848	0.0385476	0.00048765	Zm00001d001806, Zm00001d002402, Zm00001d002595, Zm00001d002933, Zm00001d003103, Zm00001d003485, Zm00001d003492, Zm00001d003676, Zm00001d003950, Zm00001d004814, Zm00001d005306, Zm00001d005466, Zm00001d005495, Zm00001d006680, Zm00001d006738, Zm00001d006883, Zm00001d008338, Zm00001d008640, Zm00001d009112, Zm00001d009243, Zm00001d009555, Zm00001d009728, Zm00001d009927, Zm00001d010684, Zm00001d010731,…
GO:0044087	BP	p	regulation of cellular component biogenesis	15/3740	281/26629	5.58144e-06	3	15	0.040432	0.0394127	0.0399799	0.00048765	Zm00001d008869, Zm00001d011473, Zm00001d013240, Zm00001d021846, Zm00001d025325, Zm00001d032567, Zm00001d034802, Zm00001d037852, Zm00001d040218, Zm00001d041752, Zm00001d043274, Zm00001d044056, Zm00001d045785, Zm00001d047074, Zm00001d049079
GO:0006259	BP	p	DNA metabolic process	166/3740	1803/26629	5.73833e-06	6	166	0.0415684	0.0405205	0.0410922	0.000494862	Zm00001d001806, Zm00001d002071, Zm00001d002150, Zm00001d002390, Zm00001d002402, Zm00001d002595, Zm00001d002601, Zm00001d003477, Zm00001d003492, Zm00001d003607, Zm00001d004310, Zm00001d004409, Zm00001d004814, Zm00001d005040, Zm00001d005983, Zm00001d006244, Zm00001d006680, Zm00001d006718, Zm00001d006883, Zm00001d007259, Zm00001d007417, Zm00001d007567, Zm00001d007697, Zm00001d007752, Zm00001d007951,…
GO:1901293	BP	p	nucleoside phosphate biosynthetic process	84/3740	930/26629	5.87709e-06	7	84	0.0425737	0.0415004	0.0420741	0.000495043	Zm00001d002175, Zm00001d002402, Zm00001d003108, Zm00001d005190, Zm00001d006476, Zm00001d008816, Zm00001d008975, Zm00001d010197, Zm00001d010731, Zm00001d011192, Zm00001d011929, Zm00001d012601, Zm00001d013223, Zm00001d014555, Zm00001d015135, Zm00001d016551, Zm00001d018069, Zm00001d019641, Zm00001d019697, Zm00001d020357, Zm00001d020985, Zm00001d022081, Zm00001d022265, Zm00001d022581, Zm00001d024767,…
GO:1903047	BP	p	mitotic cell cycle process	37/3740	500/26629	6.49116e-06	3	37	0.047022	0.0458365	0.0464507	0.000521366	Zm00001d003103, Zm00001d003676, Zm00001d004814, Zm00001d005306, Zm00001d006680, Zm00001d008338, Zm00001d009243, Zm00001d011068, Zm00001d017604, Zm00001d017998, Zm00001d019505, Zm00001d020622, Zm00001d021931, Zm00001d022434, Zm00001d024762, Zm00001d025580, Zm00001d030005, Zm00001d031228, Zm00001d031581, Zm00001d031847, Zm00001d033107, Zm00001d035608, Zm00001d036879, Zm00001d037377, Zm00001d040218,…
GO:0009165	BP	p	nucleotide biosynthetic process	83/3740	921/26629	6.73372e-06	8	83	0.0487791	0.0475493	0.0481663	0.000521366	Zm00001d002175, Zm00001d002402, Zm00001d003108, Zm00001d005190, Zm00001d006476, Zm00001d008816, Zm00001d008975, Zm00001d010197, Zm00001d010731, Zm00001d011192, Zm00001d011929, Zm00001d012601, Zm00001d013223, Zm00001d014555, Zm00001d015135, Zm00001d016551, Zm00001d018069, Zm00001d019641, Zm00001d019697, Zm00001d020357, Zm00001d020985, Zm00001d022081, Zm00001d022265, Zm00001d022581, Zm00001d024767,…
GO:0005975	BP	p	carbohydrate metabolic process	328/3740	3022/26629	7.43689e-06	3	328	0.0538729	0.0525147	0.0531663	0.000521366	Zm00001d001943, Zm00001d001944, Zm00001d002085, Zm00001d002100, Zm00001d002135, Zm00001d002175, Zm00001d002326, Zm00001d002640, Zm00001d002788, Zm00001d002822, Zm00001d002830, Zm00001d002834, Zm00001d003091, Zm00001d003188, Zm00001d003190, Zm00001d003276, Zm00001d003399, Zm00001d003426, Zm00001d003463, Zm00001d003676, Zm00001d003912, Zm00001d004171, Zm00001d004478, Zm00001d004525, Zm00001d005161,…
GO:0008213	BP	p	protein alkylation	32/3740	450/26629	7.55703e-06	7	32	0.0547431	0.0533631	0.0539874	0.000521366	Zm00001d006306, Zm00001d007349, Zm00001d008502, Zm00001d009542, Zm00001d011192, Zm00001d013597, Zm00001d015229, Zm00001d019697, Zm00001d021215, Zm00001d021773, Zm00001d023664, Zm00001d023897, Zm00001d025291, Zm00001d026638, Zm00001d027976, Zm00001d029051, Zm00001d031321, Zm00001d034019, Zm00001d034360, Zm00001d035913, Zm00001d039355, Zm00001d039637, Zm00001d043540, Zm00001d043843, Zm00001d044250,…
GO:0006479	BP	p	protein methylation	32/3740	450/26629	7.55703e-06	8	32	0.0547431	0.0533631	0.0539874	0.000521366	Zm00001d006306, Zm00001d007349, Zm00001d008502, Zm00001d009542, Zm00001d011192, Zm00001d013597, Zm00001d015229, Zm00001d019697, Zm00001d021215, Zm00001d021773, Zm00001d023664, Zm00001d023897, Zm00001d025291, Zm00001d026638, Zm00001d027976, Zm00001d029051, Zm00001d031321, Zm00001d034019, Zm00001d034360, Zm00001d035913, Zm00001d039355, Zm00001d039637, Zm00001d043540, Zm00001d043843, Zm00001d044250,…
GO:0006261	BP	p	DNA-dependent DNA replication	9/3740	208/26629	7.68911e-06	8	9	0.0556999	0.0542957	0.0548925	0.000521366	Zm00001d002402, Zm00001d013416, Zm00001d024423, Zm00001d028922, Zm00001d029705, Zm00001d031291, Zm00001d038881, Zm00001d043566, Zm00001d050642
GO:0043603	BP	p	cellular amide metabolic process	156/3740	1536/26629	7.73481e-06	4	156	0.056031	0.0546184	0.0552111	0.000521366	Zm00001d001774, Zm00001d002052, Zm00001d002640, Zm00001d002842, Zm00001d003091, Zm00001d003198, Zm00001d003399, Zm00001d004837, Zm00001d005392, Zm00001d005431, Zm00001d006233, Zm00001d006306, Zm00001d006341, Zm00001d006476, Zm00001d006478, Zm00001d006903, Zm00001d008535, Zm00001d009112, Zm00001d009311, Zm00001d009578, Zm00001d009883, Zm00001d011152, Zm00001d011192, Zm00001d011347, Zm00001d011445,…
GO:0006396	BP	p	RNA processing	202/3740	1931/26629	8.13459e-06	7	202	0.058927	0.0574414	0.0580403	0.000528155	Zm00001d001774, Zm00001d001787, Zm00001d002385, Zm00001d002490, Zm00001d002822, Zm00001d003612, Zm00001d003616, Zm00001d003984, Zm00001d004478, Zm00001d004814, Zm00001d005814, Zm00001d006211, Zm00001d006306, Zm00001d006680, Zm00001d006738, Zm00001d006798, Zm00001d006894, Zm00001d007155, Zm00001d007572, Zm00001d007639, Zm00001d008640, Zm00001d009570, Zm00001d010082, Zm00001d011742, Zm00001d011780,…
GO:0006996	BP	p	organelle organization	404/3740	3887/26629	8.62042e-06	3	404	0.0624463	0.060872	0.0614636	0.000537428	Zm00001d001806, Zm00001d001908, Zm00001d001909, Zm00001d002012, Zm00001d002071, Zm00001d002150, Zm00001d002161, Zm00001d002175, Zm00001d002190, Zm00001d002267, Zm00001d002326, Zm00001d002390, Zm00001d002490, Zm00001d002549, Zm00001d002822, Zm00001d002824, Zm00001d002830, Zm00001d002834, Zm00001d002933, Zm00001d003009, Zm00001d003162, Zm00001d003199, Zm00001d003284, Zm00001d003298, Zm00001d003399,…
GO:0007049	BP	p	cell cycle	63/3740	731/26629	8.81275e-06	2	63	0.0638395	0.0622301	0.0628261	0.000537428	Zm00001d002788, Zm00001d003103, Zm00001d003198, Zm00001d003293, Zm00001d003890, Zm00001d006798, Zm00001d008640, Zm00001d009570, Zm00001d009728, Zm00001d010731, Zm00001d012092, Zm00001d013153, Zm00001d013416, Zm00001d014500, Zm00001d015164, Zm00001d015395, Zm00001d017045, Zm00001d018371, Zm00001d019363, Zm00001d019681, Zm00001d019983, Zm00001d021384, Zm00001d022243, Zm00001d022433, Zm00001d023238,…
[truncated: 315 more rows]
