# Supplementary material for: Genome of Paspalum vaginatum and the role of trehalose mediated autophagy in increasing maize biomass
Source: Nat Commun. 2022 Dec 13;13:7731. doi: 10.1038/s41467-022-35507-8 (PMC9747981; doi:10.1038/s41467-022-35507-8)
Supplement: Supplementary file 9 — Source Data [file 41467_2022_35507_MOESM9_ESM.zip › Supplementary Figure 13.xlsx]

## Sheet: ZmTRPP_ZmTRPS_Fold_change
index	baseMean	group	lfcSE	log2FoldChange	padj	pvalue	stat	geneName
Zm00001d005658	1064.99	FV	0.0922316	0.546518	1.93659e-08	3.11347e-09	5.9255	TRPP2
Zm00001d006913	23.7964	FV	0.523688	0	0.953317	0.93402	-0.0827877	TRPP3
Zm00001d017502	1438.24	FV	0.0939784	-2.07504	1.54225e-105	4.92305e-108	-22.08	TRPP6
Zm00001d018082	199.198	FV	0.196851	-3.1241	8.99106e-55	1.01634e-56	-15.8704	TRPP7
Zm00001d020272	326.96	FV	0.173204	0	0.725878	0.642463	-0.464258	TRPP8
Zm00001d022192	217.504	FV	0.176335	-2.23284	4.08353e-35	9.53865e-37	-12.6625	TRPP9
Zm00001d032298	1237.42	FV	0.0897081	-0.797503	9.52334e-18	6.11213e-19	-8.88998	TRPP1
Zm00001d044854	139.292	FV	0.234398	2.04145	4.47728e-17	3.05682e-18	8.70933	TRPP10
Zm00001d047110	371.604	FV	0.174	0	0.887744	0.843836	-0.196989	TRPP11
Zm00001d052227	202.971	FV	0.199638	-0.583907	0.00810351	0.00344646	-2.92483	TRPP4
Zm00001d005658	1064.99	NV	0.093116	1.04826	5.75343e-28	2.1261e-29	11.2575	TRPP2
Zm00001d006913	23.7964	NV	0.538366	0	0.0970572	0.0528041	-1.93652	TRPP3
Zm00001d017502	1438.24	NV	0.0914519	-1.02493	1.00112e-27	3.75213e-29	-11.2074	TRPP6
Zm00001d018082	199.198	NV	0.165312	-0.435886	0.0196242	0.00837059	-2.63674	TRPP7
Zm00001d020272	326.96	NV	0.175652	1.23364	2.07176e-11	2.16839e-12	7.0232	TRPP8
Zm00001d022192	217.504	NV	0.162849	-1.80861	3.07627e-27	1.1726e-28	-11.106	TRPP9
Zm00001d032298	1237.42	NV	0.09024	-0.830426	5.93591e-19	3.49984e-20	-9.20242	TRPP1
Zm00001d044854	139.292	NV	0.238818	1.88426	3.6988e-14	3.02399e-15	7.88991	TRPP10
Zm00001d047110	371.604	NV	0.172354	0	0.674053	0.573836	-0.562411	TRPP11
Zm00001d052227	202.971	NV	0.196755	-0.517035	0.0200867	0.0085935	-2.62782	TRPP4
Zm00001d005687	4392.08	FV	0.0775444	0.340869	4.16522e-05	1.10372e-05	4.39579	TRPS5
Zm00001d008338	536.809	FV	0.165643	0.677028	0.000149346	4.36462e-05	4.08728	TRPS14
Zm00001d010755	5215.21	FV	0.0868886	-1.19839	1.51689e-41	2.83691e-43	-13.7923	TRPS1
Zm00001d012748	2691.61	FV	0.0721558	-0.301372	0.00010457	2.95788e-05	-4.17669	TRPS15
Zm00001d018342	2581.42	FV	0.062765	-0.386441	4.9579e-09	7.41599e-10	-6.15695	TRPS11
Zm00001d020396	3319.94	FV	0.0681436	-1.1147	3.75102e-58	3.80342e-60	-16.3582	TRPS13
Zm00001d028267	5401.72	FV	0.0689089	0.329605	7.37528e-06	1.72527e-06	4.7832	TRPS2
Zm00001d032118	19.293	FV	0.571574	0	0.599593	0.502025	0.671307	TRPS3
Zm00001d032311	218.557	FV	0.194801	-2.06004	9.57728e-25	3.88803e-26	-10.5751	TRPS4
Zm00001d038728	1951.64	FV	0.102564	-0.534749	9.15443e-07	1.84993e-07	-5.21382	TRPS12
Zm00001d043468	360.202	FV	0.134072	-0.559362	0.000106556	3.01806e-05	-4.1721	TRPS6
Zm00001d043469	1170.4	FV	0.106728	-0.529876	3.1311e-06	6.87896e-07	-4.96475	TRPS7
Zm00001d050069	16.247	FV	0.615455	0	0.683071	0.594109	-0.532892	TRPS8
Zm00001d050293	300.815	FV	0.181498	-2.28489	1.01838e-34	2.42471e-36	-12.5891	TRPS9
Zm00001d052060	1942.77	FV	0.0743127	-0.500675	1.29937e-10	1.61225e-11	-6.73742	TRPS10
Zm00001d005687	4392.08	NV	0.0771087	1.32192	5.76933e-64	7.01992e-66	17.1436	TRPS5
Zm00001d008338	536.809	NV	0.164708	0.559556	0.00206122	0.000680649	3.39726	TRPS14
Zm00001d010755	5215.21	NV	0.0871898	-0.772508	1.25251e-17	7.99634e-19	-8.86007	TRPS1
Zm00001d012748	2691.61	NV	0.0710533	0.229191	0.00360678	0.00125698	3.22562	TRPS15
Zm00001d018342	2581.42	NV	0.0612716	1.23232	8.39906e-88	5.74068e-90	20.1125	TRPS11
Zm00001d020396	3319.94	NV	0.0667868	0.262013	0.000316971	8.74086e-05	3.92312	TRPS13
Zm00001d028267	5401.72	NV	0.0689711	0	0.567687	0.456998	0.743799	TRPS2
Zm00001d032118	19.293	NV	0.535582	0	0.127557	0.072866	1.79367	TRPS3
Zm00001d032311	218.557	NV	0.181628	-0.73653	0.000190004	5.00984e-05	-4.05517	TRPS4
Zm00001d038728	1951.64	NV	0.102435	-0.418589	0.000167637	4.38169e-05	-4.08637	TRPS12
Zm00001d043468	360.202	NV	0.135677	-0.655354	6.67594e-06	1.36362e-06	-4.83025	TRPS6
Zm00001d043469	1170.4	NV	0.105562	0	0.102066	0.0560655	1.91053	TRPS7
Zm00001d050069	16.247	NV	0.571064	0	0.56629	0.455512	0.746257	TRPS8
Zm00001d050293	300.815	NV	0.171629	-0.966474	1.12471e-07	1.78962e-08	-5.6312	TRPS9
Zm00001d052060	1942.77	NV	0.0726826	0.875781	6.0851e-32	1.95387e-33	12.0494	TRPS10

## Sheet: ZmSLC_Fold_change
	baseMean	group	lfcSE	log2FoldChange	padj	pvalue	stat	annotation
Zm00001d009603	1886.36	NV_VS_N	0.0853629	0.318796	0.000642255	0.000188012	3.7346	SLC2C-8a;Solute carrier family 2%2C facilitated glucose transporter member 8
Zm00001d012693	487.26	NV_VS_N	0.195659	-0.595065	0.00634718	0.00235528	-3.04134	SLC23-2;Solute carrier family 23 member 2
Zm00001d029254	286.704	NV_VS_N	0.170628	-1.08569	1.559e-09	1.97948e-10	-6.36292	SLC2C-8b;Solute carrier family 2%2C facilitated glucose transporter member 8
Zm00001d038299	406.604	NV_VS_N	0.127228	-0.760038	1.61944e-08	2.31775e-09	-5.97381	SLC35F1;Solute carrier family 35 member F1
Zm00001d009603	1886.36	FV_VS_F	0.085749	0.102752	0.321271	0.230807	1.19828	SLC2C-8a;Solute carrier family 2%2C facilitated glucose transporter member 8
Zm00001d012693	487.26	FV_VS_F	0.197924	-1.04111	7.2423e-07	1.43959e-07	-5.26012	SLC23-2;Solute carrier family 23 member 2
Zm00001d029254	286.704	FV_VS_F	0.173184	-0.90924	7.61772e-07	1.51994e-07	-5.25013	SLC2C-8b;Solute carrier family 2%2C facilitated glucose transporter member 8
Zm00001d038299	406.604	FV_VS_F	0.125939	-0.606652	6.30499e-06	1.45715e-06	-4.81702	SLC35F1;Solute carrier family 35 member F1

## Sheet: SNRK1_SNRK1Target_FoldChange
	baseMean	group	lfcSE	log2FoldChange	padj	pvalue	stat	annotation
Zm00001d038745	3194.05	FV_VS_F	0.0638603	0.606405	4.03483e-20	2.185e-21	9.49581	snrk1a1;SNF1-related kinase alpha1-like1
Zm00001d038745	3194.05	NV_VS_N	0.0642287	0.373488	4.05238e-08	6.06456e-09	5.81497	snrk1a1;SNF1-related kinase alpha1-like1
Zm00001d028733	972.404	FV_VS_F	0.117529	0.694073	2.16575e-08	3.51523e-09	5.90553	akin11;AKINbetagamma-1 protein kinase2
Zm00001d028733	972.404	NV_VS_N	0.118082	0.357764	0.00656615	0.00244714	3.0298	akin11;AKINbetagamma-1 protein kinase2
Zm00001d005108	1632.68	FV_VS_F	0.077816	0.11121	0.227956	0.152966	1.42913	snrk1a2;SNF1-related kinase alpha1-like2
Zm00001d005108	1632.68	NV_VS_N	0.0776935	-0.173574	0.0517392	0.0254771	-2.23409	snrk1a2;SNF1-related kinase alpha1-like2
Zm00001d034896	1651.21	FV_VS_F	0.0718992	0.134951	0.103331	0.0605247	1.87695	akin1;AKINbetagamma-1 protein kinase1
Zm00001d034896	1651.21	NV_VS_N	0.071609	-0.100663	0.245384	0.159805	-1.40573	akin1;AKINbetagamma-1 protein kinase1
Zm00001d012817	1732.46	FV_VS_F	0.0735371	0.0854022	0.337926	0.2455	1.16135	akin3;AKINbetagamma-1 protein kinase3
Zm00001d012817	1732.46	NV_VS_N	0.0732132	-0.203141	0.0135333	0.00552604	-2.77465	akin3;AKINbetagamma-1 protein kinase3
Zm00001d044042	1867.65	FV_VS_F	0.114509	-0.954985	9.75409e-16	7.43975e-17	-8.33983	mdh3;malate dehydrogenase3
Zm00001d044042	1867.65	NV_VS_N	0.114184	-0.826608	4.61223e-12	4.51038e-13	-7.23929	mdh3;malate dehydrogenase3
Zm00001d031899	200.131	FV_VS_F	0.21181	-0.870097	0.000137655	3.99247e-05	-4.10791	mdh6;malate dehydrogenase6:
Zm00001d031899	200.131	NV_VS_N	0.211835	-0.600369	0.0114696	0.00459497	-2.83414	mdh6;malate dehydrogenase6:

## Sheet: One_week_seedling_dry_weight
Rep	DryWeight	Treatment
1	0.15	Control
2	0.2	Control
3	0.12	Control
4	0.17	Control
5	0.13	Control
1	0.18	ValA
2	0.13	ValA
3	0.15	ValA
4	0.15	ValA
5	0.13	ValA
