# Supplementary material for: Genome of Paspalum vaginatum and the role of trehalose mediated autophagy in increasing maize biomass
Source: Nat Commun. 2022 Dec 13;13:7731. doi: 10.1038/s41467-022-35507-8 (PMC9747981; doi:10.1038/s41467-022-35507-8)
Supplement: Supplementary file 9 — Source Data [file 41467_2022_35507_MOESM9_ESM.zip › Supplementary Figure 14.xlsx]

## Sheet: autophagyGeneOrtho_kaks
	S.bicolor	S.italica	O.tho	Orysa	Bradi	Pavag	Zmays	B73v4_geneID
SynPair49618	0.191822	0.275023	0.158964	0.171252	0.327589	0.228216	0.257152	Zm00001d053741
SynPair22731	0.100987	0.254008	0.258171	0.231961	0.124014	0.266771	0.406588	Zm00001d002819
SynPair63895	0.110188	0.108299	0.138518	0.194428	0.17675	0.195418	0.253896	Zm00001d010315
SynPair4581	0.124969	0.162745	0.148051	0.186115	0.251772	0.178477	0.280476	Zm00001d028417
SynPair43095	0.0976111	0.102074	0.0682165	0.0349852	0.0340033	0.113405	0.300617	Zm00001d006474
SynPair57478	0.00010482	0.133173	0.0891954	0.0963695	0.0255443	9.95837e-05	0.000101849	Zm00001d026335
SynPair15489	0.141069	0.269807	0.160345	0.170632	0.324784	0.228544	0.27109	Zm00001d015493
SynPair52110	0.0946233	0.109091	0.135497	0.2593	0.251704	0.192535	0.313819	Zm00001d051307
SynPair13521	0.119039	0.163315	0.210116	0.250805	0.243171	0.215926	0.267182	Zm00001d043239
SynPair14526	0.0819824	0.0664798	0.0957983	0.0440214	0.141034	0.0642369	0.199296	Zm00001d042215
SynPair44835	0.0507874	0.0618627	0.0550632	0.140461	0.118802	0.0465557	0.267321	Zm00001d008691
SynPair17981	0.115358	0.0963187	0.143948	0.253792	0.269328	0.214521	0.547235	Zm00001d017403
SynPair29766	0.114227	0.11313	0.134776	0.192695	0.174989	0.201705	0.273791	Zm00001d038156
SynPair32252	0.153093	0.277357	0.258511	0.340363	0.319526	0.246959	0.457631	Zm00001d045692
SynPair18256	0.0945041	0.379358	0.220216	0.347775	0.241369	0.199034	0.107161	Zm00001d018355
SynPair14957	0.279522	0.370961	0.263918	0.219782	0.331414	0.146711	0.23096	Zm00001d015009
SynPair56860	0.124252	0.236586	0.256912	0.230344	0.126946	0.25696	0.381758	Zm00001d025950
SynPair46579	0.353065	0.481198	0.247136	0.307941	0.319939	0.199051	0.354323	Zm00001d011347
SynPair10706	0.0657671	0.0593645	0.0551702	0.141011	0.118152	0.0488103	0.113617	Zm00001d039703
SynPair23349	0.000105566	0.138051	0.08374	0.0912931	0.0270124	0.000101275	0.000100229	Zm00001d002257
SynPair24710	0.000102598	0.0404059	0.0817558	9.98237e-05	9.98034e-05	0.0329903	0.218363	Zm00001d024239
SynPair58839	0.000108932	0.0383158	0.0826248	0.000100443	9.87305e-05	0.0337357	0.0289925	Zm00001d049405
SynPair941	0.441022	0.0865908	0.102324	0.271041	0.341102	0.106462	0.130688	Zm00001d033994

## Sheet: atg12_w22_tpp_heatmap
geneName	W22	ATG12
TRPP1	-0.326141	-0.271541
TRPP2	0.999468	-2.64153
TRPP4	-0.841917	-1.1165
TRPP6	-0.744199	-0.986692
TRPP7	-1.54615	-1.14659
TRPP8	0.0160878	-1.72401
TRPP11	0.601825	0.391211

## Sheet: atg12_w22_tps_heatmap
geneName	W22	ATG12
TRPS1	-0.0338306	0.202707
TRPS2	0.0630253	-0.536667
TRPS4	-1.17931	-0.554401
TRPS5	0.100701	-0.0260755
TRPS6	0.853996	0.315299
TRPS7	1.22695	0.347611
TRPS9	0.251858	-0.274798
TRPS10	3.25905	-0.398226
TRPS11	1.24926	-0.703314
TRPS12	-1.22369	-0.749208
TRPS13	0.428404	-1.07424
TRPS14	0.121323	0.0202085
TRPS15	1.26693	-0.526679
