# Supplementary material for: Genome of Paspalum vaginatum and the role of trehalose mediated autophagy in increasing maize biomass
Source: Nat Commun. 2022 Dec 13;13:7731. doi: 10.1038/s41467-022-35507-8 (PMC9747981; doi:10.1038/s41467-022-35507-8)
Supplement: Supplementary file 9 — Source Data [file 41467_2022_35507_MOESM9_ESM.zip › Supplementary Figure 3.xlsx]

## Sheet: GeneFamilyClassification
B.distachyon	O.sativa	O.thomaeum	P.vaginatum	S.bicolor	S.italica	Z.mays
OG0000006	OG0000000	OG0000000	OG0000001	OG0000002	OG0000000	OG0000001
OG0000007	OG0000002	OG0000006	OG0000005	OG0000004	OG0000004	OG0000005
OG0000009	OG0000003	OG0000007	OG0000006	OG0000006	OG0000005	OG0000006
OG0000010	OG0000006	OG0000010	OG0000007	OG0000007	OG0000006	OG0000007
OG0000012	OG0000007	OG0000012	OG0000009	OG0000009	OG0000007	OG0000009
OG0000019	OG0000008	OG0000018	OG0000010	OG0000010	OG0000009	OG0000010
OG0000022	OG0000009	OG0000019	OG0000011	OG0000012	OG0000010	OG0000012
OG0000023	OG0000010	OG0000022	OG0000012	OG0000019	OG0000011	OG0000015
OG0000025	OG0000011	OG0000023	OG0000016	OG0000021	OG0000018	OG0000016
OG0000026	OG0000012	OG0000025	OG0000018	OG0000022	OG0000019	OG0000017
OG0000027	OG0000013	OG0000026	OG0000019	OG0000023	OG0000022	OG0000019
OG0000029	OG0000014	OG0000027	OG0000021	OG0000025	OG0000023	OG0000021
OG0000030	OG0000019	OG0000028	OG0000022	OG0000026	OG0000025	OG0000022
OG0000031	OG0000020	OG0000029	OG0000023	OG0000027	OG0000026	OG0000023
OG0000033	OG0000021	OG0000030	OG0000025	OG0000029	OG0000027	OG0000026
OG0000034	OG0000022	OG0000031	OG0000026	OG0000030	OG0000029	OG0000027
OG0000035	OG0000023	OG0000033	OG0000027	OG0000031	OG0000030	OG0000029
OG0000037	OG0000024	OG0000034	OG0000029	OG0000033	OG0000031	OG0000030
OG0000038	OG0000025	OG0000035	OG0000030	OG0000034	OG0000033	OG0000031
OG0000040	OG0000026	OG0000036	OG0000031	OG0000035	OG0000034	OG0000033
OG0000041	OG0000027	OG0000037	OG0000033	OG0000036	OG0000035	OG0000034
OG0000042	OG0000029	OG0000038	OG0000034	OG0000037	OG0000036	OG0000035
OG0000043	OG0000030	OG0000040	OG0000035	OG0000038	OG0000037	OG0000036
OG0000048	OG0000031	OG0000041	OG0000036	OG0000040	OG0000038	OG0000037
OG0000049	OG0000032	OG0000042	OG0000037	OG0000041	OG0000040	OG0000038
OG0000050	OG0000033	OG0000043	OG0000038	OG0000042	OG0000041	OG0000040
OG0000052	OG0000034	OG0000044	OG0000040	OG0000043	OG0000042	OG0000041
OG0000053	OG0000035	OG0000045	OG0000041	OG0000044	OG0000043	OG0000042
OG0000054	OG0000036	OG0000049	OG0000042	OG0000047	OG0000044	OG0000043
OG0000055	OG0000037	OG0000052	OG0000043	OG0000048	OG0000050	OG0000044
OG0000056	OG0000038	OG0000053	OG0000044	OG0000049	OG0000051	OG0000045
OG0000057	OG0000039	OG0000054	OG0000045	OG0000050	OG0000052	OG0000046
OG0000058	OG0000040	OG0000055	OG0000048	OG0000052	OG0000053	OG0000048
OG0000059	OG0000041	OG0000056	OG0000050	OG0000053	OG0000054	OG0000049
OG0000060	OG0000044	OG0000057	OG0000051	OG0000054	OG0000055	OG0000050
OG0000063	OG0000048	OG0000058	OG0000053	OG0000055	OG0000056	OG0000054
OG0000064	OG0000049	OG0000059	OG0000054	OG0000056	OG0000057	OG0000055
OG0000065	OG0000050	OG0000060	OG0000055	OG0000057	OG0000058	OG0000056
OG0000066	OG0000053	OG0000062	OG0000056	OG0000058	OG0000062	OG0000057
OG0000069	OG0000054	OG0000063	OG0000057	OG0000059	OG0000063	OG0000059
OG0000070	OG0000055	OG0000064	OG0000058	OG0000060	OG0000064	OG0000061
OG0000071	OG0000056	OG0000065	OG0000059	OG0000062	OG0000065	OG0000062
OG0000072	OG0000057	OG0000066	OG0000060	OG0000063	OG0000066	OG0000063
OG0000073	OG0000058	OG0000069	OG0000062	OG0000064	OG0000068	OG0000065
OG0000074	OG0000059	OG0000070	OG0000063	OG0000065	OG0000069	OG0000066
OG0000075	OG0000062	OG0000071	OG0000064	OG0000066	OG0000070	OG0000069
OG0000076	OG0000063	OG0000073	OG0000065	OG0000069	OG0000071	OG0000070
OG0000077	OG0000064	OG0000074	OG0000066	OG0000070	OG0000072	OG0000071
OG0000078	OG0000065	OG0000076	OG0000067	OG0000071	OG0000073	OG0000072
OG0000079	OG0000066	OG0000077	OG0000070	OG0000072	OG0000074	OG0000073
OG0000080	OG0000070	OG0000078	OG0000071	OG0000073	OG0000076	OG0000074
OG0000081	OG0000071	OG0000079	OG0000072	OG0000074	OG0000078	OG0000076
OG0000082	OG0000072	OG0000080	OG0000073	OG0000076	OG0000079	OG0000077
OG0000083	OG0000073	OG0000082	OG0000074	OG0000078	OG0000080	OG0000078
OG0000084	OG0000074	OG0000083	OG0000076	OG0000079	OG0000082	OG0000080
OG0000088	OG0000075	OG0000084	OG0000078	OG0000080	OG0000083	OG0000082
OG0000091	OG0000076	OG0000086	OG0000079	OG0000081	OG0000084	OG0000083
OG0000093	OG0000077	OG0000087	OG0000080	OG0000082	OG0000086	OG0000084
OG0000094	OG0000079	OG0000088	OG0000081	OG0000083	OG0000088	OG0000086
OG0000095	OG0000080	OG0000091	OG0000082	OG0000084	OG0000091	OG0000087
OG0000096	OG0000082	OG0000093	OG0000083	OG0000086	OG0000093	OG0000090
OG0000097	OG0000083	OG0000094	OG0000084	OG0000088	OG0000094	OG0000091
OG0000098	OG0000084	OG0000095	OG0000086	OG0000091	OG0000095	OG0000095
OG0000099	OG0000085	OG0000096	OG0000087	OG0000093	OG0000096	OG0000096
OG0000100	OG0000088	OG0000097	OG0000088	OG0000094	OG0000097	OG0000098
OG0000101	OG0000089	OG0000098	OG0000091	OG0000095	OG0000098	OG0000099
OG0000102	OG0000091	OG0000099	OG0000093	OG0000096	OG0000099	OG0000100
OG0000103	OG0000092	OG0000100	OG0000094	OG0000097	OG0000100	OG0000101
OG0000105	OG0000093	OG0000101	OG0000095	OG0000098	OG0000101	OG0000102
OG0000106	OG0000094	OG0000102	OG0000096	OG0000099	OG0000102	OG0000103
OG0000107	OG0000095	OG0000103	OG0000097	OG0000100	OG0000103	OG0000105
OG0000109	OG0000096	OG0000104	OG0000098	OG0000101	OG0000104	OG0000106
OG0000110	OG0000097	OG0000105	OG0000099	OG0000102	OG0000105	OG0000107
OG0000112	OG0000098	OG0000106	OG0000100	OG0000103	OG0000106	OG0000108
OG0000113	OG0000099	OG0000107	OG0000101	OG0000105	OG0000107	OG0000109
OG0000114	OG0000100	OG0000108	OG0000102	OG0000106	OG0000108	OG0000110
OG0000115	OG0000101	OG0000109	OG0000103	OG0000107	OG0000109	OG0000111
OG0000116	OG0000102	OG0000110	OG0000104	OG0000109	OG0000110	OG0000112
OG0000117	OG0000104	OG0000112	OG0000105	OG0000110	OG0000111	OG0000113
OG0000118	OG0000105	OG0000113	OG0000106	OG0000112	OG0000112	OG0000114
OG0000120	OG0000106	OG0000114	OG0000107	OG0000113	OG0000113	OG0000115
OG0000121	OG0000107	OG0000115	OG0000108	OG0000114	OG0000114	OG0000116
OG0000122	OG0000108	OG0000116	OG0000109	OG0000115	OG0000115	OG0000119
OG0000124	OG0000109	OG0000117	OG0000110	OG0000116	OG0000116	OG0000120
OG0000125	OG0000110	OG0000118	OG0000111	OG0000117	OG0000117	OG0000121
OG0000126	OG0000112	OG0000120	OG0000112	OG0000118	OG0000118	OG0000122
OG0000127	OG0000113	OG0000121	OG0000113	OG0000120	OG0000120	OG0000125
OG0000128	OG0000114	OG0000122	OG0000114	OG0000121	OG0000121	OG0000126
OG0000129	OG0000115	OG0000123	OG0000115	OG0000122	OG0000122	OG0000127
OG0000130	OG0000116	OG0000124	OG0000116	OG0000124	OG0000124	OG0000128
OG0000132	OG0000117	OG0000125	OG0000117	OG0000125	OG0000125	OG0000129
OG0000133	OG0000118	OG0000126	OG0000118	OG0000126	OG0000126	OG0000130
OG0000134	OG0000120	OG0000127	OG0000119	OG0000127	OG0000127	OG0000133
OG0000135	OG0000121	OG0000128	OG0000120	OG0000128	OG0000128	OG0000134
OG0000136	OG0000122	OG0000129	OG0000121	OG0000129	OG0000129	OG0000136
OG0000137	OG0000124	OG0000130	OG0000122	OG0000130	OG0000130	OG0000137
OG0000138	OG0000125	OG0000131	OG0000124	OG0000131	OG0000131	OG0000138
OG0000139	OG0000126	OG0000132	OG0000125	OG0000132	OG0000132	OG0000140
OG0000140	OG0000127	OG0000133	OG0000126	OG0000133	OG0000133	OG0000141
OG0000141	OG0000128	OG0000135	OG0000127	OG0000135	OG0000135	OG0000142
OG0000142	OG0000129	OG0000136	OG0000128	OG0000136	OG0000136	OG0000143
OG0000143	OG0000130	OG0000138	OG0000129	OG0000137	OG0000137	OG0000144
OG0000144	OG0000131	OG0000140	OG0000130	OG0000138	OG0000138	OG0000145
OG0000145	OG0000133	OG0000141	OG0000131	OG0000139	OG0000139	OG0000146
OG0000146	OG0000134	OG0000142	OG0000132	OG0000140	OG0000140	OG0000147
OG0000147	OG0000135	OG0000143	OG0000133	OG0000141	OG0000141	OG0000148
OG0000149	OG0000136	OG0000144	OG0000134	OG0000142	OG0000142	OG0000149
OG0000150	OG0000137	OG0000145	OG0000135	OG0000143	OG0000143	OG0000150
OG0000151	OG0000138	OG0000146	OG0000136	OG0000144	OG0000144	OG0000151
OG0000152	OG0000139	OG0000147	OG0000137	OG0000145	OG0000145	OG0000152
OG0000153	OG0000140	OG0000148	OG0000138	OG0000146	OG0000146	OG0000153
OG0000154	OG0000141	OG0000149	OG0000139	OG0000147	OG0000147	OG0000154
OG0000155	OG0000142	OG0000150	OG0000140	OG0000148	OG0000148	OG0000155
OG0000156	OG0000143	OG0000152	OG0000141	OG0000149	OG0000150	OG0000158
OG0000158	OG0000144	OG0000153	OG0000142	OG0000150	OG0000151	OG0000159
OG0000159	OG0000145	OG0000156	OG0000143	OG0000151	OG0000152	OG0000160
OG0000160	OG0000146	OG0000158	OG0000144	OG0000152	OG0000153	OG0000161
OG0000161	OG0000147	OG0000159	OG0000145	OG0000153	OG0000154	OG0000162
OG0000162	OG0000148	OG0000160	OG0000146	OG0000154	OG0000156	OG0000163
OG0000163	OG0000149	OG0000161	OG0000147	OG0000156	OG0000158	OG0000164
OG0000164	OG0000150	OG0000162	OG0000148	OG0000157	OG0000159	OG0000165
OG0000165	OG0000151	OG0000163	OG0000149	OG0000158	OG0000161	OG0000166
OG0000166	OG0000152	OG0000164	OG0000150	OG0000159	OG0000162	OG0000167
OG0000167	OG0000153	OG0000165	OG0000151	OG0000161	OG0000163	OG0000168
OG0000168	OG0000154	OG0000166	OG0000152	OG0000162	OG0000164	OG0000170
OG0000169	OG0000155	OG0000167	OG0000153	OG0000163	OG0000165	OG0000171
OG0000170	OG0000156	OG0000168	OG0000154	OG0000164	OG0000166	OG0000172
OG0000171	OG0000158	OG0000169	OG0000155	OG0000165	OG0000167	OG0000174
OG0000173	OG0000159	OG0000170	OG0000156	OG0000166	OG0000168	OG0000177
OG0000174	OG0000160	OG0000171	OG0000158	OG0000167	OG0000169	OG0000178
OG0000175	OG0000161	OG0000172	OG0000159	OG0000168	OG0000170	OG0000179
OG0000176	OG0000162	OG0000173	OG0000160	OG0000169	OG0000171	OG0000184
OG0000177	OG0000163	OG0000174	OG0000161	OG0000170	OG0000172	OG0000186
OG0000178	OG0000164	OG0000175	OG0000162	OG0000171	OG0000173	OG0000189
OG0000179	OG0000165	OG0000176	OG0000163	OG0000172	OG0000174	OG0000191
OG0000180	OG0000166	OG0000177	OG0000164	OG0000173	OG0000175	OG0000193
OG0000181	OG0000167	OG0000178	OG0000165	OG0000174	OG0000177	OG0000194
OG0000187	OG0000168	OG0000179	OG0000166	OG0000175	OG0000178	OG0000195
OG0000188	OG0000169	OG0000180	OG0000167	OG0000176	OG0000179	OG0000196
OG0000189	OG0000170	OG0000186	OG0000168	OG0000177	OG0000180	OG0000197
OG0000190	OG0000171	OG0000187	OG0000169	OG0000178	OG0000181	OG0000198
OG0000191	OG0000172	OG0000188	OG0000170	OG0000179	OG0000184	OG0000200
OG0000192	OG0000173	OG0000189	OG0000171	OG0000180	OG0000185	OG0000201
OG0000193	OG0000174	OG0000190	OG0000172	OG0000181	OG0000186	OG0000202
OG0000194	OG0000175	OG0000194	OG0000173	OG0000184	OG0000187	OG0000204
OG0000195	OG0000176	OG0000195	OG0000174	OG0000186	OG0000188	OG0000205
OG0000196	OG0000177	OG0000196	OG0000175	OG0000187	OG0000189	OG0000206
OG0000197	OG0000178	OG0000197	OG0000176	OG0000188	OG0000190	OG0000207
OG0000198	OG0000179	OG0000199	OG0000177	OG0000189	OG0000191	OG0000208
OG0000199	OG0000180	OG0000200	OG0000178	OG0000190	OG0000192	OG0000209
OG0000200	OG0000181	OG0000201	OG0000179	OG0000191	OG0000193	OG0000210
OG0000201	OG0000182	OG0000202	OG0000180	OG0000193	OG0000194	OG0000212
OG0000202	OG0000183	OG0000203	OG0000181	OG0000194	OG0000195	OG0000214
OG0000203	OG0000184	OG0000204	OG0000184	OG0000195	OG0000197	OG0000215
OG0000204	OG0000185	OG0000205	OG0000187	OG0000197	OG0000198	OG0000216
OG0000205	OG0000187	OG0000206	OG0000188	OG0000199	OG0000199	OG0000217
OG0000206	OG0000188	OG0000208	OG0000189	OG0000200	OG0000200	OG0000219
OG0000207	OG0000189	OG0000209	OG0000190	OG0000201	OG0000201	OG0000220
OG0000208	OG0000190	OG0000210	OG0000191	OG0000202	OG0000202	OG0000221
OG0000209	OG0000191	OG0000211	OG0000192	OG0000203	OG0000203	OG0000222
OG0000210	OG0000192	OG0000214	OG0000193	OG0000204	OG0000204	OG0000223
OG0000215	OG0000193	OG0000215	OG0000194	OG0000205	OG0000205	OG0000224
OG0000216	OG0000194	OG0000216	OG0000195	OG0000206	OG0000206	OG0000225
OG0000217	OG0000195	OG0000217	OG0000196	OG0000208	OG0000207	OG0000227
OG0000218	OG0000196	OG0000218	OG0000197	OG0000209	OG0000208	OG0000229
OG0000219	OG0000197	OG0000219	OG0000198	OG0000210	OG0000209	OG0000230
OG0000220	OG0000198	OG0000220	OG0000200	OG0000211	OG0000210	OG0000231
OG0000221	OG0000199	OG0000221	OG0000201	OG0000212	OG0000211	OG0000233
OG0000222	OG0000200	OG0000222	OG0000202	OG0000213	OG0000212	OG0000235
OG0000223	OG0000201	OG0000223	OG0000203	OG0000214	OG0000214	OG0000237
OG0000224	OG0000202	OG0000224	OG0000204	OG0000215	OG0000215	OG0000238
OG0000225	OG0000203	OG0000225	OG0000205	OG0000216	OG0000216	OG0000240
OG0000226	OG0000204	OG0000226	OG0000206	OG0000217	OG0000217	OG0000244
OG0000227	OG0000205	OG0000227	OG0000207	OG0000218	OG0000218	OG0000245
OG0000228	OG0000206	OG0000228	OG0000208	OG0000219	OG0000219	OG0000246
OG0000229	OG0000207	OG0000229	OG0000209	OG0000220	OG0000220	OG0000247
OG0000233	OG0000208	OG0000230	OG0000210	OG0000221	OG0000221	OG0000248
OG0000234	OG0000209	OG0000231	OG0000211	OG0000222	OG0000222	OG0000249
OG0000235	OG0000210	OG0000233	OG0000212	OG0000223	OG0000223	OG0000250
OG0000236	OG0000211	OG0000234	OG0000213	OG0000224	OG0000224	OG0000251
OG0000237	OG0000212	OG0000235	OG0000215	OG0000225	OG0000225	OG0000252
OG0000238	OG0000215	OG0000236	OG0000216	OG0000226	OG0000226	OG0000257
OG0000239	OG0000216	OG0000237	OG0000217	OG0000227	OG0000227	OG0000258
OG0000240	OG0000217	OG0000238	OG0000218	OG0000228	OG0000228	OG0000259
OG0000241	OG0000218	OG0000239	OG0000219	OG0000229	OG0000229	OG0000260
OG0000242	OG0000219	OG0000240	OG0000220	OG0000230	OG0000230	OG0000262
OG0000243	OG0000220	OG0000241	OG0000221	OG0000232	OG0000232	OG0000266
OG0000244	OG0000221	OG0000242	OG0000222	OG0000233	OG0000233	OG0000268
OG0000245	OG0000222	OG0000243	OG0000223	OG0000234	OG0000234	OG0000269
OG0000246	OG0000223	OG0000244	OG0000224	OG0000235	OG0000235	OG0000271
OG0000247	OG0000224	OG0000245	OG0000225	OG0000236	OG0000236	OG0000274
OG0000248	OG0000225	OG0000246	OG0000226	OG0000237	OG0000237	OG0000275
OG0000249	OG0000226	OG0000247	OG0000227	OG0000238	OG0000238	OG0000277
OG0000250	OG0000227	OG0000248	OG0000228	OG0000239	OG0000239	OG0000280
OG0000251	OG0000228	OG0000249	OG0000229	OG0000240	OG0000240	OG0000281
OG0000252	OG0000229	OG0000250	OG0000230	OG0000241	OG0000241	OG0000282
OG0000257	OG0000230	OG0000251	OG0000231	OG0000242	OG0000242	OG0000283
OG0000258	OG0000231	OG0000252	OG0000232	OG0000243	OG0000243	OG0000284
OG0000259	OG0000234	OG0000256	OG0000233	OG0000244	OG0000244	OG0000286
OG0000260	OG0000235	OG0000257	OG0000234	OG0000245	OG0000245	OG0000288
OG0000261	OG0000236	OG0000258	OG0000235	OG0000246	OG0000246	OG0000289
OG0000262	OG0000237	OG0000259	OG0000236	OG0000247	OG0000247	OG0000292
OG0000263	OG0000238	OG0000261	OG0000237	OG0000248	OG0000248	OG0000293
OG0000264	OG0000239	OG0000262	OG0000238	OG0000249	OG0000249	OG0000295
OG0000265	OG0000240	OG0000263	OG0000239	OG0000250	OG0000250	OG0000296
OG0000266	OG0000241	OG0000264	OG0000240	OG0000251	OG0000251	OG0000297
OG0000267	OG0000242	OG0000265	OG0000241	OG0000252	OG0000252	OG0000298
OG0000268	OG0000243	OG0000266	OG0000242	OG0000257	OG0000257	OG0000299
OG0000269	OG0000244	OG0000267	OG0000243	OG0000258	OG0000258	OG0000300
OG0000270	OG0000245	OG0000268	OG0000244	OG0000259	OG0000259	OG0000303
OG0000271	OG0000246	OG0000269	OG0000245	OG0000260	OG0000260	OG0000305
OG0000277	OG0000247	OG0000270	OG0000246	OG0000261	OG0000261	OG0000306
OG0000278	OG0000248	OG0000271	OG0000247	OG0000262	OG0000262	OG0000307
OG0000279	OG0000249	OG0000274	OG0000248	OG0000263	OG0000263	OG0000309
OG0000280	OG0000250	OG0000275	OG0000249	OG0000264	OG0000264	OG0000310
OG0000281	OG0000252	OG0000276	OG0000250	OG0000265	OG0000265	OG0000311
OG0000282	OG0000253	OG0000277	OG0000251	OG0000266	OG0000266	OG0000312
OG0000283	OG0000254	OG0000279	OG0000252	OG0000267	OG0000267	OG0000313
OG0000284	OG0000257	OG0000281	OG0000255	OG0000268	OG0000268	OG0000315
OG0000285	OG0000258	OG0000282	OG0000257	OG0000269	OG0000269	OG0000317
OG0000286	OG0000259	OG0000283	OG0000258	OG0000270	OG0000270	OG0000319
OG0000287	OG0000260	OG0000284	OG0000259	OG0000271	OG0000271	OG0000320
OG0000288	OG0000261	OG0000286	OG0000260	OG0000274	OG0000274	OG0000321
OG0000289	OG0000262	OG0000287	OG0000261	OG0000275	OG0000275	OG0000322
OG0000296	OG0000263	OG0000288	OG0000262	OG0000276	OG0000276	OG0000323
OG0000297	OG0000265	OG0000289	OG0000263	OG0000277	OG0000277	OG0000324
OG0000298	OG0000266	OG0000292	OG0000264	OG0000278	OG0000278	OG0000325
OG0000299	OG0000267	OG0000293	OG0000265	OG0000279	OG0000280	OG0000326
OG0000300	OG0000268	OG0000296	OG0000266	OG0000280	OG0000281	OG0000327
OG0000301	OG0000269	OG0000297	OG0000267	OG0000283	OG0000282	OG0000329
OG0000302	OG0000270	OG0000298	OG0000268	OG0000284	OG0000283	OG0000330
OG0000303	OG0000271	OG0000299	OG0000269	OG0000286	OG0000284	OG0000331
OG0000304	OG0000272	OG0000300	OG0000271	OG0000287	OG0000286	OG0000332
OG0000305	OG0000273	OG0000301	OG0000274	OG0000288	OG0000288	OG0000333
OG0000306	OG0000274	OG0000302	OG0000275	OG0000289	OG0000289	OG0000334
OG0000307	OG0000277	OG0000303	OG0000276	OG0000292	OG0000292	OG0000336
OG0000308	OG0000280	OG0000306	OG0000277	OG0000293	OG0000293	OG0000337
OG0000309	OG0000281	OG0000309	OG0000278	OG0000295	OG0000295	OG0000338
OG0000310	OG0000282	OG0000310	OG0000279	OG0000296	OG0000296	OG0000339
OG0000311	OG0000283	OG0000311	OG0000280	OG0000297	OG0000297	OG0000340
OG0000312	OG0000284	OG0000312	OG0000281	OG0000298	OG0000298	OG0000341
OG0000313	OG0000286	OG0000313	OG0000282	OG0000299	OG0000299	OG0000342
OG0000322	OG0000287	OG0000314	OG0000283	OG0000300	OG0000300	OG0000343
OG0000323	OG0000288	OG0000315	OG0000284	OG0000301	OG0000301	OG0000344
OG0000324	OG0000289	OG0000316	OG0000285	OG0000302	OG0000302	OG0000345
OG0000325	OG0000290	OG0000317	OG0000286	OG0000303	OG0000303	OG0000346
OG0000326	OG0000291	OG0000318	OG0000287	OG0000304	OG0000304	OG0000347
OG0000327	OG0000292	OG0000319	OG0000288	OG0000305	OG0000305	OG0000348
OG0000328	OG0000293	OG0000322	OG0000289	OG0000306	OG0000306	OG0000350
OG0000329	OG0000296	OG0000323	OG0000291	OG0000307	OG0000307	OG0000351
OG0000330	OG0000297	OG0000324	OG0000292	OG0000309	OG0000309	OG0000352
OG0000331	OG0000298	OG0000325	OG0000293	OG0000310	OG0000310	OG0000355
OG0000332	OG0000299	OG0000326	OG0000294	OG0000311	OG0000311	OG0000356
OG0000333	OG0000300	OG0000327	OG0000295	OG0000312	OG0000312	OG0000357
OG0000334	OG0000301	OG0000328	OG0000296	OG0000313	OG0000313	OG0000358
OG0000335	OG0000302	OG0000329	OG0000297	OG0000314	OG0000314	OG0000359
OG0000336	OG0000303	OG0000330	OG0000298	OG0000315	OG0000315	OG0000360
OG0000337	OG0000304	OG0000333	OG0000299	OG0000317	OG0000317	OG0000361
OG0000338	OG0000305	OG0000334	OG0000300	OG0000318	OG0000318	OG0000365
OG0000339	OG0000306	OG0000335	OG0000301	OG0000319	OG0000319	OG0000367
OG0000340	OG0000307	OG0000336	OG0000302	OG0000322	OG0000320	OG0000369
OG0000341	OG0000308	OG0000337	OG0000303	OG0000323	OG0000322	OG0000370
OG0000342	OG0000309	OG0000338	OG0000304	OG0000324	OG0000323	OG0000371
OG0000343	OG0000310	OG0000339	OG0000305	OG0000325	OG0000324	OG0000372
OG0000344	OG0000311	OG0000340	OG0000306	OG0000326	OG0000325	OG0000373
OG0000345	OG0000312	OG0000341	OG0000307	OG0000327	OG0000326	OG0000374
OG0000346	OG0000313	OG0000342	OG0000309	OG0000328	OG0000327	OG0000376
OG0000350	OG0000314	OG0000343	OG0000310	OG0000329	OG0000328	OG0000377
OG0000351	OG0000315	OG0000344	OG0000311	OG0000330	OG0000329	OG0000378
OG0000352	OG0000316	OG0000345	OG0000312	OG0000331	OG0000330	OG0000379
OG0000353	OG0000317	OG0000346	OG0000313	OG0000332	OG0000331	OG0000380
OG0000354	OG0000318	OG0000347	OG0000314	OG0000333	OG0000332	OG0000381
OG0000355	OG0000322	OG0000348	OG0000316	OG0000334	OG0000333	OG0000382
OG0000356	OG0000323	OG0000349	OG0000317	OG0000335	OG0000334	OG0000383
OG0000357	OG0000324	OG0000351	OG0000318	OG0000336	OG0000335	OG0000384
OG0000358	OG0000325	OG0000352	OG0000319	OG0000337	OG0000336	OG0000387
OG0000359	OG0000326	OG0000353	OG0000322	OG0000338	OG0000337	OG0000389
OG0000360	OG0000327	OG0000354	OG0000323	OG0000339	OG0000338	OG0000390
OG0000361	OG0000328	OG0000355	OG0000324	OG0000340	OG0000339	OG0000391
OG0000362	OG0000330	OG0000356	OG0000325	OG0000341	OG0000340	OG0000393
OG0000363	OG0000331	OG0000357	OG0000326	OG0000342	OG0000341	OG0000394
OG0000364	OG0000332	OG0000359	OG0000327	OG0000343	OG0000342	OG0000395
OG0000365	OG0000333	OG0000360	OG0000328	OG0000344	OG0000343	OG0000396
OG0000366	OG0000334	OG0000361	OG0000329	OG0000345	OG0000344	OG0000399
OG0000367	OG0000335	OG0000362	OG0000330	OG0000346	OG0000345	OG0000400
OG0000368	OG0000336	OG0000363	OG0000331	OG0000347	OG0000346	OG0000403
OG0000369	OG0000337	OG0000365	OG0000332	OG0000350	OG0000347	OG0000404
OG0000370	OG0000339	OG0000366	OG0000333	OG0000351	OG0000348	OG0000405
OG0000371	OG0000340	OG0000367	OG0000334	OG0000355	OG0000350	OG0000406
OG0000372	OG0000341	OG0000368	OG0000335	OG0000356	OG0000351	OG0000407
OG0000373	OG0000342	OG0000369	OG0000336	OG0000357	OG0000352	OG0000408
OG0000374	OG0000343	OG0000370	OG0000337	OG0000358	OG0000353	OG0000409
OG0000383	OG0000344	OG0000371	OG0000338	OG0000359	OG0000354	OG0000411
OG0000384	OG0000345	OG0000373	OG0000339	OG0000360	OG0000355	OG0000412
OG0000385	OG0000346	OG0000374	OG0000340	OG0000361	OG0000356	OG0000413
OG0000386	OG0000350	OG0000376	OG0000341	OG0000362	OG0000357	OG0000415
OG0000387	OG0000351	OG0000377	OG0000342	OG0000363	OG0000358	OG0000416
OG0000388	OG0000352	OG0000378	OG0000343	OG0000365	OG0000359	OG0000417
OG0000389	OG0000354	OG0000379	OG0000344	OG0000366	OG0000360	OG0000419
OG0000390	OG0000355	OG0000383	OG0000345	OG0000367	OG0000361	OG0000421
OG0000391	OG0000356	OG0000384	OG0000346	OG0000368	OG0000362	OG0000422
OG0000392	OG0000357	OG0000387	OG0000347	OG0000369	OG0000363	OG0000423
OG0000393	OG0000358	OG0000389	OG0000348	OG0000370	OG0000364	OG0000425
OG0000394	OG0000359	OG0000390	OG0000350	OG0000371	OG0000365	OG0000426
OG0000395	OG0000360	OG0000391	OG0000351	OG0000372	OG0000366	OG0000429
OG0000396	OG0000361	OG0000392	OG0000352	OG0000373	OG0000367	OG0000430
OG0000397	OG0000362	OG0000393	OG0000353	OG0000374	OG0000368	OG0000431
OG0000398	OG0000363	OG0000394	OG0000355	OG0000376	OG0000369	OG0000432
OG0000399	OG0000365	OG0000396	OG0000356	OG0000377	OG0000370	OG0000433
OG0000400	OG0000366	OG0000397	OG0000357	OG0000379	OG0000371	OG0000435
OG0000401	OG0000367	OG0000398	OG0000358	OG0000380	OG0000372	OG0000436
OG0000402	OG0000368	OG0000399	OG0000359	OG0000381	OG0000373	OG0000438
OG0000403	OG0000369	OG0000400	OG0000360	OG0000383	OG0000374	OG0000439
OG0000404	OG0000370	OG0000401	OG0000361	OG0000384	OG0000376	OG0000440
OG0000405	OG0000371	OG0000402	OG0000363	OG0000385	OG0000377	OG0000441
OG0000406	OG0000372	OG0000403	OG0000364	OG0000386	OG0000378	OG0000443
OG0000407	OG0000373	OG0000404	OG0000365	OG0000387	OG0000379	OG0000444
OG0000408	OG0000374	OG0000405	OG0000366	OG0000389	OG0000380	OG0000445
OG0000409	OG0000375	OG0000407	OG0000367	OG0000390	OG0000381	OG0000446
OG0000410	OG0000376	OG0000408	OG0000368	OG0000391	OG0000383	OG0000447
OG0000411	OG0000377	OG0000409	OG0000369	OG0000392	OG0000384	OG0000448
OG0000412	OG0000378	OG0000410	OG0000370	OG0000393	OG0000385	OG0000449
OG0000413	OG0000379	OG0000411	OG0000371	OG0000394	OG0000386	OG0000450
OG0000418	OG0000383	OG0000412	OG0000372	OG0000395	OG0000387	OG0000451
OG0000419	OG0000384	OG0000413	OG0000373	OG0000396	OG0000389	OG0000452
OG0000420	OG0000385	OG0000415	OG0000374	OG0000397	OG0000390	OG0000453
OG0000421	OG0000386	OG0000416	OG0000376	OG0000399	OG0000391	OG0000454
OG0000422	OG0000387	OG0000417	OG0000377	OG0000400	OG0000392	OG0000455
OG0000423	OG0000388	OG0000419	OG0000378	OG0000401	OG0000393	OG0000456
OG0000424	OG0000389	OG0000420	OG0000379	OG0000402	OG0000394	OG0000457
OG0000425	OG0000390	OG0000421	OG0000380	OG0000403	OG0000395	OG0000458
OG0000426	OG0000391	OG0000422	OG0000383	OG0000404	OG0000396	OG0000461
OG0000427	OG0000392	OG0000423	OG0000384	OG0000405	OG0000397	OG0000462
OG0000428	OG0000393	OG0000425	OG0000385	OG0000406	OG0000398	OG0000465
OG0000429	OG0000394	OG0000426	OG0000386	OG0000407	OG0000399	OG0000466
OG0000430	OG0000395	OG0000429	OG0000387	OG0000408	OG0000400	OG0000467
OG0000431	OG0000396	OG0000430	OG0000388	OG0000409	OG0000401	OG0000469
OG0000432	OG0000397	OG0000431	OG0000389	OG0000410	OG0000402	OG0000471
OG0000433	OG0000398	OG0000432	OG0000390	OG0000411	OG0000403	OG0000472
OG0000434	OG0000399	OG0000433	OG0000391	OG0000412	OG0000404	OG0000473
OG0000435	OG0000400	OG0000434	OG0000392	OG0000413	OG0000405	OG0000474
OG0000436	OG0000401	OG0000435	OG0000393	OG0000415	OG0000406	OG0000475
OG0000437	OG0000403	OG0000436	OG0000394	OG0000416	OG0000407	OG0000476
OG0000438	OG0000404	OG0000437	OG0000395	OG0000417	OG0000408	OG0000477
OG0000439	OG0000405	OG0000438	OG0000396	OG0000418	OG0000409	OG0000478
OG0000440	OG0000407	OG0000440	OG0000397	OG0000419	OG0000410	OG0000479
OG0000441	OG0000408	OG0000441	OG0000399	OG0000420	OG0000411	OG0000480
OG0000442	OG0000409	OG0000442	OG0000400	OG0000421	OG0000412	OG0000481
OG0000443	OG0000410	OG0000443	OG0000401	OG0000422	OG0000413	OG0000483
OG0000444	OG0000411	OG0000444	OG0000402	OG0000423	OG0000415	OG0000484
OG0000445	OG0000412	OG0000445	OG0000403	OG0000424	OG0000416	OG0000485
OG0000446	OG0000413	OG0000446	OG0000404	OG0000425	OG0000417	OG0000486
OG0000447	OG0000414	OG0000447	OG0000405	OG0000426	OG0000418	OG0000487
OG0000448	OG0000415	OG0000448	OG0000406	OG0000428	OG0000419	OG0000488
OG0000449	OG0000416	OG0000449	OG0000407	OG0000429	OG0000420	OG0000489
OG0000450	OG0000418	OG0000450	OG0000408	OG0000430	OG0000421	OG0000490
OG0000451	OG0000419	OG0000452	OG0000409	OG0000431	OG0000422	OG0000491
OG0000452	OG0000420	OG0000453	OG0000410	OG0000432	OG0000423	OG0000492
OG0000453	OG0000421	OG0000454	OG0000411	OG0000433	OG0000425	OG0000494
OG0000454	OG0000422	OG0000456	OG0000412	OG0000434	OG0000426	OG0000495
OG0000455	OG0000423	OG0000457	OG0000413	OG0000436	OG0000428	OG0000497
OG0000456	OG0000425	OG0000458	OG0000415	OG0000437	OG0000429	OG0000499
OG0000457	OG0000426	OG0000459	OG0000416	OG0000438	OG0000431	OG0000500
OG0000458	OG0000430	OG0000461	OG0000417	OG0000439	OG0000432	OG0000501
OG0000467	OG0000431	OG0000462	OG0000419	OG0000440	OG0000433	OG0000503
OG0000468	OG0000432	OG0000463	OG0000420	OG0000441	OG0000434	OG0000504
OG0000469	OG0000433	OG0000467	OG0000421	OG0000442	OG0000435	OG0000505
OG0000470	OG0000434	OG0000469	OG0000422	OG0000444	OG0000436	OG0000507
OG0000471	OG0000435	OG0000470	OG0000423	OG0000445	OG0000437	OG0000508
OG0000472	OG0000436	OG0000471	OG0000424	OG0000446	OG0000438	OG0000511
OG0000473	OG0000437	OG0000472	OG0000425	OG0000447	OG0000439	OG0000512
OG0000474	OG0000438	OG0000474	OG0000426	OG0000448	OG0000440	OG0000513
OG0000475	OG0000439	OG0000475	OG0000428	OG0000449	OG0000441	OG0000516
OG0000476	OG0000440	OG0000476	OG0000429	OG0000450	OG0000442	OG0000517
OG0000477	OG0000441	OG0000477	OG0000430	OG0000451	OG0000443	OG0000518
OG0000478	OG0000442	OG0000478	OG0000431	OG0000452	OG0000444	OG0000519
OG0000479	OG0000443	OG0000479	OG0000432	OG0000453	OG0000445	OG0000520
OG0000480	OG0000444	OG0000480	OG0000433	OG0000454	OG0000446	OG0000521
OG0000481	OG0000445	OG0000481	OG0000434	OG0000455	OG0000447	OG0000524
OG0000482	OG0000446	OG0000482	OG0000435	OG0000456	OG0000448	OG0000525
OG0000483	OG0000447	OG0000483	OG0000436	OG0000457	OG0000449	OG0000526
OG0000484	OG0000449	OG0000484	OG0000437	OG0000458	OG0000450	OG0000528
OG0000485	OG0000450	OG0000485	OG0000438	OG0000461	OG0000452	OG0000529
OG0000486	OG0000451	OG0000486	OG0000439	OG0000463	OG0000453	OG0000530
OG0000487	OG0000452	OG0000487	OG0000440	OG0000464	OG0000454	OG0000531
OG0000488	OG0000453	OG0000488	OG0000441	OG0000467	OG0000455	OG0000532
OG0000489	OG0000454	OG0000489	OG0000442	OG0000469	OG0000456	OG0000533
OG0000490	OG0000455	OG0000491	OG0000443	OG0000470	OG0000457	OG0000534
OG0000491	OG0000456	OG0000492	OG0000444	OG0000471	OG0000458	OG0000535
OG0000492	OG0000457	OG0000493	OG0000445	OG0000472	OG0000459	OG0000536
OG0000493	OG0000458	OG0000494	OG0000446	OG0000473	OG0000461	OG0000537
OG0000494	OG0000459	OG0000495	OG0000447	OG0000474	OG0000463	OG0000538
OG0000495	OG0000460	OG0000496	OG0000448	OG0000475	OG0000464	OG0000539
OG0000496	OG0000461	OG0000497	OG0000449	OG0000476	OG0000465	OG0000540
OG0000497	OG0000462	OG0000499	OG0000450	OG0000477	OG0000467	OG0000541
OG0000498	OG0000467	OG0000500	OG0000451	OG0000478	OG0000469	OG0000542
OG0000499	OG0000469	OG0000504	OG0000452	OG0000479	OG0000470	OG0000545
OG0000500	OG0000470	OG0000509	OG0000453	OG0000480	OG0000471	OG0000546
OG0000501	OG0000471	OG0000511	OG0000454	OG0000483	OG0000473	OG0000547
OG0000510	OG0000472	OG0000512	OG0000455	OG0000484	OG0000474	OG0000548
OG0000511	OG0000473	OG0000513	OG0000456	OG0000485	OG0000475	OG0000549
OG0000512	OG0000474	OG0000514	OG0000457	OG0000487	OG0000476	OG0000550
OG0000513	OG0000475	OG0000515	OG0000458	OG0000488	OG0000477	OG0000553
OG0000514	OG0000476	OG0000516	OG0000459	OG0000489	OG0000478	OG0000554
OG0000515	OG0000477	OG0000517	OG0000461	OG0000491	OG0000479	OG0000555
OG0000516	OG0000478	OG0000518	OG0000463	OG0000492	OG0000480	OG0000556
OG0000517	OG0000479	OG0000519	OG0000464	OG0000493	OG0000483	OG0000557
OG0000518	OG0000480	OG0000520	OG0000465	OG0000494	OG0000484	OG0000558
OG0000519	OG0000481	OG0000521	OG0000467	OG0000495	OG0000485	OG0000563
OG0000520	OG0000482	OG0000522	OG0000470	OG0000496	OG0000486	OG0000567
OG0000521	OG0000483	OG0000524	OG0000471	OG0000497	OG0000487	OG0000569
OG0000522	OG0000484	OG0000525	OG0000472	OG0000498	OG0000488	OG0000570
OG0000523	OG0000485	OG0000526	OG0000473	OG0000499	OG0000489	OG0000571
OG0000524	OG0000486	OG0000527	OG0000474	OG0000500	OG0000491	OG0000572
OG0000525	OG0000487	OG0000528	OG0000475	OG0000501	OG0000492	OG0000573
OG0000526	OG0000488	OG0000529	OG0000476	OG0000502	OG0000493	OG0000574
OG0000527	OG0000489	OG0000530	OG0000477	OG0000503	OG0000494	OG0000576
OG0000528	OG0000491	OG0000531	OG0000478	OG0000504	OG0000495	OG0000577
OG0000529	OG0000492	OG0000532	OG0000479	OG0000505	OG0000496	OG0000578
OG0000530	OG0000493	OG0000535	OG0000480	OG0000506	OG0000497	OG0000579
OG0000531	OG0000494	OG0000536	OG0000481	OG0000507	OG0000498	OG0000582
OG0000532	OG0000495	OG0000537	OG0000483	OG0000511	OG0000499	OG0000585
OG0000533	OG0000496	OG0000538	OG0000484	OG0000512	OG0000500	OG0000586
OG0000534	OG0000497	OG0000539	OG0000485	OG0000513	OG0000501	OG0000588
OG0000535	OG0000498	OG0000540	OG0000486	OG0000514	OG0000503	OG0000590
OG0000536	OG0000499	OG0000541	OG0000487	OG0000515	OG0000504	OG0000591
OG0000537	OG0000500	OG0000542	OG0000488	OG0000516	OG0000505	OG0000592
OG0000538	OG0000501	OG0000544	OG0000489	OG0000517	OG0000506	OG0000593
OG0000539	OG0000502	OG0000545	OG0000491	OG0000518	OG0000507	OG0000595
OG0000540	OG0000503	OG0000546	OG0000492	OG0000519	OG0000510	OG0000597
OG0000541	OG0000504	OG0000547	OG0000493	OG0000520	OG0000511	OG0000598
OG0000542	OG0000510	OG0000548	OG0000494	OG0000521	OG0000512	OG0000599
OG0000543	OG0000511	OG0000549	OG0000495	OG0000522	OG0000513	OG0000600
OG0000544	OG0000512	OG0000550	OG0000496	OG0000524	OG0000514	OG0000601
OG0000545	OG0000513	OG0000551	OG0000497	OG0000525	OG0000515	OG0000602
OG0000546	OG0000514	OG0000552	OG0000498	OG0000526	OG0000516	OG0000603
OG0000547	OG0000516	OG0000553	OG0000499	OG0000527	OG0000517	OG0000604
OG0000548	OG0000517	OG0000554	OG0000500	OG0000528	OG0000518	OG0000605
OG0000549	OG0000518	OG0000555	OG0000501	OG0000529	OG0000519	OG0000606
OG0000550	OG0000519	OG0000556	OG0000504	OG0000530	OG0000520	OG0000607
OG0000551	OG0000520	OG0000558	OG0000505	OG0000531	OG0000521	OG0000608
OG0000552	OG0000521	OG0000559	OG0000506	OG0000532	OG0000522	OG0000609
OG0000553	OG0000522	OG0000562	OG0000507	OG0000534	OG0000524	OG0000610
OG0000554	OG0000523	OG0000565	OG0000508	OG0000535	OG0000525	OG0000611
OG0000555	OG0000524	OG0000566	OG0000510	OG0000536	OG0000527	OG0000612
OG0000556	OG0000525	OG0000567	OG0000511	OG0000537	OG0000528	OG0000614
OG0000557	OG0000526	OG0000568	OG0000512	OG0000538	OG0000529	OG0000615
OG0000558	OG0000527	OG0000569	OG0000513	OG0000539	OG0000530	OG0000616
OG0000559	OG0000528	OG0000570	OG0000514	OG0000540	OG0000531	OG0000617
OG0000576	OG0000529	OG0000571	OG0000516	OG0000541	OG0000532	OG0000618
OG0000577	OG0000530	OG0000575	OG0000517	OG0000542	OG0000533	OG0000619
OG0000578	OG0000531	OG0000576	OG0000518	OG0000544	OG0000534	OG0000620
OG0000579	OG0000532	OG0000577	OG0000519	OG0000545	OG0000535	OG0000621
OG0000580	OG0000533	OG0000578	OG0000520	OG0000546	OG0000536	OG0000622
OG0000581	OG0000534	OG0000579	OG0000522	OG0000547	OG0000537	OG0000623
OG0000582	OG0000535	OG0000580	OG0000524	OG0000548	OG0000538	OG0000624
OG0000583	OG0000536	OG0000581	OG0000525	OG0000549	OG0000539	OG0000625
OG0000584	OG0000537	OG0000582	OG0000526	OG0000550	OG0000540	OG0000626
OG0000585	OG0000538	OG0000583	OG0000527	OG0000551	OG0000541	OG0000627
OG0000586	OG0000539	OG0000585	OG0000528	OG0000552	OG0000542	OG0000628
OG0000587	OG0000540	OG0000586	OG0000529	OG0000553	OG0000543	OG0000629
OG0000588	OG0000541	OG0000587	OG0000530	OG0000554	OG0000544	OG0000630
OG0000589	OG0000542	OG0000588	OG0000531	OG0000555	OG0000545	OG0000631
OG0000590	OG0000544	OG0000589	OG0000533	OG0000556	OG0000546	OG0000633
OG0000591	OG0000545	OG0000590	OG0000534	OG0000557	OG0000547	OG0000634
OG0000592	OG0000546	OG0000591	OG0000535	OG0000558	OG0000548	OG0000638
OG0000593	OG0000547	OG0000592	OG0000536	OG0000559	OG0000549	OG0000640
OG0000594	OG0000548	OG0000593	OG0000537	OG0000563	OG0000550	OG0000641
OG0000595	OG0000549	OG0000594	OG0000539	OG0000565	OG0000551	OG0000642
OG0000596	OG0000550	OG0000595	OG0000540	OG0000567	OG0000552	OG0000644
OG0000597	OG0000551	OG0000596	OG0000541	OG0000568	OG0000553	OG0000645
OG0000598	OG0000552	OG0000597	OG0000542	OG0000569	OG0000554	OG0000646
OG0000599	OG0000553	OG0000598	OG0000543	OG0000570	OG0000555	OG0000649
OG0000600	OG0000554	OG0000599	OG0000544	OG0000571	OG0000556	OG0000650
OG0000601	OG0000555	OG0000600	OG0000545	OG0000576	OG0000557	OG0000651
OG0000602	OG0000556	OG0000601	OG0000546	OG0000577	OG0000558	OG0000652
OG0000603	OG0000557	OG0000602	OG0000547	OG0000578	OG0000559	OG0000653
OG0000604	OG0000558	OG0000603	OG0000548	OG0000579	OG0000562	OG0000655
OG0000605	OG0000559	OG0000604	OG0000549	OG0000580	OG0000563	OG0000656
OG0000606	OG0000560	OG0000605	OG0000550	OG0000581	OG0000565	OG0000657
OG0000607	OG0000561	OG0000606	OG0000551	OG0000582	OG0000566	OG0000658
OG0000608	OG0000562	OG0000607	OG0000552	OG0000583	OG0000567	OG0000659
OG0000609	OG0000563	OG0000608	OG0000553	OG0000585	OG0000569	OG0000662
OG0000610	OG0000564	OG0000609	OG0000554	OG0000586	OG0000570	OG0000663
OG0000611	OG0000565	OG0000610	OG0000555	OG0000587	OG0000571	OG0000664
OG0000612	OG0000566	OG0000611	OG0000556	OG0000588	OG0000576	OG0000666
OG0000613	OG0000567	OG0000612	OG0000557	OG0000589	OG0000577	OG0000667
OG0000614	OG0000568	OG0000613	OG0000558	OG0000590	OG0000578	OG0000669
OG0000615	OG0000569	OG0000614	OG0000559	OG0000591	OG0000579	OG0000670
OG0000616	OG0000570	OG0000615	OG0000562	OG0000592	OG0000580	OG0000671
OG0000617	OG0000576	OG0000616	OG0000563	OG0000593	OG0000582	OG0000672
OG0000618	OG0000577	OG0000617	OG0000565	OG0000594	OG0000583	OG0000673
OG0000619	OG0000578	OG0000618	OG0000567	OG0000595	OG0000585	OG0000674
OG0000620	OG0000579	OG0000619	OG0000568	OG0000596	OG0000586	OG0000675
OG0000621	OG0000580	OG0000620	OG0000569	OG0000598	OG0000587	OG0000676
OG0000622	OG0000581	OG0000621	OG0000571	OG0000599	OG0000588	OG0000677
OG0000623	OG0000582	OG0000622	OG0000576	OG0000600	OG0000589	OG0000678
OG0000624	OG0000585	OG0000623	OG0000577	OG0000601	OG0000590	OG0000679
OG0000625	OG0000586	OG0000624	OG0000578	OG0000602	OG0000591	OG0000680
OG0000626	OG0000587	OG0000625	OG0000579	OG0000603	OG0000592	OG0000681
OG0000627	OG0000588	OG0000626	OG0000580	OG0000604	OG0000593	OG0000682
OG0000628	OG0000589	OG0000627	OG0000581	OG0000605	OG0000594	OG0000683
OG0000629	OG0000590	OG0000628	OG0000582	OG0000606	OG0000595	OG0000685
OG0000630	OG0000591	OG0000629	OG0000585	OG0000607	OG0000596	OG0000686
OG0000631	OG0000592	OG0000630	OG0000586	OG0000608	OG0000597	OG0000687
OG0000638	OG0000593	OG0000631	OG0000587	OG0000609	OG0000598	OG0000688
OG0000639	OG0000594	OG0000632	OG0000588	OG0000610	OG0000599	OG0000689
OG0000640	OG0000595	OG0000633	OG0000590	OG0000611	OG0000600	OG0000691
OG0000641	OG0000596	OG0000634	OG0000591	OG0000612	OG0000601	OG0000692
OG0000642	OG0000597	OG0000635	OG0000592	OG0000613	OG0000602	OG0000693
OG0000643	OG0000598	OG0000636	OG0000593	OG0000614	OG0000603	OG0000694
OG0000644	OG0000599	OG0000640	OG0000594	OG0000615	OG0000604	OG0000695
OG0000645	OG0000600	OG0000641	OG0000595	OG0000616	OG0000605	OG0000697
OG0000646	OG0000602	OG0000642	OG0000596	OG0000617	OG0000606	OG0000698
OG0000647	OG0000603	OG0000643	OG0000597	OG0000618	OG0000607	OG0000699
OG0000648	OG0000604	OG0000644	OG0000598	OG0000619	OG0000608	OG0000700
OG0000649	OG0000605	OG0000645	OG0000599	OG0000620	OG0000609	OG0000701
OG0000650	OG0000606	OG0000646	OG0000600	OG0000621	OG0000610	OG0000702
OG0000651	OG0000607	OG0000647	OG0000601	OG0000622	OG0000611	OG0000703
OG0000652	OG0000608	OG0000648	OG0000602	OG0000623	OG0000613	OG0000704
OG0000653	OG0000609	OG0000649	OG0000603	OG0000624	OG0000614	OG0000705
OG0000654	OG0000610	OG0000650	OG0000604	OG0000625	OG0000615	OG0000706
OG0000655	OG0000611	OG0000651	OG0000605	OG0000626	OG0000616	OG0000707
OG0000656	OG0000612	OG0000652	OG0000606	OG0000627	OG0000617	OG0000709
OG0000657	OG0000614	OG0000653	OG0000607	OG0000628	OG0000618	OG0000710
OG0000658	OG0000615	OG0000654	OG0000608	OG0000629	OG0000619	OG0000711
OG0000659	OG0000616	OG0000655	OG0000609	OG0000630	OG0000620	OG0000712
OG0000660	OG0000617	OG0000656	OG0000610	OG0000631	OG0000621	OG0000713
OG0000661	OG0000618	OG0000657	OG0000611	OG0000632	OG0000622	OG0000714
OG0000662	OG0000619	OG0000658	OG0000612	OG0000633	OG0000623	OG0000717
OG0000663	OG0000620	OG0000659	OG0000613	OG0000634	OG0000624	OG0000718
OG0000664	OG0000621	OG0000660	OG0000614	OG0000635	OG0000625	OG0000719
OG0000665	OG0000622	OG0000661	OG0000615	OG0000636	OG0000626	OG0000720
OG0000666	OG0000623	OG0000662	OG0000616	OG0000637	OG0000627	OG0000721
OG0000667	OG0000624	OG0000663	OG0000617	OG0000638	OG0000628	OG0000722
OG0000668	OG0000625	OG0000664	OG0000618	OG0000640	OG0000629	OG0000723
OG0000669	OG0000626	OG0000666	OG0000619	OG0000641	OG0000630	OG0000724
OG0000670	OG0000627	OG0000667	OG0000620	OG0000642	OG0000631	OG0000725
OG0000671	OG0000628	OG0000668	OG0000621	OG0000643	OG0000632	OG0000726
OG0000672	OG0000629	OG0000669	OG0000622	OG0000644	OG0000633	OG0000727
OG0000673	OG0000630	OG0000670	OG0000623	OG0000645	OG0000634	OG0000728
OG0000674	OG0000631	OG0000671	OG0000624	OG0000646	OG0000635	OG0000729
OG0000675	OG0000632	OG0000672	OG0000625	OG0000648	OG0000636	OG0000730
OG0000676	OG0000633	OG0000673	OG0000626	OG0000649	OG0000638	OG0000731
OG0000677	OG0000634	OG0000674	OG0000627	OG0000650	OG0000640	OG0000732
OG0000678	OG0000635	OG0000675	OG0000628	OG0000651	OG0000642	OG0000733
OG0000679	OG0000636	OG0000676	OG0000629	OG0000652	OG0000643	OG0000734
OG0000680	OG0000638	OG0000677	OG0000630	OG0000653	OG0000644	OG0000736
OG0000681	OG0000640	OG0000678	OG0000631	OG0000655	OG0000645	OG0000737
OG0000682	OG0000641	OG0000679	OG0000632	OG0000656	OG0000646	OG0000738
OG0000683	OG0000642	OG0000680	OG0000633	OG0000657	OG0000647	OG0000739
OG0000684	OG0000643	OG0000681	OG0000634	OG0000658	OG0000648	OG0000741
OG0000685	OG0000644	OG0000682	OG0000635	OG0000659	OG0000649	OG0000743
OG0000686	OG0000645	OG0000683	OG0000636	OG0000660	OG0000650	OG0000745
OG0000687	OG0000646	OG0000685	OG0000638	OG0000661	OG0000651	OG0000746
OG0000688	OG0000648	OG0000687	OG0000640	OG0000662	OG0000652	OG0000747
OG0000689	OG0000649	OG0000688	OG0000641	OG0000663	OG0000653	OG0000748
OG0000690	OG0000650	OG0000689	OG0000642	OG0000664	OG0000654	OG0000749
OG0000691	OG0000651	OG0000690	OG0000643	OG0000665	OG0000655	OG0000751
OG0000692	OG0000652	OG0000691	OG0000644	OG0000666	OG0000656	OG0000752
OG0000693	OG0000653	OG0000692	OG0000645	OG0000667	OG0000657	OG0000754
OG0000694	OG0000654	OG0000693	OG0000646	OG0000668	OG0000658	OG0000755
OG0000695	OG0000655	OG0000694	OG0000647	OG0000669	OG0000659	OG0000757
OG0000696	OG0000656	OG0000695	OG0000648	OG0000670	OG0000660	OG0000758
OG0000697	OG0000657	OG0000696	OG0000649	OG0000671	OG0000661	OG0000760
OG0000698	OG0000658	OG0000697	OG0000650	OG0000672	OG0000662	OG0000762
OG0000699	OG0000659	OG0000698	OG0000651	OG0000673	OG0000663	OG0000764
OG0000700	OG0000660	OG0000699	OG0000652	OG0000674	OG0000664	OG0000765
OG0000701	OG0000661	OG0000700	OG0000653	OG0000675	OG0000665	OG0000766
OG0000702	OG0000663	OG0000701	OG0000654	OG0000676	OG0000666	OG0000767
OG0000703	OG0000664	OG0000702	OG0000655	OG0000677	OG0000667	OG0000768
OG0000704	OG0000665	OG0000703	OG0000656	OG0000678	OG0000669	OG0000769
OG0000705	OG0000666	OG0000704	OG0000657	OG0000680	OG0000670	OG0000771
OG0000706	OG0000667	OG0000705	OG0000658	OG0000681	OG0000671	OG0000773
OG0000707	OG0000668	OG0000706	OG0000659	OG0000682	OG0000672	OG0000774
OG0000708	OG0000669	OG0000707	OG0000662	OG0000683	OG0000673	OG0000775
OG0000709	OG0000670	OG0000708	OG0000663	OG0000684	OG0000674	OG0000776
OG0000710	OG0000671	OG0000709	OG0000664	OG0000685	OG0000675	OG0000777
OG0000711	OG0000672	OG0000710	OG0000665	OG0000686	OG0000676	OG0000778
OG0000712	OG0000673	OG0000711	OG0000666	OG0000687	OG0000677	OG0000779
OG0000713	OG0000674	OG0000712	OG0000667	OG0000688	OG0000678	OG0000780
OG0000714	OG0000675	OG0000713	OG0000668	OG0000689	OG0000679	OG0000781
OG0000715	OG0000676	OG0000714	OG0000669	OG0000690	OG0000680	OG0000783
OG0000716	OG0000677	OG0000715	OG0000670	OG0000691	OG0000681	OG0000784
OG0000717	OG0000678	OG0000717	OG0000671	OG0000692	OG0000682	OG0000785
OG0000718	OG0000680	OG0000718	OG0000672	OG0000693	OG0000683	OG0000786
OG0000719	OG0000681	OG0000719	OG0000673	OG0000694	OG0000684	OG0000787
OG0000720	OG0000682	OG0000720	OG0000674	OG0000695	OG0000685	OG0000788
OG0000721	OG0000683	OG0000722	OG0000675	OG0000696	OG0000686	OG0000789
OG0000722	OG0000684	OG0000723	OG0000676	OG0000697	OG0000687	OG0000790
OG0000723	OG0000685	OG0000724	OG0000677	OG0000698	OG0000688	OG0000791
OG0000724	OG0000686	OG0000725	OG0000678	OG0000699	OG0000689	OG0000793
OG0000725	OG0000687	OG0000726	OG0000679	OG0000700	OG0000690	OG0000794
OG0000726	OG0000688	OG0000727	OG0000680	OG0000701	OG0000691	OG0000795
OG0000727	OG0000689	OG0000728	OG0000681	OG0000702	OG0000692	OG0000796
OG0000728	OG0000690	OG0000729	OG0000682	OG0000703	OG0000693	OG0000797
OG0000729	OG0000691	OG0000730	OG0000683	OG0000704	OG0000694	OG0000798
OG0000746	OG0000692	OG0000732	OG0000684	OG0000705	OG0000695	OG0000799
OG0000747	OG0000693	OG0000733	OG0000685	OG0000706	OG0000696	OG0000800
OG0000748	OG0000694	OG0000735	OG0000686	OG0000707	OG0000697	OG0000801
OG0000749	OG0000695	OG0000736	OG0000687	OG0000708	OG0000698	OG0000802
OG0000750	OG0000696	OG0000737	OG0000688	OG0000709	OG0000699	OG0000803
OG0000751	OG0000697	OG0000739	OG0000689	OG0000710	OG0000700	OG0000804
OG0000752	OG0000698	OG0000740	OG0000690	OG0000711	OG0000701	OG0000805
OG0000753	OG0000699	OG0000741	OG0000691	OG0000712	OG0000702	OG0000810
OG0000754	OG0000700	OG0000746	OG0000692	OG0000713	OG0000703	OG0000811
OG0000755	OG0000701	OG0000747	OG0000693	OG0000714	OG0000704	OG0000813
OG0000756	OG0000702	OG0000749	OG0000694	OG0000715	OG0000705	OG0000816
OG0000757	OG0000703	OG0000750	OG0000695	OG0000717	OG0000706	OG0000818
OG0000758	OG0000704	OG0000751	OG0000696	OG0000718	OG0000707	OG0000819
OG0000759	OG0000705	OG0000752	OG0000697	OG0000719	OG0000708	OG0000820
OG0000760	OG0000706	OG0000753	OG0000698	OG0000720	OG0000709	OG0000821
OG0000761	OG0000707	OG0000754	OG0000699	OG0000721	OG0000710	OG0000822
OG0000762	OG0000708	OG0000755	OG0000700	OG0000722	OG0000711	OG0000824
OG0000763	OG0000709	OG0000757	OG0000701	OG0000723	OG0000712	OG0000828
OG0000764	OG0000710	OG0000758	OG0000702	OG0000724	OG0000713	OG0000829
OG0000765	OG0000711	OG0000759	OG0000703	OG0000725	OG0000714	OG0000830
OG0000766	OG0000712	OG0000761	OG0000704	OG0000726	OG0000715	OG0000833
OG0000767	OG0000713	OG0000762	OG0000705	OG0000727	OG0000717	OG0000837
OG0000768	OG0000714	OG0000763	OG0000706	OG0000728	OG0000718	OG0000838
OG0000769	OG0000715	OG0000764	OG0000707	OG0000729	OG0000719	OG0000839
OG0000770	OG0000717	OG0000765	OG0000708	OG0000730	OG0000720	OG0000840
OG0000771	OG0000718	OG0000766	OG0000709	OG0000732	OG0000721	OG0000841
OG0000772	OG0000719	OG0000767	OG0000710	OG0000733	OG0000722	OG0000842
OG0000773	OG0000720	OG0000768	OG0000711	OG0000734	OG0000723	OG0000844
OG0000774	OG0000721	OG0000769	OG0000712	OG0000735	OG0000724	OG0000845
OG0000775	OG0000722	OG0000771	OG0000713	OG0000736	OG0000725	OG0000847
OG0000776	OG0000723	OG0000772	OG0000714	OG0000737	OG0000726	OG0000848
OG0000777	OG0000724	OG0000773	OG0000715	OG0000739	OG0000727	OG0000849
OG0000778	OG0000725	OG0000774	OG0000716	OG0000740	OG0000728	OG0000851
OG0000779	OG0000726	OG0000776	OG0000717	OG0000741	OG0000729	OG0000852
OG0000780	OG0000727	OG0000777	OG0000718	OG0000742	OG0000730	OG0000853
OG0000781	OG0000728	OG0000778	OG0000719	OG0000743	OG0000732	OG0000854
OG0000782	OG0000729	OG0000779	OG0000720	OG0000744	OG0000733	OG0000855
OG0000783	OG0000730	OG0000780	OG0000721	OG0000746	OG0000734	OG0000856
OG0000784	OG0000731	OG0000781	OG0000722	OG0000747	OG0000735	OG0000857
OG0000785	OG0000732	OG0000782	OG0000723	OG0000749	OG0000737	OG0000859
OG0000786	OG0000733	OG0000783	OG0000724	OG0000751	OG0000739	OG0000860
OG0000787	OG0000734	OG0000785	OG0000725	OG0000752	OG0000740	OG0000862
OG0000788	OG0000735	OG0000786	OG0000726	OG0000753	OG0000741	OG0000864
OG0000789	OG0000736	OG0000787	OG0000727	OG0000754	OG0000743	OG0000865
OG0000790	OG0000737	OG0000788	OG0000728	OG0000755	OG0000746	OG0000866
OG0000791	OG0000738	OG0000789	OG0000729	OG0000757	OG0000747	OG0000867
OG0000792	OG0000739	OG0000790	OG0000730	OG0000758	OG0000749	OG0000868
OG0000793	OG0000740	OG0000791	OG0000732	OG0000759	OG0000751	OG0000869
OG0000794	OG0000741	OG0000792	OG0000734	OG0000760	OG0000752	OG0000871
OG0000795	OG0000746	OG0000793	OG0000735	OG0000762	OG0000753	OG0000873
OG0000796	OG0000747	OG0000794	OG0000736	OG0000763	OG0000754	OG0000874
OG0000797	OG0000749	OG0000795	OG0000737	OG0000764	OG0000755	OG0000876
OG0000798	OG0000751	OG0000796	OG0000738	OG0000765	OG0000757	OG0000877
OG0000799	OG0000752	OG0000797	OG0000739	OG0000766	OG0000758	OG0000878
OG0000800	OG0000753	OG0000798	OG0000740	OG0000767	OG0000759	OG0000880
OG0000801	OG0000754	OG0000799	OG0000741	OG0000768	OG0000760	OG0000881
OG0000802	OG0000755	OG0000800	OG0000742	OG0000769	OG0000761	OG0000882
OG0000803	OG0000757	OG0000801	OG0000743	OG0000771	OG0000762	OG0000883
OG0000804	OG0000758	OG0000802	OG0000746	OG0000773	OG0000763	OG0000884
OG0000805	OG0000759	OG0000803	OG0000747	OG0000774	OG0000764	OG0000885
OG0000821	OG0000760	OG0000804	OG0000749	OG0000775	OG0000765	OG0000886
OG0000822	OG0000761	OG0000805	OG0000751	OG0000776	OG0000766	OG0000887
OG0000823	OG0000762	OG0000810	OG0000752	OG0000777	OG0000767	OG0000888
OG0000824	OG0000763	OG0000811	OG0000753	OG0000778	OG0000768	OG0000889
OG0000825	OG0000764	OG0000813	OG0000754	OG0000779	OG0000769	OG0000890
OG0000826	OG0000765	OG0000814	OG0000755	OG0000780	OG0000771	OG0000891
OG0000827	OG0000766	OG0000815	OG0000757	OG0000781	OG0000773	OG0000892
OG0000828	OG0000767	OG0000817	OG0000758	OG0000782	OG0000774	OG0000893
OG0000829	OG0000768	OG0000818	OG0000760	OG0000783	OG0000775	OG0000894
OG0000830	OG0000769	OG0000821	OG0000761	OG0000784	OG0000776	OG0000895
OG0000831	OG0000771	OG0000822	OG0000762	OG0000785	OG0000777	OG0000896
OG0000832	OG0000772	OG0000824	OG0000763	OG0000786	OG0000778	OG0000897
OG0000833	OG0000773	OG0000826	OG0000764	OG0000787	OG0000779	OG0000898
OG0000834	OG0000774	OG0000828	OG0000765	OG0000788	OG0000780	OG0000899
OG0000835	OG0000775	OG0000829	OG0000766	OG0000789	OG0000781	OG0000900
OG0000836	OG0000776	OG0000830	OG0000767	OG0000790	OG0000782	OG0000901
OG0000837	OG0000777	OG0000831	OG0000768	OG0000791	OG0000783	OG0000902
OG0000838	OG0000778	OG0000833	OG0000769	OG0000792	OG0000784	OG0000903
OG0000839	OG0000779	OG0000834	OG0000771	OG0000793	OG0000785	OG0000904
OG0000840	OG0000780	OG0000835	OG0000773	OG0000794	OG0000786	OG0000905
OG0000841	OG0000781	OG0000837	OG0000774	OG0000795	OG0000787	OG0000906
OG0000842	OG0000782	OG0000838	OG0000775	OG0000796	OG0000788	OG0000907
OG0000843	OG0000783	OG0000839	OG0000776	OG0000797	OG0000789	OG0000908
OG0000844	OG0000784	OG0000840	OG0000777	OG0000798	OG0000790	OG0000909
OG0000845	OG0000785	OG0000841	OG0000778	OG0000799	OG0000791	OG0000910
OG0000846	OG0000786	OG0000842	OG0000779	OG0000800	OG0000792	OG0000916
OG0000847	OG0000787	OG0000844	OG0000780	OG0000801	OG0000793	OG0000919
OG0000848	OG0000788	OG0000845	OG0000781	OG0000802	OG0000794	OG0000921
OG0000849	OG0000789	OG0000847	OG0000782	OG0000803	OG0000795	OG0000923
OG0000850	OG0000790	OG0000848	OG0000783	OG0000804	OG0000796	OG0000925
OG0000851	OG0000791	OG0000849	OG0000784	OG0000805	OG0000797	OG0000926
OG0000852	OG0000792	OG0000851	OG0000785	OG0000810	OG0000798	OG0000927
OG0000853	OG0000793	OG0000852	OG0000786	OG0000811	OG0000799	OG0000928
OG0000854	OG0000794	OG0000853	OG0000787	OG0000813	OG0000800	OG0000929
OG0000855	OG0000795	OG0000854	OG0000788	OG0000814	OG0000801	OG0000930
OG0000856	OG0000796	OG0000855	OG0000789	OG0000815	OG0000802	OG0000931
OG0000857	OG0000797	OG0000856	OG0000790	OG0000816	OG0000803	OG0000932
OG0000858	OG0000798	OG0000857	OG0000791	OG0000819	OG0000804	OG0000933
OG0000859	OG0000799	OG0000859	OG0000792	OG0000821	OG0000805	OG0000934
OG0000860	OG0000800	OG0000860	OG0000793	OG0000822	OG0000810	OG0000935
OG0000861	OG0000801	OG0000862	OG0000794	OG0000823	OG0000811	OG0000937
OG0000862	OG0000802	OG0000863	OG0000795	OG0000824	OG0000813	OG0000940
OG0000863	OG0000803	OG0000865	OG0000796	OG0000826	OG0000814	OG0000941
OG0000864	OG0000805	OG0000868	OG0000797	OG0000828	OG0000817	OG0000943
OG0000865	OG0000806	OG0000869	OG0000798	OG0000829	OG0000819	OG0000944
OG0000866	OG0000807	OG0000870	OG0000799	OG0000830	OG0000821	OG0000945
OG0000867	OG0000808	OG0000871	OG0000800	OG0000831	OG0000822	OG0000946
OG0000868	OG0000809	OG0000872	OG0000801	OG0000833	OG0000824	OG0000948
OG0000869	OG0000810	OG0000873	OG0000802	OG0000834	OG0000825	OG0000949
OG0000870	OG0000811	OG0000874	OG0000803	OG0000837	OG0000826	OG0000950
OG0000871	OG0000812	OG0000877	OG0000805	OG0000838	OG0000827	OG0000951
OG0000872	OG0000813	OG0000878	OG0000810	OG0000839	OG0000828	OG0000954
OG0000873	OG0000814	OG0000879	OG0000811	OG0000840	OG0000829	OG0000955
OG0000874	OG0000815	OG0000880	OG0000812	OG0000841	OG0000830	OG0000956
OG0000875	OG0000821	OG0000881	OG0000813	OG0000842	OG0000831	OG0000958
OG0000876	OG0000822	OG0000882	OG0000814	OG0000844	OG0000833	OG0000959
OG0000877	OG0000823	OG0000883	OG0000815	OG0000845	OG0000834	OG0000960
OG0000878	OG0000824	OG0000884	OG0000816	OG0000847	OG0000835	OG0000962
OG0000879	OG0000826	OG0000885	OG0000817	OG0000848	OG0000836	OG0000963
OG0000880	OG0000827	OG0000886	OG0000818	OG0000849	OG0000837	OG0000964
OG0000881	OG0000828	OG0000887	OG0000819	OG0000850	OG0000838	OG0000965
OG0000882	OG0000829	OG0000888	OG0000821	OG0000851	OG0000839	OG0000966
OG0000883	OG0000830	OG0000889	OG0000822	OG0000852	OG0000840	OG0000968
OG0000884	OG0000831	OG0000890	OG0000823	OG0000853	OG0000841	OG0000969
OG0000885	OG0000833	OG0000891	OG0000824	OG0000854	OG0000842	OG0000970
OG0000886	OG0000834	OG0000892	OG0000825	OG0000855	OG0000844	OG0000971
OG0000887	OG0000836	OG0000893	OG0000826	OG0000856	OG0000845	OG0000975
OG0000888	OG0000837	OG0000894	OG0000827	OG0000857	OG0000847	OG0000977
OG0000889	OG0000838	OG0000895	OG0000828	OG0000859	OG0000848	OG0000978
OG0000890	OG0000839	OG0000897	OG0000829	OG0000860	OG0000849	OG0000979
OG0000891	OG0000840	OG0000898	OG0000830	OG0000861	OG0000850	OG0000980
OG0000892	OG0000841	OG0000899	OG0000831	OG0000862	OG0000851	OG0000981
OG0000893	OG0000842	OG0000900	OG0000833	OG0000863	OG0000852	OG0000982
OG0000894	OG0000844	OG0000901	OG0000834	OG0000864	OG0000853	OG0000983
OG0000895	OG0000845	OG0000902	OG0000836	OG0000865	OG0000854	OG0000985
OG0000896	OG0000846	OG0000903	OG0000837	OG0000866	OG0000855	OG0000986
OG0000897	OG0000847	OG0000905	OG0000838	OG0000867	OG0000856	OG0000987
OG0000898	OG0000848	OG0000906	OG0000839	OG0000868	OG0000857	OG0000988
OG0000899	OG0000849	OG0000907	OG0000840	OG0000869	OG0000858	OG0000989
OG0000900	OG0000850	OG0000908	OG0000841	OG0000870	OG0000859	OG0000990
OG0000901	OG0000851	OG0000909	OG0000842	OG0000871	OG0000860	OG0000991
OG0000902	OG0000852	OG0000910	OG0000844	OG0000872	OG0000862	OG0000992
OG0000903	OG0000853	OG0000911	OG0000845	OG0000873	OG0000863	OG0000993
OG0000904	OG0000854	OG0000914	OG0000847	OG0000874	OG0000864	OG0000994
OG0000905	OG0000855	OG0000915	OG0000848	OG0000875	OG0000865	OG0000995
OG0000906	OG0000856	OG0000916	OG0000849	OG0000876	OG0000866	OG0000996
OG0000907	OG0000857	OG0000920	OG0000851	OG0000877	OG0000867	OG0000999
OG0000908	OG0000859	OG0000923	OG0000852	OG0000878	OG0000868	OG0001002
OG0000909	OG0000862	OG0000924	OG0000853	OG0000879	OG0000869	OG0001003
OG0000910	OG0000863	OG0000926	OG0000854	OG0000880	OG0000870	OG0001005
OG0000932	OG0000864	OG0000932	OG0000855	OG0000881	OG0000871	OG0001007
OG0000933	OG0000865	OG0000933	OG0000856	OG0000882	OG0000872	OG0001008
OG0000934	OG0000867	OG0000935	OG0000857	OG0000883	OG0000873	OG0001010
OG0000935	OG0000868	OG0000937	OG0000859	OG0000884	OG0000874	OG0001011
OG0000936	OG0000869	OG0000940	OG0000860	OG0000885	OG0000875	OG0001012
OG0000937	OG0000870	OG0000941	OG0000862	OG0000886	OG0000876	OG0001013
OG0000938	OG0000871	OG0000942	OG0000863	OG0000887	OG0000877	OG0001016
OG0000939	OG0000872	OG0000943	OG0000864	OG0000888	OG0000878	OG0001018
OG0000940	OG0000873	OG0000944	OG0000865	OG0000889	OG0000879	OG0001019
OG0000941	OG0000874	OG0000945	OG0000867	OG0000890	OG0000880	OG0001020
OG0000942	OG0000875	OG0000948	OG0000868	OG0000891	OG0000881	OG0001021
OG0000943	OG0000876	OG0000949	OG0000869	OG0000892	OG0000882	OG0001022
OG0000944	OG0000877	OG0000950	OG0000870	OG0000893	OG0000883	OG0001023
OG0000945	OG0000878	OG0000951	OG0000871	OG0000894	OG0000884	OG0001024
OG0000946	OG0000879	OG0000954	OG0000872	OG0000895	OG0000885	OG0001025
OG0000947	OG0000880	OG0000955	OG0000873	OG0000896	OG0000886	OG0001026
OG0000948	OG0000881	OG0000956	OG0000874	OG0000897	OG0000887	OG0001027
OG0000949	OG0000882	OG0000957	OG0000875	OG0000898	OG0000888	OG0001029
OG0000950	OG0000883	OG0000958	OG0000876	OG0000899	OG0000889	OG0001030
OG0000951	OG0000884	OG0000959	OG0000877	OG0000900	OG0000890	OG0001031
OG0000952	OG0000885	OG0000960	OG0000878	OG0000901	OG0000891	OG0001032
OG0000953	OG0000886	OG0000962	OG0000879	OG0000902	OG0000892	OG0001033
OG0000954	OG0000887	OG0000963	OG0000880	OG0000903	OG0000893	OG0001034
OG0000955	OG0000888	OG0000964	OG0000881	OG0000904	OG0000894	OG0001035
OG0000956	OG0000889	OG0000965	OG0000882	OG0000905	OG0000895	OG0001036
OG0000957	OG0000890	OG0000966	OG0000883	OG0000906	OG0000896	OG0001037
OG0000958	OG0000891	OG0000967	OG0000884	OG0000907	OG0000897	OG0001038
OG0000959	OG0000892	OG0000968	OG0000885	OG0000908	OG0000898	OG0001039
OG0000960	OG0000893	OG0000969	OG0000886	OG0000909	OG0000899	OG0001040
OG0000961	OG0000894	OG0000971	OG0000887	OG0000910	OG0000900	OG0001041
OG0000962	OG0000895	OG0000973	OG0000888	OG0000911	OG0000901	OG0001042
OG0000963	OG0000896	OG0000974	OG0000889	OG0000915	OG0000902	OG0001043
OG0000964	OG0000897	OG0000975	OG0000890	OG0000916	OG0000903	OG0001044
OG0000965	OG0000898	OG0000977	OG0000891	OG0000917	OG0000904	OG0001045
OG0000966	OG0000899	OG0000978	OG0000892	OG0000918	OG0000905	OG0001048
OG0000967	OG0000900	OG0000979	OG0000893	OG0000920	OG0000906	OG0001049
OG0000968	OG0000901	OG0000980	OG0000894	OG0000923	OG0000907	OG0001052
OG0000969	OG0000902	OG0000981	OG0000895	OG0000925	OG0000908	OG0001053
OG0000970	OG0000903	OG0000982	OG0000896	OG0000926	OG0000909	OG0001057
OG0000971	OG0000904	OG0000983	OG0000897	OG0000932	OG0000910	OG0001058
OG0000972	OG0000905	OG0000985	OG0000898	OG0000933	OG0000911	OG0001059
OG0000973	OG0000906	OG0000986	OG0000899	OG0000934	OG0000915	OG0001060
OG0000974	OG0000907	OG0000987	OG0000900	OG0000935	OG0000916	OG0001061
OG0000975	OG0000908	OG0000988	OG0000901	OG0000937	OG0000917	OG0001062
OG0000976	OG0000909	OG0000989	OG0000902	OG0000938	OG0000918	OG0001063
OG0000977	OG0000910	OG0000990	OG0000903	OG0000940	OG0000920	OG0001064
OG0000978	OG0000911	OG0000992	OG0000904	OG0000941	OG0000923	OG0001065
OG0000979	OG0000912	OG0000993	OG0000905	OG0000942	OG0000924	OG0001066
OG0000980	OG0000913	OG0000994	OG0000906	OG0000943	OG0000925	OG0001067
OG0000981	OG0000914	OG0000995	OG0000907	OG0000944	OG0000926	OG0001070
OG0000982	OG0000915	OG0000996	OG0000908	OG0000945	OG0000932	OG0001072
OG0000983	OG0000916	OG0000997	OG0000909	OG0000948	OG0000933	OG0001075
OG0000984	OG0000917	OG0000998	OG0000910	OG0000949	OG0000934	OG0001076
OG0000985	OG0000918	OG0000999	OG0000911	OG0000950	OG0000937	OG0001077
OG0000986	OG0000919	OG0001000	OG0000912	OG0000951	OG0000938	OG0001079
OG0000987	OG0000920	OG0001001	OG0000914	OG0000952	OG0000940	OG0001080
OG0000988	OG0000932	OG0001002	OG0000915	OG0000954	OG0000941	OG0001081
OG0000989	OG0000933	OG0001003	OG0000916	OG0000955	OG0000942	OG0001082
OG0000990	OG0000934	OG0001005	OG0000917	OG0000956	OG0000943	OG0001083
OG0000991	OG0000935	OG0001007	OG0000918	OG0000957	OG0000944	OG0001084
OG0000992	OG0000937	OG0001008	OG0000920	OG0000958	OG0000945	OG0001085
OG0000993	OG0000938	OG0001010	OG0000921	OG0000959	OG0000948	OG0001086
OG0000994	OG0000939	OG0001011	OG0000922	OG0000960	OG0000949	OG0001087
OG0000995	OG0000940	OG0001012	OG0000923	OG0000962	OG0000950	OG0001089
OG0000996	OG0000941	OG0001013	OG0000924	OG0000963	OG0000951	OG0001091
OG0000997	OG0000942	OG0001016	OG0000925	OG0000964	OG0000954	OG0001092
OG0000998	OG0000943	OG0001018	OG0000926	OG0000965	OG0000955	OG0001093
OG0000999	OG0000944	OG0001019	OG0000932	OG0000966	OG0000956	OG0001094
OG0001000	OG0000945	OG0001020	OG0000933	OG0000967	OG0000957	OG0001095
OG0001001	OG0000946	OG0001021	OG0000934	OG0000968	OG0000958	OG0001096
OG0001002	OG0000947	OG0001022	OG0000935	OG0000969	OG0000959	OG0001099
OG0001003	OG0000948	OG0001023	OG0000937	OG0000970	OG0000960	OG0001100
OG0001004	OG0000949	OG0001024	OG0000938	OG0000971	OG0000962	OG0001101
OG0001005	OG0000950	OG0001025	OG0000939	OG0000973	OG0000963	OG0001103
OG0001006	OG0000951	OG0001026	OG0000940	OG0000974	OG0000964	OG0001104
OG0001007	OG0000952	OG0001027	OG0000941	OG0000975	OG0000965	OG0001105
OG0001008	OG0000953	OG0001028	OG0000942	OG0000977	OG0000966	OG0001106
OG0001009	OG0000954	OG0001029	OG0000943	OG0000978	OG0000967	OG0001107
OG0001010	OG0000955	OG0001030	OG0000944	OG0000979	OG0000968	OG0001108
OG0001011	OG0000956	OG0001031	OG0000945	OG0000980	OG0000969	OG0001109
OG0001012	OG0000957	OG0001032	OG0000946	OG0000981	OG0000970	OG0001110
OG0001013	OG0000958	OG0001033	OG0000948	OG0000982	OG0000971	OG0001111
OG0001014	OG0000959	OG0001034	OG0000949	OG0000983	OG0000973	OG0001112
OG0001015	OG0000960	OG0001035	OG0000950	OG0000984	OG0000974	OG0001113
OG0001016	OG0000962	OG0001036	OG0000951	OG0000985	OG0000975	OG0001114
OG0001017	OG0000963	OG0001037	OG0000954	OG0000986	OG0000976	OG0001115
OG0001018	OG0000964	OG0001038	OG0000955	OG0000987	OG0000977	OG0001116
OG0001019	OG0000965	OG0001039	OG0000956	OG0000988	OG0000978	OG0001117
OG0001020	OG0000966	OG0001040	OG0000957	OG0000989	OG0000979	OG0001118
OG0001021	OG0000967	OG0001041	OG0000958	OG0000990	OG0000980	OG0001119
OG0001022	OG0000968	OG0001042	OG0000959	OG0000991	OG0000981	OG0001120
OG0001023	OG0000969	OG0001043	OG0000960	OG0000992	OG0000982	OG0001121
OG0001024	OG0000970	OG0001044	OG0000962	OG0000993	OG0000983	OG0001122
OG0001025	OG0000971	OG0001045	OG0000963	OG0000994	OG0000984	OG0001123
OG0001026	OG0000973	OG0001046	OG0000964	OG0000995	OG0000985	OG0001124
OG0001027	OG0000974	OG0001047	OG0000965	OG0000996	OG0000986	OG0001125
OG0001028	OG0000975	OG0001048	OG0000966	OG0000999	OG0000987	OG0001127
OG0001029	OG0000976	OG0001049	OG0000967	OG0001000	OG0000988	OG0001128
OG0001030	OG0000977	OG0001050	OG0000968	OG0001001	OG0000989	OG0001129
OG0001031	OG0000978	OG0001052	OG0000969	OG0001002	OG0000990	OG0001130
OG0001032	OG0000979	OG0001057	OG0000970	OG0001003	OG0000991	OG0001131
OG0001033	OG0000980	OG0001058	OG0000971	OG0001005	OG0000992	OG0001132
OG0001034	OG0000981	OG0001059	OG0000973	OG0001007	OG0000993	OG0001133
OG0001035	OG0000982	OG0001060	OG0000974	OG0001008	OG0000994	OG0001134
OG0001036	OG0000983	OG0001061	OG0000975	OG0001009	OG0000995	OG0001136
OG0001037	OG0000984	OG0001062	OG0000976	OG0001010	OG0000996	OG0001138
OG0001038	OG0000985	OG0001063	OG0000977	OG0001011	OG0000999	OG0001139
OG0001039	OG0000986	OG0001068	OG0000978	OG0001012	OG0001000	OG0001140
OG0001040	OG0000987	OG0001069	OG0000979	OG0001013	OG0001001	OG0001141
OG0001041	OG0000988	OG0001070	OG0000980	OG0001014	OG0001002	OG0001142
OG0001042	OG0000989	OG0001072	OG0000981	OG0001016	OG0001003	OG0001143
OG0001043	OG0000990	OG0001073	OG0000982	OG0001017	OG0001004	OG0001144
OG0001044	OG0000991	OG0001074	OG0000983	OG0001018	OG0001005	OG0001145
OG0001045	OG0000992	OG0001075	OG0000984	OG0001019	OG0001006	OG0001146
OG0001046	OG0000993	OG0001076	OG0000985	OG0001020	OG0001007	OG0001148
OG0001047	OG0000994	OG0001077	OG0000986	OG0001021	OG0001008	OG0001149
OG0001048	OG0000995	OG0001079	OG0000987	OG0001022	OG0001009	OG0001150
OG0001049	OG0000996	OG0001080	OG0000988	OG0001023	OG0001010	OG0001151
OG0001075	OG0000997	OG0001081	OG0000989	OG0001024	OG0001011	OG0001152
OG0001076	OG0000999	OG0001082	OG0000990	OG0001025	OG0001012	OG0001153
OG0001077	OG0001001	OG0001083	OG0000992	OG0001026	OG0001013	OG0001154
OG0001078	OG0001002	OG0001084	OG0000993	OG0001027	OG0001014	OG0001155
OG0001079	OG0001003	OG0001085	OG0000994	OG0001029	OG0001016	OG0001156
OG0001080	OG0001004	OG0001086	OG0000995	OG0001030	OG0001017	OG0001157
OG0001081	OG0001005	OG0001087	OG0000996	OG0001031	OG0001018	OG0001158
OG0001082	OG0001006	OG0001088	OG0000997	OG0001032	OG0001019	OG0001159
OG0001083	OG0001007	OG0001089	OG0000999	OG0001033	OG0001020	OG0001160
OG0001084	OG0001008	OG0001091	OG0001001	OG0001034	OG0001021	OG0001161
OG0001085	OG0001010	OG0001092	OG0001002	OG0001035	OG0001022	OG0001162
OG0001086	OG0001011	OG0001093	OG0001003	OG0001036	OG0001023	OG0001163
OG0001087	OG0001012	OG0001094	OG0001004	OG0001037	OG0001024	OG0001164
OG0001088	OG0001013	OG0001095	OG0001005	OG0001038	OG0001025	OG0001165
OG0001089	OG0001014	OG0001096	OG0001006	OG0001039	OG0001026	OG0001166
OG0001090	OG0001015	OG0001097	OG0001007	OG0001040	OG0001027	OG0001167
OG0001091	OG0001016	OG0001098	OG0001008	OG0001041	OG0001028	OG0001168
OG0001092	OG0001017	OG0001099	OG0001009	OG0001042	OG0001029	OG0001169
OG0001093	OG0001018	OG0001100	OG0001010	OG0001043	OG0001030	OG0001170
OG0001094	OG0001019	OG0001101	OG0001011	OG0001044	OG0001031	OG0001171
OG0001095	OG0001020	OG0001102	OG0001012	OG0001045	OG0001032	OG0001172
OG0001096	OG0001021	OG0001103	OG0001013	OG0001046	OG0001033	OG0001173
OG0001097	OG0001022	OG0001104	OG0001014	OG0001047	OG0001034	OG0001174
OG0001098	OG0001023	OG0001105	OG0001016	OG0001048	OG0001035	OG0001175
OG0001099	OG0001024	OG0001106	OG0001017	OG0001049	OG0001036	OG0001176
OG0001100	OG0001025	OG0001107	OG0001018	OG0001053	OG0001037	OG0001177
OG0001101	OG0001026	OG0001108	OG0001019	OG0001054	OG0001038	OG0001179
OG0001102	OG0001027	OG0001109	OG0001020	OG0001057	OG0001039	OG0001180
OG0001103	OG0001028	OG0001110	OG0001021	OG0001058	OG0001040	OG0001181
OG0001104	OG0001029	OG0001111	OG0001022	OG0001059	OG0001041	OG0001182
OG0001105	OG0001030	OG0001112	OG0001023	OG0001060	OG0001042	OG0001183
OG0001106	OG0001031	OG0001113	OG0001024	OG0001061	OG0001043	OG0001184
OG0001107	OG0001032	OG0001115	OG0001025	OG0001063	OG0001044	OG0001185
OG0001108	OG0001033	OG0001116	OG0001026	OG0001064	OG0001045	OG0001186
OG0001109	OG0001034	OG0001117	OG0001027	OG0001065	OG0001046	OG0001187
OG0001110	OG0001035	OG0001118	OG0001028	OG0001067	OG0001047	OG0001188
OG0001111	OG0001036	OG0001119	OG0001029	OG0001068	OG0001048	OG0001189
OG0001112	OG0001037	OG0001120	OG0001030	OG0001069	OG0001049	OG0001190
OG0001113	OG0001038	OG0001121	OG0001031	OG0001070	OG0001054	OG0001192
OG0001114	OG0001039	OG0001122	OG0001032	OG0001071	OG0001056	OG0001193
OG0001115	OG0001040	OG0001123	OG0001033	OG0001072	OG0001057	OG0001194
OG0001116	OG0001041	OG0001124	OG0001034	OG0001075	OG0001058	OG0001196
OG0001117	OG0001042	OG0001125	OG0001035	OG0001076	OG0001059	OG0001197
OG0001118	OG0001043	OG0001126	OG0001036	OG0001077	OG0001060	OG0001198
OG0001119	OG0001044	OG0001127	OG0001037	OG0001079	OG0001061	OG0001199
OG0001120	OG0001045	OG0001128	OG0001038	OG0001080	OG0001062	OG0001200
OG0001121	OG0001046	OG0001129	OG0001039	OG0001081	OG0001063	OG0001201
OG0001122	OG0001047	OG0001130	OG0001040	OG0001082	OG0001064	OG0001202
OG0001123	OG0001048	OG0001132	OG0001041	OG0001083	OG0001066	OG0001203
OG0001124	OG0001049	OG0001133	OG0001042	OG0001084	OG0001067	OG0001204
OG0001125	OG0001050	OG0001134	OG0001043	OG0001085	OG0001068	OG0001205
OG0001126	OG0001051	OG0001135	OG0001044	OG0001086	OG0001069	OG0001206
OG0001127	OG0001052	OG0001136	OG0001045	OG0001087	OG0001070	OG0001208
OG0001128	OG0001053	OG0001137	OG0001046	OG0001088	OG0001071	OG0001209
OG0001129	OG0001054	OG0001138	OG0001047	OG0001089	OG0001072	OG0001210
OG0001130	OG0001055	OG0001140	OG0001048	OG0001091	OG0001075	OG0001211
OG0001131	OG0001056	OG0001141	OG0001049	OG0001092	OG0001076	OG0001212
OG0001132	OG0001057	OG0001142	OG0001053	OG0001093	OG0001077	OG0001213
OG0001133	OG0001058	OG0001143	OG0001054	OG0001094	OG0001078	OG0001214
OG0001134	OG0001059	OG0001144	OG0001057	OG0001095	OG0001079	OG0001215
OG0001135	OG0001060	OG0001145	OG0001058	OG0001096	OG0001080	OG0001216
OG0001136	OG0001061	OG0001146	OG0001059	OG0001097	OG0001081	OG0001218
OG0001137	OG0001062	OG0001149	OG0001060	OG0001099	OG0001082	OG0001219
OG0001138	OG0001063	OG0001150	OG0001061	OG0001100	OG0001083	OG0001220
OG0001139	OG0001075	OG0001151	OG0001062	OG0001101	OG0001084	OG0001221
OG0001140	OG0001076	OG0001153	OG0001063	OG0001102	OG0001085	OG0001223
OG0001141	OG0001077	OG0001154	OG0001064	OG0001103	OG0001086	OG0001224
OG0001142	OG0001079	OG0001155	OG0001065	OG0001104	OG0001087	OG0001225
OG0001143	OG0001080	OG0001156	OG0001066	OG0001105	OG0001088	OG0001226
OG0001144	OG0001081	OG0001157	OG0001067	OG0001106	OG0001089	OG0001227
OG0001145	OG0001082	OG0001158	OG0001068	OG0001107	OG0001091	OG0001228
OG0001146	OG0001083	OG0001159	OG0001069	OG0001108	OG0001092	OG0001229
OG0001147	OG0001084	OG0001160	OG0001070	OG0001109	OG0001093	OG0001231
OG0001148	OG0001085	OG0001161	OG0001071	OG0001110	OG0001094	OG0001234
OG0001149	OG0001086	OG0001162	OG0001072	OG0001111	OG0001095	OG0001235
OG0001150	OG0001087	OG0001163	OG0001075	OG0001112	OG0001096	OG0001236
OG0001151	OG0001088	OG0001164	OG0001076	OG0001113	OG0001097	OG0001237
OG0001152	OG0001089	OG0001165	OG0001077	OG0001114	OG0001098	OG0001238
OG0001153	OG0001091	OG0001166	OG0001079	OG0001115	OG0001099	OG0001240
OG0001154	OG0001092	OG0001167	OG0001080	OG0001116	OG0001100	OG0001244
OG0001155	OG0001093	OG0001168	OG0001081	OG0001117	OG0001101	OG0001246
OG0001156	OG0001094	OG0001169	OG0001082	OG0001118	OG0001102	OG0001247
OG0001157	OG0001095	OG0001170	OG0001083	OG0001119	OG0001103	OG0001248
OG0001158	OG0001096	OG0001171	OG0001084	OG0001120	OG0001104	OG0001249
OG0001159	OG0001097	OG0001172	OG0001085	OG0001121	OG0001105	OG0001250
OG0001160	OG0001099	OG0001173	OG0001086	OG0001122	OG0001106	OG0001251
OG0001161	OG0001100	OG0001174	OG0001087	OG0001123	OG0001107	OG0001252
OG0001162	OG0001102	OG0001175	OG0001088	OG0001124	OG0001108	OG0001253
OG0001163	OG0001103	OG0001176	OG0001089	OG0001125	OG0001109	OG0001254
OG0001164	OG0001104	OG0001178	OG0001091	OG0001127	OG0001110	OG0001257
OG0001165	OG0001105	OG0001179	OG0001092	OG0001128	OG0001111	OG0001258
OG0001166	OG0001106	OG0001180	OG0001093	OG0001129	OG0001112	OG0001260
OG0001167	OG0001107	OG0001181	OG0001094	OG0001130	OG0001113	OG0001261
OG0001168	OG0001108	OG0001182	OG0001095	OG0001131	OG0001114	OG0001262
OG0001169	OG0001109	OG0001183	OG0001096	OG0001132	OG0001115	OG0001264
OG0001170	OG0001110	OG0001184	OG0001097	OG0001133	OG0001116	OG0001265
OG0001171	OG0001111	OG0001185	OG0001098	OG0001134	OG0001117	OG0001266
OG0001172	OG0001112	OG0001186	OG0001099	OG0001136	OG0001118	OG0001268
OG0001173	OG0001113	OG0001187	OG0001100	OG0001137	OG0001119	OG0001269
OG0001174	OG0001114	OG0001188	OG0001101	OG0001138	OG0001120	OG0001270
OG0001175	OG0001115	OG0001189	OG0001102	OG0001139	OG0001121	OG0001271
OG0001176	OG0001116	OG0001190	OG0001103	OG0001140	OG0001122	OG0001272
OG0001177	OG0001117	OG0001191	OG0001104	OG0001141	OG0001123	OG0001274
OG0001178	OG0001118	OG0001192	OG0001105	OG0001142	OG0001124	OG0001275
OG0001179	OG0001119	OG0001193	OG0001106	OG0001143	OG0001125	OG0001278
OG0001180	OG0001120	OG0001194	OG0001107	OG0001144	OG0001126	OG0001280
OG0001181	OG0001121	OG0001195	OG0001108	OG0001145	OG0001127	OG0001281
OG0001182	OG0001122	OG0001196	OG0001109	OG0001146	OG0001128	OG0001282
OG0001183	OG0001123	OG0001197	OG0001110	OG0001148	OG0001129	OG0001283
OG0001184	OG0001124	OG0001198	OG0001111	OG0001149	OG0001130	OG0001284
OG0001185	OG0001125	OG0001199	OG0001112	OG0001150	OG0001131	OG0001285
OG0001186	OG0001126	OG0001200	OG0001113	OG0001151	OG0001132	OG0001286
OG0001187	OG0001127	OG0001201	OG0001114	OG0001152	OG0001133	OG0001287
OG0001188	OG0001128	OG0001202	OG0001115	OG0001153	OG0001134	OG0001288
OG0001189	OG0001129	OG0001203	OG0001116	OG0001154	OG0001135	OG0001290
OG0001190	OG0001130	OG0001204	OG0001118	OG0001155	OG0001136	OG0001291
OG0001191	OG0001131	OG0001205	OG0001119	OG0001156	OG0001137	OG0001292
OG0001192	OG0001132	OG0001206	OG0001120	OG0001157	OG0001138	OG0001293
OG0001193	OG0001133	OG0001207	OG0001121	OG0001158	OG0001140	OG0001294
OG0001194	OG0001134	OG0001208	OG0001122	OG0001159	OG0001141	OG0001295
OG0001195	OG0001136	OG0001209	OG0001123	OG0001160	OG0001142	OG0001296
OG0001196	OG0001137	OG0001210	OG0001124	OG0001161	OG0001143	OG0001297
OG0001197	OG0001138	OG0001211	OG0001125	OG0001162	OG0001144	OG0001298
OG0001198	OG0001140	OG0001212	OG0001126	OG0001163	OG0001145	OG0001299
OG0001199	OG0001141	OG0001213	OG0001127	OG0001164	OG0001146	OG0001300
OG0001200	OG0001142	OG0001214	OG0001128	OG0001165	OG0001148	OG0001301
OG0001201	OG0001143	OG0001215	OG0001129	OG0001166	OG0001149	OG0001302
OG0001202	OG0001144	OG0001216	OG0001130	OG0001167	OG0001150	OG0001303
OG0001203	OG0001145	OG0001217	OG0001131	OG0001168	OG0001151	OG0001304
OG0001204	OG0001146	OG0001218	OG0001132	OG0001169	OG0001153	OG0001305
OG0001205	OG0001148	OG0001219	OG0001133	OG0001170	OG0001154	OG0001306
OG0001206	OG0001149	OG0001220	OG0001134	OG0001171	OG0001155	OG0001307
OG0001207	OG0001150	OG0001221	OG0001135	OG0001172	OG0001156	OG0001308
OG0001208	OG0001151	OG0001222	OG0001136	OG0001174	OG0001157	OG0001310
OG0001209	OG0001152	OG0001223	OG0001137	OG0001175	OG0001158	OG0001311
OG0001210	OG0001153	OG0001224	OG0001138	OG0001176	OG0001159	OG0001312
OG0001211	OG0001154	OG0001225	OG0001139	OG0001177	OG0001160	OG0001313
OG0001212	OG0001155	OG0001226	OG0001140	OG0001178	OG0001161	OG0001314
OG0001213	OG0001156	OG0001228	OG0001141	OG0001179	OG0001162	OG0001315
OG0001214	OG0001157	OG0001229	OG0001142	OG0001180	OG0001163	OG0001316
OG0001215	OG0001158	OG0001231	OG0001143	OG0001181	OG0001164	OG0001317
OG0001216	OG0001159	OG0001232	OG0001144	OG0001182	OG0001165	OG0001319
OG0001217	OG0001160	OG0001233	OG0001145	OG0001183	OG0001166	OG0001320
OG0001218	OG0001161	OG0001234	OG0001146	OG0001184	OG0001167	OG0001321
OG0001219	OG0001162	OG0001236	OG0001147	OG0001185	OG0001168	OG0001322
OG0001220	OG0001163	OG0001237	OG0001148	OG0001186	OG0001169	OG0001323
OG0001221	OG0001164	OG0001238	OG0001149	OG0001187	OG0001170	OG0001325
OG0001222	OG0001165	OG0001239	OG0001150	OG0001188	OG0001171	OG0001326
OG0001223	OG0001166	OG0001240	OG0001151	OG0001189	OG0001172	OG0001327
OG0001224	OG0001167	OG0001241	OG0001152	OG0001190	OG0001174	OG0001328
OG0001225	OG0001168	OG0001247	OG0001153	OG0001191	OG0001175	OG0001329
OG0001226	OG0001169	OG0001251	OG0001154	OG0001192	OG0001176	OG0001330
OG0001227	OG0001170	OG0001255	OG0001155	OG0001193	OG0001177	OG0001331
OG0001228	OG0001171	OG0001256	OG0001156	OG0001194	OG0001178	OG0001334
OG0001229	OG0001172	OG0001257	OG0001157	OG0001195	OG0001179	OG0001335
OG0001257	OG0001174	OG0001258	OG0001158	OG0001196	OG0001180	OG0001336
OG0001258	OG0001175	OG0001259	OG0001159	OG0001197	OG0001181	OG0001337
OG0001259	OG0001176	OG0001260	OG0001160	OG0001198	OG0001182	OG0001338
OG0001260	OG0001177	OG0001261	OG0001161	OG0001199	OG0001183	OG0001341
OG0001261	OG0001178	OG0001262	OG0001162	OG0001200	OG0001184	OG0001342
OG0001262	OG0001179	OG0001263	OG0001163	OG0001201	OG0001185	OG0001343
OG0001263	OG0001180	OG0001264	OG0001164	OG0001202	OG0001186	OG0001344
OG0001264	OG0001181	OG0001265	OG0001165	OG0001203	OG0001187	OG0001345
OG0001265	OG0001182	OG0001266	OG0001166	OG0001204	OG0001188	OG0001346
OG0001266	OG0001183	OG0001268	OG0001167	OG0001205	OG0001189	OG0001347
OG0001267	OG0001184	OG0001269	OG0001168	OG0001206	OG0001190	OG0001348
OG0001268	OG0001185	OG0001270	OG0001169	OG0001207	OG0001191	OG0001349
OG0001269	OG0001186	OG0001272	OG0001170	OG0001208	OG0001192	OG0001350
OG0001270	OG0001187	OG0001273	OG0001171	OG0001209	OG0001193	OG0001351
OG0001271	OG0001188	OG0001274	OG0001172	OG0001210	OG0001194	OG0001352
OG0001272	OG0001189	OG0001275	OG0001174	OG0001211	OG0001195	OG0001353
OG0001273	OG0001190	OG0001276	OG0001175	OG0001212	OG0001196	OG0001354
OG0001274	OG0001191	OG0001277	OG0001176	OG0001213	OG0001197	OG0001355
OG0001275	OG0001192	OG0001278	OG0001177	OG0001214	OG0001198	OG0001356
OG0001276	OG0001193	OG0001279	OG0001178	OG0001215	OG0001199	OG0001357
OG0001277	OG0001194	OG0001280	OG0001179	OG0001216	OG0001200	OG0001358
OG0001278	OG0001195	OG0001281	OG0001180	OG0001217	OG0001201	OG0001359
OG0001279	OG0001196	OG0001282	OG0001181	OG0001218	OG0001202	OG0001360
OG0001280	OG0001197	OG0001283	OG0001182	OG0001219	OG0001203	OG0001361
OG0001281	OG0001198	OG0001284	OG0001183	OG0001220	OG0001204	OG0001362
OG0001282	OG0001199	OG0001285	OG0001184	OG0001221	OG0001205	OG0001363
OG0001283	OG0001200	OG0001286	OG0001185	OG0001222	OG0001206	OG0001364
OG0001284	OG0001201	OG0001287	OG0001186	OG0001223	OG0001207	OG0001365
OG0001285	OG0001202	OG0001288	OG0001187	OG0001224	OG0001208	OG0001366
OG0001286	OG0001203	OG0001289	OG0001188	OG0001225	OG0001209	OG0001367
OG0001287	OG0001204	OG0001290	OG0001189	OG0001226	OG0001210	OG0001369
OG0001288	OG0001205	OG0001291	OG0001190	OG0001227	OG0001211	OG0001370
OG0001289	OG0001206	OG0001292	OG0001191	OG0001228	OG0001212	OG0001371
OG0001290	OG0001207	OG0001293	OG0001192	OG0001229	OG0001213	OG0001373
OG0001291	OG0001208	OG0001294	OG0001193	OG0001231	OG0001214	OG0001374
OG0001292	OG0001209	OG0001295	OG0001194	OG0001234	OG0001215	OG0001375
OG0001293	OG0001210	OG0001296	OG0001195	OG0001235	OG0001216	OG0001376
OG0001294	OG0001211	OG0001297	OG0001196	OG0001236	OG0001217	OG0001377
OG0001295	OG0001212	OG0001298	OG0001197	OG0001237	OG0001218	OG0001378
OG0001296	OG0001213	OG0001299	OG0001198	OG0001238	OG0001219	OG0001379
OG0001297	OG0001214	OG0001300	OG0001199	OG0001239	OG0001220	OG0001380
OG0001298	OG0001215	OG0001301	OG0001200	OG0001240	OG0001221	OG0001381
OG0001299	OG0001216	OG0001302	OG0001201	OG0001241	OG0001222	OG0001382
OG0001300	OG0001217	OG0001303	OG0001202	OG0001242	OG0001223	OG0001383
OG0001301	OG0001218	OG0001304	OG0001203	OG0001243	OG0001224	OG0001384
OG0001302	OG0001219	OG0001305	OG0001204	OG0001244	OG0001225	OG0001385
OG0001303	OG0001220	OG0001306	OG0001205	OG0001245	OG0001226	OG0001386
OG0001304	OG0001221	OG0001307	OG0001206	OG0001247	OG0001227	OG0001387
OG0001305	OG0001223	OG0001308	OG0001207	OG0001251	OG0001228	OG0001388
OG0001306	OG0001224	OG0001309	OG0001208	OG0001252	OG0001229	OG0001389
OG0001307	OG0001225	OG0001310	OG0001209	OG0001257	OG0001230	OG0001390
OG0001308	OG0001226	OG0001311	OG0001210	OG0001258	OG0001233	OG0001391
OG0001309	OG0001227	OG0001312	OG0001211	OG0001260	OG0001234	OG0001392
OG0001310	OG0001228	OG0001313	OG0001212	OG0001261	OG0001236	OG0001393
OG0001311	OG0001229	OG0001314	OG0001213	OG0001262	OG0001237	OG0001394
OG0001312	OG0001230	OG0001315	OG0001214	OG0001263	OG0001238	OG0001395
OG0001313	OG0001231	OG0001316	OG0001215	OG0001264	OG0001239	OG0001396
OG0001314	OG0001232	OG0001317	OG0001216	OG0001265	OG0001240	OG0001397
OG0001315	OG0001233	OG0001318	OG0001218	OG0001266	OG0001241	OG0001398
OG0001316	OG0001234	OG0001319	OG0001219	OG0001267	OG0001242	OG0001399
OG0001317	OG0001235	OG0001321	OG0001220	OG0001268	OG0001243	OG0001400
OG0001318	OG0001236	OG0001322	OG0001221	OG0001269	OG0001244	OG0001401
OG0001319	OG0001237	OG0001324	OG0001222	OG0001270	OG0001245	OG0001402
OG0001320	OG0001238	OG0001325	OG0001223	OG0001271	OG0001247	OG0001403
OG0001321	OG0001239	OG0001326	OG0001224	OG0001272	OG0001248	OG0001404
OG0001322	OG0001240	OG0001327	OG0001225	OG0001273	OG0001251	OG0001405
OG0001323	OG0001241	OG0001328	OG0001226	OG0001274	OG0001257	OG0001406
OG0001324	OG0001242	OG0001329	OG0001227	OG0001275	OG0001258	OG0001407
OG0001325	OG0001243	OG0001330	OG0001228	OG0001278	OG0001260	OG0001408
OG0001326	OG0001244	OG0001331	OG0001229	OG0001279	OG0001261	OG0001409
OG0001327	OG0001245	OG0001333	OG0001231	OG0001280	OG0001262	OG0001410
OG0001328	OG0001246	OG0001334	OG0001232	OG0001281	OG0001263	OG0001411
OG0001329	OG0001257	OG0001335	OG0001233	OG0001282	OG0001264	OG0001412
OG0001330	OG0001258	OG0001337	OG0001234	OG0001283	OG0001265	OG0001413
OG0001331	OG0001260	OG0001338	OG0001235	OG0001284	OG0001266	OG0001414
OG0001332	OG0001261	OG0001339	OG0001236	OG0001285	OG0001267	OG0001415
OG0001333	OG0001262	OG0001340	OG0001237	OG0001286	OG0001268	OG0001416
OG0001334	OG0001263	OG0001341	OG0001238	OG0001287	OG0001269	OG0001417
OG0001335	OG0001264	OG0001342	OG0001239	OG0001288	OG0001270	OG0001418
OG0001336	OG0001265	OG0001343	OG0001240	OG0001290	OG0001271	OG0001419
OG0001337	OG0001266	OG0001345	OG0001241	OG0001291	OG0001272	OG0001420
OG0001338	OG0001268	OG0001346	OG0001242	OG0001292	OG0001273	OG0001421
OG0001339	OG0001269	OG0001347	OG0001243	OG0001293	OG0001274	OG0001422
OG0001340	OG0001270	OG0001348	OG0001244	OG0001294	OG0001275	OG0001423
OG0001341	OG0001271	OG0001349	OG0001246	OG0001295	OG0001277	OG0001425
OG0001342	OG0001272	OG0001350	OG0001247	OG0001296	OG0001278	OG0001427
OG0001343	OG0001273	OG0001351	OG0001248	OG0001297	OG0001279	OG0001428
OG0001344	OG0001274	OG0001352	OG0001249	OG0001298	OG0001280	OG0001429
OG0001345	OG0001275	OG0001353	OG0001250	OG0001299	OG0001281	OG0001430
OG0001346	OG0001277	OG0001354	OG0001251	OG0001300	OG0001282	OG0001431
OG0001347	OG0001278	OG0001355	OG0001257	OG0001301	OG0001283	OG0001432
OG0001348	OG0001279	OG0001356	OG0001258	OG0001302	OG0001284	OG0001433
OG0001349	OG0001280	OG0001357	OG0001260	OG0001303	OG0001285	OG0001435
OG0001350	OG0001281	OG0001358	OG0001261	OG0001304	OG0001286	OG0001436
OG0001351	OG0001282	OG0001359	OG0001262	OG0001305	OG0001287	OG0001437
OG0001352	OG0001283	OG0001360	OG0001263	OG0001306	OG0001288	OG0001438
OG0001353	OG0001284	OG0001361	OG0001264	OG0001307	OG0001290	OG0001439
OG0001354	OG0001285	OG0001362	OG0001265	OG0001308	OG0001291	OG0001441
OG0001355	OG0001286	OG0001364	OG0001266	OG0001309	OG0001292	OG0001442
OG0001356	OG0001287	OG0001365	OG0001268	OG0001310	OG0001293	OG0001443
OG0001357	OG0001288	OG0001366	OG0001269	OG0001311	OG0001294	OG0001444
OG0001358	OG0001289	OG0001367	OG0001270	OG0001312	OG0001295	OG0001446
OG0001359	OG0001290	OG0001368	OG0001271	OG0001313	OG0001296	OG0001447
OG0001360	OG0001291	OG0001369	OG0001272	OG0001314	OG0001297	OG0001448
OG0001361	OG0001292	OG0001370	OG0001273	OG0001315	OG0001298	OG0001450
OG0001362	OG0001293	OG0001371	OG0001274	OG0001316	OG0001299	OG0001451
OG0001363	OG0001294	OG0001372	OG0001275	OG0001317	OG0001300	OG0001452
OG0001364	OG0001295	OG0001373	OG0001277	OG0001318	OG0001301	OG0001453
OG0001365	OG0001296	OG0001374	OG0001278	OG0001319	OG0001302	OG0001454
OG0001366	OG0001297	OG0001375	OG0001279	OG0001320	OG0001303	OG0001455
OG0001367	OG0001298	OG0001376	OG0001280	OG0001321	OG0001304	OG0001457
OG0001368	OG0001299	OG0001377	OG0001281	OG0001322	OG0001305	OG0001458
OG0001369	OG0001300	OG0001378	OG0001282	OG0001323	OG0001306	OG0001459
OG0001370	OG0001301	OG0001379	OG0001283	OG0001324	OG0001307	OG0001460
OG0001371	OG0001302	OG0001380	OG0001284	OG0001325	OG0001308	OG0001461
OG0001372	OG0001303	OG0001381	OG0001285	OG0001326	OG0001309	OG0001462
OG0001373	OG0001304	OG0001382	OG0001286	OG0001327	OG0001310	OG0001463
OG0001374	OG0001305	OG0001383	OG0001287	OG0001328	OG0001311	OG0001464
OG0001375	OG0001306	OG0001384	OG0001288	OG0001329	OG0001312	OG0001465
OG0001376	OG0001307	OG0001385	OG0001289	OG0001330	OG0001313	OG0001466
OG0001377	OG0001308	OG0001386	OG0001290	OG0001331	OG0001314	OG0001467
OG0001378	OG0001309	OG0001387	OG0001291	OG0001333	OG0001315	OG0001468
OG0001379	OG0001311	OG0001388	OG0001292	OG0001334	OG0001316	OG0001469
OG0001380	OG0001312	OG0001389	OG0001293	OG0001335	OG0001317	OG0001470
OG0001381	OG0001314	OG0001390	OG0001294	OG0001336	OG0001318	OG0001471
OG0001382	OG0001315	OG0001391	OG0001295	OG0001337	OG0001319	OG0001472
OG0001383	OG0001316	OG0001392	OG0001296	OG0001338	OG0001320	OG0001473
OG0001384	OG0001317	OG0001393	OG0001297	OG0001339	OG0001321	OG0001474
OG0001385	OG0001318	OG0001394	OG0001298	OG0001340	OG0001322	OG0001475
OG0001386	OG0001319	OG0001395	OG0001299	OG0001341	OG0001323	OG0001476
OG0001387	OG0001321	OG0001396	OG0001300	OG0001342	OG0001324	OG0001477
OG0001388	OG0001322	OG0001397	OG0001301	OG0001343	OG0001325	OG0001478
OG0001389	OG0001323	OG0001398	OG0001302	OG0001344	OG0001326	OG0001480
OG0001390	OG0001325	OG0001399	OG0001303	OG0001345	OG0001327	OG0001481
OG0001391	OG0001326	OG0001400	OG0001304	OG0001346	OG0001328	OG0001483
OG0001392	OG0001327	OG0001401	OG0001305	OG0001349	OG0001329	OG0001484
OG0001393	OG0001328	OG0001402	OG0001306	OG0001350	OG0001330	OG0001485
OG0001394	OG0001329	OG0001403	OG0001307	OG0001351	OG0001331	OG0001486
OG0001395	OG0001330	OG0001404	OG0001308	OG0001352	OG0001333	OG0001487
OG0001396	OG0001331	OG0001405	OG0001309	OG0001353	OG0001334	OG0001488
OG0001397	OG0001332	OG0001406	OG0001310	OG0001354	OG0001335	OG0001489
OG0001398	OG0001333	OG0001407	OG0001311	OG0001355	OG0001336	OG0001490
OG0001399	OG0001335	OG0001408	OG0001312	OG0001357	OG0001337	OG0001491
OG0001400	OG0001336	OG0001409	OG0001313	OG0001358	OG0001338	OG0001492
OG0001401	OG0001337	OG0001410	OG0001314	OG0001359	OG0001339	OG0001494
OG0001402	OG0001338	OG0001411	OG0001315	OG0001360	OG0001340	OG0001495
OG0001403	OG0001339	OG0001412	OG0001316	OG0001361	OG0001341	OG0001496
OG0001404	OG0001340	OG0001413	OG0001317	OG0001362	OG0001342	OG0001500
OG0001405	OG0001341	OG0001414	OG0001318	OG0001363	OG0001343	OG0001501
OG0001406	OG0001342	OG0001415	OG0001319	OG0001364	OG0001344	OG0001502
OG0001407	OG0001343	OG0001416	OG0001320	OG0001365	OG0001345	OG0001503
OG0001408	OG0001344	OG0001417	OG0001321	OG0001366	OG0001346	OG0001504
OG0001409	OG0001345	OG0001418	OG0001322	OG0001367	OG0001347	OG0001505
OG0001410	OG0001346	OG0001419	OG0001323	OG0001368	OG0001348	OG0001507
OG0001411	OG0001347	OG0001420	OG0001325	OG0001369	OG0001349	OG0001508
OG0001412	OG0001348	OG0001421	OG0001326	OG0001370	OG0001350	OG0001509
OG0001413	OG0001349	OG0001422	OG0001327	OG0001371	OG0001351	OG0001510
OG0001414	OG0001350	OG0001423	OG0001328	OG0001373	OG0001352	OG0001511
OG0001415	OG0001351	OG0001424	OG0001329	OG0001374	OG0001353	OG0001513
OG0001416	OG0001352	OG0001426	OG0001330	OG0001375	OG0001354	OG0001514
OG0001417	OG0001353	OG0001428	OG0001331	OG0001376	OG0001355	OG0001515
OG0001418	OG0001354	OG0001429	OG0001333	OG0001377	OG0001356	OG0001516
OG0001419	OG0001355	OG0001430	OG0001334	OG0001378	OG0001357	OG0001517
OG0001420	OG0001356	OG0001431	OG0001335	OG0001379	OG0001358	OG0001518
OG0001421	OG0001357	OG0001432	OG0001336	OG0001380	OG0001359	OG0001519
OG0001422	OG0001358	OG0001433	OG0001337	OG0001381	OG0001360	OG0001520
OG0001423	OG0001359	OG0001434	OG0001338	OG0001382	OG0001361	OG0001521
OG0001424	OG0001360	OG0001435	OG0001339	OG0001383	OG0001362	OG0001522
OG0001425	OG0001361	OG0001436	OG0001340	OG0001384	OG0001363	OG0001523
OG0001426	OG0001362	OG0001437	OG0001341	OG0001385	OG0001364	OG0001524
OG0001427	OG0001363	OG0001438	OG0001342	OG0001386	OG0001365	OG0001525
OG0001428	OG0001364	OG0001439	OG0001343	OG0001387	OG0001366	OG0001527
OG0001429	OG0001365	OG0001440	OG0001344	OG0001388	OG0001367	OG0001529
OG0001430	OG0001366	OG0001441	OG0001345	OG0001389	OG0001368	OG0001530
OG0001431	OG0001367	OG0001442	OG0001346	OG0001390	OG0001369	OG0001531
OG0001432	OG0001368	OG0001443	OG0001347	OG0001391	OG0001370	OG0001532
OG0001433	OG0001369	OG0001444	OG0001348	OG0001392	OG0001371	OG0001534
OG0001434	OG0001370	OG0001446	OG0001349	OG0001393	OG0001372	OG0001535
OG0001435	OG0001371	OG0001448	OG0001350	OG0001394	OG0001373	OG0001536
OG0001436	OG0001372	OG0001449	OG0001351	OG0001395	OG0001374	OG0001537
OG0001437	OG0001373	OG0001450	OG0001352	OG0001396	OG0001375	OG0001539
OG0001438	OG0001374	OG0001451	OG0001353	OG0001397	OG0001376	OG0001540
OG0001439	OG0001375	OG0001452	OG0001354	OG0001398	OG0001377	OG0001541
OG0001440	OG0001376	OG0001453	OG0001355	OG0001399	OG0001378	OG0001542
OG0001441	OG0001377	OG0001454	OG0001356	OG0001400	OG0001379	OG0001543
OG0001442	OG0001378	OG0001455	OG0001357	OG0001401	OG0001380	OG0001544
OG0001443	OG0001379	OG0001456	OG0001358	OG0001402	OG0001381	OG0001546
OG0001444	OG0001380	OG0001457	OG0001359	OG0001403	OG0001382	OG0001547
OG0001445	OG0001381	OG0001458	OG0001360	OG0001404	OG0001383	OG0001548
OG0001446	OG0001382	OG0001459	OG0001361	OG0001405	OG0001384	OG0001549
OG0001447	OG0001383	OG0001460	OG0001362	OG0001406	OG0001385	OG0001550
OG0001448	OG0001384	OG0001461	OG0001363	OG0001407	OG0001386	OG0001551
OG0001449	OG0001385	OG0001462	OG0001364	OG0001408	OG0001387	OG0001552
OG0001450	OG0001386	OG0001463	OG0001365	OG0001409	OG0001388	OG0001553
OG0001451	OG0001387	OG0001464	OG0001366	OG0001410	OG0001389	OG0001554
OG0001452	OG0001388	OG0001465	OG0001367	OG0001411	OG0001390	OG0001555
OG0001453	OG0001389	OG0001466	OG0001369	OG0001412	OG0001391	OG0001556
OG0001454	OG0001390	OG0001467	OG0001370	OG0001413	OG0001392	OG0001557
OG0001455	OG0001391	OG0001468	OG0001371	OG0001414	OG0001393	OG0001558
OG0001456	OG0001392	OG0001469	OG0001372	OG0001415	OG0001394	OG0001559
OG0001457	OG0001393	OG0001470	OG0001373	OG0001416	OG0001395	OG0001560
OG0001458	OG0001394	OG0001471	OG0001374	OG0001417	OG0001396	OG0001561
OG0001459	OG0001395	OG0001472	OG0001375	OG0001418	OG0001397	OG0001562
OG0001460	OG0001396	OG0001473	OG0001376	OG0001419	OG0001398	OG0001563
OG0001461	OG0001397	OG0001474	OG0001377	OG0001420	OG0001399	OG0001564
OG0001462	OG0001398	OG0001475	OG0001378	OG0001421	OG0001400	OG0001565
OG0001463	OG0001399	OG0001476	OG0001379	OG0001422	OG0001401	OG0001566
OG0001464	OG0001400	OG0001477	OG0001380	OG0001423	OG0001402	OG0001567
OG0001465	OG0001401	OG0001478	OG0001381	OG0001424	OG0001403	OG0001568
OG0001466	OG0001402	OG0001479	OG0001382	OG0001425	OG0001404	OG0001569
OG0001467	OG0001403	OG0001480	OG0001383	OG0001426	OG0001405	OG0001570
OG0001468	OG0001404	OG0001481	OG0001384	OG0001427	OG0001406	OG0001571
OG0001469	OG0001405	OG0001483	OG0001385	OG0001428	OG0001407	OG0001572
OG0001470	OG0001406	OG0001485	OG0001386	OG0001429	OG0001408	OG0001573
OG0001471	OG0001407	OG0001487	OG0001387	OG0001430	OG0001409	OG0001574
OG0001472	OG0001408	OG0001488	OG0001388	OG0001431	OG0001410	OG0001575
OG0001473	OG0001409	OG0001491	OG0001389	OG0001432	OG0001411	OG0001576
OG0001474	OG0001410	OG0001492	OG0001390	OG0001433	OG0001412	OG0001577
OG0001475	OG0001411	OG0001494	OG0001391	OG0001434	OG0001413	OG0001578
OG0001476	OG0001412	OG0001495	OG0001392	OG0001435	OG0001414	OG0001579
OG0001477	OG0001413	OG0001498	OG0001393	OG0001436	OG0001415	OG0001580
OG0001478	OG0001414	OG0001499	OG0001394	OG0001437	OG0001416	OG0001581
OG0001479	OG0001415	OG0001500	OG0001395	OG0001438	OG0001417	OG0001582
OG0001480	OG0001416	OG0001506	OG0001396	OG0001439	OG0001418	OG0001583
OG0001481	OG0001417	OG0001507	OG0001397	OG0001440	OG0001419	OG0001584
OG0001507	OG0001418	OG0001508	OG0001398	OG0001441	OG0001420	OG0001585
OG0001508	OG0001419	OG0001509	OG0001399	OG0001442	OG0001421	OG0001587
OG0001509	OG0001420	OG0001510	OG0001400	OG0001443	OG0001422	OG0001588
OG0001510	OG0001421	OG0001511	OG0001401	OG0001444	OG0001423	OG0001589
OG0001511	OG0001422	OG0001512	OG0001402	OG0001445	OG0001424	OG0001590
OG0001512	OG0001423	OG0001513	OG0001403	OG0001446	OG0001425	OG0001591
OG0001513	OG0001424	OG0001514	OG0001404	OG0001447	OG0001426	OG0001592
OG0001514	OG0001425	OG0001515	OG0001405	OG0001448	OG0001427	OG0001593
OG0001515	OG0001426	OG0001516	OG0001406	OG0001449	OG0001428	OG0001594
OG0001516	OG0001427	OG0001517	OG0001407	OG0001450	OG0001429	OG0001595
OG0001517	OG0001428	OG0001518	OG0001408	OG0001451	OG0001430	OG0001596
OG0001518	OG0001429	OG0001519	OG0001409	OG0001452	OG0001431	OG0001597
OG0001519	OG0001430	OG0001520	OG0001410	OG0001453	OG0001432	OG0001598
OG0001520	OG0001431	OG0001521	OG0001411	OG0001454	OG0001433	OG0001599
OG0001521	OG0001432	OG0001522	OG0001412	OG0001455	OG0001434	OG0001600
OG0001522	OG0001433	OG0001523	OG0001413	OG0001456	OG0001435	OG0001602
OG0001523	OG0001434	OG0001525	OG0001414	OG0001457	OG0001436	OG0001603
OG0001524	OG0001435	OG0001527	OG0001415	OG0001458	OG0001437	OG0001604
OG0001525	OG0001436	OG0001528	OG0001416	OG0001459	OG0001438	OG0001605
OG0001526	OG0001437	OG0001529	OG0001417	OG0001460	OG0001439	OG0001607
OG0001527	OG0001438	OG0001530	OG0001418	OG0001461	OG0001440	OG0001608
OG0001528	OG0001439	OG0001531	OG0001419	OG0001462	OG0001441	OG0001609
OG0001529	OG0001440	OG0001532	OG0001420	OG0001463	OG0001442	OG0001610
OG0001530	OG0001441	OG0001533	OG0001421	OG0001464	OG0001443	OG0001611
OG0001531	OG0001442	OG0001534	OG0001422	OG0001465	OG0001444	OG0001612
OG0001532	OG0001443	OG0001535	OG0001423	OG0001466	OG0001445	OG0001613
OG0001533	OG0001444	OG0001537	OG0001424	OG0001467	OG0001446	OG0001614
OG0001534	OG0001446	OG0001538	OG0001425	OG0001468	OG0001447	OG0001615
OG0001535	OG0001447	OG0001539	OG0001426	OG0001469	OG0001448	OG0001616
OG0001536	OG0001448	OG0001541	OG0001427	OG0001470	OG0001449	OG0001617
OG0001537	OG0001450	OG0001542	OG0001428	OG0001471	OG0001450	OG0001618
OG0001538	OG0001451	OG0001543	OG0001429	OG0001472	OG0001451	OG0001619
OG0001539	OG0001452	OG0001545	OG0001430	OG0001473	OG0001452	OG0001620
OG0001540	OG0001453	OG0001546	OG0001431	OG0001474	OG0001453	OG0001621
OG0001541	OG0001454	OG0001547	OG0001432	OG0001475	OG0001454	OG0001622
OG0001542	OG0001455	OG0001548	OG0001433	OG0001476	OG0001455	OG0001623
OG0001543	OG0001456	OG0001549	OG0001434	OG0001477	OG0001456	OG0001624
OG0001544	OG0001457	OG0001550	OG0001435	OG0001478	OG0001457	OG0001625
OG0001545	OG0001458	OG0001551	OG0001436	OG0001479	OG0001458	OG0001626
OG0001546	OG0001459	OG0001552	OG0001437	OG0001480	OG0001459	OG0001627
OG0001547	OG0001460	OG0001553	OG0001438	OG0001481	OG0001460	OG0001628
OG0001548	OG0001461	OG0001554	OG0001439	OG0001483	OG0001461	OG0001629
OG0001549	OG0001462	OG0001555	OG0001440	OG0001484	OG0001462	OG0001630
OG0001550	OG0001463	OG0001556	OG0001441	OG0001485	OG0001463	OG0001631
OG0001551	OG0001464	OG0001557	OG0001442	OG0001486	OG0001464	OG0001632
OG0001552	OG0001465	OG0001558	OG0001443	OG0001487	OG0001465	OG0001633
OG0001553	OG0001466	OG0001559	OG0001444	OG0001488	OG0001466	OG0001634
OG0001554	OG0001467	OG0001560	OG0001445	OG0001489	OG0001467	OG0001635
OG0001555	OG0001468	OG0001561	OG0001446	OG0001490	OG0001468	OG0001636
OG0001556	OG0001469	OG0001562	OG0001447	OG0001491	OG0001469	OG0001637
OG0001557	OG0001470	OG0001563	OG0001448	OG0001492	OG0001470	OG0001638
OG0001558	OG0001471	OG0001564	OG0001449	OG0001494	OG0001471	OG0001639
OG0001559	OG0001472	OG0001565	OG0001450	OG0001495	OG0001472	OG0001640
OG0001560	OG0001473	OG0001566	OG0001451	OG0001496	OG0001473	OG0001642
OG0001561	OG0001474	OG0001567	OG0001452	OG0001498	OG0001474	OG0001643
OG0001562	OG0001475	OG0001568	OG0001453	OG0001501	OG0001475	OG0001644
OG0001563	OG0001476	OG0001569	OG0001454	OG0001507	OG0001476	OG0001645
OG0001564	OG0001477	OG0001570	OG0001455	OG0001508	OG0001477	OG0001647
OG0001565	OG0001478	OG0001571	OG0001456	OG0001509	OG0001478	OG0001648
OG0001566	OG0001479	OG0001572	OG0001457	OG0001510	OG0001479	OG0001649
OG0001567	OG0001480	OG0001573	OG0001458	OG0001511	OG0001480	OG0001650
OG0001568	OG0001481	OG0001574	OG0001459	OG0001512	OG0001481	OG0001652
OG0001569	OG0001482	OG0001575	OG0001460	OG0001513	OG0001483	OG0001653
OG0001570	OG0001483	OG0001576	OG0001461	OG0001514	OG0001484	OG0001654
OG0001571	OG0001484	OG0001577	OG0001462	OG0001515	OG0001485	OG0001655
OG0001572	OG0001485	OG0001578	OG0001463	OG0001516	OG0001486	OG0001656
OG0001573	OG0001486	OG0001579	OG0001464	OG0001517	OG0001487	OG0001657
OG0001574	OG0001487	OG0001580	OG0001465	OG0001518	OG0001488	OG0001658
OG0001575	OG0001488	OG0001581	OG0001466	OG0001520	OG0001489	OG0001659
OG0001576	OG0001489	OG0001582	OG0001467	OG0001521	OG0001490	OG0001660
OG0001577	OG0001490	OG0001583	OG0001468	OG0001522	OG0001491	OG0001661
OG0001578	OG0001491	OG0001584	OG0001469	OG0001523	OG0001492	OG0001662
OG0001579	OG0001492	OG0001585	OG0001470	OG0001524	OG0001493	OG0001663
OG0001580	OG0001493	OG0001586	OG0001471	OG0001525	OG0001494	OG0001664
OG0001581	OG0001494	OG0001587	OG0001472	OG0001526	OG0001495	OG0001665
OG0001582	OG0001495	OG0001588	OG0001473	OG0001527	OG0001496	OG0001666
OG0001583	OG0001496	OG0001589	OG0001474	OG0001528	OG0001498	OG0001667
OG0001584	OG0001507	OG0001590	OG0001475	OG0001529	OG0001499	OG0001668
OG0001585	OG0001508	OG0001591	OG0001476	OG0001530	OG0001500	OG0001669
OG0001586	OG0001509	OG0001592	OG0001477	OG0001531	OG0001501	OG0001670
OG0001587	OG0001510	OG0001593	OG0001478	OG0001532	OG0001507	OG0001671
OG0001588	OG0001511	OG0001594	OG0001479	OG0001534	OG0001508	OG0001672
OG0001589	OG0001513	OG0001595	OG0001480	OG0001535	OG0001509	OG0001673
OG0001590	OG0001514	OG0001596	OG0001481	OG0001537	OG0001510	OG0001674
OG0001591	OG0001515	OG0001597	OG0001482	OG0001538	OG0001511	OG0001675
OG0001592	OG0001516	OG0001598	OG0001483	OG0001539	OG0001512	OG0001676
OG0001593	OG0001517	OG0001599	OG0001484	OG0001540	OG0001513	OG0001677
OG0001594	OG0001518	OG0001600	OG0001485	OG0001541	OG0001514	OG0001678
OG0001595	OG0001520	OG0001601	OG0001486	OG0001542	OG0001515	OG0001679
OG0001596	OG0001521	OG0001602	OG0001487	OG0001543	OG0001516	OG0001680
OG0001597	OG0001522	OG0001603	OG0001488	OG0001544	OG0001517	OG0001681
OG0001598	OG0001523	OG0001604	OG0001489	OG0001546	OG0001518	OG0001682
OG0001599	OG0001524	OG0001605	OG0001490	OG0001547	OG0001520	OG0001683
OG0001600	OG0001525	OG0001606	OG0001491	OG0001548	OG0001521	OG0001684
OG0001601	OG0001526	OG0001607	OG0001492	OG0001549	OG0001522	OG0001685
OG0001602	OG0001527	OG0001608	OG0001493	OG0001550	OG0001523	OG0001686
OG0001603	OG0001528	OG0001610	OG0001494	OG0001551	OG0001524	OG0001687
OG0001604	OG0001530	OG0001611	OG0001495	OG0001552	OG0001525	OG0001688
OG0001605	OG0001531	OG0001612	OG0001496	OG0001553	OG0001527	OG0001689
OG0001606	OG0001532	OG0001613	OG0001497	OG0001554	OG0001528	OG0001690
OG0001607	OG0001534	OG0001614	OG0001498	OG0001555	OG0001529	OG0001691
OG0001608	OG0001535	OG0001615	OG0001499	OG0001556	OG0001530	OG0001693
OG0001609	OG0001537	OG0001616	OG0001500	OG0001557	OG0001531	OG0001694
OG0001610	OG0001538	OG0001617	OG0001501	OG0001558	OG0001532	OG0001695
OG0001611	OG0001539	OG0001618	OG0001502	OG0001559	OG0001534	OG0001696
OG0001612	OG0001540	OG0001619	OG0001507	OG0001560	OG0001535	OG0001697
OG0001613	OG0001541	OG0001620	OG0001508	OG0001561	OG0001536	OG0001698
OG0001614	OG0001542	OG0001622	OG0001509	OG0001562	OG0001537	OG0001699
OG0001615	OG0001543	OG0001624	OG0001510	OG0001563	OG0001538	OG0001700
OG0001616	OG0001544	OG0001625	OG0001511	OG0001564	OG0001539	OG0001701
OG0001617	OG0001546	OG0001626	OG0001512	OG0001565	OG0001540	OG0001702
OG0001618	OG0001547	OG0001627	OG0001513	OG0001566	OG0001541	OG0001703
OG0001619	OG0001548	OG0001628	OG0001514	OG0001567	OG0001542	OG0001704
OG0001620	OG0001549	OG0001629	OG0001515	OG0001568	OG0001543	OG0001705
OG0001621	OG0001550	OG0001630	OG0001516	OG0001569	OG0001544	OG0001706
OG0001622	OG0001551	OG0001631	OG0001517	OG0001570	OG0001546	OG0001707
OG0001623	OG0001552	OG0001632	OG0001518	OG0001571	OG0001547	OG0001708
OG0001624	OG0001553	OG0001633	OG0001519	OG0001572	OG0001548	OG0001709
OG0001625	OG0001554	OG0001634	OG0001520	OG0001573	OG0001549	OG0001710
OG0001626	OG0001556	OG0001635	OG0001521	OG0001574	OG0001550	OG0001711
OG0001627	OG0001557	OG0001636	OG0001522	OG0001575	OG0001551	OG0001712
OG0001628	OG0001558	OG0001637	OG0001523	OG0001576	OG0001552	OG0001713
OG0001629	OG0001559	OG0001638	OG0001524	OG0001577	OG0001553	OG0001714
OG0001630	OG0001560	OG0001639	OG0001525	OG0001578	OG0001554	OG0001715
OG0001631	OG0001561	OG0001640	OG0001527	OG0001579	OG0001555	OG0001716
OG0001632	OG0001562	OG0001641	OG0001528	OG0001580	OG0001556	OG0001717
OG0001633	OG0001563	OG0001642	OG0001529	OG0001581	OG0001557	OG0001718
OG0001634	OG0001564	OG0001643	OG0001530	OG0001582	OG0001558	OG0001720
OG0001635	OG0001565	OG0001644	OG0001531	OG0001583	OG0001559	OG0001721
OG0001636	OG0001566	OG0001646	OG0001532	OG0001584	OG0001560	OG0001722
OG0001637	OG0001567	OG0001647	OG0001534	OG0001585	OG0001561	OG0001723
OG0001638	OG0001568	OG0001648	OG0001535	OG0001586	OG0001562	OG0001724
OG0001639	OG0001569	OG0001649	OG0001536	OG0001587	OG0001563	OG0001725
OG0001640	OG0001570	OG0001651	OG0001537	OG0001588	OG0001564	OG0001726
OG0001641	OG0001571	OG0001652	OG0001539	OG0001589	OG0001565	OG0001727
OG0001642	OG0001572	OG0001654	OG0001540	OG0001590	OG0001566	OG0001728
OG0001643	OG0001573	OG0001655	OG0001541	OG0001591	OG0001567	OG0001729
OG0001644	OG0001574	OG0001657	OG0001542	OG0001592	OG0001568	OG0001730
OG0001645	OG0001575	OG0001658	OG0001543	OG0001594	OG0001569	OG0001731
OG0001646	OG0001576	OG0001659	OG0001544	OG0001595	OG0001570	OG0001732
OG0001647	OG0001577	OG0001660	OG0001545	OG0001596	OG0001571	OG0001733
OG0001648	OG0001578	OG0001661	OG0001546	OG0001597	OG0001572	OG0001734
OG0001649	OG0001579	OG0001662	OG0001547	OG0001598	OG0001573	OG0001735
OG0001650	OG0001580	OG0001663	OG0001548	OG0001599	OG0001574	OG0001736
OG0001651	OG0001581	OG0001664	OG0001549	OG0001600	OG0001575	OG0001737
OG0001652	OG0001582	OG0001665	OG0001550	OG0001601	OG0001576	OG0001738
OG0001653	OG0001583	OG0001666	OG0001551	OG0001602	OG0001577	OG0001739
OG0001654	OG0001584	OG0001667	OG0001552	OG0001603	OG0001578	OG0001740
OG0001655	OG0001585	OG0001668	OG0001553	OG0001604	OG0001579	OG0001741
OG0001656	OG0001586	OG0001669	OG0001554	OG0001605	OG0001580	OG0001742
OG0001657	OG0001587	OG0001670	OG0001555	OG0001606	OG0001581	OG0001743
OG0001658	OG0001588	OG0001671	OG0001556	OG0001607	OG0001582	OG0001744
OG0001659	OG0001589	OG0001672	OG0001557	OG0001608	OG0001583	OG0001745
OG0001660	OG0001590	OG0001673	OG0001558	OG0001609	OG0001584	OG0001746
OG0001661	OG0001591	OG0001674	OG0001559	OG0001610	OG0001585	OG0001747
OG0001662	OG0001592	OG0001675	OG0001560	OG0001611	OG0001586	OG0001748
OG0001663	OG0001593	OG0001676	OG0001561	OG0001612	OG0001587	OG0001749
OG0001664	OG0001594	OG0001677	OG0001562	OG0001613	OG0001588	OG0001750
OG0001665	OG0001595	OG0001678	OG0001563	OG0001614	OG0001589	OG0001751
OG0001666	OG0001596	OG0001679	OG0001564	OG0001615	OG0001590	OG0001752
OG0001667	OG0001597	OG0001680	OG0001565	OG0001616	OG0001591	OG0001753
OG0001668	OG0001598	OG0001681	OG0001566	OG0001617	OG0001592	OG0001754
OG0001669	OG0001599	OG0001682	OG0001567	OG0001618	OG0001593	OG0001755
OG0001670	OG0001600	OG0001683	OG0001568	OG0001619	OG0001594	OG0001756
OG0001671	OG0001601	OG0001684	OG0001569	OG0001620	OG0001595	OG0001757
OG0001672	OG0001602	OG0001685	OG0001570	OG0001621	OG0001596	OG0001758
OG0001673	OG0001603	OG0001686	OG0001571	OG0001622	OG0001597	OG0001759
OG0001674	OG0001604	OG0001687	OG0001573	OG0001623	OG0001598	OG0001760
OG0001675	OG0001605	OG0001688	OG0001574	OG0001624	OG0001599	OG0001761
OG0001676	OG0001606	OG0001689	OG0001575	OG0001625	OG0001600	OG0001762
OG0001677	OG0001607	OG0001690	OG0001576	OG0001626	OG0001601	OG0001763
OG0001678	OG0001608	OG0001691	OG0001577	OG0001627	OG0001602	OG0001764
OG0001679	OG0001609	OG0001692	OG0001578	OG0001628	OG0001603	OG0001765
OG0001680	OG0001610	OG0001693	OG0001579	OG0001629	OG0001604	OG0001766
OG0001681	OG0001611	OG0001694	OG0001580	OG0001630	OG0001605	OG0001767
OG0001682	OG0001612	OG0001695	OG0001581	OG0001631	OG0001606	OG0001768
OG0001683	OG0001613	OG0001696	OG0001582	OG0001632	OG0001607	OG0001769
OG0001684	OG0001614	OG0001697	OG0001583	OG0001633	OG0001608	OG0001770
OG0001685	OG0001615	OG0001698	OG0001584	OG0001634	OG0001609	OG0001771
OG0001686	OG0001616	OG0001699	OG0001585	OG0001635	OG0001610	OG0001772
OG0001687	OG0001617	OG0001700	OG0001586	OG0001636	OG0001611	OG0001773
OG0001688	OG0001618	OG0001701	OG0001587	OG0001637	OG0001613	OG0001774
OG0001689	OG0001619	OG0001702	OG0001588	OG0001638	OG0001614	OG0001775
OG0001690	OG0001620	OG0001703	OG0001589	OG0001639	OG0001615	OG0001776
OG0001691	OG0001621	OG0001704	OG0001590	OG0001640	OG0001616	OG0001777
OG0001692	OG0001622	OG0001705	OG0001591	OG0001642	OG0001617	OG0001778
OG0001693	OG0001623	OG0001707	OG0001592	OG0001643	OG0001618	OG0001779
OG0001694	OG0001624	OG0001708	OG0001593	OG0001644	OG0001619	OG0001780
OG0001695	OG0001625	OG0001709	OG0001594	OG0001645	OG0001620	OG0001781
OG0001696	OG0001626	OG0001710	OG0001595	OG0001646	OG0001621	OG0001782
OG0001697	OG0001627	OG0001711	OG0001596	OG0001647	OG0001622	OG0001783
OG0001698	OG0001628	OG0001712	OG0001597	OG0001648	OG0001623	OG0001784
OG0001699	OG0001629	OG0001713	OG0001598	OG0001649	OG0001624	OG0001785
OG0001700	OG0001630	OG0001714	OG0001599	OG0001650	OG0001625	OG0001786
OG0001701	OG0001631	OG0001715	OG0001600	OG0001651	OG0001626	OG0001787
OG0001702	OG0001632	OG0001716	OG0001601	OG0001652	OG0001627	OG0001788
OG0001703	OG0001633	OG0001717	OG0001602	OG0001653	OG0001628	OG0001789
OG0001704	OG0001634	OG0001718	OG0001603	OG0001654	OG0001629	OG0001790
OG0001705	OG0001635	OG0001720	OG0001604	OG0001655	OG0001630	OG0001791
OG0001706	OG0001636	OG0001721	OG0001605	OG0001656	OG0001631	OG0001792
OG0001707	OG0001637	OG0001722	OG0001606	OG0001657	OG0001632	OG0001793
OG0001708	OG0001638	OG0001723	OG0001607	OG0001658	OG0001633	OG0001794
OG0001709	OG0001639	OG0001724	OG0001608	OG0001659	OG0001634	OG0001795
OG0001710	OG0001640	OG0001725	OG0001609	OG0001660	OG0001635	OG0001796
OG0001711	OG0001641	OG0001726	OG0001610	OG0001661	OG0001636	OG0001797
OG0001712	OG0001642	OG0001727	OG0001611	OG0001662	OG0001637	OG0001798
OG0001713	OG0001643	OG0001728	OG0001612	OG0001663	OG0001638	OG0001799
OG0001714	OG0001644	OG0001729	OG0001613	OG0001664	OG0001639	OG0001800
OG0001715	OG0001645	OG0001730	OG0001614	OG0001665	OG0001640	OG0001801
OG0001716	OG0001646	OG0001731	OG0001615	OG0001666	OG0001642	OG0001802
OG0001717	OG0001647	OG0001732	OG0001616	OG0001667	OG0001643	OG0001803
OG0001718	OG0001648	OG0001733	OG0001617	OG0001668	OG0001644	OG0001804
OG0001719	OG0001649	OG0001734	OG0001618	OG0001669	OG0001645	OG0001805
OG0001720	OG0001650	OG0001735	OG0001619	OG0001670	OG0001646	OG0001806
OG0001721	OG0001651	OG0001736	OG0001620	OG0001671	OG0001647	OG0001807
OG0001722	OG0001652	OG0001737	OG0001621	OG0001672	OG0001648	OG0001808
OG0001723	OG0001653	OG0001738	OG0001622	OG0001673	OG0001649	OG0001809
OG0001724	OG0001654	OG0001739	OG0001623	OG0001674	OG0001650	OG0001810
OG0001725	OG0001655	OG0001740	OG0001624	OG0001675	OG0001651	OG0001811
OG0001726	OG0001657	OG0001741	OG0001625	OG0001676	OG0001652	OG0001812
OG0001727	OG0001658	OG0001742	OG0001626	OG0001677	OG0001653	OG0001813
OG0001728	OG0001659	OG0001743	OG0001627	OG0001678	OG0001654	OG0001814
OG0001729	OG0001660	OG0001744	OG0001628	OG0001679	OG0001655	OG0001815
OG0001730	OG0001661	OG0001745	OG0001629	OG0001680	OG0001656	OG0001816
OG0001731	OG0001662	OG0001746	OG0001630	OG0001681	OG0001657	OG0001817
OG0001732	OG0001663	OG0001747	OG0001631	OG0001682	OG0001658	OG0001818
OG0001733	OG0001664	OG0001748	OG0001632	OG0001683	OG0001659	OG0001819
OG0001734	OG0001665	OG0001749	OG0001633	OG0001684	OG0001660	OG0001820
OG0001735	OG0001666	OG0001750	OG0001634	OG0001685	OG0001661	OG0001821
OG0001736	OG0001667	OG0001751	OG0001635	OG0001686	OG0001662	OG0001822
OG0001737	OG0001668	OG0001752	OG0001636	OG0001687	OG0001663	OG0001823
OG0001738	OG0001669	OG0001753	OG0001638	OG0001688	OG0001664	OG0001824
OG0001739	OG0001670	OG0001754	OG0001639	OG0001689	OG0001665	OG0001826
OG0001740	OG0001671	OG0001755	OG0001640	OG0001690	OG0001666	OG0001827
OG0001741	OG0001672	OG0001756	OG0001641	OG0001691	OG0001667	OG0001828
OG0001742	OG0001673	OG0001757	OG0001642	OG0001692	OG0001668	OG0001830
OG0001743	OG0001674	OG0001758	OG0001643	OG0001693	OG0001669	OG0001831
OG0001744	OG0001675	OG0001759	OG0001644	OG0001694	OG0001670	OG0001832
OG0001745	OG0001676	OG0001760	OG0001645	OG0001695	OG0001671	OG0001833
OG0001746	OG0001677	OG0001761	OG0001646	OG0001696	OG0001672	OG0001834
OG0001747	OG0001678	OG0001762	OG0001647	OG0001697	OG0001673	OG0001835
OG0001748	OG0001679	OG0001763	OG0001648	OG0001698	OG0001674	OG0001836
OG0001749	OG0001680	OG0001764	OG0001649	OG0001699	OG0001675	OG0001837
OG0001750	OG0001681	OG0001765	OG0001650	OG0001700	OG0001676	OG0001838
OG0001751	OG0001682	OG0001766	OG0001651	OG0001701	OG0001677	OG0001839
OG0001752	OG0001684	OG0001767	OG0001652	OG0001702	OG0001678	OG0001840
OG0001753	OG0001685	OG0001768	OG0001653	OG0001703	OG0001679	OG0001841
OG0001754	OG0001686	OG0001769	OG0001654	OG0001704	OG0001680	OG0001842
OG0001755	OG0001687	OG0001770	OG0001655	OG0001705	OG0001681	OG0001843
OG0001756	OG0001688	OG0001771	OG0001656	OG0001706	OG0001682	OG0001844
OG0001757	OG0001689	OG0001772	OG0001657	OG0001707	OG0001683	OG0001845
OG0001758	OG0001690	OG0001773	OG0001658	OG0001708	OG0001684	OG0001846
OG0001759	OG0001691	OG0001774	OG0001659	OG0001709	OG0001685	OG0001847
OG0001760	OG0001692	OG0001775	OG0001660	OG0001710	OG0001686	OG0001849
OG0001761	OG0001693	OG0001776	OG0001661	OG0001711	OG0001687	OG0001851
OG0001762	OG0001694	OG0001777	OG0001662	OG0001712	OG0001688	OG0001853
OG0001763	OG0001695	OG0001778	OG0001663	OG0001713	OG0001689	OG0001855
OG0001764	OG0001696	OG0001779	OG0001664	OG0001714	OG0001690	OG0001857
OG0001765	OG0001697	OG0001780	OG0001665	OG0001715	OG0001691	OG0001858
OG0001766	OG0001698	OG0001781	OG0001666	OG0001716	OG0001692	OG0001859
OG0001767	OG0001699	OG0001782	OG0001667	OG0001717	OG0001693	OG0001860
OG0001768	OG0001700	OG0001783	OG0001668	OG0001718	OG0001694	OG0001862
OG0001769	OG0001701	OG0001784	OG0001669	OG0001719	OG0001695	OG0001864
OG0001770	OG0001702	OG0001785	OG0001670	OG0001720	OG0001696	OG0001865
OG0001771	OG0001703	OG0001786	OG0001671	OG0001721	OG0001697	OG0001866
OG0001772	OG0001704	OG0001787	OG0001672	OG0001722	OG0001698	OG0001867
OG0001773	OG0001705	OG0001788	OG0001673	OG0001723	OG0001699	OG0001869
OG0001774	OG0001706	OG0001789	OG0001674	OG0001724	OG0001700	OG0001870
OG0001775	OG0001707	OG0001790	OG0001675	OG0001725	OG0001701	OG0001873
OG0001776	OG0001708	OG0001791	OG0001676	OG0001726	OG0001703	OG0001874
OG0001777	OG0001709	OG0001792	OG0001677	OG0001727	OG0001704	OG0001876
OG0001778	OG0001710	OG0001793	OG0001678	OG0001728	OG0001705	OG0001880
OG0001779	OG0001711	OG0001794	OG0001679	OG0001729	OG0001706	OG0001881
OG0001780	OG0001712	OG0001795	OG0001680	OG0001730	OG0001707	OG0001882
OG0001781	OG0001713	OG0001796	OG0001681	OG0001731	OG0001708	OG0001883
OG0001782	OG0001714	OG0001797	OG0001682	OG0001732	OG0001709	OG0001885
OG0001783	OG0001715	OG0001798	OG0001683	OG0001733	OG0001710	OG0001886
OG0001784	OG0001716	OG0001799	OG0001684	OG0001734	OG0001711	OG0001887
OG0001785	OG0001717	OG0001800	OG0001685	OG0001735	OG0001712	OG0001888
OG0001786	OG0001718	OG0001801	OG0001686	OG0001736	OG0001713	OG0001889
OG0001787	OG0001719	OG0001802	OG0001687	OG0001737	OG0001714	OG0001890
OG0001788	OG0001720	OG0001803	OG0001688	OG0001738	OG0001715	OG0001891
OG0001789	OG0001721	OG0001804	OG0001689	OG0001739	OG0001716	OG0001892
OG0001790	OG0001722	OG0001805	OG0001690	OG0001740	OG0001717	OG0001893
OG0001791	OG0001723	OG0001806	OG0001691	OG0001741	OG0001718	OG0001894
OG0001792	OG0001724	OG0001807	OG0001692	OG0001742	OG0001719	OG0001895
OG0001793	OG0001725	OG0001808	OG0001693	OG0001743	OG0001720	OG0001896
OG0001794	OG0001726	OG0001809	OG0001694	OG0001744	OG0001721	OG0001897
OG0001795	OG0001727	OG0001810	OG0001695	OG0001745	OG0001722	OG0001898
OG0001796	OG0001728	OG0001811	OG0001696	OG0001746	OG0001723	OG0001900
OG0001797	OG0001729	OG0001812	OG0001697	OG0001747	OG0001724	OG0001901
OG0001798	OG0001730	OG0001813	OG0001698	OG0001748	OG0001726	OG0001902
OG0001799	OG0001731	OG0001814	OG0001699	OG0001749	OG0001727	OG0001903
OG0001800	OG0001732	OG0001815	OG0001700	OG0001750	OG0001728	OG0001904
OG0001801	OG0001733	OG0001816	OG0001701	OG0001751	OG0001729	OG0001905
OG0001802	OG0001734	OG0001817	OG0001702	OG0001752	OG0001730	OG0001906
OG0001803	OG0001735	OG0001818	OG0001703	OG0001753	OG0001731	OG0001907
OG0001804	OG0001736	OG0001819	OG0001704	OG0001754	OG0001732	OG0001908
OG0001805	OG0001737	OG0001820	OG0001705	OG0001755	OG0001733	OG0001909
OG0001806	OG0001738	OG0001821	OG0001706	OG0001756	OG0001734	OG0001910
OG0001807	OG0001739	OG0001822	OG0001707	OG0001757	OG0001735	OG0001911
OG0001808	OG0001740	OG0001823	OG0001708	OG0001758	OG0001736	OG0001912
OG0001809	OG0001741	OG0001824	OG0001709	OG0001759	OG0001737	OG0001913
OG0001810	OG0001742	OG0001826	OG0001710	OG0001760	OG0001738	OG0001915
OG0001811	OG0001743	OG0001827	OG0001711	OG0001761	OG0001739	OG0001917
OG0001812	OG0001744	OG0001828	OG0001712	OG0001762	OG0001740	OG0001918
OG0001813	OG0001745	OG0001829	OG0001713	OG0001763	OG0001741	OG0001919
OG0001814	OG0001746	OG0001830	OG0001714	OG0001764	OG0001742	OG0001920
OG0001815	OG0001747	OG0001831	OG0001715	OG0001765	OG0001743	OG0001921
OG0001816	OG0001748	OG0001832	OG0001716	OG0001766	OG0001744	OG0001922
OG0001817	OG0001749	OG0001833	OG0001717	OG0001767	OG0001745	OG0001923
OG0001818	OG0001750	OG0001834	OG0001718	OG0001768	OG0001746	OG0001924
OG0001819	OG0001751	OG0001835	OG0001719	OG0001769	OG0001747	OG0001925
OG0001820	OG0001752	OG0001836	OG0001720	OG0001770	OG0001748	OG0001926
OG0001821	OG0001753	OG0001837	OG0001721	OG0001771	OG0001749	OG0001927
OG0001822	OG0001754	OG0001838	OG0001722	OG0001772	OG0001750	OG0001928
OG0001823	OG0001755	OG0001839	OG0001723	OG0001773	OG0001751	OG0001929
OG0001824	OG0001756	OG0001840	OG0001724	OG0001774	OG0001752	OG0001930
OG0001825	OG0001757	OG0001841	OG0001725	OG0001775	OG0001753	OG0001932
OG0001826	OG0001758	OG0001842	OG0001726	OG0001776	OG0001754	OG0001933
OG0001827	OG0001759	OG0001843	OG0001727	OG0001777	OG0001755	OG0001934
OG0001828	OG0001760	OG0001844	OG0001728	OG0001778	OG0001756	OG0001935
OG0001829	OG0001761	OG0001845	OG0001729	OG0001779	OG0001757	OG0001936
OG0001830	OG0001762	OG0001846	OG0001730	OG0001780	OG0001758	OG0001938
OG0001831	OG0001763	OG0001848	OG0001731	OG0001781	OG0001759	OG0001939
OG0001832	OG0001764	OG0001849	OG0001732	OG0001782	OG0001760	OG0001940
OG0001833	OG0001765	OG0001850	OG0001733	OG0001783	OG0001761	OG0001941
OG0001834	OG0001766	OG0001851	OG0001734	OG0001784	OG0001762	OG0001942
OG0001835	OG0001767	OG0001853	OG0001735	OG0001786	OG0001763	OG0001943
OG0001836	OG0001768	OG0001857	OG0001736	OG0001787	OG0001764	OG0001944
OG0001837	OG0001769	OG0001858	OG0001737	OG0001788	OG0001765	OG0001945
OG0001838	OG0001770	OG0001860	OG0001738	OG0001789	OG0001766	OG0001947
OG0001839	OG0001771	OG0001861	OG0001739	OG0001790	OG0001767	OG0001948
OG0001840	OG0001772	OG0001863	OG0001740	OG0001791	OG0001768	OG0001949
OG0001841	OG0001773	OG0001864	OG0001741	OG0001792	OG0001769	OG0001950
OG0001842	OG0001774	OG0001866	OG0001742	OG0001793	OG0001770	OG0001951
OG0001843	OG0001775	OG0001868	OG0001743	OG0001794	OG0001771	OG0001952
OG0001844	OG0001776	OG0001873	OG0001744	OG0001795	OG0001772	OG0001953
OG0001845	OG0001777	OG0001874	OG0001745	OG0001796	OG0001773	OG0001954
OG0001846	OG0001778	OG0001875	OG0001746	OG0001797	OG0001774	OG0001955
OG0001847	OG0001779	OG0001877	OG0001747	OG0001798	OG0001775	OG0001956
OG0001848	OG0001780	OG0001878	OG0001748	OG0001799	OG0001776	OG0001957
OG0001849	OG0001781	OG0001884	OG0001749	OG0001800	OG0001777	OG0001958
OG0001850	OG0001782	OG0001885	OG0001750	OG0001801	OG0001778	OG0001959
OG0001851	OG0001783	OG0001886	OG0001751	OG0001802	OG0001779	OG0001960
OG0001885	OG0001784	OG0001887	OG0001752	OG0001803	OG0001780	OG0001961
OG0001886	OG0001785	OG0001888	OG0001753	OG0001804	OG0001781	OG0001962
OG0001887	OG0001786	OG0001889	OG0001754	OG0001805	OG0001782	OG0001963
OG0001888	OG0001787	OG0001890	OG0001755	OG0001806	OG0001783	OG0001965
OG0001889	OG0001788	OG0001891	OG0001756	OG0001807	OG0001784	OG0001966
OG0001890	OG0001789	OG0001892	OG0001757	OG0001808	OG0001785	OG0001967
OG0001891	OG0001790	OG0001893	OG0001758	OG0001809	OG0001786	OG0001968
OG0001892	OG0001791	OG0001894	OG0001759	OG0001810	OG0001787	OG0001969
OG0001893	OG0001792	OG0001895	OG0001760	OG0001811	OG0001788	OG0001970
OG0001894	OG0001793	OG0001896	OG0001761	OG0001812	OG0001789	OG0001971
OG0001895	OG0001794	OG0001897	OG0001762	OG0001813	OG0001790	OG0001973
OG0001896	OG0001795	OG0001898	OG0001763	OG0001814	OG0001791	OG0001974
OG0001897	OG0001796	OG0001899	OG0001764	OG0001815	OG0001792	OG0001975
OG0001898	OG0001797	OG0001900	OG0001765	OG0001816	OG0001793	OG0001976
OG0001899	OG0001798	OG0001901	OG0001766	OG0001817	OG0001794	OG0001977
OG0001900	OG0001799	OG0001902	OG0001767	OG0001818	OG0001795	OG0001978
OG0001901	OG0001800	OG0001903	OG0001768	OG0001819	OG0001796	OG0001979
OG0001902	OG0001801	OG0001904	OG0001769	OG0001820	OG0001797	OG0001980
OG0001903	OG0001802	OG0001905	OG0001770	OG0001821	OG0001798	OG0001981
OG0001904	OG0001803	OG0001906	OG0001771	OG0001822	OG0001799	OG0001982
OG0001905	OG0001804	OG0001907	OG0001772	OG0001823	OG0001800	OG0001983
OG0001906	OG0001805	OG0001908	OG0001773	OG0001824	OG0001801	OG0001984
OG0001907	OG0001806	OG0001909	OG0001774	OG0001825	OG0001802	OG0001985
OG0001908	OG0001807	OG0001910	OG0001775	OG0001826	OG0001803	OG0001986
OG0001909	OG0001808	OG0001911	OG0001776	OG0001827	OG0001804	OG0001987
OG0001910	OG0001809	OG0001912	OG0001777	OG0001828	OG0001805	OG0001988
OG0001911	OG0001810	OG0001913	OG0001778	OG0001829	OG0001806	OG0001989
OG0001912	OG0001811	OG0001915	OG0001779	OG0001830	OG0001807	OG0001990
OG0001913	OG0001812	OG0001916	OG0001780	OG0001831	OG0001808	OG0001991
OG0001914	OG0001813	OG0001917	OG0001781	OG0001832	OG0001809	OG0001992
OG0001915	OG0001814	OG0001918	OG0001782	OG0001833	OG0001810	OG0001993
OG0001916	OG0001815	OG0001919	OG0001783	OG0001834	OG0001811	OG0001994
OG0001917	OG0001816	OG0001920	OG0001784	OG0001835	OG0001812	OG0001995
OG0001918	OG0001817	OG0001921	OG0001785	OG0001836	OG0001813	OG0001996
OG0001919	OG0001818	OG0001922	OG0001786	OG0001837	OG0001814	OG0001997
OG0001920	OG0001819	OG0001923	OG0001787	OG0001839	OG0001815	OG0001998
OG0001921	OG0001820	OG0001924	OG0001788	OG0001840	OG0001816	OG0001999
OG0001922	OG0001821	OG0001925	OG0001789	OG0001841	OG0001817	OG0002000
OG0001923	OG0001822	OG0001926	OG0001790	OG0001842	OG0001818	OG0002001
OG0001924	OG0001823	OG0001927	OG0001791	OG0001843	OG0001819	OG0002002
OG0001925	OG0001824	OG0001928	OG0001792	OG0001844	OG0001820	OG0002003
OG0001926	OG0001825	OG0001929	OG0001793	OG0001845	OG0001821	OG0002004
OG0001927	OG0001826	OG0001930	OG0001794	OG0001846	OG0001822	OG0002006
OG0001928	OG0001827	OG0001931	OG0001795	OG0001847	OG0001823	OG0002007
OG0001929	OG0001828	OG0001932	OG0001796	OG0001848	OG0001824	OG0002008
OG0001930	OG0001829	OG0001933	OG0001797	OG0001849	OG0001826	OG0002009
OG0001931	OG0001830	OG0001934	OG0001798	OG0001851	OG0001827	OG0002010
OG0001932	OG0001831	OG0001935	OG0001799	OG0001853	OG0001828	OG0002011
OG0001933	OG0001832	OG0001936	OG0001800	OG0001857	OG0001829	OG0002012
OG0001934	OG0001833	OG0001937	OG0001801	OG0001858	OG0001830	OG0002013
OG0001935	OG0001834	OG0001938	OG0001802	OG0001859	OG0001831	OG0002014
OG0001936	OG0001835	OG0001939	OG0001803	OG0001860	OG0001832	OG0002015
OG0001937	OG0001836	OG0001940	OG0001804	OG0001862	OG0001833	OG0002016
OG0001938	OG0001837	OG0001941	OG0001805	OG0001864	OG0001834	OG0002017
OG0001939	OG0001838	OG0001942	OG0001806	OG0001866	OG0001835	OG0002018
OG0001940	OG0001839	OG0001943	OG0001807	OG0001867	OG0001836	OG0002019
OG0001941	OG0001840	OG0001944	OG0001808	OG0001868	OG0001837	OG0002020
OG0001942	OG0001841	OG0001945	OG0001809	OG0001870	OG0001838	OG0002021
OG0001943	OG0001842	OG0001947	OG0001810	OG0001871	OG0001839	OG0002022
OG0001944	OG0001843	OG0001948	OG0001811	OG0001873	OG0001840	OG0002024
OG0001945	OG0001844	OG0001949	OG0001812	OG0001879	OG0001841	OG0002025
OG0001946	OG0001845	OG0001950	OG0001813	OG0001885	OG0001842	OG0002026
OG0001947	OG0001846	OG0001951	OG0001814	OG0001886	OG0001843	OG0002027
OG0001948	OG0001847	OG0001952	OG0001815	OG0001887	OG0001844	OG0002030
OG0001949	OG0001848	OG0001953	OG0001816	OG0001888	OG0001845	OG0002031
OG0001950	OG0001849	OG0001954	OG0001817	OG0001889	OG0001846	OG0002032
OG0001951	OG0001850	OG0001955	OG0001818	OG0001890	OG0001847	OG0002033
OG0001952	OG0001851	OG0001956	OG0001819	OG0001891	OG0001848	OG0002034
OG0001953	OG0001852	OG0001957	OG0001820	OG0001892	OG0001849	OG0002035
OG0001954	OG0001853	OG0001958	OG0001821	OG0001893	OG0001850	OG0002036
OG0001955	OG0001854	OG0001959	OG0001822	OG0001894	OG0001851	OG0002037
OG0001956	OG0001855	OG0001960	OG0001823	OG0001895	OG0001853	OG0002038
OG0001957	OG0001856	OG0001961	OG0001824	OG0001896	OG0001855	OG0002039
OG0001958	OG0001857	OG0001962	OG0001826	OG0001897	OG0001858	OG0002040
OG0001959	OG0001858	OG0001963	OG0001827	OG0001899	OG0001859	OG0002041
OG0001960	OG0001859	OG0001964	OG0001828	OG0001900	OG0001860	OG0002042
OG0001961	OG0001860	OG0001965	OG0001829	OG0001901	OG0001865	OG0002043
OG0001962	OG0001861	OG0001966	OG0001830	OG0001902	OG0001866	OG0002044
OG0001963	OG0001862	OG0001967	OG0001831	OG0001903	OG0001867	OG0002045
OG0001964	OG0001863	OG0001968	OG0001832	OG0001904	OG0001869	OG0002046
OG0001965	OG0001864	OG0001969	OG0001833	OG0001905	OG0001870	OG0002047
OG0001966	OG0001865	OG0001970	OG0001834	OG0001906	OG0001873	OG0002048
OG0001967	OG0001866	OG0001973	OG0001835	OG0001907	OG0001875	OG0002049
OG0001968	OG0001867	OG0001974	OG0001836	OG0001908	OG0001876	OG0002050
OG0001969	OG0001868	OG0001975	OG0001837	OG0001909	OG0001877	OG0002051
OG0001970	OG0001869	OG0001976	OG0001838	OG0001910	OG0001879	OG0002052
OG0001971	OG0001885	OG0001977	OG0001839	OG0001911	OG0001885	OG0002053
OG0001972	OG0001886	OG0001978	OG0001841	OG0001912	OG0001886	OG0002055
OG0001973	OG0001887	OG0001979	OG0001842	OG0001913	OG0001887	OG0002056
OG0001974	OG0001888	OG0001980	OG0001843	OG0001915	OG0001888	OG0002057
OG0001975	OG0001889	OG0001981	OG0001844	OG0001916	OG0001889	OG0002058
OG0001976	OG0001890	OG0001982	OG0001845	OG0001917	OG0001890	OG0002059
OG0001977	OG0001891	OG0001983	OG0001846	OG0001918	OG0001891	OG0002060
OG0001978	OG0001892	OG0001985	OG0001847	OG0001919	OG0001892	OG0002061
OG0001979	OG0001893	OG0001986	OG0001848	OG0001920	OG0001893	OG0002062
OG0001980	OG0001894	OG0001987	OG0001849	OG0001921	OG0001894	OG0002063
OG0001981	OG0001895	OG0001988	OG0001851	OG0001922	OG0001895	OG0002064
OG0001982	OG0001896	OG0001989	OG0001853	OG0001923	OG0001896	OG0002065
OG0001983	OG0001897	OG0001991	OG0001855	OG0001924	OG0001897	OG0002066
OG0001984	OG0001898	OG0001992	OG0001856	OG0001925	OG0001898	OG0002067
OG0001985	OG0001899	OG0001993	OG0001857	OG0001926	OG0001899	OG0002069
OG0001986	OG0001900	OG0001994	OG0001858	OG0001927	OG0001900	OG0002070
OG0001987	OG0001901	OG0001995	OG0001859	OG0001928	OG0001901	OG0002071
OG0001988	OG0001902	OG0001996	OG0001860	OG0001929	OG0001902	OG0002072
OG0001989	OG0001903	OG0001997	OG0001863	OG0001930	OG0001903	OG0002073
OG0001990	OG0001904	OG0001998	OG0001864	OG0001931	OG0001904	OG0002074
OG0001991	OG0001905	OG0001999	OG0001865	OG0001932	OG0001905	OG0002075
OG0001992	OG0001906	OG0002000	OG0001866	OG0001933	OG0001906	OG0002076
OG0001993	OG0001907	OG0002001	OG0001867	OG0001934	OG0001907	OG0002077
OG0001994	OG0001908	OG0002002	OG0001868	OG0001935	OG0001908	OG0002078
OG0001995	OG0001909	OG0002003	OG0001869	OG0001936	OG0001909	OG0002080
OG0001996	OG0001910	OG0002004	OG0001870	OG0001937	OG0001910	OG0002081
OG0001997	OG0001911	OG0002005	OG0001871	OG0001938	OG0001911	OG0002082
OG0001998	OG0001912	OG0002006	OG0001872	OG0001939	OG0001912	OG0002083
OG0001999	OG0001913	OG0002007	OG0001873	OG0001940	OG0001913	OG0002084
OG0002000	OG0001914	OG0002008	OG0001874	OG0001941	OG0001915	OG0002085
OG0002001	OG0001915	OG0002009	OG0001875	OG0001942	OG0001916	OG0002087
OG0002002	OG0001916	OG0002010	OG0001876	OG0001943	OG0001917	OG0002088
OG0002003	OG0001917	OG0002011	OG0001877	OG0001944	OG0001918	OG0002089
OG0002004	OG0001918	OG0002012	OG0001878	OG0001945	OG0001919	OG0002091
OG0002005	OG0001919	OG0002013	OG0001885	OG0001946	OG0001920	OG0002092
OG0002006	OG0001920	OG0002014	OG0001886	OG0001947	OG0001921	OG0002093
OG0002007	OG0001921	OG0002015	OG0001887	OG0001948	OG0001922	OG0002094
OG0002008	OG0001922	OG0002016	OG0001888	OG0001949	OG0001923	OG0002095
OG0002009	OG0001923	OG0002017	OG0001889	OG0001950	OG0001924	OG0002096
OG0002010	OG0001924	OG0002018	OG0001890	OG0001951	OG0001925	OG0002097
OG0002011	OG0001925	OG0002020	OG0001891	OG0001952	OG0001926	OG0002098
OG0002012	OG0001926	OG0002021	OG0001892	OG0001953	OG0001927	OG0002099
OG0002013	OG0001927	OG0002022	OG0001893	OG0001954	OG0001928	OG0002101
OG0002014	OG0001928	OG0002024	OG0001894	OG0001955	OG0001929	OG0002102
OG0002015	OG0001929	OG0002025	OG0001895	OG0001956	OG0001930	OG0002103
OG0002016	OG0001930	OG0002026	OG0001896	OG0001957	OG0001931	OG0002104
OG0002017	OG0001931	OG0002028	OG0001897	OG0001958	OG0001932	OG0002105
OG0002018	OG0001932	OG0002030	OG0001898	OG0001959	OG0001933	OG0002106
OG0002019	OG0001933	OG0002031	OG0001899	OG0001960	OG0001934	OG0002107
OG0002020	OG0001934	OG0002034	OG0001900	OG0001961	OG0001935	OG0002108
OG0002021	OG0001935	OG0002036	OG0001901	OG0001962	OG0001936	OG0002109
OG0002022	OG0001936	OG0002037	OG0001902	OG0001963	OG0001937	OG0002110
OG0002023	OG0001937	OG0002038	OG0001903	OG0001964	OG0001938	OG0002111
OG0002024	OG0001938	OG0002039	OG0001904	OG0001965	OG0001939	OG0002112
OG0002025	OG0001939	OG0002040	OG0001905	OG0001966	OG0001940	OG0002113
OG0002026	OG0001940	OG0002041	OG0001906	OG0001967	OG0001941	OG0002114
OG0002027	OG0001941	OG0002042	OG0001907	OG0001968	OG0001942	OG0002115
OG0002028	OG0001942	OG0002043	OG0001908	OG0001969	OG0001943	OG0002116
OG0002029	OG0001943	OG0002044	OG0001909	OG0001970	OG0001944	OG0002117
OG0002030	OG0001944	OG0002045	OG0001910	OG0001971	OG0001945	OG0002118
OG0002031	OG0001945	OG0002046	OG0001911	OG0001973	OG0001946	OG0002119
OG0002032	OG0001946	OG0002047	OG0001912	OG0001974	OG0001947	OG0002120
OG0002033	OG0001947	OG0002048	OG0001913	OG0001975	OG0001948	OG0002121
OG0002034	OG0001948	OG0002049	OG0001915	OG0001976	OG0001949	OG0002122
OG0002035	OG0001949	OG0002050	OG0001916	OG0001977	OG0001950	OG0002123
OG0002036	OG0001950	OG0002052	OG0001917	OG0001978	OG0001951	OG0002124
OG0002037	OG0001951	OG0002053	OG0001918	OG0001979	OG0001952	OG0002125
OG0002038	OG0001952	OG0002055	OG0001919	OG0001980	OG0001953	OG0002126
OG0002039	OG0001953	OG0002056	OG0001920	OG0001981	OG0001954	OG0002127
OG0002040	OG0001954	OG0002057	OG0001921	OG0001982	OG0001955	OG0002128
OG0002041	OG0001955	OG0002058	OG0001922	OG0001983	OG0001956	OG0002129
OG0002042	OG0001956	OG0002059	OG0001923	OG0001984	OG0001957	OG0002130
OG0002043	OG0001957	OG0002060	OG0001924	OG0001985	OG0001958	OG0002131
OG0002044	OG0001958	OG0002061	OG0001925	OG0001986	OG0001959	OG0002132
OG0002045	OG0001959	OG0002063	OG0001926	OG0001987	OG0001960	OG0002133
OG0002046	OG0001960	OG0002064	OG0001927	OG0001988	OG0001961	OG0002134
OG0002047	OG0001961	OG0002065	OG0001928	OG0001989	OG0001962	OG0002135
OG0002048	OG0001962	OG0002066	OG0001929	OG0001990	OG0001963	OG0002136
OG0002049	OG0001963	OG0002067	OG0001930	OG0001991	OG0001964	OG0002137
OG0002050	OG0001964	OG0002068	OG0001931	OG0001992	OG0001965	OG0002138
OG0002051	OG0001965	OG0002069	OG0001932	OG0001993	OG0001966	OG0002139
OG0002052	OG0001966	OG0002070	OG0001933	OG0001994	OG0001967	OG0002140
OG0002053	OG0001967	OG0002071	OG0001934	OG0001995	OG0001968	OG0002141
OG0002054	OG0001968	OG0002073	OG0001935	OG0001996	OG0001969	OG0002142
OG0002055	OG0001969	OG0002074	OG0001936	OG0001997	OG0001970	OG0002143
OG0002056	OG0001970	OG0002075	OG0001937	OG0001998	OG0001971	OG0002145
OG0002057	OG0001971	OG0002077	OG0001938	OG0001999	OG0001973	OG0002146
OG0002058	OG0001973	OG0002078	OG0001939	OG0002000	OG0001974	OG0002147
OG0002059	OG0001974	OG0002080	OG0001940	OG0002001	OG0001975	OG0002148
OG0002060	OG0001975	OG0002081	OG0001941	OG0002002	OG0001976	OG0002149
OG0002061	OG0001976	OG0002082	OG0001942	OG0002003	OG0001977	OG0002150
OG0002062	OG0001977	OG0002083	OG0001943	OG0002004	OG0001978	OG0002151
OG0002063	OG0001978	OG0002084	OG0001944	OG0002005	OG0001979	OG0002152
OG0002064	OG0001979	OG0002085	OG0001945	OG0002006	OG0001980	OG0002153
OG0002065	OG0001980	OG0002087	OG0001946	OG0002007	OG0001981	OG0002154
OG0002066	OG0001981	OG0002088	OG0001947	OG0002008	OG0001982	OG0002155
OG0002067	OG0001982	OG0002089	OG0001948	OG0002009	OG0001983	OG0002156
OG0002068	OG0001983	OG0002090	OG0001949	OG0002010	OG0001984	OG0002157
OG0002069	OG0001984	OG0002091	OG0001950	OG0002011	OG0001985	OG0002158
OG0002070	OG0001985	OG0002092	OG0001951	OG0002012	OG0001986	OG0002159
OG0002071	OG0001986	OG0002094	OG0001952	OG0002013	OG0001987	OG0002160
OG0002072	OG0001987	OG0002095	OG0001953	OG0002014	OG0001988	OG0002161
OG0002073	OG0001988	OG0002096	OG0001954	OG0002015	OG0001989	OG0002162
OG0002074	OG0001989	OG0002097	OG0001955	OG0002016	OG0001990	OG0002163
OG0002075	OG0001990	OG0002098	OG0001956	OG0002017	OG0001991	OG0002164
OG0002076	OG0001991	OG0002099	OG0001957	OG0002018	OG0001992	OG0002165
OG0002077	OG0001992	OG0002100	OG0001958	OG0002019	OG0001993	OG0002166
OG0002078	OG0001993	OG0002101	OG0001959	OG0002021	OG0001994	OG0002167
OG0002079	OG0001994	OG0002102	OG0001960	OG0002022	OG0001995	OG0002168
OG0002080	OG0001995	OG0002103	OG0001961	OG0002024	OG0001996	OG0002169
OG0002081	OG0001996	OG0002104	OG0001962	OG0002026	OG0001997	OG0002170
OG0002082	OG0001997	OG0002105	OG0001963	OG0002027	OG0001998	OG0002171
OG0002083	OG0001998	OG0002106	OG0001964	OG0002029	OG0001999	OG0002172
OG0002084	OG0001999	OG0002107	OG0001965	OG0002030	OG0002000	OG0002173
OG0002085	OG0002000	OG0002108	OG0001966	OG0002031	OG0002001	OG0002174
OG0002086	OG0002001	OG0002109	OG0001967	OG0002032	OG0002002	OG0002175
OG0002087	OG0002002	OG0002110	OG0001968	OG0002033	OG0002003	OG0002176
OG0002088	OG0002003	OG0002111	OG0001969	OG0002034	OG0002004	OG0002179
OG0002089	OG0002004	OG0002112	OG0001970	OG0002035	OG0002005	OG0002180
OG0002090	OG0002005	OG0002113	OG0001971	OG0002036	OG0002006	OG0002181
OG0002091	OG0002006	OG0002114	OG0001973	OG0002037	OG0002007	OG0002182
OG0002092	OG0002007	OG0002115	OG0001974	OG0002038	OG0002008	OG0002184
OG0002093	OG0002008	OG0002116	OG0001975	OG0002039	OG0002009	OG0002185
OG0002094	OG0002009	OG0002117	OG0001976	OG0002040	OG0002010	OG0002186
OG0002095	OG0002010	OG0002118	OG0001977	OG0002041	OG0002011	OG0002187
OG0002096	OG0002011	OG0002120	OG0001978	OG0002042	OG0002012	OG0002188
OG0002097	OG0002012	OG0002122	OG0001979	OG0002043	OG0002013	OG0002189
OG0002098	OG0002013	OG0002123	OG0001980	OG0002044	OG0002014	OG0002190
OG0002099	OG0002014	OG0002124	OG0001981	OG0002045	OG0002015	OG0002191
OG0002100	OG0002015	OG0002125	OG0001982	OG0002046	OG0002016	OG0002192
OG0002101	OG0002016	OG0002126	OG0001983	OG0002047	OG0002017	OG0002193
OG0002102	OG0002017	OG0002127	OG0001984	OG0002048	OG0002018	OG0002194
OG0002103	OG0002018	OG0002128	OG0001985	OG0002049	OG0002019	OG0002195
OG0002104	OG0002019	OG0002129	OG0001986	OG0002050	OG0002020	OG0002196
OG0002105	OG0002020	OG0002130	OG0001987	OG0002051	OG0002021	OG0002197
OG0002106	OG0002021	OG0002131	OG0001988	OG0002052	OG0002022	OG0002198
OG0002107	OG0002022	OG0002132	OG0001989	OG0002053	OG0002024	OG0002200
OG0002108	OG0002024	OG0002133	OG0001990	OG0002054	OG0002025	OG0002201
OG0002109	OG0002025	OG0002134	OG0001991	OG0002055	OG0002026	OG0002202
OG0002110	OG0002026	OG0002135	OG0001992	OG0002056	OG0002027	OG0002203
OG0002111	OG0002027	OG0002136	OG0001993	OG0002057	OG0002029	OG0002204
OG0002112	OG0002028	OG0002137	OG0001994	OG0002058	OG0002030	OG0002205
OG0002113	OG0002029	OG0002138	OG0001995	OG0002059	OG0002031	OG0002206
OG0002114	OG0002030	OG0002139	OG0001996	OG0002060	OG0002032	OG0002207
OG0002115	OG0002031	OG0002140	OG0001997	OG0002061	OG0002033	OG0002208
OG0002116	OG0002032	OG0002141	OG0001998	OG0002062	OG0002034	OG0002209
OG0002117	OG0002033	OG0002142	OG0001999	OG0002063	OG0002035	OG0002210
OG0002118	OG0002034	OG0002143	OG0002000	OG0002064	OG0002036	OG0002211
OG0002119	OG0002035	OG0002144	OG0002001	OG0002065	OG0002037	OG0002212
OG0002120	OG0002036	OG0002145	OG0002002	OG0002066	OG0002038	OG0002213
OG0002121	OG0002037	OG0002146	OG0002003	OG0002067	OG0002039	OG0002214
OG0002122	OG0002038	OG0002147	OG0002004	OG0002068	OG0002040	OG0002215
OG0002123	OG0002039	OG0002148	OG0002005	OG0002069	OG0002041	OG0002216
OG0002124	OG0002040	OG0002149	OG0002006	OG0002070	OG0002042	OG0002217
OG0002125	OG0002041	OG0002150	OG0002007	OG0002071	OG0002043	OG0002218
OG0002126	OG0002042	OG0002151	OG0002008	OG0002072	OG0002044	OG0002219
OG0002127	OG0002043	OG0002152	OG0002009	OG0002073	OG0002045	OG0002220
OG0002128	OG0002044	OG0002153	OG0002010	OG0002074	OG0002046	OG0002221
OG0002129	OG0002045	OG0002155	OG0002011	OG0002075	OG0002047	OG0002222
OG0002130	OG0002046	OG0002156	OG0002012	OG0002076	OG0002048	OG0002223
OG0002131	OG0002048	OG0002158	OG0002013	OG0002077	OG0002049	OG0002224
OG0002132	OG0002049	OG0002159	OG0002014	OG0002078	OG0002050	OG0002225
OG0002133	OG0002050	OG0002160	OG0002016	OG0002080	OG0002052	OG0002226
OG0002134	OG0002051	OG0002162	OG0002017	OG0002081	OG0002053	OG0002227
OG0002135	OG0002052	OG0002163	OG0002018	OG0002082	OG0002054	OG0002228
OG0002136	OG0002053	OG0002164	OG0002019	OG0002083	OG0002055	OG0002229
OG0002137	OG0002054	OG0002165	OG0002020	OG0002084	OG0002056	OG0002230
OG0002138	OG0002055	OG0002166	OG0002022	OG0002086	OG0002057	OG0002232
OG0002139	OG0002056	OG0002167	OG0002024	OG0002087	OG0002058	OG0002233
OG0002140	OG0002057	OG0002168	OG0002025	OG0002088	OG0002059	OG0002234
OG0002141	OG0002058	OG0002169	OG0002026	OG0002089	OG0002060	OG0002235
OG0002142	OG0002059	OG0002170	OG0002027	OG0002090	OG0002061	OG0002236
OG0002143	OG0002060	OG0002171	OG0002028	OG0002091	OG0002062	OG0002237
OG0002144	OG0002061	OG0002172	OG0002029	OG0002092	OG0002063	OG0002238
OG0002145	OG0002062	OG0002173	OG0002030	OG0002093	OG0002064	OG0002239
OG0002146	OG0002063	OG0002174	OG0002031	OG0002094	OG0002065	OG0002240
OG0002147	OG0002064	OG0002175	OG0002032	OG0002095	OG0002066	OG0002241
OG0002148	OG0002065	OG0002176	OG0002033	OG0002096	OG0002067	OG0002242
OG0002149	OG0002066	OG0002178	OG0002034	OG0002097	OG0002068	OG0002243
OG0002150	OG0002067	OG0002179	OG0002035	OG0002098	OG0002069	OG0002244
OG0002151	OG0002068	OG0002180	OG0002036	OG0002099	OG0002070	OG0002245
OG0002152	OG0002069	OG0002181	OG0002037	OG0002100	OG0002071	OG0002246
OG0002153	OG0002070	OG0002182	OG0002038	OG0002101	OG0002072	OG0002247
OG0002154	OG0002071	OG0002183	OG0002039	OG0002103	OG0002073	OG0002248
OG0002155	OG0002072	OG0002184	OG0002040	OG0002104	OG0002074	OG0002249
OG0002156	OG0002073	OG0002185	OG0002041	OG0002105	OG0002075	OG0002250
OG0002157	OG0002074	OG0002186	OG0002042	OG0002106	OG0002076	OG0002251
OG0002158	OG0002075	OG0002187	OG0002043	OG0002107	OG0002077	OG0002252
OG0002159	OG0002076	OG0002188	OG0002044	OG0002108	OG0002078	OG0002253
OG0002160	OG0002077	OG0002189	OG0002045	OG0002109	OG0002079	OG0002254
OG0002161	OG0002078	OG0002190	OG0002046	OG0002110	OG0002080	OG0002255
OG0002162	OG0002080	OG0002191	OG0002047	OG0002111	OG0002081	OG0002256
OG0002163	OG0002081	OG0002192	OG0002048	OG0002112	OG0002082	OG0002257
OG0002164	OG0002082	OG0002193	OG0002049	OG0002113	OG0002083	OG0002258
OG0002165	OG0002083	OG0002194	OG0002050	OG0002114	OG0002084	OG0002259
OG0002166	OG0002084	OG0002195	OG0002051	OG0002115	OG0002085	OG0002260
OG0002167	OG0002085	OG0002196	OG0002052	OG0002116	OG0002086	OG0002261
OG0002168	OG0002087	OG0002197	OG0002053	OG0002117	OG0002087	OG0002262
OG0002169	OG0002088	OG0002198	OG0002054	OG0002118	OG0002088	OG0002263
OG0002170	OG0002089	OG0002200	OG0002055	OG0002119	OG0002089	OG0002264
OG0002171	OG0002090	OG0002201	OG0002056	OG0002120	OG0002090	OG0002265
OG0002172	OG0002091	OG0002202	OG0002057	OG0002121	OG0002091	OG0002266
OG0002173	OG0002092	OG0002203	OG0002058	OG0002122	OG0002092	OG0002267
OG0002174	OG0002093	OG0002204	OG0002059	OG0002123	OG0002093	OG0002268
OG0002175	OG0002094	OG0002205	OG0002060	OG0002124	OG0002094	OG0002269
OG0002176	OG0002095	OG0002206	OG0002061	OG0002125	OG0002095	OG0002270
OG0002177	OG0002096	OG0002207	OG0002062	OG0002126	OG0002096	OG0002271
OG0002178	OG0002097	OG0002208	OG0002063	OG0002127	OG0002097	OG0002272
OG0002179	OG0002098	OG0002209	OG0002064	OG0002128	OG0002098	OG0002273
OG0002180	OG0002099	OG0002210	OG0002065	OG0002129	OG0002099	OG0002274
OG0002181	OG0002100	OG0002211	OG0002066	OG0002130	OG0002100	OG0002275
OG0002182	OG0002101	OG0002212	OG0002068	OG0002131	OG0002101	OG0002276
OG0002183	OG0002102	OG0002213	OG0002069	OG0002132	OG0002102	OG0002277
OG0002184	OG0002103	OG0002214	OG0002070	OG0002133	OG0002103	OG0002278
OG0002185	OG0002104	OG0002215	OG0002071	OG0002134	OG0002104	OG0002279
OG0002186	OG0002105	OG0002216	OG0002072	OG0002135	OG0002105	OG0002280
OG0002187	OG0002106	OG0002218	OG0002073	OG0002136	OG0002106	OG0002281
OG0002188	OG0002107	OG0002219	OG0002074	OG0002137	OG0002107	OG0002282
OG0002189	OG0002108	OG0002220	OG0002075	OG0002138	OG0002108	OG0002283
OG0002190	OG0002109	OG0002221	OG0002076	OG0002139	OG0002109	OG0002284
OG0002191	OG0002110	OG0002222	OG0002077	OG0002140	OG0002110	OG0002285
OG0002192	OG0002111	OG0002223	OG0002078	OG0002141	OG0002111	OG0002286
OG0002193	OG0002112	OG0002224	OG0002079	OG0002142	OG0002112	OG0002287
OG0002194	OG0002113	OG0002225	OG0002080	OG0002143	OG0002113	OG0002288
OG0002195	OG0002114	OG0002226	OG0002081	OG0002144	OG0002114	OG0002289
OG0002196	OG0002115	OG0002227	OG0002082	OG0002145	OG0002115	OG0002290
OG0002197	OG0002116	OG0002228	OG0002083	OG0002146	OG0002116	OG0002291
OG0002198	OG0002117	OG0002229	OG0002084	OG0002147	OG0002117	OG0002292
OG0002199	OG0002118	OG0002230	OG0002085	OG0002148	OG0002118	OG0002294
OG0002200	OG0002120	OG0002231	OG0002086	OG0002149	OG0002119	OG0002295
OG0002201	OG0002121	OG0002232	OG0002087	OG0002150	OG0002120	OG0002296
OG0002202	OG0002122	OG0002233	OG0002088	OG0002151	OG0002121	OG0002297
OG0002203	OG0002123	OG0002234	OG0002089	OG0002152	OG0002122	OG0002298
OG0002204	OG0002124	OG0002235	OG0002090	OG0002153	OG0002123	OG0002299
OG0002205	OG0002125	OG0002236	OG0002091	OG0002154	OG0002124	OG0002300
OG0002206	OG0002126	OG0002237	OG0002092	OG0002155	OG0002125	OG0002301
OG0002207	OG0002127	OG0002238	OG0002093	OG0002156	OG0002126	OG0002302
OG0002208	OG0002128	OG0002239	OG0002094	OG0002157	OG0002127	OG0002303
OG0002209	OG0002129	OG0002240	OG0002095	OG0002158	OG0002128	OG0002304
OG0002210	OG0002130	OG0002241	OG0002096	OG0002159	OG0002129	OG0002305
OG0002211	OG0002131	OG0002242	OG0002097	OG0002160	OG0002130	OG0002306
OG0002212	OG0002132	OG0002243	OG0002098	OG0002161	OG0002131	OG0002307
OG0002213	OG0002133	OG0002244	OG0002099	OG0002162	OG0002132	OG0002308
OG0002214	OG0002134	OG0002245	OG0002100	OG0002163	OG0002133	OG0002309
OG0002215	OG0002135	OG0002246	OG0002101	OG0002164	OG0002134	OG0002310
OG0002216	OG0002136	OG0002247	OG0002102	OG0002165	OG0002135	OG0002311
OG0002217	OG0002137	OG0002248	OG0002103	OG0002166	OG0002136	OG0002312
OG0002218	OG0002138	OG0002249	OG0002104	OG0002167	OG0002137	OG0002313
OG0002219	OG0002139	OG0002250	OG0002105	OG0002168	OG0002138	OG0002314
OG0002220	OG0002140	OG0002251	OG0002106	OG0002169	OG0002139	OG0002315
OG0002221	OG0002141	OG0002252	OG0002107	OG0002170	OG0002140	OG0002316
OG0002222	OG0002142	OG0002253	OG0002108	OG0002171	OG0002141	OG0002317
OG0002223	OG0002143	OG0002254	OG0002109	OG0002172	OG0002142	OG0002318
OG0002224	OG0002144	OG0002255	OG0002110	OG0002173	OG0002143	OG0002319
OG0002225	OG0002145	OG0002256	OG0002111	OG0002174	OG0002144	OG0002320
OG0002226	OG0002146	OG0002257	OG0002112	OG0002175	OG0002145	OG0002321
OG0002227	OG0002147	OG0002258	OG0002113	OG0002176	OG0002146	OG0002322
OG0002228	OG0002148	OG0002259	OG0002114	OG0002177	OG0002147	OG0002323
OG0002229	OG0002149	OG0002260	OG0002115	OG0002178	OG0002148	OG0002324
OG0002230	OG0002150	OG0002261	OG0002116	OG0002179	OG0002149	OG0002325
OG0002231	OG0002152	OG0002262	OG0002117	OG0002180	OG0002150	OG0002326
OG0002232	OG0002153	OG0002263	OG0002118	OG0002181	OG0002152	OG0002327
OG0002233	OG0002155	OG0002264	OG0002119	OG0002182	OG0002153	OG0002328
OG0002234	OG0002156	OG0002265	OG0002120	OG0002183	OG0002154	OG0002329
OG0002235	OG0002157	OG0002266	OG0002121	OG0002184	OG0002155	OG0002330
OG0002236	OG0002158	OG0002267	OG0002122	OG0002185	OG0002156	OG0002331
OG0002237	OG0002159	OG0002268	OG0002123	OG0002186	OG0002157	OG0002332
OG0002238	OG0002160	OG0002269	OG0002124	OG0002187	OG0002158	OG0002333
OG0002239	OG0002161	OG0002270	OG0002125	OG0002188	OG0002159	OG0002334
OG0002240	OG0002162	OG0002271	OG0002126	OG0002189	OG0002160	OG0002335
OG0002241	OG0002163	OG0002272	OG0002127	OG0002190	OG0002161	OG0002336
OG0002242	OG0002164	OG0002273	OG0002128	OG0002191	OG0002162	OG0002337
OG0002243	OG0002165	OG0002274	OG0002129	OG0002192	OG0002163	OG0002338
OG0002244	OG0002166	OG0002275	OG0002130	OG0002193	OG0002164	OG0002339
OG0002245	OG0002167	OG0002276	OG0002131	OG0002194	OG0002165	OG0002340
OG0002246	OG0002168	OG0002277	OG0002132	OG0002195	OG0002166	OG0002341
OG0002247	OG0002169	OG0002278	OG0002133	OG0002196	OG0002167	OG0002342
OG0002248	OG0002170	OG0002279	OG0002134	OG0002197	OG0002168	OG0002343
OG0002249	OG0002171	OG0002280	OG0002135	OG0002198	OG0002169	OG0002344
OG0002250	OG0002172	OG0002281	OG0002136	OG0002199	OG0002170	OG0002345
OG0002251	OG0002173	OG0002282	OG0002137	OG0002200	OG0002171	OG0002346
OG0002252	OG0002174	OG0002283	OG0002138	OG0002201	OG0002172	OG0002347
OG0002253	OG0002175	OG0002284	OG0002139	OG0002202	OG0002173	OG0002348
OG0002254	OG0002176	OG0002285	OG0002140	OG0002203	OG0002174	OG0002349
OG0002255	OG0002177	OG0002286	OG0002141	OG0002204	OG0002175	OG0002350
OG0002256	OG0002179	OG0002287	OG0002142	OG0002205	OG0002176	OG0002351
OG0002257	OG0002180	OG0002288	OG0002143	OG0002206	OG0002178	OG0002352
OG0002258	OG0002181	OG0002289	OG0002144	OG0002207	OG0002179	OG0002353
OG0002259	OG0002182	OG0002290	OG0002145	OG0002208	OG0002180	OG0002354
OG0002260	OG0002183	OG0002291	OG0002146	OG0002209	OG0002181	OG0002355
OG0002261	OG0002184	OG0002292	OG0002147	OG0002210	OG0002182	OG0002356
OG0002262	OG0002185	OG0002293	OG0002148	OG0002211	OG0002183	OG0002357
OG0002263	OG0002186	OG0002294	OG0002149	OG0002212	OG0002184	OG0002358
OG0002264	OG0002187	OG0002295	OG0002150	OG0002213	OG0002185	OG0002360
OG0002265	OG0002188	OG0002296	OG0002151	OG0002214	OG0002186	OG0002361
OG0002266	OG0002189	OG0002297	OG0002152	OG0002215	OG0002187	OG0002362
OG0002267	OG0002190	OG0002298	OG0002153	OG0002216	OG0002188	OG0002363
OG0002268	OG0002191	OG0002299	OG0002154	OG0002217	OG0002189	OG0002364
OG0002269	OG0002192	OG0002300	OG0002155	OG0002218	OG0002190	OG0002365
OG0002270	OG0002193	OG0002301	OG0002156	OG0002219	OG0002191	OG0002366
OG0002271	OG0002194	OG0002302	OG0002157	OG0002220	OG0002192	OG0002369
OG0002272	OG0002195	OG0002303	OG0002158	OG0002221	OG0002193	OG0002370
OG0002273	OG0002196	OG0002304	OG0002159	OG0002222	OG0002194	OG0002372
OG0002274	OG0002197	OG0002305	OG0002160	OG0002223	OG0002195	OG0002373
OG0002275	OG0002198	OG0002306	OG0002161	OG0002224	OG0002196	OG0002374
OG0002276	OG0002199	OG0002307	OG0002162	OG0002225	OG0002197	OG0002375
OG0002277	OG0002200	OG0002308	OG0002163	OG0002226	OG0002198	OG0002381
OG0002278	OG0002201	OG0002309	OG0002164	OG0002227	OG0002199	OG0002382
OG0002279	OG0002202	OG0002310	OG0002165	OG0002228	OG0002200	OG0002387
OG0002280	OG0002203	OG0002311	OG0002166	OG0002229	OG0002201	OG0002395
OG0002281	OG0002204	OG0002312	OG0002167	OG0002230	OG0002202	OG0002397
OG0002282	OG0002205	OG0002313	OG0002168	OG0002231	OG0002203	OG0002398
OG0002283	OG0002206	OG0002314	OG0002169	OG0002232	OG0002204	OG0002399
OG0002284	OG0002207	OG0002315	OG0002170	OG0002233	OG0002205	OG0002400
OG0002285	OG0002208	OG0002317	OG0002171	OG0002234	OG0002206	OG0002401
OG0002286	OG0002209	OG0002318	OG0002172	OG0002235	OG0002207	OG0002402
OG0002287	OG0002210	OG0002319	OG0002173	OG0002236	OG0002208	OG0002403
OG0002288	OG0002211	OG0002320	OG0002174	OG0002237	OG0002209	OG0002404
OG0002289	OG0002212	OG0002321	OG0002175	OG0002238	OG0002210	OG0002409
OG0002290	OG0002213	OG0002322	OG0002176	OG0002239	OG0002211	OG0002410
OG0002291	OG0002214	OG0002323	OG0002177	OG0002240	OG0002212	OG0002411
OG0002292	OG0002215	OG0002325	OG0002178	OG0002241	OG0002213	OG0002412
OG0002293	OG0002216	OG0002326	OG0002179	OG0002242	OG0002214	OG0002413
[truncated: 19,470 more rows]

## Sheet: GeneFamilyCopyNumber
Gene copy	0	1	2	3	4	5	6	7	8	9	>9
Z.mays	8126	12378	5550	1335	558	239	167	74	52	40	124
S.bicolor	7367	16494	3322	765	296	160	70	43	36	25	65
P.vaginatum	7552	15769	3524	847	345	176	113	66	53	44	154
S.italica	7174	16323	3399	866	354	191	111	67	42	23	93
O.thomaeum	9108	15888	2634	520	193	96	58	36	24	18	68
B.distachyon	8897	15145	3046	775	265	154	89	61	34	26	151
O.sativa	7339	15389	3696	1052	430	230	163	77	55	48	164
