# Supplementary material for: Genome of Paspalum vaginatum and the role of trehalose mediated autophagy in increasing maize biomass
Source: Nat Commun. 2022 Dec 13;13:7731. doi: 10.1038/s41467-022-35507-8 (PMC9747981; doi:10.1038/s41467-022-35507-8)
Supplement: Supplementary file 9 — Source Data [file 41467_2022_35507_MOESM9_ESM.zip › Supplementary Figure 4.xlsx]

## Sheet: timepoint_dryweight
Biomass	Species	Condition	DAP
0.11	Paspalum	Full	9
0.12	Paspalum	Full	9
0.09	Paspalum	Full	9
0.12	Paspalum	Full	9
0.15	Paspalum	Full	9
0.08	Paspalum	Full	9
0.12	Paspalum	Full	9
0.1	Paspalum	Full	9
0.15	Paspalum	Full	9
0.1	Paspalum	Full	9
0.3	Paspalum	Full	15
0.19	Paspalum	Full	15
0.21	Paspalum	Full	15
0.2	Paspalum	Full	15
0.2	Paspalum	Full	15
0.15	Paspalum	Full	15
0.19	Paspalum	Full	15
0.22	Paspalum	N	15
0.15	Paspalum	N	15
0.19	Paspalum	N	15
0.18	Paspalum	N	15
0.19	Paspalum	N	15
0.22	Paspalum	N	15
0.2	Paspalum	N	15
0.21	Paspalum	Full	21
0.38	Paspalum	Full	21
0.35	Paspalum	Full	21
0.32	Paspalum	Full	21
0.23	Paspalum	Full	21
0.35	Paspalum	N	21
0.29	Paspalum	N	21
0.28	Paspalum	N	21
0.37	Paspalum	N	21
0.3	Paspalum	N	21
0.41	Paspalum	N	21
0.38	Paspalum	N	21
1	Paspalum	Full	28
0.82	Paspalum	Full	28
0.88	Paspalum	Full	28
0.58	Paspalum	Full	28
0.63	Paspalum	Full	28
0.72	Paspalum	N	28
0.81	Paspalum	N	28
0.65	Paspalum	N	28
0.64	Paspalum	N	28
1.04	Paspalum	N	28
0.67	Paspalum	N	28
0.02	Sorghum	Full	9
0.03	Sorghum	Full	9
0.04	Sorghum	Full	9
0.02	Sorghum	Full	9
0.03	Sorghum	Full	9
0.03	Sorghum	Full	9
0.04	Sorghum	Full	9
0.03	Sorghum	Full	9
0.02	Sorghum	Full	9
0.02	Sorghum	Full	9
0.26	Sorghum	Full	15
0.29	Sorghum	Full	15
0.19	Sorghum	Full	15
0.22	Sorghum	Full	15
0.17	Sorghum	Full	15
0.27	Sorghum	Full	15
0.28	Sorghum	Full	15
0.19	Sorghum	N	15
0.18	Sorghum	N	15
0.22	Sorghum	N	15
0.2	Sorghum	N	15
0.21	Sorghum	N	15
0.18	Sorghum	N	15
0.23	Sorghum	N	15
0.86	Sorghum	Full	21
0.64	Sorghum	Full	21
0.72	Sorghum	Full	21
0.63	Sorghum	Full	21
0.65	Sorghum	Full	21
0.65	Sorghum	Full	21
0.4	Sorghum	Full	21
0.18	Sorghum	N	21
0.35	Sorghum	N	21
0.32	Sorghum	N	21
0.19	Sorghum	N	21
0.21	Sorghum	N	21
0.41	Sorghum	N	21
0.23	Sorghum	N	21
1.53	Sorghum	Full	28
1.3	Sorghum	Full	28
0.93	Sorghum	Full	28
1.19	Sorghum	Full	28
1.08	Sorghum	Full	28
1.15	Sorghum	Full	28
1.17	Sorghum	Full	28
0.3	Sorghum	N	28
0.52	Sorghum	N	28
0.54	Sorghum	N	28
0.49	Sorghum	N	28
0.6	Sorghum	N	28
0.55	Sorghum	N	28
0.29	Sorghum	N	28
