# Supplementary material for: Genome of Paspalum vaginatum and the role of trehalose mediated autophagy in increasing maize biomass
Source: Nat Commun. 2022 Dec 13;13:7731. doi: 10.1038/s41467-022-35507-8 (PMC9747981; doi:10.1038/s41467-022-35507-8)
Supplement: Supplementary file 9 — Source Data [file 41467_2022_35507_MOESM9_ESM.zip › Supplementary Figure 5.xlsx]

## Sheet: Paspalum_RNAseq_Lib_PCA
Species	PC1	PC2	condition
Paspalum	21.0443	-3.68828	Full
Paspalum	19.9242	-3.44133	Full
Paspalum	18.9467	-2.87152	Full
Paspalum	-15.9908	-6.71493	-N
Paspalum	-15.7197	-7.37307	-N
Paspalum	-15.7521	-6.70289	-N
Paspalum	-5.0859	10.6525	-P
Paspalum	-3.41978	10.2291	-P
Paspalum	-3.94698	9.91038	-P

## Sheet: Sorghum_RNAseq_Lib_PCA
Species	PC1	PC2	condition
Sorghum	-8.08369	10.5672	Full
Sorghum	-8.20551	10.6593	Full
Sorghum	-7.74724	10.4873	Full
Sorghum	17.4331	-0.553738	-N
Sorghum	17.5101	-0.565251	-N
Sorghum	17.4612	-0.580472	-N
Sorghum	-9.49452	-10.1325	-P
Sorghum	-9.50818	-9.93286	-P
Sorghum	-9.36524	-9.94899	-P

## Sheet: Maize_RNAseq_Lib_PCA
Species	PC1	PC2	condition
Maize	-10.0363	-5.53	Full
Maize	-10.3235	-5.83328	Full
Maize	-10.6245	-5.21354	Full
Maize	19.4496	-0.422374	-N
Maize	19.5364	-0.194937	-N
Maize	19.2018	-0.0979635	-N
Maize	-9.47101	6.23779	-P
Maize	-8.54013	5.34476	-P
Maize	-9.19237	5.70954	-P
