# Supplementary material for: Genome of Paspalum vaginatum and the role of trehalose mediated autophagy in increasing maize biomass
Source: Nat Commun. 2022 Dec 13;13:7731. doi: 10.1038/s41467-022-35507-8 (PMC9747981; doi:10.1038/s41467-022-35507-8)
Supplement: Supplementary file 9 — Source Data [file 41467_2022_35507_MOESM9_ESM.zip › Supplementary Figure 6.xlsx]

## Sheet: PF_FamilyResponse
	index	Gene_id	TPM	condition
0	F1	Pavagv31036210m.g	0.240042	F
1	F2	Pavagv31036210m.g	0	F
2	F3	Pavagv31036210m.g	1.28415	F
3	N1	Pavagv31036210m.g	5.19455	N
4	N2	Pavagv31036210m.g	4.82779	N
5	N3	Pavagv31036210m.g	5.39098	N
6	P1	Pavagv31036210m.g	2.73187	P
7	P2	Pavagv31036210m.g	2.09665	P
8	P3	Pavagv31036210m.g	1.74983	P
9	F1	Pavagv31036216m.g	1.33247	F
10	F2	Pavagv31036216m.g	1.37456	F
11	F3	Pavagv31036216m.g	1.57223	F
12	N1	Pavagv31036216m.g	6.3622	N
13	N2	Pavagv31036216m.g	5.83592	N
14	N3	Pavagv31036216m.g	4.12167	N
15	P1	Pavagv31036216m.g	7.71186	P
16	P2	Pavagv31036216m.g	5.37815	P
17	P3	Pavagv31036216m.g	4.33003	P
0	F1	Pavagv31056359m.g	0.45906	F
1	F2	Pavagv31056359m.g	0.497525	F
2	F3	Pavagv31056359m.g	0.788861	F
3	N1	Pavagv31056359m.g	25.6055	N
4	N2	Pavagv31056359m.g	22.5179	N
5	N3	Pavagv31056359m.g	23.5937	N
6	P1	Pavagv31056359m.g	6.87603	P
7	P2	Pavagv31056359m.g	6.81758	P
8	P3	Pavagv31056359m.g	7.12278	P
0	F1	Pavagv31026632m.g	0.343871	F
1	F2	Pavagv31026632m.g	0.474012	F
2	F3	Pavagv31026632m.g	0.709717	F
3	N1	Pavagv31026632m.g	3.33315	N
4	N2	Pavagv31026632m.g	3.61156	N
5	N3	Pavagv31026632m.g	3.44594	N
6	P1	Pavagv31026632m.g	1.89681	P
7	P2	Pavagv31026632m.g	2.21116	P
8	P3	Pavagv31026632m.g	3.11161	P
0	F1	Pavagv31029987m.g	0.291401	F
1	F2	Pavagv31029987m.g	0.303327	F
2	F3	Pavagv31029987m.g	0.56411	F
3	N1	Pavagv31029987m.g	2.26628	N
4	N2	Pavagv31029987m.g	1.50835	N
5	N3	Pavagv31029987m.g	1.97473	N
6	P1	Pavagv31029987m.g	2.45477	P
7	P2	Pavagv31029987m.g	2.01291	P
8	P3	Pavagv31029987m.g	2.57797	P
9	F1	Pavagv31030001m.g	1.78112	F
10	F2	Pavagv31030001m.g	1.42754	F
11	F3	Pavagv31030001m.g	1.82975	F
12	N1	Pavagv31030001m.g	8.93669	N
13	N2	Pavagv31030001m.g	9.48052	N
14	N3	Pavagv31030001m.g	9.46241	N
15	P1	Pavagv31030001m.g	4.98197	P
16	P2	Pavagv31030001m.g	4.84329	P
17	P3	Pavagv31030001m.g	4.66432	P
0	F1	Pavagv31009576m.g	3.31188	F
1	F2	Pavagv31009576m.g	1.77668	F
2	F3	Pavagv31009576m.g	1.9301	F
3	N1	Pavagv31009576m.g	7.53225	N
4	N2	Pavagv31009576m.g	6.81086	N
5	N3	Pavagv31009576m.g	7.16557	N
6	P1	Pavagv31009576m.g	13.6865	P
7	P2	Pavagv31009576m.g	14.4964	P
8	P3	Pavagv31009576m.g	16.1069	P
9	F1	Pavagv31009578m.g	1.75991	F
10	F2	Pavagv31009578m.g	1.59641	F
11	F3	Pavagv31009578m.g	2.89299	F
12	N1	Pavagv31009578m.g	5.27224	N
13	N2	Pavagv31009578m.g	5.96433	N
14	N3	Pavagv31009578m.g	6.7019	N
15	P1	Pavagv31009578m.g	10.5206	P
16	P2	Pavagv31009578m.g	10.614	P
17	P3	Pavagv31009578m.g	10.5765	P

## Sheet: NF_FamilyResponse
	index	Gene_id	TPM	condition	annotation
0	F1	Pavagv31028608m.g	0.586489	F	Leucine rich repeat kinase
1	F2	Pavagv31028608m.g	0.512404	F	Leucine rich repeat kinase
2	F3	Pavagv31028608m.g	0.269102	F	Leucine rich repeat kinase
3	N1	Pavagv31028608m.g	4.47227	N	Leucine rich repeat kinase
4	N2	Pavagv31028608m.g	4.90393	N	Leucine rich repeat kinase
5	N3	Pavagv31028608m.g	4.14471	N	Leucine rich repeat kinase
6	P1	Pavagv31028608m.g	0.664972	P	Leucine rich repeat kinase
7	P2	Pavagv31028608m.g	0.5174	P	Leucine rich repeat kinase
8	P3	Pavagv31028608m.g	0.625409	P	Leucine rich repeat kinase
0	F1	Pavagv31010343m.g	3.48812	F	myb/sant-like dna-binding domain
1	F2	Pavagv31010343m.g	3.74924	F	myb/sant-like dna-binding domain
2	F3	Pavagv31010343m.g	4.79354	F	myb/sant-like dna-binding domain
3	N1	Pavagv31010343m.g	14.8052	N	myb/sant-like dna-binding domain
4	N2	Pavagv31010343m.g	14.7622	N	myb/sant-like dna-binding domain
5	N3	Pavagv31010343m.g	14.4418	N	myb/sant-like dna-binding domain
6	P1	Pavagv31010343m.g	11.1432	P	myb/sant-like dna-binding domain
7	P2	Pavagv31010343m.g	9.60848	P	myb/sant-like dna-binding domain
8	P3	Pavagv31010343m.g	10.0511	P	myb/sant-like dna-binding domain
0	F1	Pavagv31055577m.g	0	F	wall-associated receptor kinase
1	F2	Pavagv31055577m.g	0.559128	F	wall-associated receptor kinase
2	F3	Pavagv31055577m.g	0.453397	F	wall-associated receptor kinase
3	N1	Pavagv31055577m.g	8.83907	N	wall-associated receptor kinase
4	N2	Pavagv31055577m.g	5.95371	N	wall-associated receptor kinase
5	N3	Pavagv31055577m.g	8.86855	N	wall-associated receptor kinase
6	P1	Pavagv31055577m.g	1.55902	P	wall-associated receptor kinase
7	P2	Pavagv31055577m.g	2.53249	P	wall-associated receptor kinase
8	P3	Pavagv31055577m.g	1.44033	P	wall-associated receptor kinase
0	F1	Pavagv31028118m.g	4.50024	F	sulfotransferase domain
1	F2	Pavagv31028118m.g	3.064	F	sulfotransferase domain
2	F3	Pavagv31028118m.g	4.29136	F	sulfotransferase domain
3	N1	Pavagv31028118m.g	14.8466	N	sulfotransferase domain
4	N2	Pavagv31028118m.g	15.3702	N	sulfotransferase domain
5	N3	Pavagv31028118m.g	14.2709	N	sulfotransferase domain
6	P1	Pavagv31028118m.g	4.97288	P	sulfotransferase domain
7	P2	Pavagv31028118m.g	4.82137	P	sulfotransferase domain
8	P3	Pavagv31028118m.g	4.6008	P	sulfotransferase domain
9	F1	Pavagv31056359m.g	0.45906	F	sulfotransferase domain
10	F2	Pavagv31056359m.g	0.497525	F	sulfotransferase domain
11	F3	Pavagv31056359m.g	0.788861	F	sulfotransferase domain
12	N1	Pavagv31056359m.g	25.6055	N	sulfotransferase domain
13	N2	Pavagv31056359m.g	22.5179	N	sulfotransferase domain
14	N3	Pavagv31056359m.g	23.5937	N	sulfotransferase domain
15	P1	Pavagv31056359m.g	6.87603	P	sulfotransferase domain
16	P2	Pavagv31056359m.g	6.81758	P	sulfotransferase domain
17	P3	Pavagv31056359m.g	7.12278	P	sulfotransferase domain
0	F1	Pavagv31052747m.g	1.45667	F	NADH oxidase family
1	F2	Pavagv31052747m.g	1.22442	F	NADH oxidase family
2	F3	Pavagv31052747m.g	1.10448	F	NADH oxidase family
3	N1	Pavagv31052747m.g	2.13515	N	NADH oxidase family
4	N2	Pavagv31052747m.g	1.06979	N	NADH oxidase family
5	N3	Pavagv31052747m.g	1.52469	N	NADH oxidase family
6	P1	Pavagv31052747m.g	2.45073	P	NADH oxidase family
7	P2	Pavagv31052747m.g	3.38189	P	NADH oxidase family
8	P3	Pavagv31052747m.g	2.46492	P	NADH oxidase family
9	F1	Pavagv31052748m.g	0.552873	F	NADH oxidase family
10	F2	Pavagv31052748m.g	0.566798	F	NADH oxidase family
11	F3	Pavagv31052748m.g	0.808291	F	NADH oxidase family
12	N1	Pavagv31052748m.g	3.50768	N	NADH oxidase family
13	N2	Pavagv31052748m.g	3.23629	N	NADH oxidase family
14	N3	Pavagv31052748m.g	3.51127	N	NADH oxidase family
15	P1	Pavagv31052748m.g	2.15205	P	NADH oxidase family
16	P2	Pavagv31052748m.g	1.43369	P	NADH oxidase family
17	P3	Pavagv31052748m.g	1.48414	P	NADH oxidase family
0	F1	Pavagv31031090m.g	1.07702	F	Leucin-rich kinase domain;
1	F2	Pavagv31031090m.g	0.903561	F	Leucin-rich kinase domain;
2	F3	Pavagv31031090m.g	0.894298	F	Leucin-rich kinase domain;
3	N1	Pavagv31031090m.g	3.60409	N	Leucin-rich kinase domain;
4	N2	Pavagv31031090m.g	3.72414	N	Leucin-rich kinase domain;
5	N3	Pavagv31031090m.g	3.32508	N	Leucin-rich kinase domain;
6	P1	Pavagv31031090m.g	2.38655	P	Leucin-rich kinase domain;
7	P2	Pavagv31031090m.g	2.66613	P	Leucin-rich kinase domain;
8	P3	Pavagv31031090m.g	2.18658	P	Leucin-rich kinase domain;
0	F1	Pavagv31009337m.g	2.47353	F	Terpene synthase
1	F2	Pavagv31009337m.g	2.5912	F	Terpene synthase
2	F3	Pavagv31009337m.g	2.83109	F	Terpene synthase
3	N1	Pavagv31009337m.g	10.5489	N	Terpene synthase
4	N2	Pavagv31009337m.g	10.5437	N	Terpene synthase
5	N3	Pavagv31009337m.g	8.87679	N	Terpene synthase
6	P1	Pavagv31009337m.g	3.48656	P	Terpene synthase
7	P2	Pavagv31009337m.g	2.70389	P	Terpene synthase
8	P3	Pavagv31009337m.g	3.80808	P	Terpene synthase
0	F1	Pavagv31044350m.g	1.26371	F	peroxidase
1	F2	Pavagv31044350m.g	1.25276	F	peroxidase
2	F3	Pavagv31044350m.g	1.25894	F	peroxidase
3	N1	Pavagv31044350m.g	4.30142	N	peroxidase
4	N2	Pavagv31044350m.g	4.24111	N	peroxidase
5	N3	Pavagv31044350m.g	4.40416	N	peroxidase
6	P1	Pavagv31044350m.g	2.20997	P	peroxidase
7	P2	Pavagv31044350m.g	2.40728	P	peroxidase
8	P3	Pavagv31044350m.g	2.58039	P	peroxidase
0	F1	Pavagv31003056m.g	0.579706	F	bed zinc finger
1	F2	Pavagv31003056m.g	0	F	bed zinc finger
2	F3	Pavagv31003056m.g	0.756482	F	bed zinc finger
3	N1	Pavagv31003056m.g	3.14391	N	bed zinc finger
4	N2	Pavagv31003056m.g	4.89742	N	bed zinc finger
5	N3	Pavagv31003056m.g	1.7258	N	bed zinc finger
6	P1	Pavagv31003056m.g	1.91532	P	bed zinc finger
7	P2	Pavagv31003056m.g	1.48739	P	bed zinc finger
8	P3	Pavagv31003056m.g	2.10126	P	bed zinc finger
0	F1	Pavagv31020879m.g	1.06138	F	myb/sant-like dna-binding domain
1	F2	Pavagv31020879m.g	1.47447	F	myb/sant-like dna-binding domain
2	F3	Pavagv31020879m.g	1.21622	F	myb/sant-like dna-binding domain
3	N1	Pavagv31020879m.g	4.16789	N	myb/sant-like dna-binding domain
4	N2	Pavagv31020879m.g	5.3637	N	myb/sant-like dna-binding domain
5	N3	Pavagv31020879m.g	4.28134	N	myb/sant-like dna-binding domain
6	P1	Pavagv31020879m.g	2.03028	P	myb/sant-like dna-binding domain
7	P2	Pavagv31020879m.g	1.75979	P	myb/sant-like dna-binding domain
8	P3	Pavagv31020879m.g	2.63129	P	myb/sant-like dna-binding domain
9	F1	Pavagv31050577m.g	1.25336	F	myb/sant-like dna-binding domain
10	F2	Pavagv31050577m.g	1.50928	F	myb/sant-like dna-binding domain
11	F3	Pavagv31050577m.g	1.27636	F	myb/sant-like dna-binding domain
12	N1	Pavagv31050577m.g	1.04369	N	myb/sant-like dna-binding domain
13	N2	Pavagv31050577m.g	2.09571	N	myb/sant-like dna-binding domain
14	N3	Pavagv31050577m.g	1.31034	N	myb/sant-like dna-binding domain
15	P1	Pavagv31050577m.g	1.8643	P	myb/sant-like dna-binding domain
16	P2	Pavagv31050577m.g	1.37878	P	myb/sant-like dna-binding domain
17	P3	Pavagv31050577m.g	2.03025	P	myb/sant-like dna-binding domain
