# Supplementary material for: Genome of Paspalum vaginatum and the role of trehalose mediated autophagy in increasing maize biomass
Source: Nat Commun. 2022 Dec 13;13:7731. doi: 10.1038/s41467-022-35507-8 (PMC9747981; doi:10.1038/s41467-022-35507-8)
Supplement: Supplementary file 9 — Source Data [file 41467_2022_35507_MOESM9_ESM.zip › Supplementary Figure 7.xlsx]

## Sheet: GO Enrichment for DE3 genes
GO	NS	name	log_odds	-log_fdr	depth	study_count	study_items	condition
GO:0006826	BP	iron ion transport (BP)	0.914178	3.25535	8	12	Zm00001d002820	Zm00001d017429	Zm00001d018619	Zm00001d028360	Zm00001d028887	Zm00001d031895	Zm00001d033446	Zm00001d036965	Zm00001d038437	Zm00001d041574	Zm00001d041959	Zm00001d049375	Nitrogen deficit
GO:0031669	BP	cellular response to nutrient levels (BP)	0.713774	3.25535	5	23	Zm00001d003068	Zm00001d003924	Zm00001d004719	Zm00001d010662	Zm00001d015504	Zm00001d016588	Zm00001d018255	Zm00001d018619	Zm00001d026635	Zm00001d028750	Zm00001d029460	Zm00001d031895	Zm00001d033446	Zm00001d036965	Zm00001d037242	Zm00001d038437	Zm00001d039283	Zm00001d041574	Zm00001d041959	Zm00001d043621	Zm00001d044541	Zm00001d046500	Zm00001d049375	Nitrogen deficit
GO:0006629	BP	lipid metabolic process (BP)	0.556438	3.21477	3	16	Zm00001d003068	Zm00001d005742	Zm00001d007560	Zm00001d008600	Zm00001d016301	Zm00001d016588	Zm00001d022493	Zm00001d029460	Zm00001d031653	Zm00001d032961	Zm00001d041226	Zm00001d043442	Zm00001d043621	Zm00001d044541	Zm00001d045232	Zm00001d053626	Phosphorus deficit
GO:0006643	BP	membrane lipid metabolic process (BP)	1.22017	3.6148	5	8	Zm00001d003068	Zm00001d005742	Zm00001d008600	Zm00001d016301	Zm00001d029460	Zm00001d043621	Zm00001d044541	Zm00001d053626	Phosphorus deficit
GO:0007154	BP	cell communication (BP)	0.963238	3.6148	2	12	Zm00001d003068	Zm00001d008600	Zm00001d016301	Zm00001d016588	Zm00001d021686	Zm00001d029460	Zm00001d031653	Zm00001d033229	Zm00001d043598	Zm00001d043621	Zm00001d044541	Zm00001d053626	Phosphorus deficit
GO:0031667	BP	response to nutrient levels (BP)	1.12452	3.82295	4	11	Zm00001d003068	Zm00001d008600	Zm00001d016301	Zm00001d016588	Zm00001d021686	Zm00001d029460	Zm00001d031653	Zm00001d043598	Zm00001d043621	Zm00001d044541	Zm00001d053626	Phosphorus deficit
GO:0009768	BP	photosynthesis	light harvesting in photosystem I (BP)	1.25193	1.34187	5	3	Zm00001d003767	Zm00001d021906	Zm00001d032197	Nitrogen deficit
GO:1901334	BP	lactone metabolic process (BP)	2.00133	1.4896	4	2	Zm00001d007560	Zm00001d043442	Phosphorus deficit
GO:0042128	BP	nitrate assimilation (BP)	1.09321	2.75339	6	6	Zm00001d010662	Zm00001d011679	Zm00001d014976	Zm00001d015201	Zm00001d018206	Zm00001d021442	Nitrogen deficit
GO:0071214	BP	cellular response to abiotic stimulus (BP)	0.593078	2.08485	4	12	Zm00001d015504	Zm00001d018255	Zm00001d018965	Zm00001d018966	Zm00001d025958	Zm00001d029135	Zm00001d039077	Zm00001d039283	Zm00001d042769	Zm00001d043458	Zm00001d043988	Zm00001d048903	Nitrogen deficit
GO:0006817	BP	phosphate ion transport (BP)	1.53397	3.62381	7	5	Zm00001d016588	Zm00001d029460	Zm00001d031653	Zm00001d044541	Zm00001d053626	Phosphorus deficit
GO:0030643	BP	cellular phosphate ion homeostasis (BP)	2.17742	1.77175	9	2	Zm00001d016588	Zm00001d031653	Phosphorus deficit
GO:0047395	MF	glycerophosphoinositol glycerophosphodiesterase activity (MF)	2.60339	1.76666	6	2	Zm00001d016588	Zm00001d031653	Phosphorus deficit
GO:0006032	BP	chitin catabolic process (BP)	1.19908	2.5925	7	5	Zm00001d018965	Zm00001d018966	Zm00001d042769	Zm00001d043988	Zm00001d048903	Nitrogen deficit
GO:0070417	BP	cellular response to cold (BP)	1.75145	2.2623	5	3	Zm00001d029460	Zm00001d044541	Zm00001d053626	Phosphorus deficit
GO:0072509	MF	divalent inorganic cation transmembrane transporter activity (MF)	1.18571	1.80101	6	5	Zm00001d033446	Zm00001d036965	Zm00001d038437	Zm00001d041959	Zm00001d049375	Nitrogen deficit

## Sheet: GO Enrichment for DE1 genes
GO	NS	name	log_odds	-log_fdr	depth	study_count	study_items	condition
GO:0009069	BP	serine family amino acid metabolic process (BP)	0.378688	2.04057	8	30	Zm00001d001771	Zm00001d002490	Zm00001d004019	Zm00001d013844	Zm00001d016100	Zm00001d016298	Zm00001d017941	Zm00001d018779	Zm00001d019060	Zm00001d019565	Zm00001d021596	Zm00001d021763	Zm00001d027542	Zm00001d028164	Zm00001d029238	Zm00001d029865	Zm00001d029922	Zm00001d031349	Zm00001d031638	Zm00001d033878	Zm00001d034298	Zm00001d035135	Zm00001d036175	Zm00001d037103	Zm00001d042026	Zm00001d042275	Zm00001d048150	Zm00001d048998	Zm00001d051746	Zm00001d053586	Nitrogen deficit
GO:0015994	BP	chlorophyll metabolic process (BP)	0.517623	3.09116	6	23	Zm00001d001850	Zm00001d001900	Zm00001d005692	Zm00001d008612	Zm00001d009416	Zm00001d010240	Zm00001d016100	Zm00001d017941	Zm00001d018030	Zm00001d018034	Zm00001d018358	Zm00001d019060	Zm00001d028562	Zm00001d030762	Zm00001d033469	Zm00001d036046	Zm00001d037103	Zm00001d039312	Zm00001d040463	Zm00001d044580	Zm00001d045885	Zm00001d046952	Zm00001d051746	Phosphorus deficit
GO:0006091	BP	generation of precursor metabolites and energy (BP)	0.286864	1.98638	3	38	Zm00001d001850	Zm00001d003559	Zm00001d003797	Zm00001d005878	Zm00001d010818	Zm00001d010819	Zm00001d011778	Zm00001d014757	Zm00001d014945	Zm00001d016100	Zm00001d018030	Zm00001d018034	Zm00001d018464	Zm00001d018779	Zm00001d019454	Zm00001d020434	Zm00001d020794	Zm00001d020877	Zm00001d021703	Zm00001d021763	Zm00001d027999	Zm00001d028562	Zm00001d029745	Zm00001d030762	Zm00001d033469	Zm00001d035001	Zm00001d038136	Zm00001d042600	Zm00001d042840	Zm00001d042842	Zm00001d044132	Zm00001d044401	Zm00001d045261	Zm00001d045575	Zm00001d046786	Zm00001d048998	Zm00001d051746	Zm00001d052233	Phosphorus deficit
GO:0006833	BP	water transport (BP)	0.438839	1.97559	5	18	Zm00001d001900	Zm00001d002690	Zm00001d009398	Zm00001d011778	Zm00001d014757	Zm00001d017288	Zm00001d017526	Zm00001d017880	Zm00001d019565	Zm00001d031349	Zm00001d038136	Zm00001d039293	Zm00001d040089	Zm00001d042619	Zm00001d044132	Zm00001d046303	Zm00001d051872	Zm00001d054055	Phosphorus deficit
GO:0019682	BP	glyceraldehyde-3-phosphate metabolic process (BP)	0.444591	3.07389	5	30	Zm00001d002130	Zm00001d003404	Zm00001d008440	Zm00001d008612	Zm00001d016100	Zm00001d017941	Zm00001d018030	Zm00001d019060	Zm00001d019454	Zm00001d020434	Zm00001d021396	Zm00001d023699	Zm00001d024519	Zm00001d027999	Zm00001d028409	Zm00001d028562	Zm00001d029696	Zm00001d030762	Zm00001d033469	Zm00001d036046	Zm00001d040463	Zm00001d042840	Zm00001d043167	Zm00001d043168	Zm00001d043789	Zm00001d044580	Zm00001d045575	Zm00001d048116	Zm00001d049267	Zm00001d051746	Phosphorus deficit
GO:0048544	BP	recognition of pollen (BP)	0.697763	2.23992	3	12	Zm00001d002173	Zm00001d008966	Zm00001d010700	Zm00001d013874	Zm00001d030171	Zm00001d032408	Zm00001d035587	Zm00001d037783	Zm00001d042013	Zm00001d043256	Zm00001d043923	Zm00001d046370	Nitrogen deficit
GO:0016614	MF	oxidoreductase activity	acting on CH-OH group of donors (MF)	0.399268	2.25018	3	24	Zm00001d002346	Zm00001d002847	Zm00001d002848	Zm00001d013022	Zm00001d014481	Zm00001d014945	Zm00001d017381	Zm00001d017598	Zm00001d018810	Zm00001d020400	Zm00001d020958	Zm00001d023892	Zm00001d024541	Zm00001d032284	Zm00001d034388	Zm00001d034731	Zm00001d038992	Zm00001d039312	Zm00001d043013	Zm00001d044212	Zm00001d048723	Zm00001d048726	Zm00001d049536	Zm00001d051251	Phosphorus deficit
GO:0042335	BP	cuticle development (BP)	0.647555	2.55352	3	12	Zm00001d002353	Zm00001d002848	Zm00001d014055	Zm00001d017251	Zm00001d017381	Zm00001d017941	Zm00001d021236	Zm00001d036175	Zm00001d044580	Zm00001d049267	Zm00001d051251	Zm00001d051788	Phosphorus deficit
GO:0009069	BP	serine family amino acid metabolic process (BP)	0.436307	2.97724	8	27	Zm00001d002353	Zm00001d009398	Zm00001d011778	Zm00001d016100	Zm00001d017941	Zm00001d018034	Zm00001d018779	Zm00001d019060	Zm00001d019565	Zm00001d020877	Zm00001d021763	Zm00001d023699	Zm00001d028164	Zm00001d028670	Zm00001d031349	Zm00001d032173	Zm00001d034283	Zm00001d036175	Zm00001d037103	Zm00001d039293	Zm00001d040463	Zm00001d042697	Zm00001d042840	Zm00001d044580	Zm00001d046786	Zm00001d048998	Zm00001d051746	Phosphorus deficit
GO:0046527	MF	glucosyltransferase activity (MF)	0.446174	2.55436	5	22	Zm00001d002410	Zm00001d003488	Zm00001d003676	Zm00001d010802	Zm00001d012780	Zm00001d014615	Zm00001d016417	Zm00001d016896	Zm00001d018032	Zm00001d019256	Zm00001d020852	Zm00001d021571	Zm00001d021736	Zm00001d021895	Zm00001d024392	Zm00001d032866	Zm00001d043165	Zm00001d043166	Zm00001d044943	Zm00001d045261	Zm00001d046466	Zm00001d050201	Phosphorus deficit
GO:0001135	MF	RNA polymerase II transcription regulator recruiting activity (MF)	0.594747	2.34456	5	13	Zm00001d002476	Zm00001d003412	Zm00001d008695	Zm00001d014364	Zm00001d016952	Zm00001d020408	Zm00001d020457	Zm00001d021296	Zm00001d025823	Zm00001d028854	Zm00001d030737	Zm00001d039700	Zm00001d051788	Phosphorus deficit
GO:0009751	BP	response to salicylic acid (BP)	0.511012	3.07389	5	22	Zm00001d002476	Zm00001d003412	Zm00001d014863	Zm00001d016952	Zm00001d017609	Zm00001d020408	Zm00001d020457	Zm00001d020492	Zm00001d020495	Zm00001d021266	Zm00001d021296	Zm00001d024546	Zm00001d025823	Zm00001d028854	Zm00001d029135	Zm00001d029293	Zm00001d030737	Zm00001d032744	Zm00001d039700	Zm00001d046466	Zm00001d046805	Zm00001d051788	Phosphorus deficit
GO:0015250	MF	water channel activity (MF)	0.85512	2.24825	6	7	Zm00001d002690	Zm00001d011778	Zm00001d017288	Zm00001d019565	Zm00001d039293	Zm00001d046303	Zm00001d051872	Phosphorus deficit
GO:0009416	BP	response to light stimulus (BP)	0.280303	2.9806	4	93	Zm00001d002823	Zm00001d002848	Zm00001d003016	Zm00001d003477	Zm00001d003559	Zm00001d005692	Zm00001d007411	Zm00001d010529	Zm00001d011154	Zm00001d011778	Zm00001d012810	Zm00001d014486	Zm00001d014757	Zm00001d014793	Zm00001d014863	Zm00001d016100	Zm00001d016417	Zm00001d016991	Zm00001d017043	Zm00001d017179	Zm00001d017199	Zm00001d017382	Zm00001d017609	Zm00001d017941	Zm00001d018081	Zm00001d018298	Zm00001d018779	Zm00001d019060	Zm00001d019454	Zm00001d021236	Zm00001d021263	Zm00001d021345	Zm00001d021396	Zm00001d021416	Zm00001d021526	Zm00001d021703	Zm00001d021727	Zm00001d021763	Zm00001d021976	Zm00001d022473	Zm00001d024200	Zm00001d024519	Zm00001d024546
GO:0047037	MF	salutaridine reductase (NADPH) activity (MF)	1.33738	2.79782	5	5	Zm00001d002847	Zm00001d002848	Zm00001d013022	Zm00001d017381	Zm00001d051251	Phosphorus deficit
GO:0016138	BP	glycoside biosynthetic process (BP)	0.410776	1.5066	6	20	Zm00001d003283	Zm00001d005687	Zm00001d008394	Zm00001d012322	Zm00001d015025	Zm00001d017502	Zm00001d021195	Zm00001d021596	Zm00001d024587	Zm00001d027542	Zm00001d028164	Zm00001d029865	Zm00001d029922	Zm00001d031899	Zm00001d032118	Zm00001d032298	Zm00001d034298	Zm00001d045055	Zm00001d048150	Zm00001d053586	Nitrogen deficit
GO:0010114	BP	response to red light (BP)	0.497498	1.94674	6	18	Zm00001d003283	Zm00001d015468	Zm00001d016100	Zm00001d017176	Zm00001d017941	Zm00001d018779	Zm00001d021763	Zm00001d024200	Zm00001d034298	Zm00001d035001	Zm00001d036340	Zm00001d039194	Zm00001d044129	Zm00001d045212	Zm00001d046925	Zm00001d048998	Zm00001d049267	Zm00001d051746	Nitrogen deficit
GO:0055082	BP	cellular chemical homeostasis (BP)	0.321587	1.61181	5	27	Zm00001d003477	Zm00001d003867	Zm00001d010818	Zm00001d010819	Zm00001d011073	Zm00001d011778	Zm00001d017199	Zm00001d017880	Zm00001d018030	Zm00001d020434	Zm00001d020877	Zm00001d021703	Zm00001d024465	Zm00001d024587	Zm00001d027740	Zm00001d028164	Zm00001d028562	Zm00001d030130	Zm00001d031349	Zm00001d032666	Zm00001d033475	Zm00001d034319	Zm00001d039293	Zm00001d039907	Zm00001d040253	Zm00001d042619	Zm00001d044310	Phosphorus deficit
GO:0010155	BP	regulation of proton transport (BP)	0.753131	3.09116	8	14	Zm00001d003477	Zm00001d017179	Zm00001d017941	Zm00001d018779	Zm00001d019060	Zm00001d021703	Zm00001d021727	Zm00001d021763	Zm00001d024200	Zm00001d035001	Zm00001d036046	Zm00001d044580	Zm00001d048998	Zm00001d049267	Phosphorus deficit
GO:0010207	BP	photosystem II assembly (BP)	0.468089	1.70915	6	18	Zm00001d006159	Zm00001d016100	Zm00001d018779	Zm00001d021595	Zm00001d023707	Zm00001d027363	Zm00001d029049	Zm00001d031899	Zm00001d035001	Zm00001d035135	Zm00001d036340	Zm00001d039194	Zm00001d041191	Zm00001d043168	Zm00001d043299	Zm00001d048998	Zm00001d049267	Zm00001d051746	Nitrogen deficit
GO:0002697	BP	regulation of immune effector process (BP)	0.775585	1.48469	4	6	Zm00001d009075	Zm00001d020492	Zm00001d020495	Zm00001d034853	Zm00001d046805	Zm00001d051361	Phosphorus deficit
GO:0010207	BP	photosystem II assembly (BP)	0.714132	3.09116	6	25	Zm00001d010240	Zm00001d016100	Zm00001d017179	Zm00001d018779	Zm00001d019454	Zm00001d021416	Zm00001d021595	Zm00001d021703	Zm00001d023699	Zm00001d024519	Zm00001d027999	Zm00001d028562	Zm00001d028670	Zm00001d029049	Zm00001d034179	Zm00001d035001	Zm00001d040463	Zm00001d042697	Zm00001d042840	Zm00001d043168	Zm00001d043299	Zm00001d045575	Zm00001d048998	Zm00001d049267	Zm00001d051746	Phosphorus deficit
GO:0080170	BP	hydrogen peroxide transmembrane transport (BP)	0.985199	1.95696	6	5	Zm00001d011778	Zm00001d017288	Zm00001d019565	Zm00001d039293	Zm00001d046303	Phosphorus deficit
GO:2001057	BP	reactive nitrogen species metabolic process (BP)	0.728588	1.97559	3	8	Zm00001d014976	Zm00001d024587	Zm00001d029932	Zm00001d031213	Zm00001d038185	Zm00001d038186	Zm00001d044124	Zm00001d044504	Phosphorus deficit
GO:0010155	BP	regulation of proton transport (BP)	0.582808	1.61692	8	12	Zm00001d015468	Zm00001d017176	Zm00001d017941	Zm00001d018779	Zm00001d019060	Zm00001d021763	Zm00001d024200	Zm00001d035001	Zm00001d036046	Zm00001d046925	Zm00001d048998	Zm00001d049267	Nitrogen deficit
GO:0035304	BP	regulation of protein dephosphorylation (BP)	0.562435	2.89182	8	17	Zm00001d016100	Zm00001d016294	Zm00001d017179	Zm00001d017350	Zm00001d018034	Zm00001d018247	Zm00001d019454	Zm00001d021416	Zm00001d021595	Zm00001d021703	Zm00001d021763	Zm00001d026617	Zm00001d028562	Zm00001d029049	Zm00001d031434	Zm00001d042840	Zm00001d043423	Phosphorus deficit
GO:0000023	BP	maltose metabolic process (BP)	0.494077	1.61181	6	13	Zm00001d018030	Zm00001d019454	Zm00001d021703	Zm00001d028409	Zm00001d028562	Zm00001d042697	Zm00001d042840	Zm00001d043167	Zm00001d043168	Zm00001d043771	Zm00001d045261	Zm00001d048116	Zm00001d051746	Phosphorus deficit
[truncated: 51 more columns]
