# Supplementary material for: Genome of Paspalum vaginatum and the role of trehalose mediated autophagy in increasing maize biomass
Source: Nat Commun. 2022 Dec 13;13:7731. doi: 10.1038/s41467-022-35507-8 (PMC9747981; doi:10.1038/s41467-022-35507-8)
Supplement: Supplementary file 9 — Source Data [file 41467_2022_35507_MOESM9_ESM.zip › Supplementary Figure 8.xlsx]

## Sheet: ZmTPS_TPM_Melt
geneName	Species	geneID	F	F	F	N	N	N	P	P	P
trps2	maize1	Zm00001d028267	29.2164	30.3754	28.0097	42.5055	41.6704	39.49	29.9507	31.0694	33.0588
trps13	maize1	Zm00001d020396	40.9754	43.8251	40.7397	11.9141	11.4988	12.0146	43.4709	42.1619	41.629
trps7/trps15	maize1	Zm00001d043469	9.31147	8.95645	9.08517	8.66953	7.75045	7.94888	9.39535	9.28193	9.06783
trps11/trps10	maize1	Zm00001d018342	23.54	24.4921	23.5663	10.09	9.90226	10.394	29.6642	27.3555	29.0048
trps4/trps9	maize1	Zm00001d032311	6.47761	7.65481	6.94999	0.821676	0.534732	0.684184	5.45682	6.50935	5.23172
trps3/trps8	maize1	Zm00001d032118	0.134452	0.0451661	0.205338	0.128142	0.127184	0.208395	0.175486	0.226886	0.127292
trps12/trps1	maize1	Zm00001d038728	10.3095	11.0452	9.8511	19.5424	19.1809	18.297	12.6201	15.0144	13.3405
trps5	maize2	Zm00001d005687	37.1453	38.268	35.3848	19.772	21.4697	19.8315	31.4122	34.4393	32.4613
trps14	maize2	Zm00001d008338	3.23751	3.7312	3.44944	4.47615	4.23591	4.27966	2.83112	2.78289	2.67597
trps7/trps15	maize2	Zm00001d012748	23.4178	24.8047	21.6741	21.41	20.282	19.5571	23.4244	24.5072	23.1443
trps11/trps10	maize2	Zm00001d052060	21.0772	21.0877	19.7882	7.69481	7.46366	7.05891	23.2326	23.3831	24.4092
trps4/trps9	maize2	Zm00001d050293	12.7234	13.7612	12.0422	0.872274	0.70586	0.808696	9.72675	10.1781	9.69104
trps3/trps8	maize2	Zm00001d050069	0.283277	0.16787	0.246646	0.0635214	0.0788206	0.0820502	0.165676	0.185633	0.173533
trps12/trps1	maize2	Zm00001d010755	30.2387	31.9208	28.8591	21.6949	21.6293	20.4577	36.6112	39.8822	37.4511
trps2	Paspalum	Pavagv31006420m	48.0585	48.5563	50.5806	91.1641	88.3234	90.1694	60.6541	58.6732	54.6354
trps5	Paspalum	Pavagv31010497m	12.4808	13.7459	12.7865	8.98469	9.55168	8.79359	18.3852	16.9921	18.064
trps13	Paspalum	Pavagv31010588m	122.783	128.175	126.708	67.2449	64.2061	65.218	159.3	158.885	155.013
trps14	Paspalum	Pavagv31015405m	44.3373	45.5304	45.221	67.4706	69.0325	66.8426	56.7258	51.6586	54.7324
trps7/trps15	Paspalum	Pavagv31018111m	12.0992	13.2605	11.6129	24.6226	24.8533	25.0803	21.2398	20.7491	21.3753
trps11/trps10	Paspalum	Pavagv31024931m	44.0662	43.512	44.4019	36.7127	38.0326	39.4879	73.4585	74.4412	69.7473
trps4/trps9	Paspalum	Pavagv31037382m	27.5599	27.8884	29.251	19.0343	19.1324	18.5651	52.6864	52.6997	53.1998
trps3/trps8	Paspalum	Pavagv31037691m	1.13971	1.1078	0.897398	0.833874	0.706346	0.549613	1.45484	1.31247	1.35036
trps12/trps1	Paspalum	Pavagv31045102m	7.92836	8.04442	8.23297	26.3395	26.3976	28.4844	14.9808	14.8375	14.1405
trps2	Sorghum	Sobic.001G450800	27.2963	28.5617	26.0259	29.9533	30.2001	30.3217	42.7047	42.0533	40.0304
trps5	Sorghum	Sobic.002G188500	29.7999	30.6468	31.6353	21.2665	20.6063	21.4207	35.188	34.8163	36.3833
trps13	Sorghum	Sobic.002G194700	60.7239	61.3415	62.4296	29.3713	29.3867	30.1324	44.9699	47.5024	47.1489
trps14	Sorghum	Sobic.003G115900	15.091	15.1747	16.4852	42.0095	40.6124	39.1699	16.6374	16.0033	16.4359
trps7/trps15	Sorghum	Sobic.003G296000	28.8757	28.6226	30.6869	25.4618	25.2878	24.6346	28.3566	26.5533	27.7236
trps11/trps10	Sorghum	Sobic.004G325900	99.6963	107.065	96.4638	52.4891	49.5981	47.6409	105.967	111.076	99.6383
trps4/trps9	Sorghum	Sobic.007G126100	71.7304	71.8916	75.7581	14.8954	14.8728	14.3855	63.9503	63.1964	67.3316
trps3/trps8	Sorghum	Sobic.007G144300	0.66669	0.762836	0.873974	0.881812	0.922503	0.748832	0.607484	0.55524	0.383913
trps12/trps1	Sorghum	Sobic.009G200200	11.1534	11.8072	11.6859	16.6841	15.8679	15.758	22.3428	21.877	22.6858
