# Supplementary material for: Genome of Paspalum vaginatum and the role of trehalose mediated autophagy in increasing maize biomass
Source: Nat Commun. 2022 Dec 13;13:7731. doi: 10.1038/s41467-022-35507-8 (PMC9747981; doi:10.1038/s41467-022-35507-8)
Supplement: Supplementary file 9 — Source Data [file 41467_2022_35507_MOESM9_ESM.zip › Supplementary Figure 9.xlsx]

## Sheet: ZmTPP_TPM_Melt
geneName	Species	geneID	F	F	F	N	N	N	P	P	P
trpp8/trpp2	maize1	Zm00001d020272	2.38943	2.0608	2.50718	7.09	5.65941	5.55821	3.31713	2.68445	3.44414
trpp9/trpp3	maize1	Zm00001d022192	2.31353	2.39541	2.24758	1.42128	1.62568	1.34928	1.35384	1.44258	2.35447
trpp7/trpp4	maize1	Zm00001d018082	3.34637	2.9475	3.06732	2.3739	2.4251	2.21641	2.78601	2.25335	2.5534
trpp6	maize1	Zm00001d017502	63.5076	62.3142	59.8935	36.4436	35.3388	35.1152	50.9559	55.5432	51.7885
trpp1	maize1	Zm00001d032298	28.4692	29.933	26.9469	18.1786	19.0986	17.744	31.1224	28.5383	31.285
trpp10	maize1	Zm00001d044854	1.52941	0.846387	0.989634	4.04307	3.95991	3.28193	1.24439	1.267	1.53635
trpp11	maize2	Zm00001d047110	26.5339	28.9698	25.9472	24.9931	27.1401	24.9693	18.4464	21.5708	18.7086
trpp8/trpp2	maize2	Zm00001d005658	10.3349	11.2601	9.96368	13.5942	14.6378	14.0891	12.7035	13.3015	13.5512
trpp9/trpp3	maize2	Zm00001d006913	1.425	1.08149	1.55122	0.246652	0.0409105	0.177504	0.901752	0.655687	1.19901
trpp7/trpp4	maize2	Zm00001d052227	2.81738	3.02103	2.39816	3.76304	3.70639	3.82719	1.88169	1.35165	2.07406
trpp11	Paspalum	Pavagv31004370m	7.30326	7.18152	8.38385	12.3054	11.5406	11.77	12.7073	11.8957	11.3411
trpp8/trpp2	Paspalum	Pavagv31010442m	3.984	4.31677	4.57316	11.3226	10.4095	11.9438	3.10161	3.18111	3.28111
trpp9/trpp3	Paspalum	Pavagv31013245m	0	0	0	0.0375605	0	0.0414041	0	0	0.109717
trpp7/trpp4	Paspalum	Pavagv31024578m	7.59789	6.18485	6.84084	14.7719	14.4695	13.7985	5.60872	4.94478	5.63359
trpp6	Paspalum	Pavagv31023689m	14.8004	16.8916	15.1684	8.52492	10.9117	10.7433	17.7006	17.0731	15.4523
trpp1	Paspalum	Pavagv31037341m	37.9096	39.9663	40.7136	23.2876	23.0864	24.2621	44.9495	42.8706	44.4401
trpp10	Paspalum	Pavagv31047315m	7.27137	8.58007	9.57491	14.7137	14.2269	15.0745	9.45548	9.64828	8.57089
trpp11	Sorghum	Sobic.001G303900	20.5138	19.5627	20.5866	23.6254	24.6422	24.2975	16.97	17.7842	17.6201
trpp8/trpp2	Sorghum1	Sobic.002G184450	0	0	0	0	0	0	0	0	0
trpp8/trpp2	Sorghum2	Sobic.002G184600	10.5648	9.57083	9.2788	23.5964	21.9712	22.376	12.412	13.1947	13.8402
trpp9/trpp3	Sorghum1	Sobic.002G381400	1.17177	1.04072	1.35182	1.09726	0.842179	0.698659	0.479653	0.696548	0.195599
trpp9/trpp3	Sorghum2	Sobic.002G381500	0.504064	0.425649	0.347916	0.0759667	0.18373	0.315547	0.14817	0.116499	0.0392573
trpp7/trpp4	Sorghum	Sobic.004G232900	5.90191	6.64896	6.07235	7.74648	8.56773	6.84991	4.95224	5.66123	4.726
trpp6	Sorghum	Sobic.004G293500	42.4891	41.8826	46.9169	46.3642	45.0382	45.0311	35.8075	35.7375	37.9481
trpp1	Sorghum	Sobic.007G124200	11.2376	12.6879	11.3166	11.7027	11.0805	10.805	14.8318	17.0506	13.4829
trpp10	Sorghum	Sobic.010G089600	2.78288	3.16724	2.87775	10.8196	10.1352	10.1052	2.90707	2.85358	3.86957
